# Supplementary material for: Building a pipeline to identify and engineer constitutive and repressible promoters
Source: Quant Plant Biol. 2023 Oct 19;4:e12. doi: 10.1017/qpb.2023.10 (PMC10600573; doi:10.1017/qpb.2023.10)
Supplement: Yang and Nemhauser supplementary material 5 — Yang and Nemhauser supplementary material [file S2632882823000103sup005.zip]

Archive with 25 entries (17 files):
- Supplementary_Data_S12_Scripts/Pipeline/
- Supplementary_Data_S12_Scripts/Pipeline/Scripts/
- Supplementary_Data_S12_Scripts/Pipeline/Scripts/.Rhistory
- Supplementary_Data_S12_Scripts/Pipeline/Scripts/Figures.Rmd
- Supplementary_Data_S12_Scripts/Pipeline/Scripts/Step1_Normalize_Summarize_RawReads.Rmd
- Supplementary_Data_S12_Scripts/Pipeline/Scripts/Step2_Top3PercentStablebyCV.Rmd
- Supplementary_Data_S12_Scripts/Pipeline/Scripts/Step3_Annotate_Promoter_Terminator.Rmd
- Supplementary_Data_S12_Scripts/Pipeline/Scripts/Step4_ExtractSequence.Rmd
- Supplementary_Data_S12_Scripts/Pipeline/Scripts/Step5_FinalCandidates.Rmd
- Supplementary_Data_S12_Scripts/qPCR/
- Supplementary_Data_S12_Scripts/qPCR/Dat/
- Supplementary_Data_S12_Scripts/qPCR/Dat/Ct.csv
- Supplementary_Data_S12_Scripts/qPCR/Dat/Ct_VariousTissues.csv
- Supplementary_Data_S12_Scripts/qPCR/Figures/
- Supplementary_Data_S12_Scripts/qPCR/Figures/Figure3B.svg
- Supplementary_Data_S12_Scripts/qPCR/Figures/Figure3C.svg
- Supplementary_Data_S12_Scripts/qPCR/Scripts/
- Supplementary_Data_S12_Scripts/qPCR/Scripts/.Rhistory
- Supplementary_Data_S12_Scripts/qPCR/Scripts/Figure3BC.Rmd
- Supplementary_Data_S12_Scripts/README.md
- Supplementary_Data_S12_Scripts/Tobacco_Data/
- Supplementary_Data_S12_Scripts/Tobacco_Data/Script/
- Supplementary_Data_S12_Scripts/Tobacco_Data/Script/.Rhistory
- Supplementary_Data_S12_Scripts/Tobacco_Data/Script/Step1_Processing_TECAN_Data.Rmd
- Supplementary_Data_S12_Scripts/Tobacco_Data/Script/Step2_Figures.Rmd
