# Supplementary material for: Building a pipeline to identify and engineer constitutive and repressible promoters
Source: Quant Plant Biol. 2023 Oct 19;4:e12. doi: 10.1017/qpb.2023.10 (PMC10600573; doi:10.1017/qpb.2023.10)
Supplement: Yang and Nemhauser supplementary material 5 — Yang and Nemhauser supplementary material [file S2632882823000103sup005.zip › Supplementary_Data_S12_Scripts/qPCR/Dat/Ct_VariousTissues.csv]

Sample	Genotype	Tissue	Rep	Target	Ct	Amp	Set
Col-F2	Col-0	Flower	1	RUBY	41.45	2.02	1
Col-2	Col-0	Seedlings	1	RUBY	42.12	2.02	1
Col-F3	Col-0	Flower	1	RUBY	39.34	2.02	1
Col-1	Col-0	Seedlings	1	RUBY	41.93	2.02	1
Col-3	Col-0	Seedlings	1	RUBY	41.18	2.02	1
Col-F4	Col-0	Flower	1	RUBY	42.66	2.02	1
Col-P2	Col-0	Root	1	RUBY	36.75	2.02	1
Col-L2	Col-0	Leaf	1	RUBY	39.39	2.02	1
Col-L3	Col-0	Leaf	1	RUBY	39.2	2.02	1
Col-P1	Col-0	Root	1	RUBY	35.97	2.02	1
Col-P4	Col-0	Root	1	RUBY	37.76	2.02	1
Col-L4	Col-0	Leaf	1	RUBY	41.05	2.02	1
08530-1	8530	Seedlings	1	RUBY	26.73	2.02	1
08530-LC	8530	Leaf	1	RUBY	26.1	2.02	1
08530-2	8530	Seedlings	1	RUBY	27.04	2.02	1
08530-FC	8530	Flower	1	RUBY	25.49	2.02	1
08530-P4	8530	Root	1	RUBY	27.47	2.02	1
08530-F3	8530	Flower	1	RUBY	25.19	2.02	1
08530-P2	8530	Root	1	RUBY	26.49	2.02	1
08530-F1	8530	Flower	1	RUBY	25.42	2.02	1
08530-L1	8530	Leaf	1	RUBY	25.53	2.02	1
08530-3	8530	Seedlings	1	RUBY	27.68	2.02	1
08530-L2	8530	Leaf	1	RUBY	28.24	2.02	1
08530-P5	8530	Root	1	RUBY	28.2	2.02	1
29080-L2	29080	Leaf	1	RUBY	NA	2.02	1
29080-P5	29080	Root	1	RUBY	28.11	2.02	1
29080-L3	29080	Leaf	1	RUBY	29.03	2.02	1
29080-F3	29080	Flower	1	RUBY	26.25	2.02	1
29080-F1	29080	Flower	1	RUBY	26.34	2.02	1
29080-1	29080	Seedlings	1	RUBY	27.75	2.02	1
29080-2	29080	Seedlings	1	RUBY	28.48	2.02	1
29080-F2	29080	Flower	1	RUBY	27.13	2.02	1
29080-P3	29080	Root	1	RUBY	27.5	2.02	1
29080-P2	29080	Root	1	RUBY	27.34	2.02	1
29080-3	29080	Seedlings	1	RUBY	27.02	2.02	1
29080-LA	29080	Leaf	1	RUBY	25.9	2.02	1
Col-F2	Col-0	Flower	2	RUBY	41.51	2.02	1
Col-2	Col-0	Seedlings	2	RUBY	38.19	2.02	1
Col-F3	Col-0	Flower	2	RUBY	36.46	2.02	1
Col-1	Col-0	Seedlings	2	RUBY	39.38	2.02	1
Col-3	Col-0	Seedlings	2	RUBY	38.09	2.02	1
Col-F4	Col-0	Flower	2	RUBY	37.62	2.02	1
Col-P2	Col-0	Root	2	RUBY	35.82	2.02	1
Col-L2	Col-0	Leaf	2	RUBY	40.09	2.02	1
Col-L3	Col-0	Leaf	2	RUBY	36.61	2.02	1
Col-P1	Col-0	Root	2	RUBY	35.06	2.02	1
Col-P4	Col-0	Root	2	RUBY	37.16	2.02	1
Col-L4	Col-0	Leaf	2	RUBY	41.8	2.02	1
08530-1	8530	Seedlings	2	RUBY	26.44	2.02	1
08530-LC	8530	Leaf	2	RUBY	26.01	2.02	1
08530-2	8530	Seedlings	2	RUBY	26.32	2.02	1
08530-FC	8530	Flower	2	RUBY	25.17	2.02	1
08530-P4	8530	Root	2	RUBY	28.47	2.02	1
08530-F3	8530	Flower	2	RUBY	25.92	2.02	1
08530-P2	8530	Root	2	RUBY	26.98	2.02	1
08530-F1	8530	Flower	2	RUBY	26	2.02	1
08530-L1	8530	Leaf	2	RUBY	25.46	2.02	1
08530-3	8530	Seedlings	2	RUBY	27.58	2.02	1
08530-L2	8530	Leaf	2	RUBY	27.69	2.02	1
08530-P5	8530	Root	2	RUBY	28.09	2.02	1
29080-L2	29080	Leaf	2	RUBY	NA	2.02	1
29080-P5	29080	Root	2	RUBY	27.81	2.02	1
29080-L3	29080	Leaf	2	RUBY	29.1	2.02	1
29080-F3	29080	Flower	2	RUBY	26.42	2.02	1
29080-F1	29080	Flower	2	RUBY	26.31	2.02	1
29080-1	29080	Seedlings	2	RUBY	27.88	2.02	1
29080-2	29080	Seedlings	2	RUBY	28.28	2.02	1
29080-F2	29080	Flower	2	RUBY	27.08	2.02	1
29080-P3	29080	Root	2	RUBY	27.5	2.02	1
29080-P2	29080	Root	2	RUBY	27.45	2.02	1
29080-3	29080	Seedlings	2	RUBY	27.35	2.02	1
29080-LA	29080	Leaf	2	RUBY	26.02	2.02	1
Col-F2	Col-0	Flower	1	PP2AA3	24.85	2.01	1
Col-2	Col-0	Seedlings	1	PP2AA3	24.01	2.01	1
Col-F3	Col-0	Flower	1	PP2AA3	24.06	2.01	1
Col-1	Col-0	Seedlings	1	PP2AA3	24.34	2.01	1
Col-3	Col-0	Seedlings	1	PP2AA3	24.47	2.01	1
Col-F4	Col-0	Flower	1	PP2AA3	24.3	2.01	1
Col-P2	Col-0	Root	1	PP2AA3	24.17	2.01	1
Col-L2	Col-0	Leaf	1	PP2AA3	25.27	2.01	1
Col-L3	Col-0	Leaf	1	PP2AA3	25.02	2.01	1
Col-P1	Col-0	Root	1	PP2AA3	23.19	2.01	1
Col-P4	Col-0	Root	1	PP2AA3	23.18	2.01	1
Col-L4	Col-0	Leaf	1	PP2AA3	25.2	2.01	1
08530-1	8530	Seedlings	1	PP2AA3	23.71	2.01	1
08530-LC	8530	Leaf	1	PP2AA3	23.54	2.01	1
08530-2	8530	Seedlings	1	PP2AA3	23.74	2.01	1
08530-FC	8530	Flower	1	PP2AA3	23.46	2.01	1
08530-P4	8530	Root	1	PP2AA3	23.72	2.01	1
08530-F3	8530	Flower	1	PP2AA3	23.28	2.01	1
08530-P2	8530	Root	1	PP2AA3	23.49	2.01	1
08530-F1	8530	Flower	1	PP2AA3	23.29	2.01	1
08530-L1	8530	Leaf	1	PP2AA3	24.22	2.01	1
08530-3	8530	Seedlings	1	PP2AA3	24.27	2.01	1
08530-L2	8530	Leaf	1	PP2AA3	24.21	2.01	1
08530-P5	8530	Root	1	PP2AA3	27.41	2.01	1
29080-L2	29080	Leaf	1	PP2AA3	NA	2.01	1
29080-P5	29080	Root	1	PP2AA3	23.87	2.01	1
29080-L3	29080	Leaf	1	PP2AA3	25.03	2.01	1
29080-F3	29080	Flower	1	PP2AA3	23.93	2.01	1
29080-F1	29080	Flower	1	PP2AA3	23.62	2.01	1
29080-1	29080	Seedlings	1	PP2AA3	24.51	2.01	1
29080-2	29080	Seedlings	1	PP2AA3	24.19	2.01	1
29080-F2	29080	Flower	1	PP2AA3	24.39	2.01	1
29080-P3	29080	Root	1	PP2AA3	23.57	2.01	1
29080-P2	29080	Root	1	PP2AA3	22.78	2.01	1
29080-3	29080	Seedlings	1	PP2AA3	23.55	2.01	1
29080-LA	29080	Leaf	1	PP2AA3	25.64	2.01	1
Col-F2	Col-0	Flower	2	PP2AA3	25.03	2.01	1
Col-2	Col-0	Seedlings	2	PP2AA3	25.05	2.01	1
Col-F3	Col-0	Flower	2	PP2AA3	24.21	2.01	1
Col-1	Col-0	Seedlings	2	PP2AA3	24.45	2.01	1
Col-3	Col-0	Seedlings	2	PP2AA3	24.61	2.01	1
Col-F4	Col-0	Flower	2	PP2AA3	24.33	2.01	1
Col-P2	Col-0	Root	2	PP2AA3	24.15	2.01	1
Col-L2	Col-0	Leaf	2	PP2AA3	25.25	2.01	1
Col-L3	Col-0	Leaf	2	PP2AA3	25.24	2.01	1
Col-P1	Col-0	Root	2	PP2AA3	23.46	2.01	1
Col-P4	Col-0	Root	2	PP2AA3	23.62	2.01	1
Col-L4	Col-0	Leaf	2	PP2AA3	25.35	2.01	1
08530-1	8530	Seedlings	2	PP2AA3	24.51	2.01	1
08530-LC	8530	Leaf	2	PP2AA3	25.04	2.01	1
08530-2	8530	Seedlings	2	PP2AA3	24.47	2.01	1
08530-FC	8530	Flower	2	PP2AA3	24.27	2.01	1
08530-P4	8530	Root	2	PP2AA3	23.52	2.01	1
08530-F3	8530	Flower	2	PP2AA3	23.27	2.01	1
08530-P2	8530	Root	2	PP2AA3	23.65	2.01	1
08530-F1	8530	Flower	2	PP2AA3	23.44	2.01	1
08530-L1	8530	Leaf	2	PP2AA3	24.33	2.01	1
08530-3	8530	Seedlings	2	PP2AA3	24.58	2.01	1
08530-L2	8530	Leaf	2	PP2AA3	24.51	2.01	1
08530-P5	8530	Root	2	PP2AA3	27.67	2.01	1
29080-L2	29080	Leaf	2	PP2AA3	NA	2.01	1
29080-P5	29080	Root	2	PP2AA3	23.73	2.01	1
29080-L3	29080	Leaf	2	PP2AA3	25.23	2.01	1
29080-F3	29080	Flower	2	PP2AA3	23.86	2.01	1
29080-F1	29080	Flower	2	PP2AA3	23.58	2.01	1
29080-1	29080	Seedlings	2	PP2AA3	24.7	2.01	1
29080-2	29080	Seedlings	2	PP2AA3	24.57	2.01	1
29080-F2	29080	Flower	2	PP2AA3	24.42	2.01	1
29080-P3	29080	Root	2	PP2AA3	23.62	2.01	1
29080-P2	29080	Root	2	PP2AA3	23.27	2.01	1
29080-3	29080	Seedlings	2	PP2AA3	23.8	2.01	1
29080-LA	29080	Leaf	2	PP2AA3	26.42	2.01	1
29080-L2	29080	Leaf	1	RUBY	28.42	2.01	2
29080-P5	29080	Root	1	RUBY	27.76	2.01	2
29080-L3	29080	Leaf	1	RUBY	28.75	2.01	2
29080-F3	29080	Flower	1	RUBY	26.54	2.01	2
29080-F1	29080	Flower	1	RUBY	26.37	2.01	2
29080-1	29080	Seedlings	1	RUBY	27.89	2.01	2
29080-2	29080	Seedlings	1	RUBY	29.07	2.01	2
29080-F2	29080	Flower	1	RUBY	26.99	2.01	2
29080-P3	29080	Root	1	RUBY	29.09	2.01	2
29080-P2	29080	Root	1	RUBY	29.66	2.01	2
29080-3	29080	Seedlings	1	RUBY	29.08	2.01	2
29080-LA	29080	Leaf	1	RUBY	27.81	2.01	2
29080-L2'	29080	Leaf	1	RUBY	27.97	2.01	2
29080-LA'	29080	Leaf	1	RUBY	27.01	2.01	2
29080-LB'	29080	Leaf	1	RUBY	27.47	2.01	2
29080-LC'	29080	Leaf	1	RUBY	28.79	2.01	2
29080-L2	29080	Leaf	2	RUBY	28.45	2.01	2
29080-P5	29080	Root	2	RUBY	28.14	2.01	2
29080-L3	29080	Leaf	2	RUBY	29	2.01	2
29080-F3	29080	Flower	2	RUBY	27.1	2.01	2
29080-F1	29080	Flower	2	RUBY	26.25	2.01	2
29080-1	29080	Seedlings	2	RUBY	27.79	2.01	2
29080-2	29080	Seedlings	2	RUBY	29.01	2.01	2
29080-F2	29080	Flower	2	RUBY	26.86	2.01	2
29080-P3	29080	Root	2	RUBY	29.08	2.01	2
29080-P2	29080	Root	2	RUBY	29.09	2.01	2
29080-3	29080	Seedlings	2	RUBY	28.5	2.01	2
29080-LA	29080	Leaf	2	RUBY	27.25	2.01	2
29080-L2'	29080	Leaf	2	RUBY	28.49	2.01	2
29080-LA'	29080	Leaf	2	RUBY	26.76	2.01	2
29080-LB'	29080	Leaf	2	RUBY	27.29	2.01	2
29080-LC'	29080	Leaf	2	RUBY	28.86	2.01	2
29080-L2	29080	Leaf	1	PP2AA3	26.46	2	2
29080-P5	29080	Root	1	PP2AA3	24.22	2	2
29080-L3	29080	Leaf	1	PP2AA3	25.26	2	2
29080-F3	29080	Flower	1	PP2AA3	24.37	2	2
29080-F1	29080	Flower	1	PP2AA3	24.17	2	2
29080-1	29080	Seedlings	1	PP2AA3	24.75	2	2
29080-2	29080	Seedlings	1	PP2AA3	24.79	2	2
29080-F2	29080	Flower	1	PP2AA3	24.74	2	2
29080-P3	29080	Root	1	PP2AA3	25.64	2	2
29080-P2	29080	Root	1	PP2AA3	24.66	2	2
29080-3	29080	Seedlings	1	PP2AA3	25.35	2	2
29080-LA	29080	Leaf	1	PP2AA3	26.73	2	2
29080-L2'	29080	Leaf	1	PP2AA3	26.03	2	2
29080-LA'	29080	Leaf	1	PP2AA3	25.66	2	2
29080-LB'	29080	Leaf	1	PP2AA3	25.4	2	2
29080-LC'	29080	Leaf	1	PP2AA3	26.15	2	2
29080-L2	29080	Leaf	2	PP2AA3	26.72	2	2
29080-P5	29080	Root	2	PP2AA3	24.81	2	2
29080-L3	29080	Leaf	2	PP2AA3	25.8	2	2
29080-F3	29080	Flower	2	PP2AA3	25.14	2	2
29080-F1	29080	Flower	2	PP2AA3	25.27	2	2
29080-1	29080	Seedlings	2	PP2AA3	25.53	2	2
29080-2	29080	Seedlings	2	PP2AA3	25.78	2	2
29080-F2	29080	Flower	2	PP2AA3	25.3	2	2
29080-P3	29080	Root	2	PP2AA3	25.63	2	2
29080-P2	29080	Root	2	PP2AA3	25.19	2	2
29080-3	29080	Seedlings	2	PP2AA3	27.02	2	2
29080-LA	29080	Leaf	2	PP2AA3	27.37	2	2
29080-L2'	29080	Leaf	2	PP2AA3	26.22	2	2
29080-LA'	29080	Leaf	2	PP2AA3	25.61	2	2
29080-LB'	29080	Leaf	2	PP2AA3	25.8	2	2
29080-LC'	29080	Leaf	2	PP2AA3	26.44	2	2
