# Supplementary material for: Building a pipeline to identify and engineer constitutive and repressible promoters
Source: Quant Plant Biol. 2023 Oct 19;4:e12. doi: 10.1017/qpb.2023.10 (PMC10600573; doi:10.1017/qpb.2023.10)
Supplement: Yang and Nemhauser supplementary material 5 — Yang and Nemhauser supplementary material [file S2632882823000103sup005.zip › Supplementary_Data_S12_Scripts/Tobacco_Data/Script/Step2_Figures.Rmd]

---
title: "Figures"
author: "Eric Yang"
date: "2022-10-09"
output: html_document
---
The code reads in the consolidated plate reader data and
  1. Cleans up the data to display only three replicates for each construct
  2. Normalize YFP data for each construct by the YFP of the mTURQ control (background YFP) injected on the same leaf
  3. Performs a statistical test to see if each construct is significantly different from the mTURQ control

Input:
  Dat/Final_df.csv
  Dat/Repression_df.csv

Output:
  1. ../Figures/Figure2.svg
  2. ../Figures/Figure4D.svg
  3. ../Figures/SupplementalFigure4.svg
  4. ../../Pipeline/Data/Tobacco_Significance.csv (This is used to plot SupplementalFigure2)

```{r}
library(readxl)
library(tidyverse)
library(ggplot2)
library(ggbeeswarm)
library(confintr)
library(showtext)
library(svglite)
```


1. Cleaning up data by only including three replicates nearest the median of each experiment
```{r Cleanup}
Final_df <- read.csv("../Dat/Final_df.csv")[,-1]

Output_df <- Final_df[0,]
for (n in unique(Final_df$Experiment)){
  Cur_df <- subset(Final_df, Experiment == n) %>% filter(Signal == "YB_Ratio") %>% group_by(Leaf) %>% summarise(Median = median(Value))
  MedofMed <- median(Cur_df$Median)
  Cur_df <- Cur_df %>% mutate(dist = abs(Median - MedofMed)) %>% top_n(-3)
  Median_df <- Final_df %>% filter(Experiment == n & Leaf %in% Cur_df$Leaf)
  Output_df <- rbind(Output_df, Median_df)
}


#Drop the Null_YFP and add back in all of it
Final_df2 <- Output_df %>% filter(!(Experiment == "Null_YFP"))
Final_df2 <- rbind(Final_df2, Final_df %>% filter(Experiment == "Null_YFP"))
```
2. Normalize YFP data by shifting down by median of mTURQ control per LEAF:
```{r}
Final_df3 <- Final_df2 %>% filter(Signal == 'yfp')
Med_df <- Final_df3 %>% filter(Experiment == "Null_YFP") %>% group_by(Leaf) %>% summarize(Med = median(Value))
Updated_df <- Final_df[0,]
for (n in 1:nrow(Med_df)) {
  cur_leaf <- Med_df$Leaf[n]
  cur_med <- Med_df$Med[n]
  update_df <- Final_df3 %>% filter(Leaf == cur_leaf)
  update_df$Value <- update_df$Value - cur_med
  Updated_df <- rbind(Updated_df, update_df)
}

#Append new yfp to rest of Signal and recalculate YB_Ratio
Final_df4 <- Final_df2 %>% filter(Signal != "yfp")
Final_df4 <- rbind(Final_df4, Updated_df) %>% pivot_wider(names_from = Signal, values_from = Value) %>% mutate(YB_Ratio = yfp/mTurquoise) %>% pivot_longer(cols = c('mTurquoise', 'mScarlet', 'YB_Ratio', 'yfp'), names_to = "Signal", values_to = "Value")
```

Only keep Null_YFP if that leaf is used in the experiment
```{r}
No_control <- Final_df4 %>% filter(Experiment != "Null_YFP")
Keep_list <- unique(No_control$Leaf)
Null_kept <- Final_df4 %>% filter(Experiment == "Null_YFP" & Leaf %in% Keep_list)
Final_df5 <- rbind(No_control, Null_kept)
```

Cleanup Data
```{r}
#remove repression experiments from Set6:
Final_df6 <- Final_df5 %>% filter(!grepl("\\+",Experiment))

#experiments to be removed
remove_list <- c("NULL", "AT2G29080-4723", "AT1G64550-4723", "AT3G08530-4723", "AT3G08530(r7,r5)-4723", "AT3G18480(r3,r6)-4723", "AT2G26780-4723", "54390_RUBY", "AT1G54080-4673(594)", "AT1G64550(E,A)-4723", "AT1G64990-4673(604)", "AT1G64550(E,A)-4673", "AT1G54080-4673(514)", "AT1G64990", "AT2G26780", "AT5G10630(593)-4673", "AT5G10630(640)-4673")

Final_df6 <- Final_df6 %>% drop_na()
signal <- 'YB_Ratio'
Final_df6 <- Final_df6 %>% filter(Signal == signal)

#Setup Null_YFP as first item in factor
Final_df6 <- Final_df6 %>% mutate(Experiment = fct_relevel(Experiment, "Null_YFP"))
```

Stat Test: Determine if experiments are significantly different from Null_YFP using DunnettTest, designed for multiple testing against control
```{r}
library(DescTools)
Stat_df <- Final_df6 %>% filter(!(Experiment %in% c(remove_list, "Null_YFP")))
Null_df <- Final_df6 %>% filter(Experiment == "Null_YFP")

Sig_output <- data.frame(
  Experiment = as.character(),
  pval = as.double(),
  warning = as.logical()
)

for (n in unique(Stat_df$Experiment)){
  cur_stat <- Stat_df %>% filter(Experiment == n)
  cur_null <- Null_df %>% filter(Leaf %in% cur_stat$Leaf)
  
  cur_df <- rbind(cur_stat, cur_null)
  Sig_df <- DunnettTest(x = cur_df$Value, g = cur_df$Experiment, control = 'Null_YFP')
  if (median(cur_stat$Value) < median(cur_null$Value)) {
    alarm <- TRUE #This was added in case the difference is significant but LOWER than control
  } else {alarm <- FALSE}
  
  cur_output <- data.frame(
    Experiment = n,
    pval = Sig_df$Null_YFP[4],
    warning = alarm
  )
  Sig_output <- rbind(Sig_output, cur_output)
}

Sig_output2 <- Sig_output %>% mutate(
  Sig = case_when(
    pval > 0.05 ~ "ns",
    pval < 0.05 ~ ""
  )
)

#write.csv(Sig_output2, "../../Pipeline/Data/Tobacco_Significance.csv")
```

For plotting we moved all the "ns" to the end
```{r}
Final_df6 <- Final_df6%>%
  mutate(Experiment = fct_relevel(Experiment, "AT1G54080", "AT1G71860", "AT4G13780", "AT5G10630", "AT5G42470", "AT5G60160", after = Inf)) #ns are placed at the end
```

Extract median from YFP again
```{r}
SD_Null <- Final_df6 %>% filter(Experiment == "Null_YFP") %>% group_by(Leaf) %>% summarize(SD = sd(Value))
MedofSD_Null <- median(SD_Null$SD)
SD_Null <- SD_Null %>% mutate(dist = abs(SD - MedofSD_Null)) %>% top_n(-3)
SD_df <- Final_df6 %>% filter(Experiment == "Null_YFP" & Leaf %in% SD_Null$Leaf)

No_Null <- Final_df6 %>% filter(Experiment != "Null_YFP")
Final_df7 <- rbind(No_Null, SD_df)
```
Set up running number for each experiment for coloring
```{r}
Final_color <- Final_df7 %>% mutate(color_list = 1)
Final_color <- Final_color[0,]

for(n in unique(Final_df7$Experiment)) {
  curr_exp <- subset(Final_df7, Experiment == n)
  run <- 1
  for(m in unique(curr_exp$Leaf)) {
    curr_leaf <- subset(curr_exp, Leaf == m)
    out <- curr_leaf %>% mutate(color_list = run)
    Final_color <- rbind(Final_color, out)
    run <- run + 1
  }
}
```

Setting up additional datasets for plotting
```{r}
Final_df8 <- Final_color %>% filter(!(Experiment %in% c(remove_list)))
Final_df8 <- transform(Final_df8,
                       Experiment=plyr::revalue(Experiment, c("Null_YFP" = "Neg. Control")))

#Rename some factors for cleanup
Final_df8 <- transform(Final_df8,
                       Experiment=plyr::revalue(Experiment, c("AT1G64990-4673(645)" = "AT1G64990",
                                                              "AT2G26780-4673" = "AT2G26780")))

Sig_output2 <- transform(Sig_output2,
                       Experiment=plyr::revalue(Experiment, c("AT1G64990-4673(645)" = "AT1G64990", 
                                                              "AT2G26780-4673" = "AT2G26780")))

#Extract Median from each group:
Med_df <- Final_df8 %>% group_by(Experiment, Leaf) %>% summarize(Median = median(Value))

Key_df <- Final_df8 %>% distinct(Experiment, Leaf, .keep_all = TRUE)

Med_df2 <- left_join(Med_df, Key_df, by = c("Experiment", "Leaf"))
```

Plot Figure2 for expression data COLORED
```{r}
#Load in Fonts
font_add("Helvetica", "C:/Users/ericy/AppData/Local/Microsoft/Windows/Fonts/Helvetica.ttf")
showtext_auto()
showtext_opts(dip = 600)


#Define custom Pallette from CUD Colour blind Pallette:
CUD = c("#648FFF", "#785EF0", "#DC267F")

short_plot <- ggplot() +
  geom_quasirandom( #beeswarm plot
    data = Final_df8 %>% filter(Experiment != "AT1G64550(E,A)"), 
    mapping = aes(x = Experiment, y = Value, fill = as.character(color_list)), 
    size = 1,
    dodge.width = 0.6,
    alpha = 0.6,
    pch = 21,
    colour = "NA") +
  geom_boxplot( #Median of Experiment
    data = Final_df8 %>% filter(Experiment != "AT1G64550(E,A)"),
    mapping = aes(x = Experiment, y = Value),
    alpha = 0.3,
    outlier.shape = NA,
    lwd = 0.7,
    fatten = 2
    ) +
  geom_point( #Median of leaf
    data = Med_df2 %>% filter(Experiment != "AT1G64550(E,A)"), 
    mapping = aes(x = Experiment, y = Median, fill = as.character(color_list), group = as.character(color_list)),
    position = position_dodge(width = 0.6),
    size = 2, 
    alpha = 0.6,
    pch = 21,
    colour = "black") +
  geom_segment(
    aes(x = 22.7, xend = 28.3, y = 20, yend = 20)) +
  annotate(
    "text", x = 25.5, y = 21.5, label = "NS", size = 3) +
  scale_fill_manual(values = CUD) +
  theme_classic() +
  coord_cartesian(ylim = c(-20, 60)) +
  theme(
    legend.position ="none", 
    axis.text.x = element_text(angle = 35, hjust=1),
    axis.title.x = element_blank(),
    text = element_text(family = "Helvetica", size = 12)) +
  ylab("Normalized Fluorescence")


tall_plot <- ggplot() +
  geom_quasirandom( #beeswarm plot
    data = Final_df8  %>% filter(Experiment %in% c("AT1G64550(E,A)", "AT1G64550", "Neg. Control")), 
    mapping = aes(x = Experiment, y = Value, fill = as.character(color_list)), 
    size = 1,
    dodge.width = 0.6,
    alpha = 0.7,
    pch = 21,
    colour = "NA") +
  geom_boxplot( #Median of Experiment
    data = Final_df8 %>% filter(Experiment %in% c("AT1G64550(E,A)", "AT1G64550", "Neg. Control")),
    mapping = aes(x = Experiment, y = Value),
    alpha = 0.3,
    outlier.shape = NA,
    lwd = 0.7,
    fatten = 2
    ) +
  geom_point( #Median of leaf
    data = Med_df2  %>% filter(Experiment %in% c("AT1G64550(E,A)", "AT1G64550", "Neg. Control")), 
    mapping = aes(x = Experiment, y = Median, fill = as.character(color_list), group = as.character(color_list)),
    position = position_dodge(width = 0.6),
    size = 2, 
    alpha = 0.6,
    pch = 21,
    colour = "black") +
  scale_fill_manual(values = CUD) +
  theme_classic() +
  theme(
    legend.position ="none", 
    axis.text.x = element_text(angle = 35, hjust=1),
    axis.title.x = element_blank(),
    axis.title.y = element_blank(),
    text = element_text(family = "Helvetica", size = 12))

library(patchwork)
short_plot + tall_plot + plot_layout(widths = c(9,1))
#ggsave("../Figures/Figure2.svg", plot = last_plot(), width = 8.4, height = 4.2, units = "cm", dpi = 600, scale = 3)
```

Analyzing REPRESSION data:
Plotting repression data as FOLD CHANGE:
```{r}
Repression_df <- read.csv("../Dat/Repression_df.csv")[,-1]
Repression_df2 <- Repression_df %>% drop_na()
Repression_df2 <- Repression_df2 %>% filter(grepl("\\+",Experiment))

Rep_Med_df <- Repression_df2 %>% filter(Signal == "YB_Ratio") %>% group_by(Experiment, Leaf) %>% summarize(Median = median(Value))

Normalized_df <- Repression_df2 %>% mutate(
  Normalized_value = case_when(
    (grepl("AT2G26780\\(A,B\\)", Experiment) & Leaf == "Set6_Leaf_A") ~ Value/58.596702,
    (grepl("AT3G18480\\(r3,r6\\)", Experiment) & Leaf == "Set6_Leaf_A") ~ Value/30.643750,
    
    (grepl("AT2G26780\\(A,B\\)", Experiment) & Leaf == "Set6_Leaf_B") ~ Value/13.238936,
    (grepl("AT3G18480\\(r3,r6\\)", Experiment) & Leaf == "Set6_Leaf_B") ~ Value/20.584861,
    
    (grepl("AT2G26780\\(A,B\\)", Experiment) & Leaf == "Set6_Leaf_C") ~ Value/66.557331,
    (grepl("AT3G18480\\(r3,r6\\)", Experiment) & Leaf == "Set6_Leaf_C") ~ Value/41.414286,
    
    (grepl("AT1G64550\\(E,A\\)", Experiment) & Leaf == "Set6_Leaf_D") ~ Value/68.995100,
    (grepl("AT3G08530\\(r7,r5\\)", Experiment) & Leaf == "Set6_Leaf_D") ~ Value/49.456522,
    
    (grepl("AT1G64550\\(E,A\\)", Experiment) & Leaf == "Set6_Leaf_E") ~ Value/163.556056,
    (grepl("AT3G08530\\(r7,r5\\)", Experiment) & Leaf == "Set6_Leaf_E") ~ Value/54.271341,
    
    (grepl("AT1G64550\\(E,A\\)", Experiment) & Leaf == "Set6_Leaf_F") ~ Value/41.419516,
    (grepl("AT3G08530\\(r7,r5\\)", Experiment) & Leaf == "Set6_Leaf_F") ~ Value/38.087719,
    
    (grepl("AT5G37830\\(B,E\\)", Experiment) & Leaf == "Set6_Leaf_G") ~ Value/21.140200,
    (grepl("AT5G37830\\(B,E\\)", Experiment) & Leaf == "Set6_Leaf_H") ~ Value/38.633740,
    (grepl("AT5G37830\\(B,E\\)", Experiment) & Leaf == "Set6_Leaf_I") ~ Value/16.650722,
    
    (grepl("AT2G26780\\(A,B\\)", Experiment) & Leaf == "Set8_Leaf_A") ~ Value/67.858011,
    (grepl("AT3G18480\\(r3,r6\\)", Experiment) & Leaf == "Set8_Leaf_A") ~ Value/49.691434,
    
    (grepl("AT2G26780\\(A,B\\)", Experiment) & Leaf == "Set8_Leaf_B") ~ Value/58.791667,
    (grepl("AT3G18480\\(r3,r6\\)", Experiment) & Leaf == "Set8_Leaf_B") ~ Value/54.015686,
   
    (grepl("AT2G26780\\(A,B\\)", Experiment) & Leaf == "Set8_Leaf_C") ~ Value/106.628920,
    (grepl("AT3G18480\\(r3,r6\\)", Experiment) & Leaf == "Set8_Leaf_C") ~ Value/45.587400,
   
    (grepl("AT2G26780\\(A,B\\)", Experiment) & Leaf == "Set8_Leaf_D") ~ Value/30.340850,
    (grepl("AT3G18480\\(r3,r6\\)", Experiment) & Leaf == "Set8_Leaf_D") ~ Value/31.091094,
   
    (grepl("AT1G64550\\(E,A\\)", Experiment) & Leaf == "Set8_Leaf_E") ~ Value/342.105263,
    (grepl("AT2G29080\\(D,C\\)", Experiment) & Leaf == "Set8_Leaf_E") ~ Value/52.320120,
   
    (grepl("AT1G64550\\(E,A\\)", Experiment) & Leaf == "Set8_Leaf_F") ~ Value/168.410524,
    (grepl("AT2G29080\\(D,C\\)", Experiment) & Leaf == "Set8_Leaf_F") ~ Value/36.516471,   
   
    (grepl("AT1G64550\\(E,A\\)", Experiment) & Leaf == "Set8_Leaf_G") ~ Value/122.716180,
    (grepl("AT2G29080\\(D,C\\)", Experiment) & Leaf == "Set8_Leaf_G") ~ Value/23.490000,
    
    (grepl("AT1G64550\\(E,A\\)", Experiment) & Leaf == "Set8_Leaf_H") ~ Value/167.580065,
    (grepl("AT2G29080\\(D,C\\)", Experiment) & Leaf == "Set8_Leaf_H") ~ Value/26.716215,  
    
    (grepl("AT3G08530\\(r7,r5\\)", Experiment) & Leaf == "Set8_Leaf_I") ~ Value/42.930556,
    (grepl("AT3G08530\\(r7,r5\\)", Experiment) & Leaf == "Set8_Leaf_J") ~ Value/41.745000,
    (grepl("AT3G08530\\(r7,r5\\)", Experiment) & Leaf == "Set8_Leaf_K") ~ Value/48.209524,
    (grepl("AT3G08530\\(r7,r5\\)", Experiment) & Leaf == "Set8_Leaf_L") ~ Value/47.921997,
))

Repression <- Normalized_df %>% filter(Signal == "YB_Ratio") %>% drop_na()
```

Group Experiments into general categories and not specific injections. i.e. Input1,0, Input0,1, Input1,1, Input0,0
```{r}
Repression2 <- transform(Repression,
                       Experiment=plyr::revalue(Experiment, 
                                                c("AT3G18480(r3,r6)+gRNA_r5" = "AT3G18480(r3,r6)+Input0,0",
                                                  "AT3G18480(r3,r6)+gRNA_r3+gRNA_r5" = "AT3G18480(r3,r6)+Input1,0",
                                                  "AT3G08530(r7,r5)+gRNA_B+gRNA_E" = "AT3G08530(r7,r5)+Input0,0",
                                                  "AT3G08530(r7,r5)+gRNA_r7+gRNA_E" = "AT3G08530(r7,r5)+Input1,0",
                                                  "AT3G18480(r3,r6)+gRNA_r6+gRNA_r5" = "AT3G18480(r3,r6)+Input0,1",
                                                  "AT3G08530(r7,r5)+gRNA_r5+gRNA_E" = "AT3G08530(r7,r5)+Input0,1",
                                                  "AT3G18480(r3,r6)+gRNA_r3+gRNA_r6" = "AT3G18480(r3,r6)+Input1,1",
                                                  "AT3G08530(r7,r5)+gRNA_r7+gRNA_5" = "AT3G08530(r7,r5)+Input1,1",
                                                  "AT2G26780(A,B)+gRNA_r3" = "AT2G26780(A,B)+Input0,0",
                                                  "AT1G64550(E,A)+gRNA_r6" = "AT1G64550(E,A)+Input0,0",
                                                  "AT2G26780(A,B)+gRNA_B" = "AT2G26780(A,B)+Input0,1",
                                                  "AT1G64550(E,A)+gRNA_E" = "AT1G64550(E,A)+Input1,0",
                                                  "AT5G37830(B,E)+gRNA_r3" = "AT5G37830(B,E)+Input0,0",
                                                  "AT5G37830(B,E)+gRNA_B+gRNA_r7" = "AT5G37830(B,E)+Input1,0",
                                                  "AT5G37830(B,E)+gRNA_E+gRNA_r7" = "AT5G37830(B,E)+Input0,1",
                                                  "AT5G37830(B,E)+gRNA_B+gRNA_E" = "AT5G37830(B,E)+Input1,1",
                                                  "AT2G26780(A,B)+C+D" = "AT2G26780(A,B)+Input0,0",
                                                  "AT3G18480(r3,r6)+r7+r5" = "AT3G18480(r3,r6)+Input0,0",
                                                  "AT2G26780(A,B)+A+D" = "AT2G26780(A,B)+Input1,0",
                                                  "AT3G18480(r3,r6)+r3+r5" = "AT3G18480(r3,r6)+Input1,0",
                                                  "AT2G26780(A,B)+C+B" = "AT2G26780(A,B)+Input0,1",
                                                  "AT3G18480(r3,r6)+r7+r6" = "AT3G18480(r3,r6)+Input0,1",
                                                  "AT2G26780(A,B)+A+B" = "AT2G26780(A,B)+Input1,1",
                                                  "AT3G18480(r3,r6)+r3+r6" = "AT3G18480(r3,r6)+Input1,1",
                                                  "AT2G29080(D,C)+A+B" = "AT2G29080(D,C)+Input0,0",
                                                  "AT1G64550(E,A)+B+C" = "AT1G64550(E,A)+Input0,0",
                                                  "AT2G29080(D,C)+D+B" = "AT2G29080(D,C)+Input1,0",
                                                  "AT1G64550(E,A)+E+C" = "AT1G64550(E,A)+Input1,0",
                                                  "AT2G29080(D,C)+A+C" = "AT2G29080(D,C)+Input0,1",
                                                  "AT1G64550(E,A)+B+A" = "AT1G64550(E,A)+Input0,1",
                                                  "AT2G29080(D,C)+D+C" = "AT2G29080(D,C)+Input1,1",
                                                  "AT1G64550(E,A)+E+A" = "AT1G64550(E,A)+Input1,1",
                                                  "AT3G08530(r7,r5)+r3+r6" = "AT3G08530(r7,r5)+Input0,0",
                                                  "AT3G08530(r7,r5)+r3+r5" = "AT3G08530(r7,r5)+Input0,1",
                                                  "AT3G08530(r7,r5)+r7+r5" = "AT3G08530(r7,r5)+Input1,1",
                                                  "AT3G08530(r7,r5)+r7+r6" = "AT3G08530(r7,r5)+Input1,0"
                                                  )))


```

Keep only experiments that all occurred on the same leaf
```{r}
#Label Experiment as Sets
Repression3 <- Repression2 %>% mutate(
  Set = case_when(
    grepl("AT1G64550\\(E,A\\)", Experiment) ~ "AT1G64550",
    grepl("AT2G26780\\(A,B\\)", Experiment) ~ "AT2G26780",
    grepl("AT2G29080\\(D,C\\)", Experiment) ~ "AT2G29080",
    grepl("AT3G08530\\(r7,r5\\)", Experiment) ~ "AT3G08530",
    grepl("AT3G18480\\(r3,r6\\)", Experiment) ~ "AT3G18480",
    grepl("AT5G37830\\(B,E\\)", Experiment) ~ "AT5G37830"
  )
)

#Keep experiments all on same leaf
Set1 <- Repression3 %>% filter(Experiment == "AT1G64550(E,A)+Input1,1")
Set2 <- Repression3 %>% filter(Experiment == "AT2G26780(A,B)+Input1,1")

Repression4 <- Repression3 %>% filter(
  (Set == "AT1G64550" & Leaf %in% unique(Set1$Leaf)) |
  (Set == "AT2G26780" & Leaf %in% unique(Set2$Leaf)) |
  (Set == "AT2G29080") |
  (Set == "AT3G08530") |
  (Set == "AT3G18480") |
  (Set == "AT5G37830")
  )
```

Stat test to determine if the different inputs give statistically different outputs
```{r}
library(multcompView)
CLD<-function(Dataset, Exp){
  Stat1 <- Dataset %>% filter(Set == Exp)
  Stat1_aov <- aov(Normalized_value ~ Experiment*Leaf, data = Stat1)
  print(summary(Stat1_aov))
  Stat1_tukey <- TukeyHSD(Stat1_aov)
  Stat1_cld <- multcompLetters4(Stat1_aov, Stat1_tukey)
  print(Stat1_cld)
  Stat1_cld2 <- as.data.frame.list(Stat1_cld$Experiment) %>% select(Letters)
  return(Stat1_cld2)
}

Set1_CLD <- CLD(Repression4, "AT1G64550")
Set2_CLD <- CLD(Repression4, "AT2G26780")
Set3_CLD <- CLD(Repression4, "AT2G29080")
Set4_CLD <- CLD(Repression4, "AT3G08530")
Set5_CLD <- CLD(Repression4, "AT3G18480")
Set6_CLD <- CLD(Repression4, "AT5G37830")

CLD_Letters <- rbind(Set1_CLD, Set2_CLD, Set3_CLD, Set4_CLD, Set5_CLD, Set6_CLD)
CLD_Letters <- CLD_Letters %>% add_rownames(var = "Experiment")

CLD_ypos <- Repression4 %>% group_by(Experiment) %>% 
  mutate(IQR = IQR(Normalized_value),
        O_upper = quantile(Normalized_value, probs=c(0.75)) + 1.5*IQR,
        O_lower = quantile(Normalized_value, probs=c(0.25)) - 1.5*IQR) %>%
  summarize(O_upper = max(O_upper))


CLD_Final <- left_join(CLD_Letters, CLD_ypos, by = "Experiment")
```

Plotting as FOLD CHANGE relative to control (input0,0)
```{r}
Repression5 <- Repression4

#Extract Median from each group:
Rep_Med_df <- Repression5 %>% group_by(Experiment, Leaf) %>% summarize(Median = median(Normalized_value))

#Load in Fonts
font_add("Helvetica", "C:/Users/ericy/AppData/Local/Microsoft/Windows/Fonts/Helvetica.ttf")
showtext_auto()
showtext_opts(dip = 600)


#Define custom Pallette from CUD Colour blind Pallette:
CUD = c("#E69F00", "#56B4E9","#009E73", "#F0E442", "#0072B2", "#D55E00", "#CC79A7")

ggplot() +
  geom_quasirandom( #beeswarm plot
    data = Repression5, 
    mapping = aes(x = Experiment, y = Normalized_value, fill = Leaf),
    size = 1,
    dodge.width = 0.6,
    alpha = 0.7,
    pch = 21,
    colour = "NA") +
  geom_point( #Median of leaf
    data = Rep_Med_df, 
    mapping = aes(x = Experiment, y = Median, fill = Leaf), 
    position = position_dodge(width = 0.6),
    size = 3, 
    alpha = 0.6,
    pch = 21,
    colour = "black") +
  geom_boxplot( #Median of Experiment
    data = Repression5,
    mapping = aes(x = Experiment, y = Normalized_value),
    alpha = 0.3,
    outlier.shape = NA,
    lwd = 0.7,
    fatten = 2
    ) +
  geom_text(
    data = CLD_Final,
    aes(x = Experiment, y = O_upper, label = Letters),
    vjust = - 2
  ) +
  #scale_color_manual(values = CUD) +
  theme_classic() +
  theme(
    legend.position ="none", 
    axis.text.x = element_text(angle = 90, hjust=1),
    axis.title.x = element_blank(),
    text = element_text(family = "Helvetica", size = 12)) +
  scale_y_continuous(breaks = seq(0,3, by = 0.2))+
  ylab("Fold Change from Unrepressed Control")

#ggsave("../Figures/Figure4D.svg", plot = last_plot(), width = 8.4, height = 6, units = "cm", dpi = 600, scale = 3)
```
Calculate double-guide fold repression
```{r}
Avg_med <- Rep_Med_df %>% group_by(Experiment) %>% summarize(avg_med = mean(Median))
#64550 Fold repression

fold_rep <- function(Avg_med, mPromoter){
  No_guide <- paste0(mPromoter, "+Input0,0")
  Double_guide <- paste0(mPromoter, "+Input1,1")
  print(paste("Promoter:", mPromoter))
  return (Avg_med$avg_med[which(Avg_med$Experiment == No_guide)] / Avg_med$avg_med[which(Avg_med$Experiment == Double_guide)])
}

fold_rep(Avg_med, "AT1G64550(E,A)")
fold_rep(Avg_med, "AT2G26780(A,B)")
fold_rep(Avg_med, "AT2G29080(D,C)")
fold_rep(Avg_med, "AT3G08530(r7,r5)")
fold_rep(Avg_med, "AT3G18480(r3,r6)")
fold_rep(Avg_med, "AT5G37830(B,E)")


```

Regular plotting for supplement: 
Normalized Plotting NOT as fold change
```{r}
#This following line bypasses the normalization as fold change
Normalized_df <- Repression_df2 %>% rename(Normalized_value = Value) #For supplement plotting
Repression <- Normalized_df %>% filter(Signal == "YB_Ratio") %>% drop_na()
```

Group Experiments into general categories and not specific injections. i.e. Input1,0, Input0,1, Input1,1, Input0,0
```{r}
Repression2 <- transform(Repression,
                       Experiment=plyr::revalue(Experiment, 
                                                c("AT3G18480(r3,r6)+gRNA_r5" = "AT3G18480(r3,r6)+Input0,0",
                                                  "AT3G18480(r3,r6)+gRNA_r3+gRNA_r5" = "AT3G18480(r3,r6)+Input1,0",
                                                  "AT3G08530(r7,r5)+gRNA_B+gRNA_E" = "AT3G08530(r7,r5)+Input0,0",
                                                  "AT3G08530(r7,r5)+gRNA_r7+gRNA_E" = "AT3G08530(r7,r5)+Input1,0",
                                                  "AT3G18480(r3,r6)+gRNA_r6+gRNA_r5" = "AT3G18480(r3,r6)+Input0,1",
                                                  "AT3G08530(r7,r5)+gRNA_r5+gRNA_E" = "AT3G08530(r7,r5)+Input0,1",
                                                  "AT3G18480(r3,r6)+gRNA_r3+gRNA_r6" = "AT3G18480(r3,r6)+Input1,1",
                                                  "AT3G08530(r7,r5)+gRNA_r7+gRNA_5" = "AT3G08530(r7,r5)+Input1,1",
                                                  "AT2G26780(A,B)+gRNA_r3" = "AT2G26780(A,B)+Input0,0",
                                                  "AT1G64550(E,A)+gRNA_r6" = "AT1G64550(E,A)+Input0,0",
                                                  "AT2G26780(A,B)+gRNA_B" = "AT2G26780(A,B)+Input0,1",
                                                  "AT1G64550(E,A)+gRNA_E" = "AT1G64550(E,A)+Input1,0",
                                                  "AT5G37830(B,E)+gRNA_r3" = "AT5G37830(B,E)+Input0,0",
                                                  "AT5G37830(B,E)+gRNA_B+gRNA_r7" = "AT5G37830(B,E)+Input1,0",
                                                  "AT5G37830(B,E)+gRNA_E+gRNA_r7" = "AT5G37830(B,E)+Input0,1",
                                                  "AT5G37830(B,E)+gRNA_B+gRNA_E" = "AT5G37830(B,E)+Input1,1",
                                                  "AT2G26780(A,B)+C+D" = "AT2G26780(A,B)+Input0,0",
                                                  "AT3G18480(r3,r6)+r7+r5" = "AT3G18480(r3,r6)+Input0,0",
                                                  "AT2G26780(A,B)+A+D" = "AT2G26780(A,B)+Input1,0",
                                                  "AT3G18480(r3,r6)+r3+r5" = "AT3G18480(r3,r6)+Input1,0",
                                                  "AT2G26780(A,B)+C+B" = "AT2G26780(A,B)+Input0,1",
                                                  "AT3G18480(r3,r6)+r7+r6" = "AT3G18480(r3,r6)+Input0,1",
                                                  "AT2G26780(A,B)+A+B" = "AT2G26780(A,B)+Input1,1",
                                                  "AT3G18480(r3,r6)+r3+r6" = "AT3G18480(r3,r6)+Input1,1",
                                                  "AT2G29080(D,C)+A+B" = "AT2G29080(D,C)+Input0,0",
                                                  "AT1G64550(E,A)+B+C" = "AT1G64550(E,A)+Input0,0",
                                                  "AT2G29080(D,C)+D+B" = "AT2G29080(D,C)+Input1,0",
                                                  "AT1G64550(E,A)+E+C" = "AT1G64550(E,A)+Input1,0",
                                                  "AT2G29080(D,C)+A+C" = "AT2G29080(D,C)+Input0,1",
                                                  "AT1G64550(E,A)+B+A" = "AT1G64550(E,A)+Input0,1",
                                                  "AT2G29080(D,C)+D+C" = "AT2G29080(D,C)+Input1,1",
                                                  "AT1G64550(E,A)+E+A" = "AT1G64550(E,A)+Input1,1",
                                                  "AT3G08530(r7,r5)+r3+r6" = "AT3G08530(r7,r5)+Input0,0",
                                                  "AT3G08530(r7,r5)+r3+r5" = "AT3G08530(r7,r5)+Input0,1",
                                                  "AT3G08530(r7,r5)+r7+r5" = "AT3G08530(r7,r5)+Input1,1",
                                                  "AT3G08530(r7,r5)+r7+r6" = "AT3G08530(r7,r5)+Input1,0"
                                                  )))


```

Keep only experiments that all occurred on the same leaf
```{r}
#Label Experiment as Sets
Repression3 <- Repression2 %>% mutate(
  Set = case_when(
    grepl("AT1G64550\\(E,A\\)", Experiment) ~ "AT1G64550",
    grepl("AT2G26780\\(A,B\\)", Experiment) ~ "AT2G26780",
    grepl("AT2G29080\\(D,C\\)", Experiment) ~ "AT2G29080",
    grepl("AT3G08530\\(r7,r5\\)", Experiment) ~ "AT3G08530",
    grepl("AT3G18480\\(r3,r6\\)", Experiment) ~ "AT3G18480",
    grepl("AT5G37830\\(B,E\\)", Experiment) ~ "AT5G37830"
  )
)

#Keep experiments all on same leaf
Set1 <- Repression3 %>% filter(Experiment == "AT1G64550(E,A)+Input1,1")
Set2 <- Repression3 %>% filter(Experiment == "AT2G26780(A,B)+Input1,1")

Repression4 <- Repression3 %>% filter(
  (Set == "AT1G64550" & Leaf %in% unique(Set1$Leaf)) |
  (Set == "AT2G26780" & Leaf %in% unique(Set2$Leaf)) |
  (Set == "AT2G29080") |
  (Set == "AT3G08530") |
  (Set == "AT3G18480") |
  (Set == "AT5G37830")
  )
```

Stat test to determine if the different inputs give statistically different outputs
```{r}
library(multcompView)
CLD<-function(Dataset, Exp){
  Stat1 <- Dataset %>% filter(Set == Exp)
  Stat1_aov <- aov(Normalized_value ~ Experiment*Leaf, data = Stat1)
  print(summary(Stat1_aov))
  Stat1_tukey <- TukeyHSD(Stat1_aov)
  Stat1_cld <- multcompLetters4(Stat1_aov, Stat1_tukey)
  print(Stat1_cld)
  Stat1_cld2 <- as.data.frame.list(Stat1_cld$Experiment) %>% select(Letters)
  return(Stat1_cld2)
}

Set1_CLD <- CLD(Repression4, "AT1G64550")
Set2_CLD <- CLD(Repression4, "AT2G26780")
Set3_CLD <- CLD(Repression4, "AT2G29080")
Set4_CLD <- CLD(Repression4, "AT3G08530")
Set5_CLD <- CLD(Repression4, "AT3G18480")
Set6_CLD <- CLD(Repression4, "AT5G37830")

CLD_Letters <- rbind(Set1_CLD, Set2_CLD, Set3_CLD, Set4_CLD, Set5_CLD, Set6_CLD)
CLD_Letters <- CLD_Letters %>% add_rownames(var = "Experiment")

CLD_ypos <- Repression4 %>% group_by(Experiment) %>% 
  mutate(IQR = IQR(Normalized_value),
        O_upper = quantile(Normalized_value, probs=c(0.75)) + 1.5*IQR,
        O_lower = quantile(Normalized_value, probs=c(0.25)) - 1.5*IQR) %>%
  summarize(O_upper = max(O_upper))


CLD_Final <- left_join(CLD_Letters, CLD_ypos, by = "Experiment")
```


```{r}
Repression5 <- Repression4

#Extract Median from each group:
Rep_Med_df <- Repression5 %>% group_by(Experiment, Leaf) %>% summarize(Median = median(Normalized_value))
#Load in Fonts
font_add("Helvetica", "C:/Users/ericy/AppData/Local/Microsoft/Windows/Fonts/Helvetica.ttf")
showtext_auto()
showtext_opts(dip = 600)
CUD = c("#E69F00", "#56B4E9","#009E73", "#F0E442", "#0072B2", "#D55E00", "#CC79A7")
Rep_plot <- function(cur_set, vadjust, firstplot){
  plot <- ggplot() +
      geom_quasirandom( #beeswarm plot
        data = Repression5 %>% filter(grepl(cur_set, Experiment)), 
        mapping = aes(x = Experiment, y = Normalized_value, fill = Leaf),
        size = 1,
        dodge.width = 0.6,
        alpha = 0.7,
        pch = 21,
        colour = "NA") +
      geom_point( #Median of leaf
        data = Rep_Med_df %>% filter(grepl(cur_set, Experiment)), 
        mapping = aes(x = Experiment, y = Median, fill = Leaf), 
        position = position_dodge(width = 0.6),
        size = 3, 
        alpha = 0.6,
        pch = 21,
        colour = "black") +
      geom_boxplot( #Median of Experiment
        data = Repression5 %>% filter(grepl(cur_set, Experiment)),
        mapping = aes(x = Experiment, y = Normalized_value),
        alpha = 0.3,
        outlier.shape = NA,
        lwd = 0.7,
        fatten = 2
        ) +
      geom_text(
        data = CLD_Final %>% filter(grepl(cur_set, Experiment)),
        aes(x = Experiment, y = O_upper, label = Letters),
        vjust = vadjust
      ) +
     scale_fill_manual(values = CUD) +
      theme_classic()
  if (firstplot == TRUE){
      plot <- plot + 
      theme(
        legend.position ="none", 
        axis.text.x = element_text(angle = 90, hjust=1),
        axis.title.x = element_blank(),
        text = element_text(family = "Helvetica", size = 12)) +
      ylab("Normalized Fluorescence")
  } else {
      plot <- plot +
      theme(
        legend.position ="none", 
        axis.text.x = element_text(angle = 90, hjust=1),
        axis.title.x = element_blank(),
        axis.title.y = element_blank(),
        text = element_text(family = "Helvetica", size = 12))
  }
  return(plot)
}

Rep_plot(cur_set = unique(Repression5$Set)[1], vadjust = -1, firstplot = TRUE) +
  Rep_plot(cur_set = unique(Repression5$Set)[2], vadjust = -2, firstplot = FALSE) +
  Rep_plot(cur_set = unique(Repression5$Set)[3], vadjust = -2, firstplot = FALSE) +
  Rep_plot(cur_set = unique(Repression5$Set)[4], vadjust = -2, firstplot = FALSE) +
  Rep_plot(cur_set = unique(Repression5$Set)[5], vadjust = 2, firstplot = FALSE) +
  Rep_plot(cur_set = unique(Repression5$Set)[6], vadjust = -2, firstplot = FALSE) +
  plot_layout(ncol = 6)

#ggsave("../Figures/SupplementalFigure4.svg", plot = last_plot(), width = 8.4, height = 6, units = "cm", dpi = 600, scale = 3)
```
