# Supplementary material for: Building a pipeline to identify and engineer constitutive and repressible promoters
Source: Quant Plant Biol. 2023 Oct 19;4:e12. doi: 10.1017/qpb.2023.10 (PMC10600573; doi:10.1017/qpb.2023.10)
Supplement: Yang and Nemhauser supplementary material 6 — Yang and Nemhauser supplementary material [file S2632882823000103sup006.zip]

Archive with 134 entries (128 files):
- Genebank/Level0/
- Genebank/Level0/pich412763uter-tat1g18700.gb
- Genebank/Level0/pich412763uter-tat1g54080.gb
- Genebank/Level0/pich412763uter-tat1g54390.gb
- Genebank/Level0/pich412763uter-tat1g64550.gb
- Genebank/Level0/pich412763uter-tat1g64990.gb
- Genebank/Level0/pich412763uter-tat1g71860.gb
- Genebank/Level0/pich412763uter-tat1g71900.gb
- Genebank/Level0/pich412763uter-tat2g26780.gb
- Genebank/Level0/pich412763uter-tat2g29080.gb
- Genebank/Level0/pich412763uter-tat2g33730.gb
- Genebank/Level0/pich412763uter-tat2g43070.gb
- Genebank/Level0/pich412763uter-tat3g07160.gb
- Genebank/Level0/pich412763uter-tat3g08530.gb
- Genebank/Level0/pich412763uter-tat3g18480.gb
- Genebank/Level0/pich412763uter-tat4g13780.gb
- Genebank/Level0/pich412763uter-tat4g16845.gb
- Genebank/Level0/pich412763uter-tat4g34270.gb
- Genebank/Level0/pich412763uter-tat5g06140.gb
- Genebank/Level0/pich412763uter-tat5g10630.gb
- Genebank/Level0/pich412763uter-tat5g37830.gb
- Genebank/Level0/pich412763uter-tat5g42470.gb
- Genebank/Level0/pich412763uter-tat5g60160.gb
- Genebank/Level0/pich41295pro5u-pat1g18700.gb
- Genebank/Level0/pich41295pro5u-pat1g54080.gb
- Genebank/Level0/pich41295pro5u-pat1g54390.gb
- Genebank/Level0/pich41295pro5u-pat1g64550.gb
- Genebank/Level0/pich41295pro5u-pat1g64550ea.gb
- Genebank/Level0/pich41295pro5u-pat1g64990.gb
- Genebank/Level0/pich41295pro5u-pat1g71860.gb
- Genebank/Level0/pich41295pro5u-pat1g71900.gb
- Genebank/Level0/pich41295pro5u-pat2g26780.gb
- Genebank/Level0/pich41295pro5u-pat2g26780ab.gb
- Genebank/Level0/pich41295pro5u-pat2g29080.gb
- Genebank/Level0/pich41295pro5u-pat2g29080dc.gb
- Genebank/Level0/pich41295pro5u-pat2g33730.gb
- Genebank/Level0/pich41295pro5u-pat2g43070.gb
- Genebank/Level0/pich41295pro5u-pat3g07160.gb
- Genebank/Level0/pich41295pro5u-pat3g08530.gb
- Genebank/Level0/pich41295pro5u-pat3g08530hi.gb
- Genebank/Level0/pich41295pro5u-pat3g18480.gb
- Genebank/Level0/pich41295pro5u-pat3g18480fg.gb
- Genebank/Level0/pich41295pro5u-pat4g13780.gb
- Genebank/Level0/pich41295pro5u-pat4g16845.gb
- Genebank/Level0/pich41295pro5u-pat4g34270.gb
- Genebank/Level0/pich41295pro5u-pat5g06140.gb
- Genebank/Level0/pich41295pro5u-pat5g10630.gb
- Genebank/Level0/pich41295pro5u-pat5g37830.gb
- Genebank/Level0/pich41295pro5u-pat5g37830be.gb
- Genebank/Level0/pich41295pro5u-pat5g42470.gb
- Genebank/Level0/pich41295pro5u-pat5g60160.gb
- Genebank/Level1/
- Genebank/Level1/pich47732lvl1-pat1g18700yfp-tat1g18700.gb
- Genebank/Level1/pich47732lvl1-pat1g54080yfp-tat1g54080.gb
- Genebank/Level1/pich47732lvl1-pat1g54390yfp-tat1g54390.gb
- Genebank/Level1/pich47732lvl1-pat1g64550eayfp-tat1g64550.gb
- Genebank/Level1/pich47732lvl1-pat1g64550yfp-tat1g64550.gb
- Genebank/Level1/pich47732lvl1-pat1g64990yfp-tat1g64990.gb
- Genebank/Level1/pich47732lvl1-pat1g71860yfp-tat1g71860.gb
- Genebank/Level1/pich47732lvl1-pat1g71900yfp-tat1g71900.gb
- Genebank/Level1/pich47732lvl1-pat2g26780abyfp-tat2g26780.gb
- Genebank/Level1/pich47732lvl1-pat2g26780yfp-tat2g26780.gb
- Genebank/Level1/pich47732lvl1-pat2g29080dcyfp-tat2g29080.gb
- Genebank/Level1/pich47732lvl1-pat2g29080yfp-tat2g29080.gb
- Genebank/Level1/pich47732lvl1-pat2g33730yfp-tat2g33730.gb
- Genebank/Level1/pich47732lvl1-pat2g43070yfp-tat2g43070.gb
- Genebank/Level1/pich47732lvl1-pat3g07160yfp-tat3g07160.gb
- Genebank/Level1/pich47732lvl1-pat3g08530hiyfp-tat3g08530.gb
- Genebank/Level1/pich47732lvl1-pat3g08530yfp-tat3g08530.gb
- Genebank/Level1/pich47732lvl1-pat3g18480fgyfp-tat3g18480.gb
- Genebank/Level1/pich47732lvl1-pat3g18480yfp-tat3g18480.gb
- Genebank/Level1/pich47732lvl1-pat4g13780yfp-tat4g13780.gb
- Genebank/Level1/pich47732lvl1-pat4g16845yfp-tat4g16845.gb
- Genebank/Level1/pich47732lvl1-pat4g34270yfp-tat4g34270.gb
- Genebank/Level1/pich47732lvl1-pat5g06140yfp-tat5g06140.gb
- Genebank/Level1/pich47732lvl1-pat5g10630yfp-tat5g10630.gb
- Genebank/Level1/pich47732lvl1-pat5g37830beyfp-tat5g37830.gb
- Genebank/Level1/pich47732lvl1-pat5g37830yfp-tat5g37830.gb
- Genebank/Level1/pich47732lvl1-pat5g42470yfp-tat5g42470.gb
- Genebank/Level1/pich47732lvl1-pat5g60160yfp-tat5g60160.gb
- Genebank/Level2/
- Genebank/Level2/RUBY/
- Genebank/Level2/RUBY/pich86966-06140ruby.gb
- Genebank/Level2/RUBY/pich86966-08530ruby.gb
- Genebank/Level2/RUBY/pich86966-18700ruby.gb
- Genebank/Level2/RUBY/pich86966-26780ruby.gb
- Genebank/Level2/RUBY/pich86966-29080ruby.gb
- Genebank/Level2/RUBY/pich86966-33730ruby.gb
- Genebank/Level2/RUBY/pich86966-37830ruby.gb
- Genebank/Level2/RUBY/pich86966-54080ruby.gb
- Genebank/Level2/RUBY/pich86966-54390ruby.gb
- Genebank/Level2/RUBY/pich86966-64550ruby.gb
- Genebank/Level2/RUBY/pich86966-64990ruby.gb
- Genebank/Level2/RUBY/pich86966-71860ruby.gb
- Genebank/Level2/YFP/
- Genebank/Level2/YFP/pagm4673-pat1g18700nls-yfp-ubq10nls-mturq-basta.gb
- Genebank/Level2/YFP/pagm4673-pat1g54080nls-yfp-ubq10nls-mturq-basta.gb
- Genebank/Level2/YFP/pagm4673-pat1g54390nls-yfp-ubq10nls-mturq-basta.gb
- Genebank/Level2/YFP/pagm4673-pat1g64550nls-yfp-ubq10nls-mturq-basta.gb
- Genebank/Level2/YFP/pagm4673-pat1g64990nls-yfp-ubq10nls-mturq-basta.gb
- Genebank/Level2/YFP/pagm4673-pat1g71860nls-yfp-ubq10nls-mturq-basta.gb
- Genebank/Level2/YFP/pagm4673-pat1g71900nls-yfp-ubq10nls-mturq-basta.gb
- Genebank/Level2/YFP/pagm4673-pat2g26780nls-yfp-ubq10nls-mturq-basta.gb
- Genebank/Level2/YFP/pagm4673-pat2g29080nls-yfp-ubq10nls-mturq-basta.gb
- Genebank/Level2/YFP/pagm4673-pat2g33730nls-yfp-ubq10nls-mturq-basta.gb
- Genebank/Level2/YFP/pagm4673-pat2g43070nls-yfp-ubq10nls-mturq-basta.gb
- Genebank/Level2/YFP/pagm4673-pat3g07160nls-yfp-ubq10nls-mturq-basta.gb
- Genebank/Level2/YFP/pagm4673-pat3g08530nls-yfp-ubq10nls-mturq-basta.gb
- Genebank/Level2/YFP/pagm4673-pat3g18480nls-yfp-ubq10nls-mturq-basta.gb
- Genebank/Level2/YFP/pagm4673-pat4g13780nls-yfp-ubq10nls-mturq-basta.gb
- Genebank/Level2/YFP/pagm4673-pat4g16845nls-yfp-ubq10nls-mturq-basta.gb
- Genebank/Level2/YFP/pagm4673-pat4g34270nls-yfp-ubq10nls-mturq-basta.gb
- Genebank/Level2/YFP/pagm4673-pat5g06140nls-yfp-ubq10nls-mturq-basta.gb
- Genebank/Level2/YFP/pagm4673-pat5g10630nls-yfp-ubq10nls-mturq-basta.gb
- Genebank/Level2/YFP/pagm4673-pat5g37830nls-yfp-ubq10nls-mturq-basta.gb
- Genebank/Level2/YFP/pagm4673-pat5g42470nls-yfp-ubq10nls-mturq-basta.gb
- Genebank/Level2/YFP/pagm4673-pat5g60160nls-yfp-ubq10nls-mturq-basta.gb
- Genebank/Level2/YFP/pagm4723-pat1g64550eanls_yfp-ubq10mturq-basta.gb
- Genebank/Level2/YFP/pagm4723-pat2g26780abnls_yfp-ubq10mturq-basta.gb
- Genebank/Level2/YFP/pagm4723-pat2g29080dcnls_yfp-ubq10mturq-basta.gb
- Genebank/Level2/YFP/pagm4723-pat3g08530hinls-yfp-ubq10nls-mturq-hyg.gb
- Genebank/Level2/YFP/pagm4723-pat3g18480fgnls-yfp-ubq10nls-mturq-hyg.gb
- Genebank/Level2/YFP/pagm4723-pat5g37830benls-yfp-ubq10nls-mturq-hyg.gb
- Genebank/Others/
- Genebank/Others/p2301y-tdtomato-dcas9_degrondead_tpln188.gb
- Genebank/Others/pich86988-35sselfcleaving_a.gb
- Genebank/Others/pich86988-35sselfcleaving_b.gb
- Genebank/Others/pich86988-35sselfcleaving_c.gb
- Genebank/Others/pich86988-35sselfcleaving_d.gb
- Genebank/Others/pich86988-35sselfcleaving_e.gb
- Genebank/Others/pich86988-35sselfcleaving_f.gb
- Genebank/Others/pich86988-35sselfcleaving_g.gb
- Genebank/Others/pich86988-35sselfcleaving_h.gb
- Genebank/Others/pich86988-35sselfcleaving_i.gb
