# Supplementary material for: Building a pipeline to identify and engineer constitutive and repressible promoters
Source: Quant Plant Biol. 2023 Oct 19;4:e12. doi: 10.1017/qpb.2023.10 (PMC10600573; doi:10.1017/qpb.2023.10)
Supplement: Yang and Nemhauser supplementary material 6 — Yang and Nemhauser supplementary material [file S2632882823000103sup006.zip › Genebank/Level0/pich412763uter-tat1g18700.gb]

LOCUS       pICH41276(3U+Ter)_AT1G1 3094 bp ds-DNA     circular     26-MAR-2021
DEFINITION  .
FEATURES             Location/Qualifiers
     misc_feature    78..78
                     /label="G\to\A"
                     /ApEinfo_revcolor="#c7b0e3"
                     /ApEinfo_fwdcolor="#c7b0e3"
     misc_feature    271..885
                     /label="rep\(pMB1)"
                     /ApEinfo_revcolor="#75c6a9"
                     /ApEinfo_fwdcolor="#75c6a9"
     rep_origin      complement(870..870)
                     /label="ORI"
                     /ApEinfo_revcolor="#c7b0e3"
                     /ApEinfo_fwdcolor="#c7b0e3"
     misc_feature    1118..1121
                     /label="GCTT"
                     /ApEinfo_revcolor="#84b0dc"
                     /ApEinfo_fwdcolor="#84b0dc"
     misc_feature    1118..1121
                     /label="GCTT"
                     /ApEinfo_revcolor="#d59687"
                     /ApEinfo_fwdcolor="#d59687"
     misc_feature    1122..1714
                     /label="AT1G18700 3'UTR"
                     /ApEinfo_revcolor="#ff9ccd"
                     /ApEinfo_fwdcolor="#ff9ccd"
     misc_feature    1715..1964
                     /label="AT1G18700_Terminator"
                     /ApEinfo_revcolor="#84b0dc"
                     /ApEinfo_fwdcolor="#84b0dc"
     CDS             2195..111
                     /label="Sm/Sp\no\DraIII"
                     /ApEinfo_revcolor="#d6b295"
                     /ApEinfo_fwdcolor="#d6b295"
ORIGIN
        1 agacaggctt atcttggaca agaagaagat cgcttggcct cgcgcgcaga tcagttggaa
       61 gaatttgtcc attacgtaaa aggcgagatc accaaggtag tcggcaaata actgtcagac
      121 caagtttact catatatact ttagattgat ttaaaacttc atttttaatt taaaaggatc
      181 taggtgaaga tcctttttga taatctcatg accaaaatcc cttaacgtga gttttcgttc
      241 cactgagcgt cagaccccgt agaaaagatc aaaggatctt cttgagatcc tttttttctg
      301 cgcgtaatct gctgcttgca aacaaaaaaa ccaccgctac cagcggtggt ttgtttgccg
      361 gatcaagagc taccaactct ttttccgaag gtaactggct tcagcagagc gcagatacca
      421 aatactgtcc ttctagtgta gccgtagtta ggccaccact tcaagaactc tgtagcaccg
      481 cctacatacc tcgctctgct aatcctgtta ccagtggctg ctgccagtgg cgataagtcg
      541 tgtcttaccg ggttggactc aagacgatag ttaccggata aggcgcagcg gtcgggctga
      601 acggggggtt cgtgcacaca gcccagcttg gagcgaacga cctacaccga actgagatac
      661 ctacagcgtg agctatgaga aagcgccacg cttcccgaag ggagaaaggc ggacaggtat
      721 ccggtaagcg gcagggtcgg aacaggagag cgcacgaggg agcttccagg gggaaacgcc
      781 tggtatcttt atagtcctgt cgggtttcgc cacctctgac ttgagcgtcg atttttgtga
      841 tgctcgtcag gggggcggag cctatggaaa aacgccagca acgcggcctt tttacggttc
      901 ctggcctttt gctggccttt tgctcacatg ttctttcctg cgttatcccc tgattctgtg
      961 gataaccgta ttaccgcctt tgagtgagct gataccgctc gccgcagccg aacgaccgag
     1021 cgcagcgagt cagtgagcga ggaagcggaa gagcgcccaa tacgcaaacc gcctctcccc
     1081 gcgcgttggc cgattcatta atcactctgt ggtctcagct ttatattaag ccttaggatt
     1141 cttctgactt tctttttttt tgacatttac gttttttatt ttttcttttc tttgtgaaag
     1201 tcataggttt caattttaag ttactaaata gagtaattta cctttatcat tttgaacact
     1261 tcaaaatatt cgatcccctt ttgcttatac agtaccacat tttagatttc ctaaattgaa
     1321 agaaaaaaca caacttataa aactagcaat aatgccaata ttttccatat atgttgtatc
     1381 actctttgtt tatactttta tattatttga ttatagacac gaaagctcta cagaaacatc
     1441 tcaaatccaa aaaaaataaa atatattata tatatgcgtg tgtgtgaaaa tttttgagaa
     1501 aaatttctaa tttaaagaaa acaatcataa actaatttag aaacccagat caaaagtagg
     1561 aaatttacat aagacatatc ataggggtaa atccagaatc ggatttattt agagatgaag
     1621 tgctctattt cttgaaaaat gacaaaactt tttgggtggg ccttcatttt ttaaaacttt
     1681 ttttgataac tttattgccc atatctgttt gtcgtcaaca tttttggaaa atttctttta
     1741 aatgattttt ggtaattaaa atcttaaaaa cttgattttt ttaatttaac atattgaact
     1801 gtctatatat attcctgacc aaccgtgctg ctccatatgg gacaacaacc tctttagtgc
     1861 ggtccatgaa aggtttccag aggctatgac aacaccaacc ttatctcgtg attcagtttc
     1921 acttcaacca cagagtataa aggaaaaaga ttcagaccca ttagcgcttg agaccacgaa
     1981 gtggctcttc agtggacgaa agggcctcgt gatacgccta tttttatagg ttaatgtcat
     2041 gataataatg gtttcttaga cgtcaggtgg cacttttcgg ggaaatgtgc gcggaacccc
     2101 tatttgttta tttttctaaa tacattcaaa tatgtatccg ctcatgagac aataaccctg
     2161 ataaatgctt caataatatt gaaaaaggaa gagtatgcgc tcacgcaact ggtccagaac
     2221 cttgaccgaa cgcagcggtg gtaacggcgc agtggcggtt ttcatggctt gttatgactg
     2281 tttttttggg gtacagtcta tgcctcgggc atccaagcag caagcgcgtt acgccgtggg
     2341 tcgatgtttg atgttatgga gcagcaacga tgttacgcag cagggcagtc gccctaaaac
     2401 aaagttaaac atcatgaggg aagcggtgat cgccgaagta tcgactcaac tatcagaggt
     2461 agttggcgtc atcgagcgcc atctcgaacc gacgttgctg gccgtacatt tgtacggctc
     2521 cgcagtggat ggcggcctga agccacacag cgatattgat ttgctggtta cggtgaccgt
     2581 aaggcttgat gaaacaacgc ggcgagcttt gatcaacgac cttttggaaa cttcggcttc
     2641 ccctggagag agcgagattc tccgcgctgt agaagtcacc attgttgtgc acgacgacat
     2701 cattccgtgg cgttatccag ctaagcgcga actgcaattt ggagaatggc agcgcaatga
     2761 cattcttgca ggtatcttcg agccagccac gatcgacatt gatctggcta tcttgctgac
     2821 aaaagcaaga gaacatagcg ttgccttggt aggtccagcg gcggaggaac tctttgatcc
     2881 ggttcctgaa caggatctat ttgaggcgct aaatgaaacc ttaacgctat ggaactcgcc
     2941 gcccgactgg gctggcgatg agcgaaatgt agtgcttacg ttgtcccgca tttggtacag
     3001 cgcagtaacc ggcaaaatcg cgccgaagga tgtcgctgcc gactgggcaa tggagcgcct
     3061 gccggcccag tatcagcccg tcatacttga agct
//
