# Supplementary material for: Building a pipeline to identify and engineer constitutive and repressible promoters
Source: Quant Plant Biol. 2023 Oct 19;4:e12. doi: 10.1017/qpb.2023.10 (PMC10600573; doi:10.1017/qpb.2023.10)
Supplement: Yang and Nemhauser supplementary material 6 — Yang and Nemhauser supplementary material [file S2632882823000103sup006.zip › Genebank/Level0/pich412763uter-tat1g54080.gb]

LOCUS       pICH41276(3U+Ter)-AT1G5 2668 bp ds-DNA     circular     17-MAR-2021
DEFINITION  .
FEATURES             Location/Qualifiers
     misc_feature    98..98
                     /label="G\to\A"
                     /ApEinfo_revcolor="#c7b0e3"
                     /ApEinfo_fwdcolor="#c7b0e3"
     misc_feature    291..905
                     /label="rep\(pMB1)"
                     /ApEinfo_revcolor="#75c6a9"
                     /ApEinfo_fwdcolor="#75c6a9"
     rep_origin      complement(890..890)
                     /label="ORI"
                     /ApEinfo_revcolor="#c7b0e3"
                     /ApEinfo_fwdcolor="#c7b0e3"
     misc_feature    1138..1141
                     /label="GCTT"
                     /ApEinfo_revcolor="#84b0dc"
                     /ApEinfo_fwdcolor="#84b0dc"
     misc_feature    1138..1141
                     /label="GCTT"
                     /ApEinfo_revcolor="#d59687"
                     /ApEinfo_fwdcolor="#d59687"
     misc_feature    1142..1519
                     /label="AT1G54080_3'UTR"
                     /ApEinfo_revcolor="#f58a5e"
                     /ApEinfo_fwdcolor="#f58a5e"
     misc_feature    1520..1558
                     /label="AT1G54080_Terminator"
                     /ApEinfo_revcolor="#b1ff67"
                     /ApEinfo_fwdcolor="#b1ff67"
     CDS             1789..131
                     /label="Sm/Sp\no\DraIII"
                     /ApEinfo_revcolor="#d6b295"
                     /ApEinfo_fwdcolor="#d6b295"
ORIGIN
        1 agcccgtcat acttgaagct agacaggctt atcttggaca agaagaagat cgcttggcct
       61 cgcgcgcaga tcagttggaa gaatttgtcc attacgtaaa aggcgagatc accaaggtag
      121 tcggcaaata actgtcagac caagtttact catatatact ttagattgat ttaaaacttc
      181 atttttaatt taaaaggatc taggtgaaga tcctttttga taatctcatg accaaaatcc
      241 cttaacgtga gttttcgttc cactgagcgt cagaccccgt agaaaagatc aaaggatctt
      301 cttgagatcc tttttttctg cgcgtaatct gctgcttgca aacaaaaaaa ccaccgctac
      361 cagcggtggt ttgtttgccg gatcaagagc taccaactct ttttccgaag gtaactggct
      421 tcagcagagc gcagatacca aatactgtcc ttctagtgta gccgtagtta ggccaccact
      481 tcaagaactc tgtagcaccg cctacatacc tcgctctgct aatcctgtta ccagtggctg
      541 ctgccagtgg cgataagtcg tgtcttaccg ggttggactc aagacgatag ttaccggata
      601 aggcgcagcg gtcgggctga acggggggtt cgtgcacaca gcccagcttg gagcgaacga
      661 cctacaccga actgagatac ctacagcgtg agctatgaga aagcgccacg cttcccgaag
      721 ggagaaaggc ggacaggtat ccggtaagcg gcagggtcgg aacaggagag cgcacgaggg
      781 agcttccagg gggaaacgcc tggtatcttt atagtcctgt cgggtttcgc cacctctgac
      841 ttgagcgtcg atttttgtga tgctcgtcag gggggcggag cctatggaaa aacgccagca
      901 acgcggcctt tttacggttc ctggcctttt gctggccttt tgctcacatg ttctttcctg
      961 cgttatcccc tgattctgtg gataaccgta ttaccgcctt tgagtgagct gataccgctc
     1021 gccgcagccg aacgaccgag cgcagcgagt cagtgagcga ggaagcggaa gagcgcccaa
     1081 tacgcaaacc gcctctcccc gcgcgttggc cgattcatta atcactctgt ggtctcagct
     1141 ttaaaccctc ttcactggct ctgagatacc tttttctgtt tctttctttt tcttcttctt
     1201 aattttataa ctttcttgct ttttctagac cttccttgtt caagagtctt tatgtatgtg
     1261 tctctttcat ttaaagccgt tggttttatt tatgtatgca gagctttatg ctcagtttgt
     1321 aacctatagg tcttacttgg attgtaagcc aagcaataag acaacatcaa ataaaagggg
     1381 atttggtttt ctggggttaa tgttgtttgt ggttctgtaa tgataggttt gaaacaaagt
     1441 aatttgtctt ttataaaagt tttatagttt catttctcat gttagtactt tattttgtcg
     1501 gaaatccagt ttaactaagc atcaagtgtt ctgtccacga gtgtcctttg ccatgcagcg
     1561 cttgagacca cgaagtggct cttcagtgga cgaaagggcc tcgtgatacg cctattttta
     1621 taggttaatg tcatgataat aatggtttct tagacgtcag gtggcacttt tcggggaaat
     1681 gtgcgcggaa cccctatttg tttatttttc taaatacatt caaatatgta tccgctcatg
     1741 agacaataac cctgataaat gcttcaataa tattgaaaaa ggaagagtat gcgctcacgc
     1801 aactggtcca gaaccttgac cgaacgcagc ggtggtaacg gcgcagtggc ggttttcatg
     1861 gcttgttatg actgtttttt tggggtacag tctatgcctc gggcatccaa gcagcaagcg
     1921 cgttacgccg tgggtcgatg tttgatgtta tggagcagca acgatgttac gcagcagggc
     1981 agtcgcccta aaacaaagtt aaacatcatg agggaagcgg tgatcgccga agtatcgact
     2041 caactatcag aggtagttgg cgtcatcgag cgccatctcg aaccgacgtt gctggccgta
     2101 catttgtacg gctccgcagt ggatggcggc ctgaagccac acagcgatat tgatttgctg
     2161 gttacggtga ccgtaaggct tgatgaaaca acgcggcgag ctttgatcaa cgaccttttg
     2221 gaaacttcgg cttcccctgg agagagcgag attctccgcg ctgtagaagt caccattgtt
     2281 gtgcacgacg acatcattcc gtggcgttat ccagctaagc gcgaactgca atttggagaa
     2341 tggcagcgca atgacattct tgcaggtatc ttcgagccag ccacgatcga cattgatctg
     2401 gctatcttgc tgacaaaagc aagagaacat agcgttgcct tggtaggtcc agcggcggag
     2461 gaactctttg atccggttcc tgaacaggat ctatttgagg cgctaaatga aaccttaacg
     2521 ctatggaact cgccgcccga ctgggctggc gatgagcgaa atgtagtgct tacgttgtcc
     2581 cgcatttggt acagcgcagt aaccggcaaa atcgcgccga aggatgtcgc tgccgactgg
     2641 gcaatggagc gcctgccggc ccagtatc
//
