# Supplementary material for: Building a pipeline to identify and engineer constitutive and repressible promoters
Source: Quant Plant Biol. 2023 Oct 19;4:e12. doi: 10.1017/qpb.2023.10 (PMC10600573; doi:10.1017/qpb.2023.10)
Supplement: Yang and Nemhauser supplementary material 6 — Yang and Nemhauser supplementary material [file S2632882823000103sup006.zip › Genebank/Level0/pich412763uter-tat1g54390.gb]

LOCUS       pICH41276(3U+Ter)_AT1G5 2933 bp ds-DNA     circular     11-MAR-2021
DEFINITION  .
FEATURES             Location/Qualifiers
     misc_feature    61..61
                     /label="G\to\A"
                     /ApEinfo_revcolor="#c7b0e3"
                     /ApEinfo_fwdcolor="#c7b0e3"
     misc_feature    254..868
                     /label="rep\(pMB1)"
                     /ApEinfo_revcolor="#75c6a9"
                     /ApEinfo_fwdcolor="#75c6a9"
     rep_origin      complement(853..853)
                     /label="ORI"
                     /ApEinfo_revcolor="#c7b0e3"
                     /ApEinfo_fwdcolor="#c7b0e3"
     misc_feature    1101..1104
                     /label="GCTT"
                     /ApEinfo_revcolor="#d59687"
                     /ApEinfo_fwdcolor="#d59687"
     misc_feature    1101..1104
                     /label="GCTT"
                     /ApEinfo_revcolor="#84b0dc"
                     /ApEinfo_fwdcolor="#84b0dc"
     misc_feature    1105..1536
                     /label="AT1G54390 3'UTR"
                     /ApEinfo_revcolor="#f58a5e"
                     /ApEinfo_fwdcolor="#f58a5e"
     misc_feature    1537..1786
                     /label="AT1G54390 Terminator"
                     /ApEinfo_revcolor="#84b0dc"
                     /ApEinfo_fwdcolor="#84b0dc"
     CDS             2017..94
                     /label="Sm/Sp\no\DraIII"
                     /ApEinfo_revcolor="#d6b295"
                     /ApEinfo_fwdcolor="#d6b295"
ORIGIN
        1 acaagaagaa gatcgcttgg cctcgcgcgc agatcagttg gaagaatttg tccattacgt
       61 aaaaggcgag atcaccaagg tagtcggcaa ataactgtca gaccaagttt actcatatat
      121 actttagatt gatttaaaac ttcattttta atttaaaagg atctaggtga agatcctttt
      181 tgataatctc atgaccaaaa tcccttaacg tgagttttcg ttccactgag cgtcagaccc
      241 cgtagaaaag atcaaaggat cttcttgaga tccttttttt ctgcgcgtaa tctgctgctt
      301 gcaaacaaaa aaaccaccgc taccagcggt ggtttgtttg ccggatcaag agctaccaac
      361 tctttttccg aaggtaactg gcttcagcag agcgcagata ccaaatactg tccttctagt
      421 gtagccgtag ttaggccacc acttcaagaa ctctgtagca ccgcctacat acctcgctct
      481 gctaatcctg ttaccagtgg ctgctgccag tggcgataag tcgtgtctta ccgggttgga
      541 ctcaagacga tagttaccgg ataaggcgca gcggtcgggc tgaacggggg gttcgtgcac
      601 acagcccagc ttggagcgaa cgacctacac cgaactgaga tacctacagc gtgagctatg
      661 agaaagcgcc acgcttcccg aagggagaaa ggcggacagg tatccggtaa gcggcagggt
      721 cggaacagga gagcgcacga gggagcttcc agggggaaac gcctggtatc tttatagtcc
      781 tgtcgggttt cgccacctct gacttgagcg tcgatttttg tgatgctcgt caggggggcg
      841 gagcctatgg aaaaacgcca gcaacgcggc ctttttacgg ttcctggcct tttgctggcc
      901 ttttgctcac atgttctttc ctgcgttatc ccctgattct gtggataacc gtattaccgc
      961 ctttgagtga gctgataccg ctcgccgcag ccgaacgacc gagcgcagcg agtcagtgag
     1021 cgaggaagcg gaagagcgcc caatacgcaa accgcctctc cccgcgcgtt ggccgattca
     1081 ttaatcactc tgtggtctca gcttgctctc ctcctgcaat ttccatgcat tctgtagcta
     1141 atataatacg tatggagatt tgcacgtact tatgatatta attctcatag GTGCCACTGG
     1201 CATCTTCTTT GGCACCTTCC CTTCATGACC AATGCCACCA AACTCATCTT TCTTGTTACC
     1261 CAACATCTAG CAAGTGCAAG TAGaagcaaa ctttagatgg agaaatcatc atgttttgta
     1321 aacctcgggt taattcgtgg agcatatatt ttgtatatca attgtatttg ggtattggtg
     1381 ggcattttcc gttttattct actagtatcg atatttacat ctgcttcttt ctttcttttt
     1441 tcccctcaaa ccatgagcct ttgtattgat caaatgacat gtacaaaggt tttgttcatc
     1501 agaaggaatt tcactaaaat aaaaaattgc ttgatatttt attcttgctg tttatatatg
     1561 aaaaaagaga atccattgtg agcagctggt ttgatgtgtc tagatcgata gagggtgtac
     1621 atatatcagt gctagataag ttagttactc ccttagtttg agaagtacta cttgttttga
     1681 ctctattaag gaatactgat attattgtag tttagagagg agagatgctt cacagaacag
     1741 acccacttct gcttcagagg caatgctgtg tttgggacta gtaaaccgct tgagaccacg
     1801 aagtggctct tcagtggacg aaagggcctc gtgatacgcc tatttttata ggttaatgtc
     1861 atgataataa tggtttctta gacgtcaggt ggcacttttc ggggaaatgt gcgcggaacc
     1921 cctatttgtt tatttttcta aatacattca aatatgtatc cgctcatgag acaataaccc
     1981 tgataaatgc ttcaataata ttgaaaaagg aagagtatgc gctcacgcaa ctggtccaga
     2041 accttgaccg aacgcagcgg tggtaacggc gcagtggcgg ttttcatggc ttgttatgac
     2101 tgtttttttg gggtacagtc tatgcctcgg gcatccaagc agcaagcgcg ttacgccgtg
     2161 ggtcgatgtt tgatgttatg gagcagcaac gatgttacgc agcagggcag tcgccctaaa
     2221 acaaagttaa acatcatgag ggaagcggtg atcgccgaag tatcgactca actatcagag
     2281 gtagttggcg tcatcgagcg ccatctcgaa ccgacgttgc tggccgtaca tttgtacggc
     2341 tccgcagtgg atggcggcct gaagccacac agcgatattg atttgctggt tacggtgacc
     2401 gtaaggcttg atgaaacaac gcggcgagct ttgatcaacg accttttgga aacttcggct
     2461 tcccctggag agagcgagat tctccgcgct gtagaagtca ccattgttgt gcacgacgac
     2521 atcattccgt ggcgttatcc agctaagcgc gaactgcaat ttggagaatg gcagcgcaat
     2581 gacattcttg caggtatctt cgagccagcc acgatcgaca ttgatctggc tatcttgctg
     2641 acaaaagcaa gagaacatag cgttgccttg gtaggtccag cggcggagga actctttgat
     2701 ccggttcctg aacaggatct atttgaggcg ctaaatgaaa ccttaacgct atggaactcg
     2761 ccgcccgact gggctggcga tgagcgaaat gtagtgctta cgttgtcccg catttggtac
     2821 agcgcagtaa ccggcaaaat cgcgccgaag gatgtcgctg ccgactgggc aatggagcgc
     2881 ctgccggccc agtatcagcc cgtcatactt gaagctagac aggcttatct tgg
//
