# Supplementary material for: Building a pipeline to identify and engineer constitutive and repressible promoters
Source: Quant Plant Biol. 2023 Oct 19;4:e12. doi: 10.1017/qpb.2023.10 (PMC10600573; doi:10.1017/qpb.2023.10)
Supplement: Yang and Nemhauser supplementary material 6 — Yang and Nemhauser supplementary material [file S2632882823000103sup006.zip › Genebank/Level0/pich412763uter-tat1g64550.gb]

LOCUS       pICH41276(3U+Ter)_AT1G6 2746 bp ds-DNA     circular     11-MAR-2021
DEFINITION  .
FEATURES             Location/Qualifiers
     misc_feature    72..72
                     /label="G\to\A"
                     /ApEinfo_revcolor="#c7b0e3"
                     /ApEinfo_fwdcolor="#c7b0e3"
     misc_feature    265..879
                     /label="rep\(pMB1)"
                     /ApEinfo_revcolor="#75c6a9"
                     /ApEinfo_fwdcolor="#75c6a9"
     rep_origin      complement(864..864)
                     /label="ORI"
                     /ApEinfo_revcolor="#c7b0e3"
                     /ApEinfo_fwdcolor="#c7b0e3"
     misc_feature    1112..1115
                     /label="GCTT"
                     /ApEinfo_revcolor="#d59687"
                     /ApEinfo_fwdcolor="#d59687"
     misc_feature    1112..1115
                     /label="GCTT"
                     /ApEinfo_revcolor="#84b0dc"
                     /ApEinfo_fwdcolor="#84b0dc"
     misc_feature    1116..1360
                     /label="AT1G64550_3'UTR"
                     /ApEinfo_revcolor="#ffef86"
                     /ApEinfo_fwdcolor="#ffef86"
     misc_feature    1361..1610
                     /label="AT1G64550_Terminator"
                     /ApEinfo_revcolor="#c7b0e3"
                     /ApEinfo_fwdcolor="#c7b0e3"
     CDS             1841..105
                     /label="Sm/Sp\no\DraIII"
                     /ApEinfo_revcolor="#d6b295"
                     /ApEinfo_fwdcolor="#d6b295"
ORIGIN
        1 gcttatcttg gacaagaaga agatcgcttg gcctcgcgcg cagatcagtt ggaagaattt
       61 gtccattacg taaaaggcga gatcaccaag gtagtcggca aataactgtc agaccaagtt
      121 tactcatata tactttagat tgatttaaaa cttcattttt aatttaaaag gatctaggtg
      181 aagatccttt ttgataatct catgaccaaa atcccttaac gtgagttttc gttccactga
      241 gcgtcagacc ccgtagaaaa gatcaaagga tcttcttgag atcctttttt tctgcgcgta
      301 atctgctgct tgcaaacaaa aaaaccaccg ctaccagcgg tggtttgttt gccggatcaa
      361 gagctaccaa ctctttttcc gaaggtaact ggcttcagca gagcgcagat accaaatact
      421 gtccttctag tgtagccgta gttaggccac cacttcaaga actctgtagc accgcctaca
      481 tacctcgctc tgctaatcct gttaccagtg gctgctgcca gtggcgataa gtcgtgtctt
      541 accgggttgg actcaagacg atagttaccg gataaggcgc agcggtcggg ctgaacgggg
      601 ggttcgtgca cacagcccag cttggagcga acgacctaca ccgaactgag atacctacag
      661 cgtgagctat gagaaagcgc cacgcttccc gaagggagaa aggcggacag gtatccggta
      721 agcggcaggg tcggaacagg agagcgcacg agggagcttc cagggggaaa cgcctggtat
      781 ctttatagtc ctgtcgggtt tcgccacctc tgacttgagc gtcgattttt gtgatgctcg
      841 tcaggggggc ggagcctatg gaaaaacgcc agcaacgcgg cctttttacg gttcctggcc
      901 ttttgctggc cttttgctca catgttcttt cctgcgttat cccctgattc tgtggataac
      961 cgtattaccg cctttgagtg agctgatacc gctcgccgca gccgaacgac cgagcgcagc
     1021 gagtcagtga gcgaggaagc ggaagagcgc ccaatacgca aaccgcctct ccccgcgcgt
     1081 tggccgattc attaatcact ctgtggtctc agcttgctgc gccgcatttc ttgtattccc
     1141 caaatccatg ttgcgttttt gtttaccctc aatacgacac aagagtcctt tatacctgag
     1201 aatttggcga cagtattttg ctttatgtat taaggttgaa actaaaaaga aatactgtaa
     1261 aatcatacac ttggtggagc acgaaaggat tcatatccaa tgtgaatcat ccgtaaaatt
     1321 gtaaacgagc caaattagaa taaaagagca tgtttcgcag aaatttatgg caactaaaat
     1381 tcattgtaca ggtacaggaa tagcaaaaaa agaacatgta ggcccaaaga caagattaca
     1441 agttgtgttt tttttttccc acatatgttt aaccGAAAGA AAAACCCAAA TCTTCGAATC
     1501 GAGCACCGTC GAACCATTAC CGAGGAGGAA TATCATTCCA CAAATCGATA TCCTTAAGAA
     1561 CCTCTGCTTG TGGATTCGAT TGTTCAGAAG AACTACAAGA CTCTTCAGGC cgcttgagac
     1621 cacgaagtgg ctcttcagtg gacgaaaggg cctcgtgata cgcctatttt tataggttaa
     1681 tgtcatgata ataatggttt cttagacgtc aggtggcact tttcggggaa atgtgcgcgg
     1741 aacccctatt tgtttatttt tctaaataca ttcaaatatg tatccgctca tgagacaata
     1801 accctgataa atgcttcaat aatattgaaa aaggaagagt atgcgctcac gcaactggtc
     1861 cagaaccttg accgaacgca gcggtggtaa cggcgcagtg gcggttttca tggcttgtta
     1921 tgactgtttt tttggggtac agtctatgcc tcgggcatcc aagcagcaag cgcgttacgc
     1981 cgtgggtcga tgtttgatgt tatggagcag caacgatgtt acgcagcagg gcagtcgccc
     2041 taaaacaaag ttaaacatca tgagggaagc ggtgatcgcc gaagtatcga ctcaactatc
     2101 agaggtagtt ggcgtcatcg agcgccatct cgaaccgacg ttgctggccg tacatttgta
     2161 cggctccgca gtggatggcg gcctgaagcc acacagcgat attgatttgc tggttacggt
     2221 gaccgtaagg cttgatgaaa caacgcggcg agctttgatc aacgaccttt tggaaacttc
     2281 ggcttcccct ggagagagcg agattctccg cgctgtagaa gtcaccattg ttgtgcacga
     2341 cgacatcatt ccgtggcgtt atccagctaa gcgcgaactg caatttggag aatggcagcg
     2401 caatgacatt cttgcaggta tcttcgagcc agccacgatc gacattgatc tggctatctt
     2461 gctgacaaaa gcaagagaac atagcgttgc cttggtaggt ccagcggcgg aggaactctt
     2521 tgatccggtt cctgaacagg atctatttga ggcgctaaat gaaaccttaa cgctatggaa
     2581 ctcgccgccc gactgggctg gcgatgagcg aaatgtagtg cttacgttgt cccgcatttg
     2641 gtacagcgca gtaaccggca aaatcgcgcc gaaggatgtc gctgccgact gggcaatgga
     2701 gcgcctgccg gcccagtatc agcccgtcat acttgaagct agacag
//
