# Supplementary material for: Building a pipeline to identify and engineer constitutive and repressible promoters
Source: Quant Plant Biol. 2023 Oct 19;4:e12. doi: 10.1017/qpb.2023.10 (PMC10600573; doi:10.1017/qpb.2023.10)
Supplement: Yang and Nemhauser supplementary material 6 — Yang and Nemhauser supplementary material [file S2632882823000103sup006.zip › Genebank/Level0/pich412763uter-tat1g64990.gb]

LOCUS       pICH41276(3U+Ter)-tAT1G 2833 bp ds-DNA     circular     12-AUG-2021
DEFINITION  .
FEATURES             Location/Qualifiers
     misc_feature    483..483
                     /label="G\to\A"
                     /ApEinfo_revcolor="#c7b0e3"
                     /ApEinfo_fwdcolor="#c7b0e3"
     misc_feature    676..1290
                     /label="rep\(pMB1)"
                     /ApEinfo_revcolor="#75c6a9"
                     /ApEinfo_fwdcolor="#75c6a9"
     rep_origin      complement(1275..1275)
                     /label="ORI"
                     /ApEinfo_revcolor="#c7b0e3"
                     /ApEinfo_fwdcolor="#c7b0e3"
     misc_feature    1523..1526
                     /label="GCTT"
                     /ApEinfo_revcolor="#84b0dc"
                     /ApEinfo_fwdcolor="#84b0dc"
     misc_feature    1523..1526
                     /label="GCTT"
                     /ApEinfo_revcolor="#d59687"
                     /ApEinfo_fwdcolor="#d59687"
     misc_feature    1527..1858
                     /label="AT1G64990_3'UTR"
                     /ApEinfo_revcolor="#ff9ccd"
                     /ApEinfo_fwdcolor="#ff9ccd"
     misc_feature    1859..2108
                     /label="AT1G64990_Terminator"
                     /ApEinfo_revcolor="#b4abac"
                     /ApEinfo_fwdcolor="#b4abac"
     CDS             2339..516
                     /label="Sm/Sp\no\DraIII"
                     /ApEinfo_revcolor="#d6b295"
                     /ApEinfo_fwdcolor="#d6b295"
ORIGIN
        1 cacgacgaca tcattccgtg gcgttatcca gctaagcgcg aactgcaatt tggagaatgg
       61 cagcgcaatg acattcttgc aggtatcttc gagccagcca cgatcgacat tgatctggct
      121 atcttgctga caaaagcaag agaacatagc gttgccttgg taggtccagc ggcggaggaa
      181 ctctttgatc cggttcctga acaggatcta tttgaggcgc taaatgaaac cttaacgcta
      241 tggaactcgc cgcccgactg ggctggcgat gagcgaaatg tagtgcttac gttgtcccgc
      301 atttggtaca gcgcagtaac cggcaaaatc gcgccgaagg atgtcgctgc cgactgggca
      361 atggagcgcc tgccggccca gtatcagccc gtcatacttg aagctagaca ggcttatctt
      421 ggacaagaag aagatcgctt ggcctcgcgc gcagatcagt tggaagaatt tgtccattac
      481 gtaaaaggcg agatcaccaa ggtagtcggc aaataactgt cagaccaagt ttactcatat
      541 atactttaga ttgatttaaa acttcatttt taatttaaaa ggatctaggt gaagatcctt
      601 tttgataatc tcatgaccaa aatcccttaa cgtgagtttt cgttccactg agcgtcagac
      661 cccgtagaaa agatcaaagg atcttcttga gatccttttt ttctgcgcgt aatctgctgc
      721 ttgcaaacaa aaaaaccacc gctaccagcg gtggtttgtt tgccggatca agagctacca
      781 actctttttc cgaaggtaac tggcttcagc agagcgcaga taccaaatac tgtccttcta
      841 gtgtagccgt agttaggcca ccacttcaag aactctgtag caccgcctac atacctcgct
      901 ctgctaatcc tgttaccagt ggctgctgcc agtggcgata agtcgtgtct taccgggttg
      961 gactcaagac gatagttacc ggataaggcg cagcggtcgg gctgaacggg gggttcgtgc
     1021 acacagccca gcttggagcg aacgacctac accgaactga gatacctaca gcgtgagcta
     1081 tgagaaagcg ccacgcttcc cgaagggaga aaggcggaca ggtatccggt aagcggcagg
     1141 gtcggaacag gagagcgcac gagggagctt ccagggggaa acgcctggta tctttatagt
     1201 cctgtcgggt ttcgccacct ctgacttgag cgtcgatttt tgtgatgctc gtcagggggg
     1261 cggagcctat ggaaaaacgc cagcaacgcg gcctttttac ggttcctggc cttttgctgg
     1321 ccttttgctc acatgttctt tcctgcgtta tcccctgatt ctgtggataa ccgtattacc
     1381 gcctttgagt gagctgatac cgctcgccgc agccgaacga ccgagcgcag cgagtcagtg
     1441 agcgaggaag cggaagagcg cccaatacgc aaaccgcctc tccccgcgcg ttggccgatt
     1501 cattaatcac tctgtggtct cagcttgttt cttattcaat aatggtgcct gagagagtct
     1561 tatgattgtt tggcctgaca caacgaaaat caatttacta ctagtaaagg tgacttagtg
     1621 tatagcttac aattggctat ttgtttgttt ttgacgctta tgtgaaagat taaactgatc
     1681 agttcaaaat ttcttatacc ataaacgttg aattatgttt atttgtacat tgctcctact
     1741 gaggaagtaa tgatacgatg aagtcaagaa gattttcgat atttgtatgt tcgacttatt
     1801 ccacaggatc caggtttctc catttgttat ttattaacat atacaaattg tattataaaa
     1861 tgcgttgcgt gagtaacctt agtaaataag taataacaca ttcagtattg gatgctcgta
     1921 aaacaatttt gagtagtaga aagtctaacg attttgttag attgaaactg caagactagg
     1981 gagctaagaa tatgaatatc tcaatcccac caaatgtaat aaaatgttga atgaatcata
     2041 aacctctaga gtagggtctg gtggtctgat tcagttaatc aatccatatt acaagtcgat
     2101 gtggaaaccg cttgagacca cgaagtggct cttcagtgga cgaaagggcc tcgtgatacg
     2161 cctattttta taggttaatg tcatgataat aatggtttct tagacgtcag gtggcacttt
     2221 tcggggaaat gtgcgcggaa cccctatttg tttatttttc taaatacatt caaatatgta
     2281 tccgctcatg agacaataac cctgataaat gcttcaataa tattgaaaaa ggaagagtat
     2341 gcgctcacgc aactggtcca gaaccttgac cgaacgcagc ggtggtaacg gcgcagtggc
     2401 ggttttcatg gcttgttatg actgtttttt tggggtacag tctatgcctc gggcatccaa
     2461 gcagcaagcg cgttacgccg tgggtcgatg tttgatgtta tggagcagca acgatgttac
     2521 gcagcagggc agtcgcccta aaacaaagtt aaacatcatg agggaagcgg tgatcgccga
     2581 agtatcgact caactatcag aggtagttgg cgtcatcgag cgccatctcg aaccgacgtt
     2641 gctggccgta catttgtacg gctccgcagt ggatggcggc ctgaagccac acagcgatat
     2701 tgatttgctg gttacggtga ccgtaaggct tgatgaaaca acgcggcgag ctttgatcaa
     2761 cgaccttttg gaaacttcgg cttcccctgg agagagcgag attctccgcg ctgtagaagt
     2821 caccattgtt gtg
//
