# Supplementary material for: Building a pipeline to identify and engineer constitutive and repressible promoters
Source: Quant Plant Biol. 2023 Oct 19;4:e12. doi: 10.1017/qpb.2023.10 (PMC10600573; doi:10.1017/qpb.2023.10)
Supplement: Yang and Nemhauser supplementary material 6 — Yang and Nemhauser supplementary material [file S2632882823000103sup006.zip › Genebank/Level0/pich412763uter-tat1g71860.gb]

LOCUS       pICH41276(3U+Ter)-tAT1G 2691 bp ds-DNA     circular     01-APR-2021
DEFINITION  .
FEATURES             Location/Qualifiers
     misc_feature    88..88
                     /label="G\to\A"
                     /ApEinfo_revcolor="#c7b0e3"
                     /ApEinfo_fwdcolor="#c7b0e3"
     misc_feature    281..895
                     /label="rep\(pMB1)"
                     /ApEinfo_revcolor="#75c6a9"
                     /ApEinfo_fwdcolor="#75c6a9"
     rep_origin      complement(880..880)
                     /label="ORI"
                     /ApEinfo_revcolor="#c7b0e3"
                     /ApEinfo_fwdcolor="#c7b0e3"
     misc_feature    1128..1131
                     /label="GCTT"
                     /ApEinfo_revcolor="#d59687"
                     /ApEinfo_fwdcolor="#d59687"
     misc_feature    1128..1131
                     /label="GCTT"
                     /ApEinfo_revcolor="#84b0dc"
                     /ApEinfo_fwdcolor="#84b0dc"
     misc_feature    1132..1548
                     /label="AT1G71860_3'UTR"
                     /ApEinfo_revcolor="#85dae9"
                     /ApEinfo_fwdcolor="#85dae9"
     misc_feature    1549..1571
                     /label="AT1G71860_Terminator"
                     /ApEinfo_revcolor="#f58a5e"
                     /ApEinfo_fwdcolor="#f58a5e"
     CDS             1802..121
                     /label="Sm/Sp\no\DraIII"
                     /ApEinfo_revcolor="#d6b295"
                     /ApEinfo_fwdcolor="#d6b295"
ORIGIN
        1 acttgaagct agacaggctt atcttggaca agaagaagat cgcttggcct cgcgcgcaga
       61 tcagttggaa gaatttgtcc attacgtaaa aggcgagatc accaaggtag tcggcaaata
      121 actgtcagac caagtttact catatatact ttagattgat ttaaaacttc atttttaatt
      181 taaaaggatc taggtgaaga tcctttttga taatctcatg accaaaatcc cttaacgtga
      241 gttttcgttc cactgagcgt cagaccccgt agaaaagatc aaaggatctt cttgagatcc
      301 tttttttctg cgcgtaatct gctgcttgca aacaaaaaaa ccaccgctac cagcggtggt
      361 ttgtttgccg gatcaagagc taccaactct ttttccgaag gtaactggct tcagcagagc
      421 gcagatacca aatactgtcc ttctagtgta gccgtagtta ggccaccact tcaagaactc
      481 tgtagcaccg cctacatacc tcgctctgct aatcctgtta ccagtggctg ctgccagtgg
      541 cgataagtcg tgtcttaccg ggttggactc aagacgatag ttaccggata aggcgcagcg
      601 gtcgggctga acggggggtt cgtgcacaca gcccagcttg gagcgaacga cctacaccga
      661 actgagatac ctacagcgtg agctatgaga aagcgccacg cttcccgaag ggagaaaggc
      721 ggacaggtat ccggtaagcg gcagggtcgg aacaggagag cgcacgaggg agcttccagg
      781 gggaaacgcc tggtatcttt atagtcctgt cgggtttcgc cacctctgac ttgagcgtcg
      841 atttttgtga tgctcgtcag gggggcggag cctatggaaa aacgccagca acgcggcctt
      901 tttacggttc ctggcctttt gctggccttt tgctcacatg ttctttcctg cgttatcccc
      961 tgattctgtg gataaccgta ttaccgcctt tgagtgagct gataccgctc gccgcagccg
     1021 aacgaccgag cgcagcgagt cagtgagcga ggaagcggaa gagcgcccaa tacgcaaacc
     1081 gcctctcccc gcgcgttggc cgattcatta atcactctgt ggtctcagct taggtacgca
     1141 atttcaacaa tcaaatctga gtgagccata cctgttataa tctatgaata ctcttatctt
     1201 gtctatcttt tgatccagct gaagggttcg tctgcttaga gagggaaaaa ggcttctacc
     1261 caactatatc aatttcgtaa tgtgattcaa gaagaaaccc gcgtgaatct ctacattcaa
     1321 gacttttcaa tttctgtaaa tttccatatc tgataggttt cattgttact tttgttgtgg
     1381 aaatgctgat taaaaagcaa atgaagtcgc caatgcgaga ttcttcaaag actatgaatt
     1441 cggtttgatt tggtttgaag tgtaaaagaa ccgaagatta atttaatggt ttagacttaa
     1501 ccgagtttct ttcgaaaata aataaatcag aagcggttaa aattggcgta aaatgtcccg
     1561 agtcatcgtt gcgcttgaga ccacgaagtg gctcttcagt ggacgaaagg gcctcgtgat
     1621 acgcctattt ttataggtta atgtcatgat aataatggtt tcttagacgt caggtggcac
     1681 ttttcgggga aatgtgcgcg gaacccctat ttgtttattt ttctaaatac attcaaatat
     1741 gtatccgctc atgagacaat aaccctgata aatgcttcaa taatattgaa aaaggaagag
     1801 tatgcgctca cgcaactggt ccagaacctt gaccgaacgc agcggtggta acggcgcagt
     1861 ggcggttttc atggcttgtt atgactgttt ttttggggta cagtctatgc ctcgggcatc
     1921 caagcagcaa gcgcgttacg ccgtgggtcg atgtttgatg ttatggagca gcaacgatgt
     1981 tacgcagcag ggcagtcgcc ctaaaacaaa gttaaacatc atgagggaag cggtgatcgc
     2041 cgaagtatcg actcaactat cagaggtagt tggcgtcatc gagcgccatc tcgaaccgac
     2101 gttgctggcc gtacatttgt acggctccgc agtggatggc ggcctgaagc cacacagcga
     2161 tattgatttg ctggttacgg tgaccgtaag gcttgatgaa acaacgcggc gagctttgat
     2221 caacgacctt ttggaaactt cggcttcccc tggagagagc gagattctcc gcgctgtaga
     2281 agtcaccatt gttgtgcacg acgacatcat tccgtggcgt tatccagcta agcgcgaact
     2341 gcaatttgga gaatggcagc gcaatgacat tcttgcaggt atcttcgagc cagccacgat
     2401 cgacattgat ctggctatct tgctgacaaa agcaagagaa catagcgttg ccttggtagg
     2461 tccagcggcg gaggaactct ttgatccggt tcctgaacag gatctatttg aggcgctaaa
     2521 tgaaacctta acgctatgga actcgccgcc cgactgggct ggcgatgagc gaaatgtagt
     2581 gcttacgttg tcccgcattt ggtacagcgc agtaaccggc aaaatcgcgc cgaaggatgt
     2641 cgctgccgac tgggcaatgg agcgcctgcc ggcccagtat cagcccgtca t
//
