# Supplementary material for: Building a pipeline to identify and engineer constitutive and repressible promoters
Source: Quant Plant Biol. 2023 Oct 19;4:e12. doi: 10.1017/qpb.2023.10 (PMC10600573; doi:10.1017/qpb.2023.10)
Supplement: Yang and Nemhauser supplementary material 6 — Yang and Nemhauser supplementary material [file S2632882823000103sup006.zip › Genebank/Level0/pich412763uter-tat1g71900.gb]

LOCUS       pICH41276(3U+Ter)-tAT1G 3129 bp ds-DNA     circular     24-MAR-2021
DEFINITION  .
FEATURES             Location/Qualifiers
     misc_feature    21..21
                     /label="G\to\A"
                     /ApEinfo_revcolor="#c7b0e3"
                     /ApEinfo_fwdcolor="#c7b0e3"
     misc_feature    214..828
                     /label="rep\(pMB1)"
                     /ApEinfo_revcolor="#75c6a9"
                     /ApEinfo_fwdcolor="#75c6a9"
     rep_origin      complement(813..813)
                     /label="ORI"
                     /ApEinfo_revcolor="#c7b0e3"
                     /ApEinfo_fwdcolor="#c7b0e3"
     misc_feature    1061..1064
                     /label="GCTT"
                     /ApEinfo_revcolor="#d59687"
                     /ApEinfo_fwdcolor="#d59687"
     misc_feature    1061..1064
                     /label="GCTT"
                     /ApEinfo_revcolor="#84b0dc"
                     /ApEinfo_fwdcolor="#84b0dc"
     misc_feature    1065..1541
                     /label="AT1G71900_3'UTR"
                     /ApEinfo_revcolor="#f8d3a9"
                     /ApEinfo_fwdcolor="#f8d3a9"
     misc_feature    1542..1942
                     /label="AT1G71900_Terminator"
                     /ApEinfo_revcolor="#faac61"
                     /ApEinfo_fwdcolor="#faac61"
     CDS             2173..54
                     /label="Sm/Sp\no\DraIII"
                     /ApEinfo_revcolor="#d6b295"
                     /ApEinfo_fwdcolor="#d6b295"
ORIGIN
        1 gaagaatttg tccattacgt aaaaggcgag atcaccaagg tagtcggcaa ataactgtca
       61 gaccaagttt actcatatat actttagatt gatttaaaac ttcattttta atttaaaagg
      121 atctaggtga agatcctttt tgataatctc atgaccaaaa tcccttaacg tgagttttcg
      181 ttccactgag cgtcagaccc cgtagaaaag atcaaaggat cttcttgaga tccttttttt
      241 ctgcgcgtaa tctgctgctt gcaaacaaaa aaaccaccgc taccagcggt ggtttgtttg
      301 ccggatcaag agctaccaac tctttttccg aaggtaactg gcttcagcag agcgcagata
      361 ccaaatactg tccttctagt gtagccgtag ttaggccacc acttcaagaa ctctgtagca
      421 ccgcctacat acctcgctct gctaatcctg ttaccagtgg ctgctgccag tggcgataag
      481 tcgtgtctta ccgggttgga ctcaagacga tagttaccgg ataaggcgca gcggtcgggc
      541 tgaacggggg gttcgtgcac acagcccagc ttggagcgaa cgacctacac cgaactgaga
      601 tacctacagc gtgagctatg agaaagcgcc acgcttcccg aagggagaaa ggcggacagg
      661 tatccggtaa gcggcagggt cggaacagga gagcgcacga gggagcttcc agggggaaac
      721 gcctggtatc tttatagtcc tgtcgggttt cgccacctct gacttgagcg tcgatttttg
      781 tgatgctcgt caggggggcg gagcctatgg aaaaacgcca gcaacgcggc ctttttacgg
      841 ttcctggcct tttgctggcc ttttgctcac atgttctttc ctgcgttatc ccctgattct
      901 gtggataacc gtattaccgc ctttgagtga gctgataccg ctcgccgcag ccgaacgacc
      961 gagcgcagcg agtcagtgag cgaggaagcg gaagagcgcc caatacgcaa accgcctctc
     1021 cccgcgcgtt ggccgattca ttaatcactc tgtggtctca gcttaagctt tttcgctctg
     1081 ttttctggtc cactgcgata actgcaaacc agagaatcaa ccttttttcc ttatctcgac
     1141 ttattatgaa catggaccat ggttctgtct aacacttaca aatggttcaa gaagatcgaa
     1201 gaaggaaaga ggagcagcga ggatgagatc atcttctcca atatcggtaa atatgctgtg
     1261 agttcaagca cacgccatta gcacacaccc acgcctaaac ccttggtgtg acagttaaaa
     1321 ttttataaac aagagatggg ttttgcctaa attggtctta caagcatcta taactaaagg
     1381 tttcaattca agatttgcat tattttttat tgaatcttct atttttcttc cttagttggt
     1441 ttgaagcttt aaaccctttg aaaaacaaga aatggagact ttgaaagttg acgaaacaca
     1501 catgttttat tattagtcaa tagtaatttg atgaggtgga gttataacat tgatgataat
     1561 agatagtgac aacgttctat gttcatcttt tcctcaatca atcactccac cggtagatga
     1621 gatgtcaaat tgaaactgcg ttatgtcact ctcattactc tttttgtata cgtttctcat
     1681 cttatagcta atccgaaacc aatttattta aaactttata atagcataaa acctcttaac
     1741 ttcaaacaag tttcaacttt cacatatctt atagggatca tggtaaaaat ggttaaaagt
     1801 taaacctgat ttgcattaca aacagaggat tacgtgtata agggctataa actatatatt
     1861 acctaaaaaa gaaaactaga gttgacttat tgagtaataa aatcgcctat aaatatcgta
     1921 acgaaagaaa aaagatccca aacgcttgag accacgaagt ggctcttcag tggacgaaag
     1981 ggcctcgtga tacgcctatt tttataggtt aatgtcatga taataatggt ttcttagacg
     2041 tcaggtggca cttttcgggg aaatgtgcgc ggaaccccta tttgtttatt tttctaaata
     2101 cattcaaata tgtatccgct catgagacaa taaccctgat aaatgcttca ataatattga
     2161 aaaaggaaga gtatgcgctc acgcaactgg tccagaacct tgaccgaacg cagcggtggt
     2221 aacggcgcag tggcggtttt catggcttgt tatgactgtt tttttggggt acagtctatg
     2281 cctcgggcat ccaagcagca agcgcgttac gccgtgggtc gatgtttgat gttatggagc
     2341 agcaacgatg ttacgcagca gggcagtcgc cctaaaacaa agttaaacat catgagggaa
     2401 gcggtgatcg ccgaagtatc gactcaacta tcagaggtag ttggcgtcat cgagcgccat
     2461 ctcgaaccga cgttgctggc cgtacatttg tacggctccg cagtggatgg cggcctgaag
     2521 ccacacagcg atattgattt gctggttacg gtgaccgtaa ggcttgatga aacaacgcgg
     2581 cgagctttga tcaacgacct tttggaaact tcggcttccc ctggagagag cgagattctc
     2641 cgcgctgtag aagtcaccat tgttgtgcac gacgacatca ttccgtggcg ttatccagct
     2701 aagcgcgaac tgcaatttgg agaatggcag cgcaatgaca ttcttgcagg tatcttcgag
     2761 ccagccacga tcgacattga tctggctatc ttgctgacaa aagcaagaga acatagcgtt
     2821 gccttggtag gtccagcggc ggaggaactc tttgatccgg ttcctgaaca ggatctattt
     2881 gaggcgctaa atgaaacctt aacgctatgg aactcgccgc ccgactgggc tggcgatgag
     2941 cgaaatgtag tgcttacgtt gtcccgcatt tggtacagcg cagtaaccgg caaaatcgcg
     3001 ccgaaggatg tcgctgccga ctgggcaatg gagcgcctgc cggcccagta tcagcccgtc
     3061 atacttgaag ctagacaggc ttatcttgga caagaagaag atcgcttggc ctcgcgcgca
     3121 gatcagttg
//
