# Supplementary material for: Building a pipeline to identify and engineer constitutive and repressible promoters
Source: Quant Plant Biol. 2023 Oct 19;4:e12. doi: 10.1017/qpb.2023.10 (PMC10600573; doi:10.1017/qpb.2023.10)
Supplement: Yang and Nemhauser supplementary material 6 — Yang and Nemhauser supplementary material [file S2632882823000103sup006.zip › Genebank/Level0/pich412763uter-tat2g26780.gb]

LOCUS       pICH41276(3U+Ter)-AT2G2 2679 bp ds-DNA     circular     01-APR-2021
DEFINITION  .
FEATURES             Location/Qualifiers
     misc_feature    90..90
                     /label="G\to\A"
                     /ApEinfo_revcolor="#c7b0e3"
                     /ApEinfo_fwdcolor="#c7b0e3"
     misc_feature    283..897
                     /label="rep\(pMB1)"
                     /ApEinfo_revcolor="#75c6a9"
                     /ApEinfo_fwdcolor="#75c6a9"
     rep_origin      complement(882..882)
                     /label="ORI"
                     /ApEinfo_revcolor="#c7b0e3"
                     /ApEinfo_fwdcolor="#c7b0e3"
     misc_feature    1130..1133
                     /label="GCTT"
                     /ApEinfo_revcolor="#84b0dc"
                     /ApEinfo_fwdcolor="#84b0dc"
     misc_feature    1130..1133
                     /label="GCTT"
                     /ApEinfo_revcolor="#d59687"
                     /ApEinfo_fwdcolor="#d59687"
     misc_feature    1134..1311
                     /label="AT2G26780_3'UTR"
                     /ApEinfo_revcolor="#b4abac"
                     /ApEinfo_fwdcolor="#b4abac"
     misc_feature    complement(1252..1261)
                     /label="Trihelix"
                     /ApEinfo_revcolor="#ffef86"
                     /ApEinfo_fwdcolor="#ffef86"
     misc_feature    1312..1561
                     /label="AT2G26780_Terminator"
                     /ApEinfo_revcolor="#b7e6d7"
                     /ApEinfo_fwdcolor="#b7e6d7"
     CDS             1792..123
                     /label="Sm/Sp\no\DraIII"
                     /ApEinfo_revcolor="#d6b295"
                     /ApEinfo_fwdcolor="#d6b295"
ORIGIN
        1 atacttgaag ctagacaggc ttatcttgga caagaagaag atcgcttggc ctcgcgcgca
       61 gatcagttgg aagaatttgt ccattacgta aaaggcgaga tcaccaaggt agtcggcaaa
      121 taactgtcag accaagttta ctcatatata ctttagattg atttaaaact tcatttttaa
      181 tttaaaagga tctaggtgaa gatccttttt gataatctca tgaccaaaat cccttaacgt
      241 gagttttcgt tccactgagc gtcagacccc gtagaaaaga tcaaaggatc ttcttgagat
      301 cctttttttc tgcgcgtaat ctgctgcttg caaacaaaaa aaccaccgct accagcggtg
      361 gtttgtttgc cggatcaaga gctaccaact ctttttccga aggtaactgg cttcagcaga
      421 gcgcagatac caaatactgt ccttctagtg tagccgtagt taggccacca cttcaagaac
      481 tctgtagcac cgcctacata cctcgctctg ctaatcctgt taccagtggc tgctgccagt
      541 ggcgataagt cgtgtcttac cgggttggac tcaagacgat agttaccgga taaggcgcag
      601 cggtcgggct gaacgggggg ttcgtgcaca cagcccagct tggagcgaac gacctacacc
      661 gaactgagat acctacagcg tgagctatga gaaagcgcca cgcttcccga agggagaaag
      721 gcggacaggt atccggtaag cggcagggtc ggaacaggag agcgcacgag ggagcttcca
      781 gggggaaacg cctggtatct ttatagtcct gtcgggtttc gccacctctg acttgagcgt
      841 cgatttttgt gatgctcgtc aggggggcgg agcctatgga aaaacgccag caacgcggcc
      901 tttttacggt tcctggcctt ttgctggcct tttgctcaca tgttctttcc tgcgttatcc
      961 cctgattctg tggataaccg tattaccgcc tttgagtgag ctgataccgc tcgccgcagc
     1021 cgaacgaccg agcgcagcga gtcagtgagc gaggaagcgg aagagcgccc aatacgcaaa
     1081 ccgcctctcc ccgcgcgttg gccgattcat taatcactct gtggtctcag cttgcaagca
     1141 cagagaagat tttagtttta tgcctgaagt tgatataaat gggaattgaa tctcctactt
     1201 tgtatttgtt tacttatata caagttcaca ttgatatata tatcttctaa gtttttactt
     1261 ttcttccctg atggtaaaaa tttattcacg gcttttttag ccagtctatc tacttcttac
     1321 attcgaggtt tgtgagctga gctcggaaac ccaaatttca aaattggcca aactgcaaat
     1381 cacgatcaaa tcaccatgta tttagaagct tgaccagttc cttgtgaaga gatcgtgtgg
     1441 cttgcagtca ttgcgactac tacgaatcaa gtgtatgatt attgtagagg accactgagc
     1501 ttgggacttc tcttccaagt cgatcgacac tatagattaa ttatggtgtg atacttaggt
     1561 ccgcttgaga ccacgaagtg gctcttcagt ggacgaaagg gcctcgtgat acgcctattt
     1621 ttataggtta atgtcatgat aataatggtt tcttagacgt caggtggcac ttttcgggga
     1681 aatgtgcgcg gaacccctat ttgtttattt ttctaaatac attcaaatat gtatccgctc
     1741 atgagacaat aaccctgata aatgcttcaa taatattgaa aaaggaagag tatgcgctca
     1801 cgcaactggt ccagaacctt gaccgaacgc agcggtggta acggcgcagt ggcggttttc
     1861 atggcttgtt atgactgttt ttttggggta cagtctatgc ctcgggcatc caagcagcaa
     1921 gcgcgttacg ccgtgggtcg atgtttgatg ttatggagca gcaacgatgt tacgcagcag
     1981 ggcagtcgcc ctaaaacaaa gttaaacatc atgagggaag cggtgatcgc cgaagtatcg
     2041 actcaactat cagaggtagt tggcgtcatc gagcgccatc tcgaaccgac gttgctggcc
     2101 gtacatttgt acggctccgc agtggatggc ggcctgaagc cacacagcga tattgatttg
     2161 ctggttacgg tgaccgtaag gcttgatgaa acaacgcggc gagctttgat caacgacctt
     2221 ttggaaactt cggcttcccc tggagagagc gagattctcc gcgctgtaga agtcaccatt
     2281 gttgtgcacg acgacatcat tccgtggcgt tatccagcta agcgcgaact gcaatttgga
     2341 gaatggcagc gcaatgacat tcttgcaggt atcttcgagc cagccacgat cgacattgat
     2401 ctggctatct tgctgacaaa agcaagagaa catagcgttg ccttggtagg tccagcggcg
     2461 gaggaactct ttgatccggt tcctgaacag gatctatttg aggcgctaaa tgaaacctta
     2521 acgctatgga actcgccgcc cgactgggct ggcgatgagc gaaatgtagt gcttacgttg
     2581 tcccgcattt ggtacagcgc agtaaccggc aaaatcgcgc cgaaggatgt cgctgccgac
     2641 tgggcaatgg agcgcctgcc ggcccagtat cagcccgtc
//
