# Supplementary material for: Building a pipeline to identify and engineer constitutive and repressible promoters
Source: Quant Plant Biol. 2023 Oct 19;4:e12. doi: 10.1017/qpb.2023.10 (PMC10600573; doi:10.1017/qpb.2023.10)
Supplement: Yang and Nemhauser supplementary material 6 — Yang and Nemhauser supplementary material [file S2632882823000103sup006.zip › Genebank/Level0/pich412763uter-tat2g33730.gb]

LOCUS       pICH41276(3U+Ter)-tAT2G 2727 bp ds-DNA     circular     13-JUL-2021
DEFINITION  .
FEATURES             Location/Qualifiers
     misc_feature    87..87
                     /label="G\to\A"
                     /ApEinfo_revcolor="#c7b0e3"
                     /ApEinfo_fwdcolor="#c7b0e3"
     misc_feature    280..894
                     /label="rep\(pMB1)"
                     /ApEinfo_revcolor="#75c6a9"
                     /ApEinfo_fwdcolor="#75c6a9"
     rep_origin      complement(879..879)
                     /label="ORI"
                     /ApEinfo_revcolor="#c7b0e3"
                     /ApEinfo_fwdcolor="#c7b0e3"
     misc_feature    1127..1130
                     /label="GCTT"
                     /ApEinfo_revcolor="#84b0dc"
                     /ApEinfo_fwdcolor="#84b0dc"
     misc_feature    1127..1130
                     /label="GCTT"
                     /ApEinfo_revcolor="#d59687"
                     /ApEinfo_fwdcolor="#d59687"
     misc_feature    1131..1528
                     /label="AT2G33730_3'UTR"
                     /ApEinfo_revcolor="#85dae9"
                     /ApEinfo_fwdcolor="#85dae9"
     misc_feature    1529..1606
                     /label="AT2G33730_Terminator"
                     /ApEinfo_revcolor="#ff9ccd"
                     /ApEinfo_fwdcolor="#ff9ccd"
     CDS             1837..120
                     /label="Sm/Sp\no\DraIII"
                     /ApEinfo_revcolor="#d6b295"
                     /ApEinfo_fwdcolor="#d6b295"
ORIGIN
        1 cttgaagcta gacaggctta tcttggacaa gaagaagatc gcttggcctc gcgcgcagat
       61 cagttggaag aatttgtcca ttacgtaaaa ggcgagatca ccaaggtagt cggcaaataa
      121 ctgtcagacc aagtttactc atatatactt tagattgatt taaaacttca tttttaattt
      181 aaaaggatct aggtgaagat cctttttgat aatctcatga ccaaaatccc ttaacgtgag
      241 ttttcgttcc actgagcgtc agaccccgta gaaaagatca aaggatcttc ttgagatcct
      301 ttttttctgc gcgtaatctg ctgcttgcaa acaaaaaaac caccgctacc agcggtggtt
      361 tgtttgccgg atcaagagct accaactctt tttccgaagg taactggctt cagcagagcg
      421 cagataccaa atactgtcct tctagtgtag ccgtagttag gccaccactt caagaactct
      481 gtagcaccgc ctacatacct cgctctgcta atcctgttac cagtggctgc tgccagtggc
      541 gataagtcgt gtcttaccgg gttggactca agacgatagt taccggataa ggcgcagcgg
      601 tcgggctgaa cggggggttc gtgcacacag cccagcttgg agcgaacgac ctacaccgaa
      661 ctgagatacc tacagcgtga gctatgagaa agcgccacgc ttcccgaagg gagaaaggcg
      721 gacaggtatc cggtaagcgg cagggtcgga acaggagagc gcacgaggga gcttccaggg
      781 ggaaacgcct ggtatcttta tagtcctgtc gggtttcgcc acctctgact tgagcgtcga
      841 tttttgtgat gctcgtcagg ggggcggagc ctatggaaaa acgccagcaa cgcggccttt
      901 ttacggttcc tggccttttg ctggcctttt gctcacatgt tctttcctgc gttatcccct
      961 gattctgtgg ataaccgtat taccgccttt gagtgagctg ataccgctcg ccgcagccga
     1021 acgaccgagc gcagcgagtc agtgagcgag gaagcggaag agcgcccaat acgcaaaccg
     1081 cctctccccg cgcgttggcc gattcattaa tcactctgtg gtctcagctt gtcgataggc
     1141 tctctggatt tgttcttaac tttcccagtg acgtttacct tttgggattg atctcatgcg
     1201 tgtgcttagt cgcatgtttt atctttaaga ttcgtagttt gatagtgaag gaagcagtag
     1261 caagtgtaat agttgaaact tgagtacctt tttaaaacga tttagtactg gtcttgttca
     1321 agaaaagtat ctttgattct ctgcctaatt tttccacata tatatctcct ctttgtgttt
     1381 taaattgaaa attgatgctc gagacgatgc taagcaagag acaacaatgc aatttggtta
     1441 tgtggaaaat gacttcgcga actcgacctt tcctttatcc taaaacacta agagaatgtg
     1501 aaatattctt ttgtaatatc taatgccccg tggtggattt gtctacaact actatgttgc
     1561 attgttatat gtgggtttgt aacaaataac tcaactactt ttacttcgct tgagaccacg
     1621 aagtggctct tcagtggacg aaagggcctc gtgatacgcc tatttttata ggttaatgtc
     1681 atgataataa tggtttctta gacgtcaggt ggcacttttc ggggaaatgt gcgcggaacc
     1741 cctatttgtt tatttttcta aatacattca aatatgtatc cgctcatgag acaataaccc
     1801 tgataaatgc ttcaataata ttgaaaaagg aagagtatgc gctcacgcaa ctggtccaga
     1861 accttgaccg aacgcagcgg tggtaacggc gcagtggcgg ttttcatggc ttgttatgac
     1921 tgtttttttg gggtacagtc tatgcctcgg gcatccaagc agcaagcgcg ttacgccgtg
     1981 ggtcgatgtt tgatgttatg gagcagcaac gatgttacgc agcagggcag tcgccctaaa
     2041 acaaagttaa acatcatgag ggaagcggtg atcgccgaag tatcgactca actatcagag
     2101 gtagttggcg tcatcgagcg ccatctcgaa ccgacgttgc tggccgtaca tttgtacggc
     2161 tccgcagtgg atggcggcct gaagccacac agcgatattg atttgctggt tacggtgacc
     2221 gtaaggcttg atgaaacaac gcggcgagct ttgatcaacg accttttgga aacttcggct
     2281 tcccctggag agagcgagat tctccgcgct gtagaagtca ccattgttgt gcacgacgac
     2341 atcattccgt ggcgttatcc agctaagcgc gaactgcaat ttggagaatg gcagcgcaat
     2401 gacattcttg caggtatctt cgagccagcc acgatcgaca ttgatctggc tatcttgctg
     2461 acaaaagcaa gagaacatag cgttgccttg gtaggtccag cggcggagga actctttgat
     2521 ccggttcctg aacaggatct atttgaggcg ctaaatgaaa ccttaacgct atggaactcg
     2581 ccgcccgact gggctggcga tgagcgaaat gtagtgctta cgttgtcccg catttggtac
     2641 agcgcagtaa ccggcaaaat cgcgccgaag gatgtcgctg ccgactgggc aatggagcgc
     2701 ctgccggccc agtatcagcc cgtcata
//
