# Supplementary material for: Building a pipeline to identify and engineer constitutive and repressible promoters
Source: Quant Plant Biol. 2023 Oct 19;4:e12. doi: 10.1017/qpb.2023.10 (PMC10600573; doi:10.1017/qpb.2023.10)
Supplement: Yang and Nemhauser supplementary material 6 — Yang and Nemhauser supplementary material [file S2632882823000103sup006.zip › Genebank/Level0/pich412763uter-tat2g43070.gb]

LOCUS       pICH41276(3U+Ter)-tAT2G 3211 bp ds-DNA     circular     27-APR-2021
DEFINITION  .
FEATURES             Location/Qualifiers
     misc_feature    72..72
                     /label="G\to\A"
                     /ApEinfo_revcolor="#c7b0e3"
                     /ApEinfo_fwdcolor="#c7b0e3"
     misc_feature    265..879
                     /label="rep\(pMB1)"
                     /ApEinfo_revcolor="#75c6a9"
                     /ApEinfo_fwdcolor="#75c6a9"
     rep_origin      complement(864..864)
                     /label="ORI"
                     /ApEinfo_revcolor="#c7b0e3"
                     /ApEinfo_fwdcolor="#c7b0e3"
     misc_feature    1112..1115
                     /label="GCTT"
                     /ApEinfo_revcolor="#d59687"
                     /ApEinfo_fwdcolor="#d59687"
     misc_feature    1112..1115
                     /label="GCTT"
                     /ApEinfo_revcolor="#84b0dc"
                     /ApEinfo_fwdcolor="#84b0dc"
     misc_feature    1116..1825
                     /label="AT2G43070_3'UTR"
                     /ApEinfo_revcolor="#85dae9"
                     /ApEinfo_fwdcolor="#85dae9"
     misc_feature    1826..2075
                     /label="AT2G43070_Terminator"
                     /ApEinfo_revcolor="#84b0dc"
                     /ApEinfo_fwdcolor="#84b0dc"
     CDS             2306..105
                     /label="Sm/Sp\no\DraIII"
                     /ApEinfo_revcolor="#d6b295"
                     /ApEinfo_fwdcolor="#d6b295"
ORIGIN
        1 gcttatcttg gacaagaaga agatcgcttg gcctcgcgcg cagatcagtt ggaagaattt
       61 gtccattacg taaaaggcga gatcaccaag gtagtcggca aataactgtc agaccaagtt
      121 tactcatata tactttagat tgatttaaaa cttcattttt aatttaaaag gatctaggtg
      181 aagatccttt ttgataatct catgaccaaa atcccttaac gtgagttttc gttccactga
      241 gcgtcagacc ccgtagaaaa gatcaaagga tcttcttgag atcctttttt tctgcgcgta
      301 atctgctgct tgcaaacaaa aaaaccaccg ctaccagcgg tggtttgttt gccggatcaa
      361 gagctaccaa ctctttttcc gaaggtaact ggcttcagca gagcgcagat accaaatact
      421 gtccttctag tgtagccgta gttaggccac cacttcaaga actctgtagc accgcctaca
      481 tacctcgctc tgctaatcct gttaccagtg gctgctgcca gtggcgataa gtcgtgtctt
      541 accgggttgg actcaagacg atagttaccg gataaggcgc agcggtcggg ctgaacgggg
      601 ggttcgtgca cacagcccag cttggagcga acgacctaca ccgaactgag atacctacag
      661 cgtgagctat gagaaagcgc cacgcttccc gaagggagaa aggcggacag gtatccggta
      721 agcggcaggg tcggaacagg agagcgcacg agggagcttc cagggggaaa cgcctggtat
      781 ctttatagtc ctgtcgggtt tcgccacctc tgacttgagc gtcgattttt gtgatgctcg
      841 tcaggggggc ggagcctatg gaaaaacgcc agcaacgcgg cctttttacg gttcctggcc
      901 ttttgctggc cttttgctca catgttcttt cctgcgttat cccctgattc tgtggataac
      961 cgtattaccg cctttgagtg agctgatacc gctcgccgca gccgaacgac cgagcgcagc
     1021 gagtcagtga gcgaggaagc ggaagagcgc ccaatacgca aaccgcctct ccccgcgcgt
     1081 tggccgattc attaatcact ctgtggtctc agctttaaca tgattcaaca atattctaat
     1141 gatgtgttat caatcaaact gaattagctt ttccccaaaa catcgagcat agcttaagca
     1201 gatttcatat gtgagaggta cacaaaagct gatgatgtaa gttctctgca aagccaaagt
     1261 taatcggata ccaaaagtaa ttcaagacac atcggaaagt actgtattat atcgtttttt
     1321 tttccttgtt ttgggggaga agaaagaaag gttctctagt aagactcatg acatgttgta
     1381 cagagtctat attaaccttc tcttgaattc agactcgttt ttgtagaatt tcaagtataa
     1441 tgcaaattcc cttttgttaa tctttgtgtg ttttcttttt tgggaaaaat aagtctttga
     1501 aaattccata aaacttgaaa gtttgttcaa atattattcg actgatggaa tgaaattctg
     1561 acgaaaacga atgcacgaat cagatatttg atgtgaaata tgtggaattg accaatttgt
     1621 ctgtttacgt acacgtgtat aataattgac aaattaaagt aggacactcg tatgaaatat
     1681 aagtatgacc aactgcataa ataagacgtg tagataatcc ttccaacgga aaatgtgatt
     1741 ataaagaaaa caagtaatca gagtcttgta atttttgtta ataatgttgt tgtgagcgac
     1801 catttgaatt caatccgaca taaatcatga aatgttagag ttatacaaaa aaaaaaatct
     1861 ctcttacctg aaaaaagagt tatacaaaac aaaaaaggag ttaaattata tatattctac
     1921 aaaattcttt aacctatata atgtcaagta tttttaagac ttattcaagt aactccgtgt
     1981 taaacaaaaa aaaatcattt aattaaatga ttcataattc tataaatata tatttttaaa
     2041 attattagat ttatcatata ttttctcaaa aacatcgctt gagaccacga agtggctctt
     2101 cagtggacga aagggcctcg tgatacgcct atttttatag gttaatgtca tgataataat
     2161 ggtttcttag acgtcaggtg gcacttttcg gggaaatgtg cgcggaaccc ctatttgttt
     2221 atttttctaa atacattcaa atatgtatcc gctcatgaga caataaccct gataaatgct
     2281 tcaataatat tgaaaaagga agagtatgcg ctcacgcaac tggtccagaa ccttgaccga
     2341 acgcagcggt ggtaacggcg cagtggcggt tttcatggct tgttatgact gtttttttgg
     2401 ggtacagtct atgcctcggg catccaagca gcaagcgcgt tacgccgtgg gtcgatgttt
     2461 gatgttatgg agcagcaacg atgttacgca gcagggcagt cgccctaaaa caaagttaaa
     2521 catcatgagg gaagcggtga tcgccgaagt atcgactcaa ctatcagagg tagttggcgt
     2581 catcgagcgc catctcgaac cgacgttgct ggccgtacat ttgtacggct ccgcagtgga
     2641 tggcggcctg aagccacaca gcgatattga tttgctggtt acggtgaccg taaggcttga
     2701 tgaaacaacg cggcgagctt tgatcaacga ccttttggaa acttcggctt cccctggaga
     2761 gagcgagatt ctccgcgctg tagaagtcac cattgttgtg cacgacgaca tcattccgtg
     2821 gcgttatcca gctaagcgcg aactgcaatt tggagaatgg cagcgcaatg acattcttgc
     2881 aggtatcttc gagccagcca cgatcgacat tgatctggct atcttgctga caaaagcaag
     2941 agaacatagc gttgccttgg taggtccagc ggcggaggaa ctctttgatc cggttcctga
     3001 acaggatcta tttgaggcgc taaatgaaac cttaacgcta tggaactcgc cgcccgactg
     3061 ggctggcgat gagcgaaatg tagtgcttac gttgtcccgc atttggtaca gcgcagtaac
     3121 cggcaaaatc gcgccgaagg atgtcgctgc cgactgggca atggagcgcc tgccggccca
     3181 gtatcagccc gtcatacttg aagctagaca g
//
