# Supplementary material for: Building a pipeline to identify and engineer constitutive and repressible promoters
Source: Quant Plant Biol. 2023 Oct 19;4:e12. doi: 10.1017/qpb.2023.10 (PMC10600573; doi:10.1017/qpb.2023.10)
Supplement: Yang and Nemhauser supplementary material 6 — Yang and Nemhauser supplementary material [file S2632882823000103sup006.zip › Genebank/Level0/pich412763uter-tat3g07160.gb]

LOCUS       pICH41276(3U+Ter)-tAT3G 2671 bp ds-DNA     circular     07-AUG-2021
DEFINITION  .
FEATURES             Location/Qualifiers
     misc_feature    87..87
                     /label="G\to\A"
                     /ApEinfo_revcolor="#c7b0e3"
                     /ApEinfo_fwdcolor="#c7b0e3"
     misc_feature    280..894
                     /label="rep\(pMB1)"
                     /ApEinfo_revcolor="#75c6a9"
                     /ApEinfo_fwdcolor="#75c6a9"
     rep_origin      complement(879..879)
                     /label="ORI"
                     /ApEinfo_revcolor="#c7b0e3"
                     /ApEinfo_fwdcolor="#c7b0e3"
     misc_feature    1127..1130
                     /label="GCTT"
                     /ApEinfo_revcolor="#d59687"
                     /ApEinfo_fwdcolor="#d59687"
     misc_feature    1127..1130
                     /label="GCTT"
                     /ApEinfo_revcolor="#84b0dc"
                     /ApEinfo_fwdcolor="#84b0dc"
     misc_feature    1131..1327
                     /label="AT3G07160 3'UTR"
                     /ApEinfo_revcolor="#b7e6d7"
                     /ApEinfo_fwdcolor="#b7e6d7"
     misc_feature    1328..1550
                     /label="AT3G07160 Terminator"
                     /ApEinfo_revcolor="#f8d3a9"
                     /ApEinfo_fwdcolor="#f8d3a9"
     CDS             1781..120
                     /label="Sm/Sp\no\DraIII"
                     /ApEinfo_revcolor="#d6b295"
                     /ApEinfo_fwdcolor="#d6b295"
ORIGIN
        1 cttgaagcta gacaggctta tcttggacaa gaagaagatc gcttggcctc gcgcgcagat
       61 cagttggaag aatttgtcca ttacgtaaaa ggcgagatca ccaaggtagt cggcaaataa
      121 ctgtcagacc aagtttactc atatatactt tagattgatt taaaacttca tttttaattt
      181 aaaaggatct aggtgaagat cctttttgat aatctcatga ccaaaatccc ttaacgtgag
      241 ttttcgttcc actgagcgtc agaccccgta gaaaagatca aaggatcttc ttgagatcct
      301 ttttttctgc gcgtaatctg ctgcttgcaa acaaaaaaac caccgctacc agcggtggtt
      361 tgtttgccgg atcaagagct accaactctt tttccgaagg taactggctt cagcagagcg
      421 cagataccaa atactgtcct tctagtgtag ccgtagttag gccaccactt caagaactct
      481 gtagcaccgc ctacatacct cgctctgcta atcctgttac cagtggctgc tgccagtggc
      541 gataagtcgt gtcttaccgg gttggactca agacgatagt taccggataa ggcgcagcgg
      601 tcgggctgaa cggggggttc gtgcacacag cccagcttgg agcgaacgac ctacaccgaa
      661 ctgagatacc tacagcgtga gctatgagaa agcgccacgc ttcccgaagg gagaaaggcg
      721 gacaggtatc cggtaagcgg cagggtcgga acaggagagc gcacgaggga gcttccaggg
      781 ggaaacgcct ggtatcttta tagtcctgtc gggtttcgcc acctctgact tgagcgtcga
      841 tttttgtgat gctcgtcagg ggggcggagc ctatggaaaa acgccagcaa cgcggccttt
      901 ttacggttcc tggccttttg ctggcctttt gctcacatgt tctttcctgc gttatcccct
      961 gattctgtgg ataaccgtat taccgccttt gagtgagctg ataccgctcg ccgcagccga
     1021 acgaccgagc gcagcgagtc agtgagcgag gaagcggaag agcgcccaat acgcaaaccg
     1081 cctctccccg cgcgttggcc gattcattaa tcactctgtg gtctcagctt acttttggaa
     1141 gctgttatgt ttatgttttt catacattta tttgtgttta gttttccgag tgtagcagta
     1201 gtaaatgatg ggagcctctc tgtagcttta ggcattttaa gacttctgta acatttgtcc
     1261 ccaaaaaaga aaagactttt gtaaaacata acctagaatc tttaagatat tacgtagaaa
     1321 tgcctttgga aagaaagcga ttcaaggaac aaagattaat ttattcatta acggtaaaag
     1381 aataaaccta attactggat ccagtcatta acgcgcatgt tatgtttgtc gttgttgacg
     1441 aatccgtgat ttggatcctt tgaatgtttt tggaagtatt agtggttagg gatcaaataa
     1501 agcccaatta ttcgacaggc ccatctaaca aaattgggga cctaattcca cgcttgagac
     1561 cacgaagtgg ctcttcagtg gacgaaaggg cctcgtgata cgcctatttt tataggttaa
     1621 tgtcatgata ataatggttt cttagacgtc aggtggcact tttcggggaa atgtgcgcgg
     1681 aacccctatt tgtttatttt tctaaataca ttcaaatatg tatccgctca tgagacaata
     1741 accctgataa atgcttcaat aatattgaaa aaggaagagt atgcgctcac gcaactggtc
     1801 cagaaccttg accgaacgca gcggtggtaa cggcgcagtg gcggttttca tggcttgtta
     1861 tgactgtttt tttggggtac agtctatgcc tcgggcatcc aagcagcaag cgcgttacgc
     1921 cgtgggtcga tgtttgatgt tatggagcag caacgatgtt acgcagcagg gcagtcgccc
     1981 taaaacaaag ttaaacatca tgagggaagc ggtgatcgcc gaagtatcga ctcaactatc
     2041 agaggtagtt ggcgtcatcg agcgccatct cgaaccgacg ttgctggccg tacatttgta
     2101 cggctccgca gtggatggcg gcctgaagcc acacagcgat attgatttgc tggttacggt
     2161 gaccgtaagg cttgatgaaa caacgcggcg agctttgatc aacgaccttt tggaaacttc
     2221 ggcttcccct ggagagagcg agattctccg cgctgtagaa gtcaccattg ttgtgcacga
     2281 cgacatcatt ccgtggcgtt atccagctaa gcgcgaactg caatttggag aatggcagcg
     2341 caatgacatt cttgcaggta tcttcgagcc agccacgatc gacattgatc tggctatctt
     2401 gctgacaaaa gcaagagaac atagcgttgc cttggtaggt ccagcggcgg aggaactctt
     2461 tgatccggtt cctgaacagg atctatttga ggcgctaaat gaaaccttaa cgctatggaa
     2521 ctcgccgccc gactgggctg gcgatgagcg aaatgtagtg cttacgttgt cccgcatttg
     2581 gtacagcgca gtaaccggca aaatcgcgcc gaaggatgtc gctgccgact gggcaatgga
     2641 gcgcctgccg gcccagtatc agcccgtcat a
//
