# Supplementary material for: Building a pipeline to identify and engineer constitutive and repressible promoters
Source: Quant Plant Biol. 2023 Oct 19;4:e12. doi: 10.1017/qpb.2023.10 (PMC10600573; doi:10.1017/qpb.2023.10)
Supplement: Yang and Nemhauser supplementary material 6 — Yang and Nemhauser supplementary material [file S2632882823000103sup006.zip › Genebank/Level0/pich412763uter-tat3g08530.gb]

LOCUS       pICH41276(3U+Ter)-tAT3G 2868 bp ds-DNA     circular     14-APR-2021
DEFINITION  .
FEATURES             Location/Qualifiers
     misc_feature    80..80
                     /label="G\to\A"
                     /ApEinfo_revcolor="#c7b0e3"
                     /ApEinfo_fwdcolor="#c7b0e3"
     misc_feature    273..887
                     /label="rep\(pMB1)"
                     /ApEinfo_revcolor="#75c6a9"
                     /ApEinfo_fwdcolor="#75c6a9"
     rep_origin      complement(872..872)
                     /label="ORI"
                     /ApEinfo_revcolor="#c7b0e3"
                     /ApEinfo_fwdcolor="#c7b0e3"
     misc_feature    1120..1123
                     /label="GCTT"
                     /ApEinfo_revcolor="#84b0dc"
                     /ApEinfo_fwdcolor="#84b0dc"
     misc_feature    1120..1123
                     /label="GCTT"
                     /ApEinfo_revcolor="#d59687"
                     /ApEinfo_fwdcolor="#d59687"
     misc_feature    1124..1490
                     /label="AT3G08530_3'UTR"
                     /ApEinfo_revcolor="#84b0dc"
                     /ApEinfo_fwdcolor="#84b0dc"
     misc_feature    1491..1740
                     /label="AT3G08530_Terminator"
                     /ApEinfo_revcolor="#b4abac"
                     /ApEinfo_fwdcolor="#b4abac"
     CDS             1971..113
                     /label="Sm/Sp\no\DraIII"
                     /ApEinfo_revcolor="#d6b295"
                     /ApEinfo_fwdcolor="#d6b295"
ORIGIN
        1 ctagacaggc ttatcttgga caagaagaag atcgcttggc ctcgcgcgca gatcagttgg
       61 aagaatttgt ccattacgta aaaggcgaga tcaccaaggt agtcggcaaa taactgtcag
      121 accaagttta ctcatatata ctttagattg atttaaaact tcatttttaa tttaaaagga
      181 tctaggtgaa gatccttttt gataatctca tgaccaaaat cccttaacgt gagttttcgt
      241 tccactgagc gtcagacccc gtagaaaaga tcaaaggatc ttcttgagat cctttttttc
      301 tgcgcgtaat ctgctgcttg caaacaaaaa aaccaccgct accagcggtg gtttgtttgc
      361 cggatcaaga gctaccaact ctttttccga aggtaactgg cttcagcaga gcgcagatac
      421 caaatactgt ccttctagtg tagccgtagt taggccacca cttcaagaac tctgtagcac
      481 cgcctacata cctcgctctg ctaatcctgt taccagtggc tgctgccagt ggcgataagt
      541 cgtgtcttac cgggttggac tcaagacgat agttaccgga taaggcgcag cggtcgggct
      601 gaacgggggg ttcgtgcaca cagcccagct tggagcgaac gacctacacc gaactgagat
      661 acctacagcg tgagctatga gaaagcgcca cgcttcccga agggagaaag gcggacaggt
      721 atccggtaag cggcagggtc ggaacaggag agcgcacgag ggagcttcca gggggaaacg
      781 cctggtatct ttatagtcct gtcgggtttc gccacctctg acttgagcgt cgatttttgt
      841 gatgctcgtc aggggggcgg agcctatgga aaaacgccag caacgcggcc tttttacggt
      901 tcctggcctt ttgctggcct tttgctcaca tgttctttcc tgcgttatcc cctgattctg
      961 tggataaccg tattaccgcc tttgagtgag ctgataccgc tcgccgcagc cgaacgaccg
     1021 agcgcagcga gtcagtgagc gaggaagcgg aagagcgccc aatacgcaaa ccgcctctcc
     1081 ccgcgcgttg gccgattcat taatcactct gtggtctcag cttagcagac cagcttatgc
     1141 tttaatatcc gcatttggaa aagtatcagt agcgcataga gtcggcccaa tttgctaggg
     1201 cggtgttcat ctgctagcta gcttatatgt ctgaccagaa tttgtctggg aataatgtgg
     1261 ataataacct cctttcgttg taatattctg ttgggtttag gtgagtaatt tttttttaac
     1321 tttttgtcaa aagccatttt tgagtatata tactcaactc tcttactcat atgagttttg
     1381 tagttgtact ttccttcagc atttcattcc attcgacttt cgatttatta aaccgttgat
     1441 cagtttcacc ttgttgttat tcatatatga aacaattaat atcgagaagg actaaataaa
     1501 tccttcatga gaatttggtt gacctcagaa caatcatcat cattcatcag catcagaaag
     1561 acatagatgc aacgtgaatc tcattttcat gaaataataa tgaaatctta gggtaggttt
     1621 atttcacatg tacacataaa aacctaagta ccaatagtca tctgaacatc atgaactaaa
     1681 aattgcatcc ctccgtaaac acacatttct gctacattac taagaaaacg ttctggatag
     1741 cgcttgagac cacgaagtgg ctcttcagtg gacgaaaggg cctcgtgata cgcctatttt
     1801 tataggttaa tgtcatgata ataatggttt cttagacgtc aggtggcact tttcggggaa
     1861 atgtgcgcgg aacccctatt tgtttatttt tctaaataca ttcaaatatg tatccgctca
     1921 tgagacaata accctgataa atgcttcaat aatattgaaa aaggaagagt atgcgctcac
     1981 gcaactggtc cagaaccttg accgaacgca gcggtggtaa cggcgcagtg gcggttttca
     2041 tggcttgtta tgactgtttt tttggggtac agtctatgcc tcgggcatcc aagcagcaag
     2101 cgcgttacgc cgtgggtcga tgtttgatgt tatggagcag caacgatgtt acgcagcagg
     2161 gcagtcgccc taaaacaaag ttaaacatca tgagggaagc ggtgatcgcc gaagtatcga
     2221 ctcaactatc agaggtagtt ggcgtcatcg agcgccatct cgaaccgacg ttgctggccg
     2281 tacatttgta cggctccgca gtggatggcg gcctgaagcc acacagcgat attgatttgc
     2341 tggttacggt gaccgtaagg cttgatgaaa caacgcggcg agctttgatc aacgaccttt
     2401 tggaaacttc ggcttcccct ggagagagcg agattctccg cgctgtagaa gtcaccattg
     2461 ttgtgcacga cgacatcatt ccgtggcgtt atccagctaa gcgcgaactg caatttggag
     2521 aatggcagcg caatgacatt cttgcaggta tcttcgagcc agccacgatc gacattgatc
     2581 tggctatctt gctgacaaaa gcaagagaac atagcgttgc cttggtaggt ccagcggcgg
     2641 aggaactctt tgatccggtt cctgaacagg atctatttga ggcgctaaat gaaaccttaa
     2701 cgctatggaa ctcgccgccc gactgggctg gcgatgagcg aaatgtagtg cttacgttgt
     2761 cccgcatttg gtacagcgca gtaaccggca aaatcgcgcc gaaggatgtc gctgccgact
     2821 gggcaatgga gcgcctgccg gcccagtatc agcccgtcat acttgaag
//
