# Supplementary material for: Building a pipeline to identify and engineer constitutive and repressible promoters
Source: Quant Plant Biol. 2023 Oct 19;4:e12. doi: 10.1017/qpb.2023.10 (PMC10600573; doi:10.1017/qpb.2023.10)
Supplement: Yang and Nemhauser supplementary material 6 — Yang and Nemhauser supplementary material [file S2632882823000103sup006.zip › Genebank/Level0/pich412763uter-tat3g18480.gb]

LOCUS       pICH41276(3U+Ter)-tAT3G 2572 bp ds-DNA     circular     26-MAR-2021
DEFINITION  .
FEATURES             Location/Qualifiers
     misc_feature    86..86
                     /label="G\to\A"
                     /ApEinfo_revcolor="#c7b0e3"
                     /ApEinfo_fwdcolor="#c7b0e3"
     misc_feature    279..893
                     /label="rep\(pMB1)"
                     /ApEinfo_revcolor="#75c6a9"
                     /ApEinfo_fwdcolor="#75c6a9"
     rep_origin      complement(878..878)
                     /label="ORI"
                     /ApEinfo_revcolor="#c7b0e3"
                     /ApEinfo_fwdcolor="#c7b0e3"
     misc_feature    1126..1129
                     /label="GCTT"
                     /ApEinfo_revcolor="#d59687"
                     /ApEinfo_fwdcolor="#d59687"
     misc_feature    1126..1129
                     /label="GCTT"
                     /ApEinfo_revcolor="#84b0dc"
                     /ApEinfo_fwdcolor="#84b0dc"
     misc_feature    1130..1321
                     /label="AT3G18480_3'UTR"
                     /ApEinfo_revcolor="#b4abac"
                     /ApEinfo_fwdcolor="#b4abac"
     misc_feature    1322..1450
                     /label="AT3G18480_Terminator"
                     /ApEinfo_revcolor="#b1ff67"
                     /ApEinfo_fwdcolor="#b1ff67"
     CDS             1681..119
                     /label="Sm/Sp\no\DraIII"
                     /ApEinfo_revcolor="#d6b295"
                     /ApEinfo_fwdcolor="#d6b295"
ORIGIN
        1 ttgaagctag acaggcttat cttggacaag aagaagatcg cttggcctcg cgcgcagatc
       61 agttggaaga atttgtccat tacgtaaaag gcgagatcac caaggtagtc ggcaaataac
      121 tgtcagacca agtttactca tatatacttt agattgattt aaaacttcat ttttaattta
      181 aaaggatcta ggtgaagatc ctttttgata atctcatgac caaaatccct taacgtgagt
      241 tttcgttcca ctgagcgtca gaccccgtag aaaagatcaa aggatcttct tgagatcctt
      301 tttttctgcg cgtaatctgc tgcttgcaaa caaaaaaacc accgctacca gcggtggttt
      361 gtttgccgga tcaagagcta ccaactcttt ttccgaaggt aactggcttc agcagagcgc
      421 agataccaaa tactgtcctt ctagtgtagc cgtagttagg ccaccacttc aagaactctg
      481 tagcaccgcc tacatacctc gctctgctaa tcctgttacc agtggctgct gccagtggcg
      541 ataagtcgtg tcttaccggg ttggactcaa gacgatagtt accggataag gcgcagcggt
      601 cgggctgaac ggggggttcg tgcacacagc ccagcttgga gcgaacgacc tacaccgaac
      661 tgagatacct acagcgtgag ctatgagaaa gcgccacgct tcccgaaggg agaaaggcgg
      721 acaggtatcc ggtaagcggc agggtcggaa caggagagcg cacgagggag cttccagggg
      781 gaaacgcctg gtatctttat agtcctgtcg ggtttcgcca cctctgactt gagcgtcgat
      841 ttttgtgatg ctcgtcaggg gggcggagcc tatggaaaaa cgccagcaac gcggcctttt
      901 tacggttcct ggccttttgc tggccttttg ctcacatgtt ctttcctgcg ttatcccctg
      961 attctgtgga taaccgtatt accgcctttg agtgagctga taccgctcgc cgcagccgaa
     1021 cgaccgagcg cagcgagtca gtgagcgagg aagcggaaga gcgcccaata cgcaaaccgc
     1081 ctctccccgc gcgttggccg attcattaat cactctgtgg tctcagcttg ctctcaccct
     1141 agggacttat tcgtttttgg tcgttatgtt ctttcttgtc cttgtagtgt tccgtgggca
     1201 attctaaaac ggttgaatat ttgtacagag ggatccaaat cactcgatac atatataaag
     1261 ccacagaaaa aacttccttc agaaaactgc agaaatctaa ataagatctg gtttactttt
     1321 cttcgaaaca taaataacca tgaaaaatgc accaaaacga taacaaatcc gacaggaata
     1381 attgttgcta tccaaataca aaataaaata aaatgaaagt cgttgcttga tatctgttag
     1441 gcaacaacac cgcttgagac cacgaagtgg ctcttcagtg gacgaaaggg cctcgtgata
     1501 cgcctatttt tataggttaa tgtcatgata ataatggttt cttagacgtc aggtggcact
     1561 tttcggggaa atgtgcgcgg aacccctatt tgtttatttt tctaaataca ttcaaatatg
     1621 tatccgctca tgagacaata accctgataa atgcttcaat aatattgaaa aaggaagagt
     1681 atgcgctcac gcaactggtc cagaaccttg accgaacgca gcggtggtaa cggcgcagtg
     1741 gcggttttca tggcttgtta tgactgtttt tttggggtac agtctatgcc tcgggcatcc
     1801 aagcagcaag cgcgttacgc cgtgggtcga tgtttgatgt tatggagcag caacgatgtt
     1861 acgcagcagg gcagtcgccc taaaacaaag ttaaacatca tgagggaagc ggtgatcgcc
     1921 gaagtatcga ctcaactatc agaggtagtt ggcgtcatcg agcgccatct cgaaccgacg
     1981 ttgctggccg tacatttgta cggctccgca gtggatggcg gcctgaagcc acacagcgat
     2041 attgatttgc tggttacggt gaccgtaagg cttgatgaaa caacgcggcg agctttgatc
     2101 aacgaccttt tggaaacttc ggcttcccct ggagagagcg agattctccg cgctgtagaa
     2161 gtcaccattg ttgtgcacga cgacatcatt ccgtggcgtt atccagctaa gcgcgaactg
     2221 caatttggag aatggcagcg caatgacatt cttgcaggta tcttcgagcc agccacgatc
     2281 gacattgatc tggctatctt gctgacaaaa gcaagagaac atagcgttgc cttggtaggt
     2341 ccagcggcgg aggaactctt tgatccggtt cctgaacagg atctatttga ggcgctaaat
     2401 gaaaccttaa cgctatggaa ctcgccgccc gactgggctg gcgatgagcg aaatgtagtg
     2461 cttacgttgt cccgcatttg gtacagcgca gtaaccggca aaatcgcgcc gaaggatgtc
     2521 gctgccgact gggcaatgga gcgcctgccg gcccagtatc agcccgtcat ac
//
