# Supplementary material for: Building a pipeline to identify and engineer constitutive and repressible promoters
Source: Quant Plant Biol. 2023 Oct 19;4:e12. doi: 10.1017/qpb.2023.10 (PMC10600573; doi:10.1017/qpb.2023.10)
Supplement: Yang and Nemhauser supplementary material 6 — Yang and Nemhauser supplementary material [file S2632882823000103sup006.zip › Genebank/Level0/pich412763uter-tat4g13780.gb]

LOCUS       pICH41276(3U+Ter)-tAT4G 2900 bp ds-DNA     circular     07-AUG-2021
DEFINITION  .
FEATURES             Location/Qualifiers
     misc_feature    87..87
                     /label="G\to\A"
                     /ApEinfo_revcolor="#c7b0e3"
                     /ApEinfo_fwdcolor="#c7b0e3"
     misc_feature    280..894
                     /label="rep\(pMB1)"
                     /ApEinfo_revcolor="#75c6a9"
                     /ApEinfo_fwdcolor="#75c6a9"
     rep_origin      complement(879..879)
                     /label="ORI"
                     /ApEinfo_revcolor="#c7b0e3"
                     /ApEinfo_fwdcolor="#c7b0e3"
     misc_feature    1127..1130
                     /label="GCTT"
                     /ApEinfo_revcolor="#84b0dc"
                     /ApEinfo_fwdcolor="#84b0dc"
     misc_feature    1127..1130
                     /label="GCTT"
                     /ApEinfo_revcolor="#d59687"
                     /ApEinfo_fwdcolor="#d59687"
     misc_feature    1131..1529
                     /label="AT4G13780 3'UTR"
                     /ApEinfo_revcolor="#d59687"
                     /ApEinfo_fwdcolor="#d59687"
     misc_feature    1530..1779
                     /label="AT4G13780 Terminator"
                     /ApEinfo_revcolor="#9eafd2"
                     /ApEinfo_fwdcolor="#9eafd2"
     CDS             2010..120
                     /label="Sm/Sp\no\DraIII"
                     /ApEinfo_revcolor="#d6b295"
                     /ApEinfo_fwdcolor="#d6b295"
ORIGIN
        1 cttgaagcta gacaggctta tcttggacaa gaagaagatc gcttggcctc gcgcgcagat
       61 cagttggaag aatttgtcca ttacgtaaaa ggcgagatca ccaaggtagt cggcaaataa
      121 ctgtcagacc aagtttactc atatatactt tagattgatt taaaacttca tttttaattt
      181 aaaaggatct aggtgaagat cctttttgat aatctcatga ccaaaatccc ttaacgtgag
      241 ttttcgttcc actgagcgtc agaccccgta gaaaagatca aaggatcttc ttgagatcct
      301 ttttttctgc gcgtaatctg ctgcttgcaa acaaaaaaac caccgctacc agcggtggtt
      361 tgtttgccgg atcaagagct accaactctt tttccgaagg taactggctt cagcagagcg
      421 cagataccaa atactgtcct tctagtgtag ccgtagttag gccaccactt caagaactct
      481 gtagcaccgc ctacatacct cgctctgcta atcctgttac cagtggctgc tgccagtggc
      541 gataagtcgt gtcttaccgg gttggactca agacgatagt taccggataa ggcgcagcgg
      601 tcgggctgaa cggggggttc gtgcacacag cccagcttgg agcgaacgac ctacaccgaa
      661 ctgagatacc tacagcgtga gctatgagaa agcgccacgc ttcccgaagg gagaaaggcg
      721 gacaggtatc cggtaagcgg cagggtcgga acaggagagc gcacgaggga gcttccaggg
      781 ggaaacgcct ggtatcttta tagtcctgtc gggtttcgcc acctctgact tgagcgtcga
      841 tttttgtgat gctcgtcagg ggggcggagc ctatggaaaa acgccagcaa cgcggccttt
      901 ttacggttcc tggccttttg ctggcctttt gctcacatgt tctttcctgc gttatcccct
      961 gattctgtgg ataaccgtat taccgccttt gagtgagctg ataccgctcg ccgcagccga
     1021 acgaccgagc gcagcgagtc agtgagcgag gaagcggaag agcgcccaat acgcaaaccg
     1081 cctctccccg cgcgttggcc gattcattaa tcactctgtg gtctcagctt aagcttactt
     1141 gagccataag caaactaata ttctccattt ctatctttct ctgtaagaga aacgaaattc
     1201 ggagattttc atttgaaaat ttgattctaa ttacaaacat gttcttgtaa acttaaagct
     1261 tggtacaatt gttgttattg attgatgttg tgagaaacat tcagcttttt aaaattgggc
     1321 ccagacgcaa agcaaccaca caacttacga tttcaaatct tttatggtac tagttgaggt
     1381 tttgtgaagg ttgatgtttt tcttaatttt ttaatattct agttctcgtg tttaaaaata
     1441 gtcgcatcat tctttttttc tggcggttcg taattgtgtt cccttgtaat actgtatagg
     1501 gttgtataca atcgaacgtt tgaagtgatc atgtaattca atcataaatt taaatctttg
     1561 gttattgaaa acattttaag cattctattt ttattgacct ttaagagatt ttggcatttt
     1621 attggcttga gttcactgag cgtttccaag ttaccaacta caccaaccct tcggattcaa
     1681 atctgtgttg atgttttgcg attccatatc attactatat caacgagttg attttttttt
     1741 ttggtcaacc agcaagttga tttttgaaaa actcttactc gcttgagacc acgaagtggc
     1801 tcttcagtgg acgaaagggc ctcgtgatac gcctattttt ataggttaat gtcatgataa
     1861 taatggtttc ttagacgtca ggtggcactt ttcggggaaa tgtgcgcgga acccctattt
     1921 gtttattttt ctaaatacat tcaaatatgt atccgctcat gagacaataa ccctgataaa
     1981 tgcttcaata atattgaaaa aggaagagta tgcgctcacg caactggtcc agaaccttga
     2041 ccgaacgcag cggtggtaac ggcgcagtgg cggttttcat ggcttgttat gactgttttt
     2101 ttggggtaca gtctatgcct cgggcatcca agcagcaagc gcgttacgcc gtgggtcgat
     2161 gtttgatgtt atggagcagc aacgatgtta cgcagcaggg cagtcgccct aaaacaaagt
     2221 taaacatcat gagggaagcg gtgatcgccg aagtatcgac tcaactatca gaggtagttg
     2281 gcgtcatcga gcgccatctc gaaccgacgt tgctggccgt acatttgtac ggctccgcag
     2341 tggatggcgg cctgaagcca cacagcgata ttgatttgct ggttacggtg accgtaaggc
     2401 ttgatgaaac aacgcggcga gctttgatca acgacctttt ggaaacttcg gcttcccctg
     2461 gagagagcga gattctccgc gctgtagaag tcaccattgt tgtgcacgac gacatcattc
     2521 cgtggcgtta tccagctaag cgcgaactgc aatttggaga atggcagcgc aatgacattc
     2581 ttgcaggtat cttcgagcca gccacgatcg acattgatct ggctatcttg ctgacaaaag
     2641 caagagaaca tagcgttgcc ttggtaggtc cagcggcgga ggaactcttt gatccggttc
     2701 ctgaacagga tctatttgag gcgctaaatg aaaccttaac gctatggaac tcgccgcccg
     2761 actgggctgg cgatgagcga aatgtagtgc ttacgttgtc ccgcatttgg tacagcgcag
     2821 taaccggcaa aatcgcgccg aaggatgtcg ctgccgactg ggcaatggag cgcctgccgg
     2881 cccagtatca gcccgtcata
//
