# Supplementary material for: Building a pipeline to identify and engineer constitutive and repressible promoters
Source: Quant Plant Biol. 2023 Oct 19;4:e12. doi: 10.1017/qpb.2023.10 (PMC10600573; doi:10.1017/qpb.2023.10)
Supplement: Yang and Nemhauser supplementary material 6 — Yang and Nemhauser supplementary material [file S2632882823000103sup006.zip › Genebank/Level0/pich412763uter-tat4g16845.gb]

LOCUS       pICH41276(3U+Ter)-AT4G1 2571 bp ds-DNA     circular     06-APR-2021
DEFINITION  .
FEATURES             Location/Qualifiers
     misc_feature    67..67
                     /label="G\to\A"
                     /ApEinfo_revcolor="#c7b0e3"
                     /ApEinfo_fwdcolor="#c7b0e3"
     misc_feature    260..874
                     /label="rep\(pMB1)"
                     /ApEinfo_revcolor="#75c6a9"
                     /ApEinfo_fwdcolor="#75c6a9"
     rep_origin      complement(859..859)
                     /label="ORI"
                     /ApEinfo_revcolor="#c7b0e3"
                     /ApEinfo_fwdcolor="#c7b0e3"
     misc_feature    1107..1110
                     /label="GCTT"
                     /ApEinfo_revcolor="#84b0dc"
                     /ApEinfo_fwdcolor="#84b0dc"
     misc_feature    1107..1110
                     /label="GCTT"
                     /ApEinfo_revcolor="#d59687"
                     /ApEinfo_fwdcolor="#d59687"
     misc_feature    1111..1263
                     /label="AT4G16845_3'UTR"
                     /ApEinfo_revcolor="#b7e6d7"
                     /ApEinfo_fwdcolor="#b7e6d7"
     misc_feature    1264..1430
                     /label="AT4G16845_Terminator"
                     /ApEinfo_revcolor="#d59687"
                     /ApEinfo_fwdcolor="#d59687"
     CDS             1661..100
                     /label="Sm/Sp\no\DraIII"
                     /ApEinfo_revcolor="#d6b295"
                     /ApEinfo_fwdcolor="#d6b295"
ORIGIN
        1 tcttggacaa gaagaagatc gcttggcctc gcgcgcagat cagttggaag aatttgtcca
       61 ttacgtaaaa ggcgagatca ccaaggtagt cggcaaataa ctgtcagacc aagtttactc
      121 atatatactt tagattgatt taaaacttca tttttaattt aaaaggatct aggtgaagat
      181 cctttttgat aatctcatga ccaaaatccc ttaacgtgag ttttcgttcc actgagcgtc
      241 agaccccgta gaaaagatca aaggatcttc ttgagatcct ttttttctgc gcgtaatctg
      301 ctgcttgcaa acaaaaaaac caccgctacc agcggtggtt tgtttgccgg atcaagagct
      361 accaactctt tttccgaagg taactggctt cagcagagcg cagataccaa atactgtcct
      421 tctagtgtag ccgtagttag gccaccactt caagaactct gtagcaccgc ctacatacct
      481 cgctctgcta atcctgttac cagtggctgc tgccagtggc gataagtcgt gtcttaccgg
      541 gttggactca agacgatagt taccggataa ggcgcagcgg tcgggctgaa cggggggttc
      601 gtgcacacag cccagcttgg agcgaacgac ctacaccgaa ctgagatacc tacagcgtga
      661 gctatgagaa agcgccacgc ttcccgaagg gagaaaggcg gacaggtatc cggtaagcgg
      721 cagggtcgga acaggagagc gcacgaggga gcttccaggg ggaaacgcct ggtatcttta
      781 tagtcctgtc gggtttcgcc acctctgact tgagcgtcga tttttgtgat gctcgtcagg
      841 ggggcggagc ctatggaaaa acgccagcaa cgcggccttt ttacggttcc tggccttttg
      901 ctggcctttt gctcacatgt tctttcctgc gttatcccct gattctgtgg ataaccgtat
      961 taccgccttt gagtgagctg ataccgctcg ccgcagccga acgaccgagc gcagcgagtc
     1021 agtgagcgag gaagcggaag agcgcccaat acgcaaaccg cctctccccg cgcgttggcc
     1081 gattcattaa tcactctgtg gtctcagctt ttaaatagga aacactccgg tttagatgat
     1141 accgatctat cggattgtaa cttattcttc tttcttaaaa aaattgttta ggagcaaaca
     1201 aagattttat ttgttagtgt attcaactga ttacattttt agttaaaaaa atggattctc
     1261 cttaataact aaagactgaa aaataagata agtttcctta atttttcttt ttgacttgag
     1321 aaaaagctcc tctagacctc tagtaaatag gagttatata ttaatcaagt acataacata
     1381 aaaatatata tattaagtgc aaatagattg aaaacaaatc aagaaattaa cgcttgagac
     1441 cacgaagtgg ctcttcagtg gacgaaaggg cctcgtgata cgcctatttt tataggttaa
     1501 tgtcatgata ataatggttt cttagacgtc aggtggcact tttcggggaa atgtgcgcgg
     1561 aacccctatt tgtttatttt tctaaataca ttcaaatatg tatccgctca tgagacaata
     1621 accctgataa atgcttcaat aatattgaaa aaggaagagt atgcgctcac gcaactggtc
     1681 cagaaccttg accgaacgca gcggtggtaa cggcgcagtg gcggttttca tggcttgtta
     1741 tgactgtttt tttggggtac agtctatgcc tcgggcatcc aagcagcaag cgcgttacgc
     1801 cgtgggtcga tgtttgatgt tatggagcag caacgatgtt acgcagcagg gcagtcgccc
     1861 taaaacaaag ttaaacatca tgagggaagc ggtgatcgcc gaagtatcga ctcaactatc
     1921 agaggtagtt ggcgtcatcg agcgccatct cgaaccgacg ttgctggccg tacatttgta
     1981 cggctccgca gtggatggcg gcctgaagcc acacagcgat attgatttgc tggttacggt
     2041 gaccgtaagg cttgatgaaa caacgcggcg agctttgatc aacgaccttt tggaaacttc
     2101 ggcttcccct ggagagagcg agattctccg cgctgtagaa gtcaccattg ttgtgcacga
     2161 cgacatcatt ccgtggcgtt atccagctaa gcgcgaactg caatttggag aatggcagcg
     2221 caatgacatt cttgcaggta tcttcgagcc agccacgatc gacattgatc tggctatctt
     2281 gctgacaaaa gcaagagaac atagcgttgc cttggtaggt ccagcggcgg aggaactctt
     2341 tgatccggtt cctgaacagg atctatttga ggcgctaaat gaaaccttaa cgctatggaa
     2401 ctcgccgccc gactgggctg gcgatgagcg aaatgtagtg cttacgttgt cccgcatttg
     2461 gtacagcgca gtaaccggca aaatcgcgcc gaaggatgtc gctgccgact gggcaatgga
     2521 gcgcctgccg gcccagtatc agcccgtcat acttgaagct agacaggctt a
//
