# Supplementary material for: Building a pipeline to identify and engineer constitutive and repressible promoters
Source: Quant Plant Biol. 2023 Oct 19;4:e12. doi: 10.1017/qpb.2023.10 (PMC10600573; doi:10.1017/qpb.2023.10)
Supplement: Yang and Nemhauser supplementary material 6 — Yang and Nemhauser supplementary material [file S2632882823000103sup006.zip › Genebank/Level0/pich412763uter-tat4g34270.gb]

LOCUS       pICH41276(3U+Ter)-tAT4G 2565 bp ds-DNA     circular     24-MAR-2021
DEFINITION  .
FEATURES             Location/Qualifiers
     misc_feature    71..71
                     /label="G\to\A"
                     /ApEinfo_revcolor="#c7b0e3"
                     /ApEinfo_fwdcolor="#c7b0e3"
     misc_feature    264..878
                     /label="rep\(pMB1)"
                     /ApEinfo_revcolor="#75c6a9"
                     /ApEinfo_fwdcolor="#75c6a9"
     rep_origin      complement(863..863)
                     /label="ORI"
                     /ApEinfo_revcolor="#c7b0e3"
                     /ApEinfo_fwdcolor="#c7b0e3"
     misc_feature    1111..1114
                     /label="GCTT"
                     /ApEinfo_revcolor="#84b0dc"
                     /ApEinfo_fwdcolor="#84b0dc"
     misc_feature    1111..1114
                     /label="GCTT"
                     /ApEinfo_revcolor="#d59687"
                     /ApEinfo_fwdcolor="#d59687"
     misc_feature    1115..1408
                     /label="AT4G34270_3'UTR"
                     /ApEinfo_revcolor="#c6c9d1"
                     /ApEinfo_fwdcolor="#c6c9d1"
     misc_feature    1409..1428
                     /label="AT4G34270_Terminator"
                     /ApEinfo_revcolor="#b7e6d7"
                     /ApEinfo_fwdcolor="#b7e6d7"
     CDS             1659..104
                     /label="Sm/Sp\no\DraIII"
                     /ApEinfo_revcolor="#d6b295"
                     /ApEinfo_fwdcolor="#d6b295"
ORIGIN
        1 cttatcttgg acaagaagaa gatcgcttgg cctcgcgcgc agatcagttg gaagaatttg
       61 tccattacgt aaaaggcgag atcaccaagg tagtcggcaa ataactgtca gaccaagttt
      121 actcatatat actttagatt gatttaaaac ttcattttta atttaaaagg atctaggtga
      181 agatcctttt tgataatctc atgaccaaaa tcccttaacg tgagttttcg ttccactgag
      241 cgtcagaccc cgtagaaaag atcaaaggat cttcttgaga tccttttttt ctgcgcgtaa
      301 tctgctgctt gcaaacaaaa aaaccaccgc taccagcggt ggtttgtttg ccggatcaag
      361 agctaccaac tctttttccg aaggtaactg gcttcagcag agcgcagata ccaaatactg
      421 tccttctagt gtagccgtag ttaggccacc acttcaagaa ctctgtagca ccgcctacat
      481 acctcgctct gctaatcctg ttaccagtgg ctgctgccag tggcgataag tcgtgtctta
      541 ccgggttgga ctcaagacga tagttaccgg ataaggcgca gcggtcgggc tgaacggggg
      601 gttcgtgcac acagcccagc ttggagcgaa cgacctacac cgaactgaga tacctacagc
      661 gtgagctatg agaaagcgcc acgcttcccg aagggagaaa ggcggacagg tatccggtaa
      721 gcggcagggt cggaacagga gagcgcacga gggagcttcc agggggaaac gcctggtatc
      781 tttatagtcc tgtcgggttt cgccacctct gacttgagcg tcgatttttg tgatgctcgt
      841 caggggggcg gagcctatgg aaaaacgcca gcaacgcggc ctttttacgg ttcctggcct
      901 tttgctggcc ttttgctcac atgttctttc ctgcgttatc ccctgattct gtggataacc
      961 gtattaccgc ctttgagtga gctgataccg ctcgccgcag ccgaacgacc gagcgcagcg
     1021 agtcagtgag cgaggaagcg gaagagcgcc caatacgcaa accgcctctc cccgcgcgtt
     1081 ggccgattca ttaatcactc tgtggtctca gcttgctgtt tataaagttg caaattatat
     1141 ctaaaagagc gtaccgatga gctttcttta cagccaaaca aactacttac tattgaattt
     1201 gttaatgtaa ggagttactc cactgactta ttgtggtggt ttcatatgaa cattcaaacc
     1261 cttttcacgt tgttcttaca ctcttattgt tccctacctt gttcccacca taattccccc
     1321 tcactgttga atttctataa ttagtgtata cacaataacg cagtgactcg tatgcataag
     1381 ttcaaatgtt gtagttattt aaaagcctgc ggccaattat cacactttcg cttgagacca
     1441 cgaagtggct cttcagtgga cgaaagggcc tcgtgatacg cctattttta taggttaatg
     1501 tcatgataat aatggtttct tagacgtcag gtggcacttt tcggggaaat gtgcgcggaa
     1561 cccctatttg tttatttttc taaatacatt caaatatgta tccgctcatg agacaataac
     1621 cctgataaat gcttcaataa tattgaaaaa ggaagagtat gcgctcacgc aactggtcca
     1681 gaaccttgac cgaacgcagc ggtggtaacg gcgcagtggc ggttttcatg gcttgttatg
     1741 actgtttttt tggggtacag tctatgcctc gggcatccaa gcagcaagcg cgttacgccg
     1801 tgggtcgatg tttgatgtta tggagcagca acgatgttac gcagcagggc agtcgcccta
     1861 aaacaaagtt aaacatcatg agggaagcgg tgatcgccga agtatcgact caactatcag
     1921 aggtagttgg cgtcatcgag cgccatctcg aaccgacgtt gctggccgta catttgtacg
     1981 gctccgcagt ggatggcggc ctgaagccac acagcgatat tgatttgctg gttacggtga
     2041 ccgtaaggct tgatgaaaca acgcggcgag ctttgatcaa cgaccttttg gaaacttcgg
     2101 cttcccctgg agagagcgag attctccgcg ctgtagaagt caccattgtt gtgcacgacg
     2161 acatcattcc gtggcgttat ccagctaagc gcgaactgca atttggagaa tggcagcgca
     2221 atgacattct tgcaggtatc ttcgagccag ccacgatcga cattgatctg gctatcttgc
     2281 tgacaaaagc aagagaacat agcgttgcct tggtaggtcc agcggcggag gaactctttg
     2341 atccggttcc tgaacaggat ctatttgagg cgctaaatga aaccttaacg ctatggaact
     2401 cgccgcccga ctgggctggc gatgagcgaa atgtagtgct tacgttgtcc cgcatttggt
     2461 acagcgcagt aaccggcaaa atcgcgccga aggatgtcgc tgccgactgg gcaatggagc
     2521 gcctgccggc ccagtatcag cccgtcatac ttgaagctag acagg
//
