# Supplementary material for: Building a pipeline to identify and engineer constitutive and repressible promoters
Source: Quant Plant Biol. 2023 Oct 19;4:e12. doi: 10.1017/qpb.2023.10 (PMC10600573; doi:10.1017/qpb.2023.10)
Supplement: Yang and Nemhauser supplementary material 6 — Yang and Nemhauser supplementary material [file S2632882823000103sup006.zip › Genebank/Level0/pich412763uter-tat5g06140.gb]

LOCUS       pICH41276(3U+Ter)-tAT5G 2484 bp ds-DNA     circular     24-MAR-2021
DEFINITION  .
FEATURES             Location/Qualifiers
     misc_feature    81..81
                     /label="G\to\A"
                     /ApEinfo_revcolor="#c7b0e3"
                     /ApEinfo_fwdcolor="#c7b0e3"
     misc_feature    274..888
                     /label="rep\(pMB1)"
                     /ApEinfo_revcolor="#75c6a9"
                     /ApEinfo_fwdcolor="#75c6a9"
     rep_origin      complement(873..873)
                     /label="ORI"
                     /ApEinfo_revcolor="#c7b0e3"
                     /ApEinfo_fwdcolor="#c7b0e3"
     misc_feature    1121..1124
                     /label="GCTT"
                     /ApEinfo_revcolor="#84b0dc"
                     /ApEinfo_fwdcolor="#84b0dc"
     misc_feature    1121..1124
                     /label="GCTT"
                     /ApEinfo_revcolor="#d59687"
                     /ApEinfo_fwdcolor="#d59687"
     misc_feature    1125..1341
                     /label="AT5G06140_3'UTR"
                     /ApEinfo_revcolor="#f58a5e"
                     /ApEinfo_fwdcolor="#f58a5e"
     misc_feature    1342..1357
                     /label="AT5G06140_Terminator"
                     /ApEinfo_revcolor="#f58a5e"
                     /ApEinfo_fwdcolor="#f58a5e"
     CDS             1588..114
                     /label="Sm/Sp\no\DraIII"
                     /ApEinfo_revcolor="#d6b295"
                     /ApEinfo_fwdcolor="#d6b295"
ORIGIN
        1 gctagacagg cttatcttgg acaagaagaa gatcgcttgg cctcgcgcgc agatcagttg
       61 gaagaatttg tccattacgt aaaaggcgag atcaccaagg tagtcggcaa ataactgtca
      121 gaccaagttt actcatatat actttagatt gatttaaaac ttcattttta atttaaaagg
      181 atctaggtga agatcctttt tgataatctc atgaccaaaa tcccttaacg tgagttttcg
      241 ttccactgag cgtcagaccc cgtagaaaag atcaaaggat cttcttgaga tccttttttt
      301 ctgcgcgtaa tctgctgctt gcaaacaaaa aaaccaccgc taccagcggt ggtttgtttg
      361 ccggatcaag agctaccaac tctttttccg aaggtaactg gcttcagcag agcgcagata
      421 ccaaatactg tccttctagt gtagccgtag ttaggccacc acttcaagaa ctctgtagca
      481 ccgcctacat acctcgctct gctaatcctg ttaccagtgg ctgctgccag tggcgataag
      541 tcgtgtctta ccgggttgga ctcaagacga tagttaccgg ataaggcgca gcggtcgggc
      601 tgaacggggg gttcgtgcac acagcccagc ttggagcgaa cgacctacac cgaactgaga
      661 tacctacagc gtgagctatg agaaagcgcc acgcttcccg aagggagaaa ggcggacagg
      721 tatccggtaa gcggcagggt cggaacagga gagcgcacga gggagcttcc agggggaaac
      781 gcctggtatc tttatagtcc tgtcgggttt cgccacctct gacttgagcg tcgatttttg
      841 tgatgctcgt caggggggcg gagcctatgg aaaaacgcca gcaacgcggc ctttttacgg
      901 ttcctggcct tttgctggcc ttttgctcac atgttctttc ctgcgttatc ccctgattct
      961 gtggataacc gtattaccgc ctttgagtga gctgataccg ctcgccgcag ccgaacgacc
     1021 gagcgcagcg agtcagtgag cgaggaagcg gaagagcgcc caatacgcaa accgcctctc
     1081 cccgcgcgtt ggccgattca ttaatcactc tgtggtctca gcttatccaa aactaaactt
     1141 acctgtgtct gtgtgtgttc cttcatgaga gggtttgtgt ctagaggcag tttgtttttg
     1201 tgagaaattc tggtgttttt ttgtcaactt caagtttagt taacttggct tgtttccact
     1261 tgtaaagaag atacatatgc gtcattatta ctctcctaaa cgttcatata acaattttat
     1321 tttagattac aactttccca attcactaac atgataccgc ttgagaccac gaagtggctc
     1381 ttcagtggac gaaagggcct cgtgatacgc ctatttttat aggttaatgt catgataata
     1441 atggtttctt agacgtcagg tggcactttt cggggaaatg tgcgcggaac ccctatttgt
     1501 ttatttttct aaatacattc aaatatgtat ccgctcatga gacaataacc ctgataaatg
     1561 cttcaataat attgaaaaag gaagagtatg cgctcacgca actggtccag aaccttgacc
     1621 gaacgcagcg gtggtaacgg cgcagtggcg gttttcatgg cttgttatga ctgttttttt
     1681 ggggtacagt ctatgcctcg ggcatccaag cagcaagcgc gttacgccgt gggtcgatgt
     1741 ttgatgttat ggagcagcaa cgatgttacg cagcagggca gtcgccctaa aacaaagtta
     1801 aacatcatga gggaagcggt gatcgccgaa gtatcgactc aactatcaga ggtagttggc
     1861 gtcatcgagc gccatctcga accgacgttg ctggccgtac atttgtacgg ctccgcagtg
     1921 gatggcggcc tgaagccaca cagcgatatt gatttgctgg ttacggtgac cgtaaggctt
     1981 gatgaaacaa cgcggcgagc tttgatcaac gaccttttgg aaacttcggc ttcccctgga
     2041 gagagcgaga ttctccgcgc tgtagaagtc accattgttg tgcacgacga catcattccg
     2101 tggcgttatc cagctaagcg cgaactgcaa tttggagaat ggcagcgcaa tgacattctt
     2161 gcaggtatct tcgagccagc cacgatcgac attgatctgg ctatcttgct gacaaaagca
     2221 agagaacata gcgttgcctt ggtaggtcca gcggcggagg aactctttga tccggttcct
     2281 gaacaggatc tatttgaggc gctaaatgaa accttaacgc tatggaactc gccgcccgac
     2341 tgggctggcg atgagcgaaa tgtagtgctt acgttgtccc gcatttggta cagcgcagta
     2401 accggcaaaa tcgcgccgaa ggatgtcgct gccgactggg caatggagcg cctgccggcc
     2461 cagtatcagc ccgtcatact tgaa
//
