# Supplementary material for: Building a pipeline to identify and engineer constitutive and repressible promoters
Source: Quant Plant Biol. 2023 Oct 19;4:e12. doi: 10.1017/qpb.2023.10 (PMC10600573; doi:10.1017/qpb.2023.10)
Supplement: Yang and Nemhauser supplementary material 6 — Yang and Nemhauser supplementary material [file S2632882823000103sup006.zip › Genebank/Level0/pich412763uter-tat5g10630.gb]

LOCUS       pICH41276(3U+Ter)-tAT5G 2764 bp ds-DNA     circular     25-MAR-2021
DEFINITION  .
FEATURES             Location/Qualifiers
     misc_feature    80..80
                     /label="G\to\A"
                     /ApEinfo_revcolor="#c7b0e3"
                     /ApEinfo_fwdcolor="#c7b0e3"
     misc_feature    273..887
                     /label="rep\(pMB1)"
                     /ApEinfo_revcolor="#75c6a9"
                     /ApEinfo_fwdcolor="#75c6a9"
     rep_origin      complement(872..872)
                     /label="ORI"
                     /ApEinfo_revcolor="#c7b0e3"
                     /ApEinfo_fwdcolor="#c7b0e3"
     misc_feature    1120..1123
                     /label="GCTT"
                     /ApEinfo_revcolor="#84b0dc"
                     /ApEinfo_fwdcolor="#84b0dc"
     misc_feature    1120..1123
                     /label="GCTT"
                     /ApEinfo_revcolor="#d59687"
                     /ApEinfo_fwdcolor="#d59687"
     misc_feature    1124..1305
                     /label="AT5G10630_3'UTR"
                     /ApEinfo_revcolor="#f58a5e"
                     /ApEinfo_fwdcolor="#f58a5e"
     misc_feature    1306..1636
                     /label="AT5G10630_Terminator"
                     /ApEinfo_revcolor="#c6c9d1"
                     /ApEinfo_fwdcolor="#c6c9d1"
     CDS             1867..113
                     /label="Sm/Sp\no\DraIII"
                     /ApEinfo_revcolor="#d6b295"
                     /ApEinfo_fwdcolor="#d6b295"
ORIGIN
        1 ctagacaggc ttatcttgga caagaagaag atcgcttggc ctcgcgcgca gatcagttgg
       61 aagaatttgt ccattacgta aaaggcgaga tcaccaaggt agtcggcaaa taactgtcag
      121 accaagttta ctcatatata ctttagattg atttaaaact tcatttttaa tttaaaagga
      181 tctaggtgaa gatccttttt gataatctca tgaccaaaat cccttaacgt gagttttcgt
      241 tccactgagc gtcagacccc gtagaaaaga tcaaaggatc ttcttgagat cctttttttc
      301 tgcgcgtaat ctgctgcttg caaacaaaaa aaccaccgct accagcggtg gtttgtttgc
      361 cggatcaaga gctaccaact ctttttccga aggtaactgg cttcagcaga gcgcagatac
      421 caaatactgt ccttctagtg tagccgtagt taggccacca cttcaagaac tctgtagcac
      481 cgcctacata cctcgctctg ctaatcctgt taccagtggc tgctgccagt ggcgataagt
      541 cgtgtcttac cgggttggac tcaagacgat agttaccgga taaggcgcag cggtcgggct
      601 gaacgggggg ttcgtgcaca cagcccagct tggagcgaac gacctacacc gaactgagat
      661 acctacagcg tgagctatga gaaagcgcca cgcttcccga agggagaaag gcggacaggt
      721 atccggtaag cggcagggtc ggaacaggag agcgcacgag ggagcttcca gggggaaacg
      781 cctggtatct ttatagtcct gtcgggtttc gccacctctg acttgagcgt cgatttttgt
      841 gatgctcgtc aggggggcgg agcctatgga aaaacgccag caacgcggcc tttttacggt
      901 tcctggcctt ttgctggcct tttgctcaca tgttctttcc tgcgttatcc cctgattctg
      961 tggataaccg tattaccgcc tttgagtgag ctgataccgc tcgccgcagc cgaacgaccg
     1021 agcgcagcga gtcagtgagc gaggaagcgg aagagcgccc aatacgcaaa ccgcctctcc
     1081 ccgcgcgttg gccgattcat taatcactct gtggtctcag cttacattct ctgttgttgt
     1141 acgagtttta cttgttcact ataaatcaag tcgtcccaag ttttgtctgc aatacagtat
     1201 caggaaatat cctaaaatag atcatgcaaa attcgaatca aattttattg tgtaattcaa
     1261 tttatccatt tttttttgtg tttaacacaa taaatctttc ttcttaaaaa taagtctttt
     1321 tatttgcagt aattctgtag actatgatga gttgatgaca ctatataatc ttcgtaaggt
     1381 aataaactca gtacaaaaag agtggaggtc aaagttaaga taaaatctct ctacaagatc
     1441 aaagttaaga caagtgatac gaaacattct acaatgcaaa acatgaaaac ataatatttt
     1501 gttttctgca atttcatgca aataacttga gacacttttt gaacaacact gatttttaca
     1561 tatgaattca tcttgcaatt tttcctaaca tttctataga gtgacatgtt agtattcccg
     1621 tataatataa ctcagtcgct tgagaccacg aagtggctct tcagtggacg aaagggcctc
     1681 gtgatacgcc tatttttata ggttaatgtc atgataataa tggtttctta gacgtcaggt
     1741 ggcacttttc ggggaaatgt gcgcggaacc cctatttgtt tatttttcta aatacattca
     1801 aatatgtatc cgctcatgag acaataaccc tgataaatgc ttcaataata ttgaaaaagg
     1861 aagagtatgc gctcacgcaa ctggtccaga accttgaccg aacgcagcgg tggtaacggc
     1921 gcagtggcgg ttttcatggc ttgttatgac tgtttttttg gggtacagtc tatgcctcgg
     1981 gcatccaagc agcaagcgcg ttacgccgtg ggtcgatgtt tgatgttatg gagcagcaac
     2041 gatgttacgc agcagggcag tcgccctaaa acaaagttaa acatcatgag ggaagcggtg
     2101 atcgccgaag tatcgactca actatcagag gtagttggcg tcatcgagcg ccatctcgaa
     2161 ccgacgttgc tggccgtaca tttgtacggc tccgcagtgg atggcggcct gaagccacac
     2221 agcgatattg atttgctggt tacggtgacc gtaaggcttg atgaaacaac gcggcgagct
     2281 ttgatcaacg accttttgga aacttcggct tcccctggag agagcgagat tctccgcgct
     2341 gtagaagtca ccattgttgt gcacgacgac atcattccgt ggcgttatcc agctaagcgc
     2401 gaactgcaat ttggagaatg gcagcgcaat gacattcttg caggtatctt cgagccagcc
     2461 acgatcgaca ttgatctggc tatcttgctg acaaaagcaa gagaacatag cgttgccttg
     2521 gtaggtccag cggcggagga actctttgat ccggttcctg aacaggatct atttgaggcg
     2581 ctaaatgaaa ccttaacgct atggaactcg ccgcccgact gggctggcga tgagcgaaat
     2641 gtagtgctta cgttgtcccg catttggtac agcgcagtaa ccggcaaaat cgcgccgaag
     2701 gatgtcgctg ccgactgggc aatggagcgc ctgccggccc agtatcagcc cgtcatactt
     2761 gaag
//
