# Supplementary material for: Building a pipeline to identify and engineer constitutive and repressible promoters
Source: Quant Plant Biol. 2023 Oct 19;4:e12. doi: 10.1017/qpb.2023.10 (PMC10600573; doi:10.1017/qpb.2023.10)
Supplement: Yang and Nemhauser supplementary material 6 — Yang and Nemhauser supplementary material [file S2632882823000103sup006.zip › Genebank/Level0/pich412763uter-tat5g37830.gb]

LOCUS       pICH41276(3U+Ter)-tAT5G 2947 bp ds-DNA     circular     27-JUL-2021
DEFINITION  .
FEATURES             Location/Qualifiers
     misc_feature    72..72
                     /label="G\to\A"
                     /ApEinfo_revcolor="#c7b0e3"
                     /ApEinfo_fwdcolor="#c7b0e3"
     misc_feature    265..879
                     /label="rep\(pMB1)"
                     /ApEinfo_revcolor="#75c6a9"
                     /ApEinfo_fwdcolor="#75c6a9"
     rep_origin      complement(864..864)
                     /label="ORI"
                     /ApEinfo_revcolor="#c7b0e3"
                     /ApEinfo_fwdcolor="#c7b0e3"
     misc_feature    1112..1115
                     /label="GCTT"
                     /ApEinfo_revcolor="#d59687"
                     /ApEinfo_fwdcolor="#d59687"
     misc_feature    1112..1115
                     /label="GCTT"
                     /ApEinfo_revcolor="#84b0dc"
                     /ApEinfo_fwdcolor="#84b0dc"
     misc_feature    1116..1562
                     /label="3'UTR"
                     /ApEinfo_revcolor="#c7b0e3"
                     /ApEinfo_fwdcolor="#c7b0e3"
     misc_feature    1563..1811
                     /label="AT5G37830 Terminator"
                     /ApEinfo_revcolor="#d6b295"
                     /ApEinfo_fwdcolor="#d6b295"
     CDS             2042..105
                     /label="Sm/Sp\no\DraIII"
                     /ApEinfo_revcolor="#d6b295"
                     /ApEinfo_fwdcolor="#d6b295"
ORIGIN
        1 gcttatcttg gacaagaaga agatcgcttg gcctcgcgcg cagatcagtt ggaagaattt
       61 gtccattacg taaaaggcga gatcaccaag gtagtcggca aataactgtc agaccaagtt
      121 tactcatata tactttagat tgatttaaaa cttcattttt aatttaaaag gatctaggtg
      181 aagatccttt ttgataatct catgaccaaa atcccttaac gtgagttttc gttccactga
      241 gcgtcagacc ccgtagaaaa gatcaaagga tcttcttgag atcctttttt tctgcgcgta
      301 atctgctgct tgcaaacaaa aaaaccaccg ctaccagcgg tggtttgttt gccggatcaa
      361 gagctaccaa ctctttttcc gaaggtaact ggcttcagca gagcgcagat accaaatact
      421 gtccttctag tgtagccgta gttaggccac cacttcaaga actctgtagc accgcctaca
      481 tacctcgctc tgctaatcct gttaccagtg gctgctgcca gtggcgataa gtcgtgtctt
      541 accgggttgg actcaagacg atagttaccg gataaggcgc agcggtcggg ctgaacgggg
      601 ggttcgtgca cacagcccag cttggagcga acgacctaca ccgaactgag atacctacag
      661 cgtgagctat gagaaagcgc cacgcttccc gaagggagaa aggcggacag gtatccggta
      721 agcggcaggg tcggaacagg agagcgcacg agggagcttc cagggggaaa cgcctggtat
      781 ctttatagtc ctgtcgggtt tcgccacctc tgacttgagc gtcgattttt gtgatgctcg
      841 tcaggggggc ggagcctatg gaaaaacgcc agcaacgcgg cctttttacg gttcctggcc
      901 ttttgctggc cttttgctca catgttcttt cctgcgttat cccctgattc tgtggataac
      961 cgtattaccg cctttgagtg agctgatacc gctcgccgca gccgaacgac cgagcgcagc
     1021 gagtcagtga gcgaggaagc ggaagagcgc ccaatacgca aaccgcctct ccccgcgcgt
     1081 tggccgattc attaatcact ctgtggtctc agcttacaat tcatctcctc ctcataagtc
     1141 tcttctcgaa cttcattact ccttcattta acgtataatc caaattagtt gtttatgtgt
     1201 cttgttgttg tttcggtgtc tcttagccgg atattctttg gaggtttggc cattttcagt
     1261 gaaataagga tcagattctt gattcattag aaacaaggta ataaattgtc ttggtgaata
     1321 agttttagtt gttgttgtat gtacttatgt atcactattg ctggtccaag acttttggct
     1381 ggatttcatt gatgccattg tcgacattga aaagagattt gtgtctgcta tgatcggtcc
     1441 aacaaaacta gtcgtctgaa gcaaccaaaa aaaaaagtgg ccccttgtat aatttgtcgt
     1501 agtaatgtat tttttcctat tttgtgtaaa tttgaattct aattaatttt taaaaggaat
     1561 acaaaagaaa ataaaaggca aaaaaaggga tagaaagatg agaagttagg taagatacaa
     1621 ttaaatgaag gattttgctt tttttttgtc caccatatta aagaaggaaa attagaaata
     1681 tgtggccttc acaaactatt ttctaaaata aacgatattg ttttaaatga aaccatgggc
     1741 ttatgaatat tgctccctaa aaggctaaaa tccattatat ttatcaaaaa atatgacctt
     1801 caataaactc acgcttgaga ccacgaagtg gctcttcagt ggacgaaagg gcctcgtgat
     1861 acgcctattt ttataggtta atgtcatgat aataatggtt tcttagacgt caggtggcac
     1921 ttttcgggga aatgtgcgcg gaacccctat ttgtttattt ttctaaatac attcaaatat
     1981 gtatccgctc atgagacaat aaccctgata aatgcttcaa taatattgaa aaaggaagag
     2041 tatgcgctca cgcaactggt ccagaacctt gaccgaacgc agcggtggta acggcgcagt
     2101 ggcggttttc atggcttgtt atgactgttt ttttggggta cagtctatgc ctcgggcatc
     2161 caagcagcaa gcgcgttacg ccgtgggtcg atgtttgatg ttatggagca gcaacgatgt
     2221 tacgcagcag ggcagtcgcc ctaaaacaaa gttaaacatc atgagggaag cggtgatcgc
     2281 cgaagtatcg actcaactat cagaggtagt tggcgtcatc gagcgccatc tcgaaccgac
     2341 gttgctggcc gtacatttgt acggctccgc agtggatggc ggcctgaagc cacacagcga
     2401 tattgatttg ctggttacgg tgaccgtaag gcttgatgaa acaacgcggc gagctttgat
     2461 caacgacctt ttggaaactt cggcttcccc tggagagagc gagattctcc gcgctgtaga
     2521 agtcaccatt gttgtgcacg acgacatcat tccgtggcgt tatccagcta agcgcgaact
     2581 gcaatttgga gaatggcagc gcaatgacat tcttgcaggt atcttcgagc cagccacgat
     2641 cgacattgat ctggctatct tgctgacaaa agcaagagaa catagcgttg ccttggtagg
     2701 tccagcggcg gaggaactct ttgatccggt tcctgaacag gatctatttg aggcgctaaa
     2761 tgaaacctta acgctatgga actcgccgcc cgactgggct ggcgatgagc gaaatgtagt
     2821 gcttacgttg tcccgcattt ggtacagcgc agtaaccggc aaaatcgcgc cgaaggatgt
     2881 cgctgccgac tgggcaatgg agcgcctgcc ggcccagtat cagcccgtca tacttgaagc
     2941 tagacag
//
