# Supplementary material for: Building a pipeline to identify and engineer constitutive and repressible promoters
Source: Quant Plant Biol. 2023 Oct 19;4:e12. doi: 10.1017/qpb.2023.10 (PMC10600573; doi:10.1017/qpb.2023.10)
Supplement: Yang and Nemhauser supplementary material 6 — Yang and Nemhauser supplementary material [file S2632882823000103sup006.zip › Genebank/Level0/pich412763uter-tat5g42470.gb]

LOCUS       pICH41276(3U+Ter)_tAT5G 2608 bp ds-DNA     circular     02-MAY-2022
DEFINITION  .
FEATURES             Location/Qualifiers
     misc_feature    78..78
                     /label="G\to\A"
                     /ApEinfo_revcolor="#c7b0e3"
                     /ApEinfo_fwdcolor="#c7b0e3"
     misc_feature    271..885
                     /label="rep\(pMB1)"
                     /ApEinfo_revcolor="#75c6a9"
                     /ApEinfo_fwdcolor="#75c6a9"
     rep_origin      complement(870..870)
                     /label="ORI"
                     /ApEinfo_revcolor="#c7b0e3"
                     /ApEinfo_fwdcolor="#c7b0e3"
     misc_feature    1118..1121
                     /label="GCTT"
                     /ApEinfo_revcolor="#d59687"
                     /ApEinfo_fwdcolor="#d59687"
     misc_feature    1118..1121
                     /label="GCTT"
                     /ApEinfo_revcolor="#84b0dc"
                     /ApEinfo_fwdcolor="#84b0dc"
     misc_feature    1122..1316
                     /label="AT5G42470_3'UTR"
                     /ApEinfo_revcolor="#85dae9"
                     /ApEinfo_fwdcolor="#85dae9"
     misc_feature    1317..1478
                     /label="AT5G42470_Terminator"
                     /ApEinfo_revcolor="#f58a5e"
                     /ApEinfo_fwdcolor="#f58a5e"
     CDS             1709..111
                     /label="Sm/Sp\no\DraIII"
                     /ApEinfo_revcolor="#d6b295"
                     /ApEinfo_fwdcolor="#d6b295"
ORIGIN
        1 agacaggctt atcttggaca agaagaagat cgcttggcct cgcgcgcaga tcagttggaa
       61 gaatttgtcc attacgtaaa aggcgagatc accaaggtag tcggcaaata actgtcagac
      121 caagtttact catatatact ttagattgat ttaaaacttc atttttaatt taaaaggatc
      181 taggtgaaga tcctttttga taatctcatg accaaaatcc cttaacgtga gttttcgttc
      241 cactgagcgt cagaccccgt agaaaagatc aaaggatctt cttgagatcc tttttttctg
      301 cgcgtaatct gctgcttgca aacaaaaaaa ccaccgctac cagcggtggt ttgtttgccg
      361 gatcaagagc taccaactct ttttccgaag gtaactggct tcagcagagc gcagatacca
      421 aatactgtcc ttctagtgta gccgtagtta ggccaccact tcaagaactc tgtagcaccg
      481 cctacatacc tcgctctgct aatcctgtta ccagtggctg ctgccagtgg cgataagtcg
      541 tgtcttaccg ggttggactc aagacgatag ttaccggata aggcgcagcg gtcgggctga
      601 acggggggtt cgtgcacaca gcccagcttg gagcgaacga cctacaccga actgagatac
      661 ctacagcgtg agctatgaga aagcgccacg cttcccgaag ggagaaaggc ggacaggtat
      721 ccggtaagcg gcagggtcgg aacaggagag cgcacgaggg agcttccagg gggaaacgcc
      781 tggtatcttt atagtcctgt cgggtttcgc cacctctgac ttgagcgtcg atttttgtga
      841 tgctcgtcag gggggcggag cctatggaaa aacgccagca acgcggcctt tttacggttc
      901 ctggcctttt gctggccttt tgctcacatg ttctttcctg cgttatcccc tgattctgtg
      961 gataaccgta ttaccgcctt tgagtgagct gataccgctc gccgcagccg aacgaccgag
     1021 cgcagcgagt cagtgagcga ggaagcggaa gagcgcccaa tacgcaaacc gcctctcccc
     1081 gcgcgttggc cgattcatta atcactctgt ggtctcagct ttgtatctat ttcgaaagtt
     1141 agtattgtcc aaattttatg tgacactcct cttgctatgt aaactgaaat ggattactgt
     1201 tctgcattaa ggagaataca attataagca atttgtcttg atttcaacaa gattttgctt
     1261 ggctatagga ttcattggct ctgtttgctt ttacatttac atgtcataat agtttcgaat
     1321 tttacacatt tcagttggat gttaagaaaa gagagggaat tgatggggtt ttgtgggttt
     1381 aaactttaaa gtagtcaaga attaagtcat tggtttactg ttgctctata tgtgtaaaat
     1441 gaaggcaact ccaacggttc ttaggtggaa tagattatcg cttgagacca cgaagtggct
     1501 cttcagtgga cgaaagggcc tcgtgatacg cctattttta taggttaatg tcatgataat
     1561 aatggtttct tagacgtcag gtggcacttt tcggggaaat gtgcgcggaa cccctatttg
     1621 tttatttttc taaatacatt caaatatgta tccgctcatg agacaataac cctgataaat
     1681 gcttcaataa tattgaaaaa ggaagagtat gcgctcacgc aactggtcca gaaccttgac
     1741 cgaacgcagc ggtggtaacg gcgcagtggc ggttttcatg gcttgttatg actgtttttt
     1801 tggggtacag tctatgcctc gggcatccaa gcagcaagcg cgttacgccg tgggtcgatg
     1861 tttgatgtta tggagcagca acgatgttac gcagcagggc agtcgcccta aaacaaagtt
     1921 aaacatcatg agggaagcgg tgatcgccga agtatcgact caactatcag aggtagttgg
     1981 cgtcatcgag cgccatctcg aaccgacgtt gctggccgta catttgtacg gctccgcagt
     2041 ggatggcggc ctgaagccac acagcgatat tgatttgctg gttacggtga ccgtaaggct
     2101 tgatgaaaca acgcggcgag ctttgatcaa cgaccttttg gaaacttcgg cttcccctgg
     2161 agagagcgag attctccgcg ctgtagaagt caccattgtt gtgcacgacg acatcattcc
     2221 gtggcgttat ccagctaagc gcgaactgca atttggagaa tggcagcgca atgacattct
     2281 tgcaggtatc ttcgagccag ccacgatcga cattgatctg gctatcttgc tgacaaaagc
     2341 aagagaacat agcgttgcct tggtaggtcc agcggcggag gaactctttg atccggttcc
     2401 tgaacaggat ctatttgagg cgctaaatga aaccttaacg ctatggaact cgccgcccga
     2461 ctgggctggc gatgagcgaa atgtagtgct tacgttgtcc cgcatttggt acagcgcagt
     2521 aaccggcaaa atcgcgccga aggatgtcgc tgccgactgg gcaatggagc gcctgccggc
     2581 ccagtatcag cccgtcatac ttgaagct
//
