# Supplementary material for: Building a pipeline to identify and engineer constitutive and repressible promoters
Source: Quant Plant Biol. 2023 Oct 19;4:e12. doi: 10.1017/qpb.2023.10 (PMC10600573; doi:10.1017/qpb.2023.10)
Supplement: Yang and Nemhauser supplementary material 6 — Yang and Nemhauser supplementary material [file S2632882823000103sup006.zip › Genebank/Level0/pich412763uter-tat5g60160.gb]

LOCUS       pICH41276(3U+Ter)-tAT5G 2605 bp ds-DNA     circular     09-APR-2021
DEFINITION  .
FEATURES             Location/Qualifiers
     misc_feature    91..91
                     /label="G\to\A"
                     /ApEinfo_revcolor="#c7b0e3"
                     /ApEinfo_fwdcolor="#c7b0e3"
     misc_feature    284..898
                     /label="rep\(pMB1)"
                     /ApEinfo_revcolor="#75c6a9"
                     /ApEinfo_fwdcolor="#75c6a9"
     rep_origin      complement(883..883)
                     /label="ORI"
                     /ApEinfo_revcolor="#c7b0e3"
                     /ApEinfo_fwdcolor="#c7b0e3"
     misc_feature    1131..1134
                     /label="GCTT"
                     /ApEinfo_revcolor="#84b0dc"
                     /ApEinfo_fwdcolor="#84b0dc"
     misc_feature    1131..1134
                     /label="GCTT"
                     /ApEinfo_revcolor="#d59687"
                     /ApEinfo_fwdcolor="#d59687"
     misc_feature    1135..1374
                     /label="AT5G60160_3'UTR"
                     /ApEinfo_revcolor="#b1ff67"
                     /ApEinfo_fwdcolor="#b1ff67"
     misc_feature    1375..1488
                     /label="AT5G60160_Terminator"
                     /ApEinfo_revcolor="#ffef86"
                     /ApEinfo_fwdcolor="#ffef86"
     CDS             1719..124
                     /label="Sm/Sp\no\DraIII"
                     /ApEinfo_revcolor="#d6b295"
                     /ApEinfo_fwdcolor="#d6b295"
ORIGIN
        1 catacttgaa gctagacagg cttatcttgg acaagaagaa gatcgcttgg cctcgcgcgc
       61 agatcagttg gaagaatttg tccattacgt aaaaggcgag atcaccaagg tagtcggcaa
      121 ataactgtca gaccaagttt actcatatat actttagatt gatttaaaac ttcattttta
      181 atttaaaagg atctaggtga agatcctttt tgataatctc atgaccaaaa tcccttaacg
      241 tgagttttcg ttccactgag cgtcagaccc cgtagaaaag atcaaaggat cttcttgaga
      301 tccttttttt ctgcgcgtaa tctgctgctt gcaaacaaaa aaaccaccgc taccagcggt
      361 ggtttgtttg ccggatcaag agctaccaac tctttttccg aaggtaactg gcttcagcag
      421 agcgcagata ccaaatactg tccttctagt gtagccgtag ttaggccacc acttcaagaa
      481 ctctgtagca ccgcctacat acctcgctct gctaatcctg ttaccagtgg ctgctgccag
      541 tggcgataag tcgtgtctta ccgggttgga ctcaagacga tagttaccgg ataaggcgca
      601 gcggtcgggc tgaacggggg gttcgtgcac acagcccagc ttggagcgaa cgacctacac
      661 cgaactgaga tacctacagc gtgagctatg agaaagcgcc acgcttcccg aagggagaaa
      721 ggcggacagg tatccggtaa gcggcagggt cggaacagga gagcgcacga gggagcttcc
      781 agggggaaac gcctggtatc tttatagtcc tgtcgggttt cgccacctct gacttgagcg
      841 tcgatttttg tgatgctcgt caggggggcg gagcctatgg aaaaacgcca gcaacgcggc
      901 ctttttacgg ttcctggcct tttgctggcc ttttgctcac atgttctttc ctgcgttatc
      961 ccctgattct gtggataacc gtattaccgc ctttgagtga gctgataccg ctcgccgcag
     1021 ccgaacgacc gagcgcagcg agtcagtgag cgaggaagcg gaagagcgcc caatacgcaa
     1081 accgcctctc cccgcgcgtt ggccgattca ttaatcactc tgtggtctca gcttgagatt
     1141 cttaaatctt actgctgttt aagttggaac tgaaaagatc ctttgttagg aaaaactaca
     1201 ttaataaaag gatttatagc catgttatgt gttgcctgcg gttaccatca attcaccctc
     1261 ccgaatattc atcaacttat tacttaagcg attcatttaa ttgagtggtt tatctcaatt
     1321 atcttgaaat gaagaagatc aaaagacata tatatgatac ttttgttaga gcttcgaaaa
     1381 agacaaagac agaaagataa caactagcaa tgcggtttca ggcaaatccg tcatggtcca
     1441 tgatgatgaa ctagcctgat ctggctctta acaaatctca attttggtcg cttgagacca
     1501 cgaagtggct cttcagtgga cgaaagggcc tcgtgatacg cctattttta taggttaatg
     1561 tcatgataat aatggtttct tagacgtcag gtggcacttt tcggggaaat gtgcgcggaa
     1621 cccctatttg tttatttttc taaatacatt caaatatgta tccgctcatg agacaataac
     1681 cctgataaat gcttcaataa tattgaaaaa ggaagagtat gcgctcacgc aactggtcca
     1741 gaaccttgac cgaacgcagc ggtggtaacg gcgcagtggc ggttttcatg gcttgttatg
     1801 actgtttttt tggggtacag tctatgcctc gggcatccaa gcagcaagcg cgttacgccg
     1861 tgggtcgatg tttgatgtta tggagcagca acgatgttac gcagcagggc agtcgcccta
     1921 aaacaaagtt aaacatcatg agggaagcgg tgatcgccga agtatcgact caactatcag
     1981 aggtagttgg cgtcatcgag cgccatctcg aaccgacgtt gctggccgta catttgtacg
     2041 gctccgcagt ggatggcggc ctgaagccac acagcgatat tgatttgctg gttacggtga
     2101 ccgtaaggct tgatgaaaca acgcggcgag ctttgatcaa cgaccttttg gaaacttcgg
     2161 cttcccctgg agagagcgag attctccgcg ctgtagaagt caccattgtt gtgcacgacg
     2221 acatcattcc gtggcgttat ccagctaagc gcgaactgca atttggagaa tggcagcgca
     2281 atgacattct tgcaggtatc ttcgagccag ccacgatcga cattgatctg gctatcttgc
     2341 tgacaaaagc aagagaacat agcgttgcct tggtaggtcc agcggcggag gaactctttg
     2401 atccggttcc tgaacaggat ctatttgagg cgctaaatga aaccttaacg ctatggaact
     2461 cgccgcccga ctgggctggc gatgagcgaa atgtagtgct tacgttgtcc cgcatttggt
     2521 acagcgcagt aaccggcaaa atcgcgccga aggatgtcgc tgccgactgg gcaatggagc
     2581 gcctgccggc ccagtatcag cccgt
//
