# Supplementary material for: Building a pipeline to identify and engineer constitutive and repressible promoters
Source: Quant Plant Biol. 2023 Oct 19;4:e12. doi: 10.1017/qpb.2023.10 (PMC10600573; doi:10.1017/qpb.2023.10)
Supplement: Yang and Nemhauser supplementary material 6 — Yang and Nemhauser supplementary material [file S2632882823000103sup006.zip › Genebank/Level0/pich41295pro5u-pat1g18700.gb]

LOCUS       pICH41295(Pro+5U)-pAT1G 2712 bp ds-DNA     circular     29-APR-2021
DEFINITION  .
FEATURES             Location/Qualifiers
     misc_feature    69..69
                     /label="G\to\A"
                     /ApEinfo_revcolor="#ffef86"
                     /ApEinfo_fwdcolor="#ffef86"
     misc_feature    262..876
                     /label="rep\(pMB1)"
                     /ApEinfo_revcolor="#85dae9"
                     /ApEinfo_fwdcolor="#85dae9"
     rep_origin      complement(861..861)
                     /label="ORI"
                     /ApEinfo_revcolor="#75c6a9"
                     /ApEinfo_fwdcolor="#75c6a9"
     misc_feature    1109..1112
                     /label="GGAG"
                     /ApEinfo_revcolor="#ffef86"
                     /ApEinfo_fwdcolor="#ffef86"
     misc_feature    1113..1484
                     /label="AT1G18700_Promoter"
                     /ApEinfo_revcolor="#75c6a9"
                     /ApEinfo_fwdcolor="#75c6a9"
     misc_feature    complement(1189..1204)
                     /label="Trihelix"
                     /ApEinfo_revcolor="#75c6a9"
                     /ApEinfo_fwdcolor="#75c6a9"
     misc_feature    complement(1195..1204)
                     /label="Trihelix"
                     /ApEinfo_revcolor="#c6c9d1"
                     /ApEinfo_fwdcolor="#c6c9d1"
     misc_feature    1234..1248
                     /label="CPP"
                     /ApEinfo_revcolor="#ff9ccd"
                     /ApEinfo_fwdcolor="#ff9ccd"
     misc_feature    1284..1304
                     /label="MYB"
                     /ApEinfo_revcolor="#d59687"
                     /ApEinfo_fwdcolor="#d59687"
     misc_feature    1290..1304
                     /label="MYB"
                     /ApEinfo_revcolor="#d6b295"
                     /ApEinfo_fwdcolor="#d6b295"
     misc_feature    1292..1306
                     /label="MYB"
                     /ApEinfo_revcolor="#b7e6d7"
                     /ApEinfo_fwdcolor="#b7e6d7"
     misc_feature    1294..1303
                     /label="MYB"
                     /ApEinfo_revcolor="#f58a5e"
                     /ApEinfo_fwdcolor="#f58a5e"
     misc_feature    complement(1311..1329)
                     /label="Dof"
                     /ApEinfo_revcolor="#84b0dc"
                     /ApEinfo_fwdcolor="#84b0dc"
     misc_feature    1313..1339
                     /label="Dof"
                     /ApEinfo_revcolor="#b4abac"
                     /ApEinfo_fwdcolor="#b4abac"
     misc_feature    complement(1314..1333)
                     /label="AP2"
                     /ApEinfo_revcolor="#b1ff67"
                     /ApEinfo_fwdcolor="#b1ff67"
     misc_feature    complement(1317..1331)
                     /label="B3"
                     /ApEinfo_revcolor="#b7e6d7"
                     /ApEinfo_fwdcolor="#b7e6d7"
     misc_feature    complement(1318..1332)
                     /label="B3"
                     /ApEinfo_revcolor="#75c6a9"
                     /ApEinfo_fwdcolor="#75c6a9"
     misc_feature    1318..1338
                     /label="MIKC_MADS"
                     /ApEinfo_revcolor="#ffef86"
                     /ApEinfo_fwdcolor="#ffef86"
     misc_feature    complement(1319..1333)
                     /label="B3"
                     /ApEinfo_revcolor="#f8d3a9"
                     /ApEinfo_fwdcolor="#f8d3a9"
     misc_feature    complement(1320..1334)
                     /label="B3"
                     /ApEinfo_revcolor="#d59687"
                     /ApEinfo_fwdcolor="#d59687"
     misc_feature    complement(1321..1335)
                     /label="B3"
                     /ApEinfo_revcolor="#faac61"
                     /ApEinfo_fwdcolor="#faac61"
     misc_feature    complement(1323..1337)
                     /label="B3"
                     /ApEinfo_revcolor="#f58a5e"
                     /ApEinfo_fwdcolor="#f58a5e"
     misc_feature    1323..1343
                     /label="B3"
                     /ApEinfo_revcolor="#ff9ccd"
                     /ApEinfo_fwdcolor="#ff9ccd"
     misc_feature    1323..1343
                     /label="ARF"
                     /ApEinfo_revcolor="#d6b295"
                     /ApEinfo_fwdcolor="#d6b295"
     misc_feature    1355..1373
                     /label="Trihelix"
                     /ApEinfo_revcolor="#c7b0e3"
                     /ApEinfo_fwdcolor="#c7b0e3"
     misc_feature    complement(1374..1394)
                     /label="BBR-BPC"
                     /ApEinfo_revcolor="#85dae9"
                     /ApEinfo_fwdcolor="#85dae9"
     misc_feature    complement(1380..1400)
                     /label="BBR-BPC"
                     /ApEinfo_revcolor="#c7b0e3"
                     /ApEinfo_fwdcolor="#c7b0e3"
     misc_feature    1412..1424
                     /label="ARR-B"
                     /ApEinfo_revcolor="#ffef86"
                     /ApEinfo_fwdcolor="#ffef86"
     misc_feature    1414..1423
                     /label="ARR-B"
                     /ApEinfo_revcolor="#84b0dc"
                     /ApEinfo_fwdcolor="#84b0dc"
     misc_feature    1416..1423
                     /label="ARR-B"
                     /ApEinfo_revcolor="#faac61"
                     /ApEinfo_fwdcolor="#faac61"
     misc_feature    1419..1433
                     /label="Trihelix"
                     /ApEinfo_revcolor="#9eafd2"
                     /ApEinfo_fwdcolor="#9eafd2"
     misc_feature    complement(1448..1456)
                     /label="NAC"
                     /ApEinfo_revcolor="#f8d3a9"
                     /ApEinfo_fwdcolor="#f8d3a9"
     misc_feature    complement(1452..1460)
                     /label="NAC"
                     /ApEinfo_revcolor="#b1ff67"
                     /ApEinfo_fwdcolor="#b1ff67"
     misc_feature    1485..1573
                     /label="AT1G18700 5'UTR"
                     /ApEinfo_revcolor="#faac61"
                     /ApEinfo_fwdcolor="#faac61"
     misc_feature    1574..1577
                     /label="AATG"
                     /ApEinfo_revcolor="#ffef86"
                     /ApEinfo_fwdcolor="#ffef86"
     CDS             1804..102
                     /label="Sm/Sp\no\DraIII"
                     /ApEinfo_revcolor="#ff9ccd"
                     /ApEinfo_fwdcolor="#ff9ccd"
ORIGIN
        1 tatcttggac aagaagaaga tcgcttggcc tcgcgcgcag atcagttgga agaatttgtc
       61 cattacgtaa aaggcgagat caccaaggta gtcggcaaat aactgtcaga ccaagtttac
      121 tcatatatac tttagattga tttaaaactt catttttaat ttaaaaggat ctaggtgaag
      181 atcctttttg ataatctcat gaccaaaatc ccttaacgtg agttttcgtt ccactgagcg
      241 tcagaccccg tagaaaagat caaaggatct tcttgagatc ctttttttct gcgcgtaatc
      301 tgctgcttgc aaacaaaaaa accaccgcta ccagcggtgg tttgtttgcc ggatcaagag
      361 ctaccaactc tttttccgaa ggtaactggc ttcagcagag cgcagatacc aaatactgtc
      421 cttctagtgt agccgtagtt aggccaccac ttcaagaact ctgtagcacc gcctacatac
      481 ctcgctctgc taatcctgtt accagtggct gctgccagtg gcgataagtc gtgtcttacc
      541 gggttggact caagacgata gttaccggat aaggcgcagc ggtcgggctg aacggggggt
      601 tcgtgcacac agcccagctt ggagcgaacg acctacaccg aactgagata cctacagcgt
      661 gagctatgag aaagcgccac gcttcccgaa gggagaaagg cggacaggta tccggtaagc
      721 ggcagggtcg gaacaggaga gcgcacgagg gagcttccag ggggaaacgc ctggtatctt
      781 tatagtcctg tcgggtttcg ccacctctga cttgagcgtc gatttttgtg atgctcgtca
      841 ggggggcgga gcctatggaa aaacgccagc aacgcggcct ttttacggtt cctggccttt
      901 tgctggcctt ttgctcacat gttctttcct gcgttatccc ctgattctgt ggataaccgt
      961 attaccgcct ttgagtgagc tgataccgct cgccgcagcc gaacgaccga gcgcagcgag
     1021 tcagtgagcg aggaagcgga agagcgccca atacgcaaac cgcctctccc cgcgcgttgg
     1081 ccgattcatt aatcactctg tggtctcagg agttttattt tgtttatttc acaatatgtg
     1141 ttccattcag gtattaaata aacttttgca caaaacaaaa tggtagtaat aatgtattta
     1201 ccatggaaat agatagttga tcatttgtat tttatttaaa aattataaag gttttggcaa
     1261 ttttatctgt aaattcgtaa tactatctaa tattgtttgg tagtcgtcac atattaatct
     1321 ttttttttgt ttttgttaaa aataacatat taatcttaaa ccataattat atttaatttt
     1381 agaaaaagag agatttagta tgctgtgatc tgataagata cgattttaac cataataaaa
     1441 gagtataatt acttacttaa tgctaagagt cgatcccttt ttttatttat taagaaaaac
     1501 gcggaaaaat aaccgaagga gatttacact tatcacatcg agactctttg atcggagttt
     1561 cccaaaatcc ccgaatgtga gaccacgaag tggctcttca gtggacgaaa gggcctcgtg
     1621 atacgcctat ttttataggt taatgtcatg ataataatgg tttcttagac gtcaggtggc
     1681 acttttcggg gaaatgtgcg cggaacccct atttgtttat ttttctaaat acattcaaat
     1741 atgtatccgc tcatgagaca ataaccctga taaatgcttc aataatattg aaaaaggaag
     1801 agtatgcgct cacgcaactg gtccagaacc ttgaccgaac gcagcggtgg taacggcgca
     1861 gtggcggttt tcatggcttg ttatgactgt ttttttgggg tacagtctat gcctcgggca
     1921 tccaagcagc aagcgcgtta cgccgtgggt cgatgtttga tgttatggag cagcaacgat
     1981 gttacgcagc agggcagtcg ccctaaaaca aagttaaaca tcatgaggga agcggtgatc
     2041 gccgaagtat cgactcaact atcagaggta gttggcgtca tcgagcgcca tctcgaaccg
     2101 acgttgctgg ccgtacattt gtacggctcc gcagtggatg gcggcctgaa gccacacagc
     2161 gatattgatt tgctggttac ggtgaccgta aggcttgatg aaacaacgcg gcgagctttg
     2221 atcaacgacc ttttggaaac ttcggcttcc cctggagaga gcgagattct ccgcgctgta
     2281 gaagtcacca ttgttgtgca cgacgacatc attccgtggc gttatccagc taagcgcgaa
     2341 ctgcaatttg gagaatggca gcgcaatgac attcttgcag gtatcttcga gccagccacg
     2401 atcgacattg atctggctat cttgctgaca aaagcaagag aacatagcgt tgccttggta
     2461 ggtccagcgg cggaggaact ctttgatccg gttcctgaac aggatctatt tgaggcgcta
     2521 aatgaaacct taacgctatg gaactcgccg cccgactggg ctggcgatga gcgaaatgta
     2581 gtgcttacgt tgtcccgcat ttggtacagc gcagtaaccg gcaaaatcgc gccgaaggat
     2641 gtcgctgccg actgggcaat ggagcgcctg ccggcccagt atcagcccgt catacttgaa
     2701 gctagacagg ct
//
