# Supplementary material for: Building a pipeline to identify and engineer constitutive and repressible promoters
Source: Quant Plant Biol. 2023 Oct 19;4:e12. doi: 10.1017/qpb.2023.10 (PMC10600573; doi:10.1017/qpb.2023.10)
Supplement: Yang and Nemhauser supplementary material 6 — Yang and Nemhauser supplementary material [file S2632882823000103sup006.zip › Genebank/Level0/pich41295pro5u-pat1g64550.gb]

LOCUS       pICH41295(Pro+5U)-pAT1G 2588 bp ds-DNA     circular     26-MAY-2021
DEFINITION  .
FEATURES             Location/Qualifiers
     misc_feature    70..70
                     /label="G\to\A"
                     /ApEinfo_revcolor="#ffef86"
                     /ApEinfo_fwdcolor="#ffef86"
     misc_feature    263..877
                     /label="rep\(pMB1)"
                     /ApEinfo_revcolor="#85dae9"
                     /ApEinfo_fwdcolor="#85dae9"
     rep_origin      complement(862..862)
                     /label="ORI"
                     /ApEinfo_revcolor="#75c6a9"
                     /ApEinfo_fwdcolor="#75c6a9"
     misc_feature    1110..1113
                     /label="GGAG"
                     /ApEinfo_revcolor="#ffef86"
                     /ApEinfo_fwdcolor="#ffef86"
     misc_feature    1114..1350
                     /label="AT1G64550_Promoter"
                     /ApEinfo_revcolor="#d59687"
                     /ApEinfo_fwdcolor="#d59687"
     misc_feature    complement(1131..1148)
                     /label="MIKC_MADS"
                     /ApEinfo_revcolor="#b7e6d7"
                     /ApEinfo_fwdcolor="#b7e6d7"
     misc_feature    1249..1263
                     /label="MYB"
                     /ApEinfo_revcolor="#f8d3a9"
                     /ApEinfo_fwdcolor="#f8d3a9"
     misc_feature    complement(1273..1287)
                     /label="MYB"
                     /ApEinfo_revcolor="#b1ff67"
                     /ApEinfo_fwdcolor="#b1ff67"
     misc_feature    complement(1320..1338)
                     /label="NAC"
                     /ApEinfo_revcolor="#faac61"
                     /ApEinfo_fwdcolor="#faac61"
     misc_feature    1330..1342
                     /label="HSF"
                     /ApEinfo_revcolor="#ffef86"
                     /ApEinfo_fwdcolor="#ffef86"
     misc_feature    complement(1330..1343)
                     /label="HSF"
                     /ApEinfo_revcolor="#75c6a9"
                     /ApEinfo_fwdcolor="#75c6a9"
     misc_feature    1331..1342
                     /label="HSF"
                     /ApEinfo_revcolor="#f58a5e"
                     /ApEinfo_fwdcolor="#f58a5e"
     misc_feature    1351..1450
                     /label="AT1G64550_5'UTR"
                     /ApEinfo_revcolor="#d6b295"
                     /ApEinfo_fwdcolor="#d6b295"
     misc_feature    1451..1454
                     /label="AATG"
                     /ApEinfo_revcolor="#ffef86"
                     /ApEinfo_fwdcolor="#ffef86"
     CDS             1681..103
                     /label="Sm/Sp\no\DraIII"
                     /ApEinfo_revcolor="#ff9ccd"
                     /ApEinfo_fwdcolor="#ff9ccd"
ORIGIN
        1 ttatcttgga caagaagaag atcgcttggc ctcgcgcgca gatcagttgg aagaatttgt
       61 ccattacgta aaaggcgaga tcaccaaggt agtcggcaaa taactgtcag accaagttta
      121 ctcatatata ctttagattg atttaaaact tcatttttaa tttaaaagga tctaggtgaa
      181 gatccttttt gataatctca tgaccaaaat cccttaacgt gagttttcgt tccactgagc
      241 gtcagacccc gtagaaaaga tcaaaggatc ttcttgagat cctttttttc tgcgcgtaat
      301 ctgctgcttg caaacaaaaa aaccaccgct accagcggtg gtttgtttgc cggatcaaga
      361 gctaccaact ctttttccga aggtaactgg cttcagcaga gcgcagatac caaatactgt
      421 ccttctagtg tagccgtagt taggccacca cttcaagaac tctgtagcac cgcctacata
      481 cctcgctctg ctaatcctgt taccagtggc tgctgccagt ggcgataagt cgtgtcttac
      541 cgggttggac tcaagacgat agttaccgga taaggcgcag cggtcgggct gaacgggggg
      601 ttcgtgcaca cagcccagct tggagcgaac gacctacacc gaactgagat acctacagcg
      661 tgagctatga gaaagcgcca cgcttcccga agggagaaag gcggacaggt atccggtaag
      721 cggcagggtc ggaacaggag agcgcacgag ggagcttcca gggggaaacg cctggtatct
      781 ttatagtcct gtcgggtttc gccacctctg acttgagcgt cgatttttgt gatgctcgtc
      841 aggggggcgg agcctatgga aaaacgccag caacgcggcc tttttacggt tcctggcctt
      901 ttgctggcct tttgctcaca tgttctttcc tgcgttatcc cctgattctg tggataaccg
      961 tattaccgcc tttgagtgag ctgataccgc tcgccgcagc cgaacgaccg agcgcagcga
     1021 gtcagtgagc gaggaagcgg aagagcgccc aatacgcaaa ccgcctctcc ccgcgcgttg
     1081 gccgattcat taatcactct gtggtctcag gagttggcga aacaattaag aggtctagtt
     1141 ttggtaaaat ccaaattgct aatctatcat ctctcaaaca tgtgttaaca aaaacaaaat
     1201 tgaggacttt tgatttcaca atggccttga gccatgttaa gagggaacaa cgttaaccgg
     1261 attaaatcat aatatttggt ttggtttagt aaattagaaa acgtactgta tactctctct
     1321 gcctgaggga gaaggttcca aatagcccta aaaagcttcg ccttctctcc ttgccttcat
     1381 ttcgggtgtg gaggaaagtt atcaaatcag tttttgtgga attttgaatc tcgtcgcttc
     1441 tgtgttggct aatgtgagac cacgaagtgg ctcttcagtg gacgaaaggg cctcgtgata
     1501 cgcctatttt tataggttaa tgtcatgata ataatggttt cttagacgtc aggtggcact
     1561 tttcggggaa atgtgcgcgg aacccctatt tgtttatttt tctaaataca ttcaaatatg
     1621 tatccgctca tgagacaata accctgataa atgcttcaat aatattgaaa aaggaagagt
     1681 atgcgctcac gcaactggtc cagaaccttg accgaacgca gcggtggtaa cggcgcagtg
     1741 gcggttttca tggcttgtta tgactgtttt tttggggtac agtctatgcc tcgggcatcc
     1801 aagcagcaag cgcgttacgc cgtgggtcga tgtttgatgt tatggagcag caacgatgtt
     1861 acgcagcagg gcagtcgccc taaaacaaag ttaaacatca tgagggaagc ggtgatcgcc
     1921 gaagtatcga ctcaactatc agaggtagtt ggcgtcatcg agcgccatct cgaaccgacg
     1981 ttgctggccg tacatttgta cggctccgca gtggatggcg gcctgaagcc acacagcgat
     2041 attgatttgc tggttacggt gaccgtaagg cttgatgaaa caacgcggcg agctttgatc
     2101 aacgaccttt tggaaacttc ggcttcccct ggagagagcg agattctccg cgctgtagaa
     2161 gtcaccattg ttgtgcacga cgacatcatt ccgtggcgtt atccagctaa gcgcgaactg
     2221 caatttggag aatggcagcg caatgacatt cttgcaggta tcttcgagcc agccacgatc
     2281 gacattgatc tggctatctt gctgacaaaa gcaagagaac atagcgttgc cttggtaggt
     2341 ccagcggcgg aggaactctt tgatccggtt cctgaacagg atctatttga ggcgctaaat
     2401 gaaaccttaa cgctatggaa ctcgccgccc gactgggctg gcgatgagcg aaatgtagtg
     2461 cttacgttgt cccgcatttg gtacagcgca gtaaccggca aaatcgcgcc gaaggatgtc
     2521 gctgccgact gggcaatgga gcgcctgccg gcccagtatc agcccgtcat acttgaagct
     2581 agacaggc
//
