# Supplementary material for: Building a pipeline to identify and engineer constitutive and repressible promoters
Source: Quant Plant Biol. 2023 Oct 19;4:e12. doi: 10.1017/qpb.2023.10 (PMC10600573; doi:10.1017/qpb.2023.10)
Supplement: Yang and Nemhauser supplementary material 6 — Yang and Nemhauser supplementary material [file S2632882823000103sup006.zip › Genebank/Level0/pich41295pro5u-pat1g64550ea.gb]

LOCUS       pICH41295(Pro+5U)-pAT1G 2588 bp ds-DNA     circular     04-OCT-2022
DEFINITION  .
FEATURES             Location/Qualifiers
     misc_feature    1..4
                     /label="GGAG"
                     /ApEinfo_revcolor="#ffef86"
                     /ApEinfo_fwdcolor="#ffef86"
     misc_feature    5..241
                     /label="AT1G64550_Promoter"
                     /ApEinfo_revcolor="#d59687"
                     /ApEinfo_fwdcolor="#d59687"
     misc_feature    complement(22..39)
                     /label="MIKC_MADS"
                     /ApEinfo_revcolor="#d6b295"
                     /ApEinfo_fwdcolor="#d6b295"
     primer          complement(62..120)
                     /label="64550_pos1_GuideE_R"
                     /note="sequence: CCTCACTAGAGTCTAGCTTGAGAtcctcaattttgtttttgttaacacatgtttgagag"
                     /ApEinfo_revcolor="#b4abac"
                     /ApEinfo_fwdcolor="#b4abac"
     misc_feature    complement(93..100)
                     /label="ARR-B"
                     /ApEinfo_revcolor="#85dae9"
                     /ApEinfo_fwdcolor="#85dae9"
     misc_feature    98..117
                     /label="Potential_Guide_5"
                     /ApEinfo_revcolor="#75c6a9"
                     /ApEinfo_fwdcolor="#75c6a9"
     primer          98..149
                     /label="64550_pos1_GuideE_F"
                     /note="sequence: TCTCAAGCTAGACTCTAGTGAGGagccatgttaagagggaacaacgttaacc"
                     /ApEinfo_revcolor="#84b0dc"
                     /ApEinfo_fwdcolor="#84b0dc"
     misc_feature    114..128
                     /label="E2F_DP"
                     /ApEinfo_revcolor="#b7e6d7"
                     /ApEinfo_fwdcolor="#b7e6d7"
     misc_feature    118..120
                     /label="PAM"
                     /ApEinfo_revcolor="#faac61"
                     /ApEinfo_fwdcolor="#faac61"
     misc_feature    140..154
                     /label="MYB"
                     /ApEinfo_revcolor="#9eafd2"
                     /ApEinfo_fwdcolor="#9eafd2"
     primer          complement(151..210)
                     /label="64550_pos2_guideA_R"
                     /note="sequence: CCTTTGCAGTTAATCACCTTTGCtaatttactaaaccaaaccaaatattatgatttaatc"
                     /ApEinfo_revcolor="#85dae9"
                     /ApEinfo_fwdcolor="#85dae9"
     misc_feature    complement(164..178)
                     /label="MYB"
                     /ApEinfo_revcolor="#c7b0e3"
                     /ApEinfo_fwdcolor="#c7b0e3"
     misc_feature    188..210
                     /label="gRNA sequence 1"
                     /ApEinfo_revcolor="#85dae9"
                     /ApEinfo_fwdcolor="#85dae9"
     primer          188..237
                     /label="64550_pos2_guideA_F"
                     /note="sequence: GCAAAGGTGATTAACTGCAAAGGtgcctgagggagaaggttccaaatagc"
                     /ApEinfo_revcolor="#b1ff67"
                     /ApEinfo_fwdcolor="#b1ff67"
     misc_feature    190..204
                     /label="ZF-HD"
                     /ApEinfo_revcolor="#ffef86"
                     /ApEinfo_fwdcolor="#ffef86"
     misc_feature    complement(190..204)
                     /label="ZF-HD"
                     /ApEinfo_revcolor="#f8d3a9"
                     /ApEinfo_fwdcolor="#f8d3a9"
     misc_feature    192..202
                     /label="ZF-HD"
                     /ApEinfo_revcolor="#75c6a9"
                     /ApEinfo_fwdcolor="#75c6a9"
     misc_feature    complement(202..222)
                     /label="ERF"
                     /ApEinfo_revcolor="#84b0dc"
                     /ApEinfo_fwdcolor="#84b0dc"
     misc_feature    complement(203..223)
                     /label="ERF"
                     /ApEinfo_revcolor="#b4abac"
                     /ApEinfo_fwdcolor="#b4abac"
     misc_feature    205..219
                     /label="ERF"
                     /ApEinfo_revcolor="#c6c9d1"
                     /ApEinfo_fwdcolor="#c6c9d1"
     misc_feature    complement(205..219)
                     /label="ERF"
                     /ApEinfo_revcolor="#d59687"
                     /ApEinfo_fwdcolor="#d59687"
     misc_feature    208..210
                     /label="PAM"
                     /ApEinfo_revcolor="#ff9ccd"
                     /ApEinfo_fwdcolor="#ff9ccd"
     misc_feature    complement(211..229)
                     /label="NAC"
                     /ApEinfo_revcolor="#faac61"
                     /ApEinfo_fwdcolor="#faac61"
     misc_feature    221..233
                     /label="HSF"
                     /ApEinfo_revcolor="#b1ff67"
                     /ApEinfo_fwdcolor="#b1ff67"
     misc_feature    complement(221..234)
                     /label="HSF"
                     /ApEinfo_revcolor="#ff9ccd"
                     /ApEinfo_fwdcolor="#ff9ccd"
     misc_feature    222..233
                     /label="HSF"
                     /ApEinfo_revcolor="#f58a5e"
                     /ApEinfo_fwdcolor="#f58a5e"
     misc_feature    242..341
                     /label="AT1G64550_5'UTR"
                     /ApEinfo_revcolor="#d6b295"
                     /ApEinfo_fwdcolor="#d6b295"
     misc_feature    342..345
                     /label="AATG"
                     /ApEinfo_revcolor="#ffef86"
                     /ApEinfo_fwdcolor="#ffef86"
     CDS             572..1582
                     /label="Sm/Sp\no\DraIII"
                     /ApEinfo_revcolor="#ff9ccd"
                     /ApEinfo_fwdcolor="#ff9ccd"
     misc_feature    1549..1549
                     /label="G\to\A"
                     /ApEinfo_revcolor="#ffef86"
                     /ApEinfo_fwdcolor="#ffef86"
     misc_feature    1742..2356
                     /label="rep\(pMB1)"
                     /ApEinfo_revcolor="#85dae9"
                     /ApEinfo_fwdcolor="#85dae9"
     rep_origin      complement(2341..2341)
                     /label="ORI"
                     /ApEinfo_revcolor="#75c6a9"
                     /ApEinfo_fwdcolor="#75c6a9"
ORIGIN
        1 ggagttggcg aaacaattaa gaggtctagt tttggtaaaa tccaaattgc taatctatca
       61 tctctcaaac atgtgttaac aaaaacaaaa ttgaggaTCT CAAGCTAGAC TCTAGTGAGG
      121 agccatgtta agagggaaca acgttaaccg gattaaatca taatatttgg tttggtttag
      181 taaattaGCA AAGGTGATTA ACTGCAAAGG tgcctgaggg agaaggttcc aaatagccct
      241 aaaaagcttc gccttctctc cttgccttca tttcgggtgt ggaggaaagt tatcaaatca
      301 gtttttgtgg aattttgaat ctcgtcgctt ctgtgttggc taatgtgaga ccacgaagtg
      361 gctcttcagt ggacgaaagg gcctcgtgat acgcctattt ttataggtta atgtcatgat
      421 aataatggtt tcttagacgt caggtggcac ttttcgggga aatgtgcgcg gaacccctat
      481 ttgtttattt ttctaaatac attcaaatat gtatccgctc atgagacaat aaccctgata
      541 aatgcttcaa taatattgaa aaaggaagag tatgcgctca cgcaactggt ccagaacctt
      601 gaccgaacgc agcggtggta acggcgcagt ggcggttttc atggcttgtt atgactgttt
      661 ttttggggta cagtctatgc ctcgggcatc caagcagcaa gcgcgttacg ccgtgggtcg
      721 atgtttgatg ttatggagca gcaacgatgt tacgcagcag ggcagtcgcc ctaaaacaaa
      781 gttaaacatc atgagggaag cggtgatcgc cgaagtatcg actcaactat cagaggtagt
      841 tggcgtcatc gagcgccatc tcgaaccgac gttgctggcc gtacatttgt acggctccgc
      901 agtggatggc ggcctgaagc cacacagcga tattgatttg ctggttacgg tgaccgtaag
      961 gcttgatgaa acaacgcggc gagctttgat caacgacctt ttggaaactt cggcttcccc
     1021 tggagagagc gagattctcc gcgctgtaga agtcaccatt gttgtgcacg acgacatcat
     1081 tccgtggcgt tatccagcta agcgcgaact gcaatttgga gaatggcagc gcaatgacat
     1141 tcttgcaggt atcttcgagc cagccacgat cgacattgat ctggctatct tgctgacaaa
     1201 agcaagagaa catagcgttg ccttggtagg tccagcggcg gaggaactct ttgatccggt
     1261 tcctgaacag gatctatttg aggcgctaaa tgaaacctta acgctatgga actcgccgcc
     1321 cgactgggct ggcgatgagc gaaatgtagt gcttacgttg tcccgcattt ggtacagcgc
     1381 agtaaccggc aaaatcgcgc cgaaggatgt cgctgccgac tgggcaatgg agcgcctgcc
     1441 ggcccagtat cagcccgtca tacttgaagc tagacaggct tatcttggac aagaagaaga
     1501 tcgcttggcc tcgcgcgcag atcagttgga agaatttgtc cattacgtaa aaggcgagat
     1561 caccaaggta gtcggcaaat aactgtcaga ccaagtttac tcatatatac tttagattga
     1621 tttaaaactt catttttaat ttaaaaggat ctaggtgaag atcctttttg ataatctcat
     1681 gaccaaaatc ccttaacgtg agttttcgtt ccactgagcg tcagaccccg tagaaaagat
     1741 caaaggatct tcttgagatc ctttttttct gcgcgtaatc tgctgcttgc aaacaaaaaa
     1801 accaccgcta ccagcggtgg tttgtttgcc ggatcaagag ctaccaactc tttttccgaa
     1861 ggtaactggc ttcagcagag cgcagatacc aaatactgtc cttctagtgt agccgtagtt
     1921 aggccaccac ttcaagaact ctgtagcacc gcctacatac ctcgctctgc taatcctgtt
     1981 accagtggct gctgccagtg gcgataagtc gtgtcttacc gggttggact caagacgata
     2041 gttaccggat aaggcgcagc ggtcgggctg aacggggggt tcgtgcacac agcccagctt
     2101 ggagcgaacg acctacaccg aactgagata cctacagcgt gagctatgag aaagcgccac
     2161 gcttcccgaa gggagaaagg cggacaggta tccggtaagc ggcagggtcg gaacaggaga
     2221 gcgcacgagg gagcttccag ggggaaacgc ctggtatctt tatagtcctg tcgggtttcg
     2281 ccacctctga cttgagcgtc gatttttgtg atgctcgtca ggggggcgga gcctatggaa
     2341 aaacgccagc aacgcggcct ttttacggtt cctggccttt tgctggcctt ttgctcacat
     2401 gttctttcct gcgttatccc ctgattctgt ggataaccgt attaccgcct ttgagtgagc
     2461 tgataccgct cgccgcagcc gaacgaccga gcgcagcgag tcagtgagcg aggaagcgga
     2521 agagcgccca atacgcaaac cgcctctccc cgcgcgttgg ccgattcatt aatcactctg
     2581 tggtctca
//
