# Supplementary material for: Building a pipeline to identify and engineer constitutive and repressible promoters
Source: Quant Plant Biol. 2023 Oct 19;4:e12. doi: 10.1017/qpb.2023.10 (PMC10600573; doi:10.1017/qpb.2023.10)
Supplement: Yang and Nemhauser supplementary material 6 — Yang and Nemhauser supplementary material [file S2632882823000103sup006.zip › Genebank/Level0/pich41295pro5u-pat1g71900.gb]

LOCUS       pICH41295(Pro+5U)-pAT1G 3218 bp ds-DNA     circular     07-JAN-2022
DEFINITION  .
FEATURES             Location/Qualifiers
     misc_feature    97..97
                     /label="G\to\A"
                     /ApEinfo_revcolor="#ffef86"
                     /ApEinfo_fwdcolor="#ffef86"
     misc_feature    290..904
                     /label="rep\(pMB1)"
                     /ApEinfo_revcolor="#85dae9"
                     /ApEinfo_fwdcolor="#85dae9"
     rep_origin      complement(889..889)
                     /label="ORI"
                     /ApEinfo_revcolor="#75c6a9"
                     /ApEinfo_fwdcolor="#75c6a9"
     misc_feature    1137..1140
                     /label="GGAG"
                     /ApEinfo_revcolor="#ffef86"
                     /ApEinfo_fwdcolor="#ffef86"
     misc_feature    1141..1155
                     /label="Trihelix"
                     /ApEinfo_revcolor="#d6b295"
                     /ApEinfo_fwdcolor="#d6b295"
     misc_feature    1141..1814
                     /label="AT1G71900_Promoter"
                     /ApEinfo_revcolor="#c6c9d1"
                     /ApEinfo_fwdcolor="#c6c9d1"
     misc_feature    1145..1158
                     /label="Trihelix"
                     /ApEinfo_revcolor="#ffef86"
                     /ApEinfo_fwdcolor="#ffef86"
     misc_feature    complement(1146..1155)
                     /label="Trihelix"
                     /ApEinfo_revcolor="#85dae9"
                     /ApEinfo_fwdcolor="#85dae9"
     misc_feature    1149..1169
                     /label="MIKC_MADS"
                     /ApEinfo_revcolor="#c6c9d1"
                     /ApEinfo_fwdcolor="#c6c9d1"
     misc_feature    complement(1153..1167)
                     /label="B3"
                     /ApEinfo_revcolor="#d59687"
                     /ApEinfo_fwdcolor="#d59687"
     misc_feature    1183..1197
                     /label="C2H2"
                     /ApEinfo_revcolor="#f58a5e"
                     /ApEinfo_fwdcolor="#f58a5e"
     misc_feature    1212..1226
                     /label="CPP"
                     /ApEinfo_revcolor="#d6b295"
                     /ApEinfo_fwdcolor="#d6b295"
     misc_feature    1242..1256
                     /label="CPP"
                     /ApEinfo_revcolor="#c6c9d1"
                     /ApEinfo_fwdcolor="#c6c9d1"
     misc_feature    1243..1257
                     /label="CPP"
                     /ApEinfo_revcolor="#84b0dc"
                     /ApEinfo_fwdcolor="#84b0dc"
     misc_feature    1274..1294
                     /label="Dof"
                     /ApEinfo_revcolor="#b4abac"
                     /ApEinfo_fwdcolor="#b4abac"
     misc_feature    complement(1277..1291)
                     /label="B3"
                     /ApEinfo_revcolor="#75c6a9"
                     /ApEinfo_fwdcolor="#75c6a9"
     misc_feature    complement(1278..1292)
                     /label="C2H2"
                     /ApEinfo_revcolor="#9eafd2"
                     /ApEinfo_fwdcolor="#9eafd2"
     misc_feature    complement(1278..1292)
                     /label="B3"
                     /ApEinfo_revcolor="#f58a5e"
                     /ApEinfo_fwdcolor="#f58a5e"
     misc_feature    complement(1279..1293)
                     /label="B3"
                     /ApEinfo_revcolor="#f8d3a9"
                     /ApEinfo_fwdcolor="#f8d3a9"
     misc_feature    complement(1280..1294)
                     /label="B3"
                     /ApEinfo_revcolor="#b1ff67"
                     /ApEinfo_fwdcolor="#b1ff67"
     misc_feature    1375..1382
                     /label="G2-like"
                     /ApEinfo_revcolor="#c6c9d1"
                     /ApEinfo_fwdcolor="#c6c9d1"
     misc_feature    1416..1430
                     /label="C2H2"
                     /ApEinfo_revcolor="#c7b0e3"
                     /ApEinfo_fwdcolor="#c7b0e3"
     misc_feature    1424..1438
                     /label="MIKC_MADS"
                     /ApEinfo_revcolor="#f58a5e"
                     /ApEinfo_fwdcolor="#f58a5e"
     misc_feature    complement(1431..1451)
                     /label="NAC"
                     /ApEinfo_revcolor="#85dae9"
                     /ApEinfo_fwdcolor="#85dae9"
     misc_feature    1432..1452
                     /label="NAC"
                     /ApEinfo_revcolor="#75c6a9"
                     /ApEinfo_fwdcolor="#75c6a9"
     misc_feature    complement(1433..1448)
                     /label="NAC"
                     /ApEinfo_revcolor="#b7e6d7"
                     /ApEinfo_fwdcolor="#b7e6d7"
     misc_feature    1433..1450
                     /label="NAC"
                     /ApEinfo_revcolor="#d6b295"
                     /ApEinfo_fwdcolor="#d6b295"
     misc_feature    1433..1451
                     /label="NAC"
                     /ApEinfo_revcolor="#75c6a9"
                     /ApEinfo_fwdcolor="#75c6a9"
     misc_feature    complement(1433..1451)
                     /label="NAC"
                     /ApEinfo_revcolor="#75c6a9"
                     /ApEinfo_fwdcolor="#75c6a9"
     misc_feature    complement(1440..1454)
                     /label="Nin-like"
                     /ApEinfo_revcolor="#c7b0e3"
                     /ApEinfo_fwdcolor="#c7b0e3"
     misc_feature    1441..1455
                     /label="C2H2"
                     /ApEinfo_revcolor="#f8d3a9"
                     /ApEinfo_fwdcolor="#f8d3a9"
     misc_feature    complement(1441..1461)
                     /label="C2H2"
                     /ApEinfo_revcolor="#ff9ccd"
                     /ApEinfo_fwdcolor="#ff9ccd"
     misc_feature    1506..1518
                     /label="WRKY"
                     /ApEinfo_revcolor="#faac61"
                     /ApEinfo_fwdcolor="#faac61"
     misc_feature    complement(1506..1518)
                     /label="WRKY"
                     /ApEinfo_revcolor="#d59687"
                     /ApEinfo_fwdcolor="#d59687"
     misc_feature    1506..1519
                     /label="WRKY"
                     /ApEinfo_revcolor="#84b0dc"
                     /ApEinfo_fwdcolor="#84b0dc"
     misc_feature    complement(1508..1518)
                     /label="WRKY"
                     /ApEinfo_revcolor="#84b0dc"
                     /ApEinfo_fwdcolor="#84b0dc"
     misc_feature    1537..1554
                     /label="MIKC_MADS"
                     /ApEinfo_revcolor="#ff9ccd"
                     /ApEinfo_fwdcolor="#ff9ccd"
     misc_feature    1540..1549
                     /label="HD-ZIP"
                     /ApEinfo_revcolor="#ffef86"
                     /ApEinfo_fwdcolor="#ffef86"
     misc_feature    complement(1590..1604)
                     /label="S1Fa-like"
                     /ApEinfo_revcolor="#ffef86"
                     /ApEinfo_fwdcolor="#ffef86"
     misc_feature    1593..1603
                     /label="HSF"
                     /ApEinfo_revcolor="#84b0dc"
                     /ApEinfo_fwdcolor="#84b0dc"
     misc_feature    1603..1613
                     /label="HD-ZIP"
                     /ApEinfo_revcolor="#f58a5e"
                     /ApEinfo_fwdcolor="#f58a5e"
     misc_feature    complement(1603..1613)
                     /label="HD-ZIP"
                     /ApEinfo_revcolor="#b7e6d7"
                     /ApEinfo_fwdcolor="#b7e6d7"
     misc_feature    1625..1639
                     /label="MYB"
                     /ApEinfo_revcolor="#b7e6d7"
                     /ApEinfo_fwdcolor="#b7e6d7"
     misc_feature    1626..1640
                     /label="MYB"
                     /ApEinfo_revcolor="#ff9ccd"
                     /ApEinfo_fwdcolor="#ff9ccd"
     misc_feature    1627..1641
                     /label="MYB"
                     /ApEinfo_revcolor="#f8d3a9"
                     /ApEinfo_fwdcolor="#f8d3a9"
     misc_feature    1630..1643
                     /label="MYB"
                     /ApEinfo_revcolor="#b4abac"
                     /ApEinfo_fwdcolor="#b4abac"
     misc_feature    complement(1630..1648)
                     /label="MYB_related"
                     /ApEinfo_revcolor="#b4abac"
                     /ApEinfo_fwdcolor="#b4abac"
     misc_feature    complement(1631..1645)
                     /label="MYB_related"
                     /ApEinfo_revcolor="#b4abac"
                     /ApEinfo_fwdcolor="#b4abac"
     misc_feature    1632..1641
                     /label="MYB_related"
                     /ApEinfo_revcolor="#d59687"
                     /ApEinfo_fwdcolor="#d59687"
     misc_feature    1671..1685
                     /label="CPP"
                     /ApEinfo_revcolor="#faac61"
                     /ApEinfo_fwdcolor="#faac61"
     misc_feature    1672..1686
                     /label="CPP"
                     /ApEinfo_revcolor="#b1ff67"
                     /ApEinfo_fwdcolor="#b1ff67"
     misc_feature    complement(1672..1686)
                     /label="CPP"
                     /ApEinfo_revcolor="#9eafd2"
                     /ApEinfo_fwdcolor="#9eafd2"
     misc_feature    1679..1693
                     /label="CPP"
                     /ApEinfo_revcolor="#faac61"
                     /ApEinfo_fwdcolor="#faac61"
     misc_feature    1689..1703
                     /label="CPP"
                     /ApEinfo_revcolor="#f58a5e"
                     /ApEinfo_fwdcolor="#f58a5e"
     misc_feature    complement(1690..1704)
                     /label="CPP"
                     /ApEinfo_revcolor="#c6c9d1"
                     /ApEinfo_fwdcolor="#c6c9d1"
     misc_feature    complement(1722..1748)
                     /label="Dof"
                     /ApEinfo_revcolor="#c7b0e3"
                     /ApEinfo_fwdcolor="#c7b0e3"
     misc_feature    1726..1746
                     /label="NAC"
                     /ApEinfo_revcolor="#b7e6d7"
                     /ApEinfo_fwdcolor="#b7e6d7"
     misc_feature    complement(1727..1745)
                     /label="NAC"
                     /ApEinfo_revcolor="#d59687"
                     /ApEinfo_fwdcolor="#d59687"
     misc_feature    complement(1728..1746)
                     /label="NAC"
                     /ApEinfo_revcolor="#b1ff67"
                     /ApEinfo_fwdcolor="#b1ff67"
     misc_feature    1730..1745
                     /label="NAC"
                     /ApEinfo_revcolor="#9eafd2"
                     /ApEinfo_fwdcolor="#9eafd2"
     misc_feature    1756..1776
                     /label="B3"
                     /ApEinfo_revcolor="#85dae9"
                     /ApEinfo_fwdcolor="#85dae9"
     misc_feature    complement(1758..1772)
                     /label="B3"
                     /ApEinfo_revcolor="#faac61"
                     /ApEinfo_fwdcolor="#faac61"
     misc_feature    1760..1787
                     /label="Dof"
                     /ApEinfo_revcolor="#ff9ccd"
                     /ApEinfo_fwdcolor="#ff9ccd"
     misc_feature    complement(1763..1777)
                     /label="C2H2"
                     /ApEinfo_revcolor="#85dae9"
                     /ApEinfo_fwdcolor="#85dae9"
     misc_feature    1775..1801
                     /label="Dof"
                     /ApEinfo_revcolor="#9eafd2"
                     /ApEinfo_fwdcolor="#9eafd2"
     misc_feature    1777..1797
                     /label="Dof"
                     /ApEinfo_revcolor="#ffef86"
                     /ApEinfo_fwdcolor="#ffef86"
     misc_feature    1815..2107
                     /label="AT1G71900_5'UTR"
                     /ApEinfo_revcolor="#faac61"
                     /ApEinfo_fwdcolor="#faac61"
     misc_feature    2108..2111
                     /label="AATG"
                     /ApEinfo_revcolor="#ffef86"
                     /ApEinfo_fwdcolor="#ffef86"
     CDS             2338..130
                     /label="Sm/Sp\no\DraIII"
                     /ApEinfo_revcolor="#ff9ccd"
                     /ApEinfo_fwdcolor="#ff9ccd"
ORIGIN
        1 gcccgtcata cttgaagcta gacaggctta tcttggacaa gaagaagatc gcttggcctc
       61 gcgcgcagat cagttggaag aatttgtcca ttacgtaaaa ggcgagatca ccaaggtagt
      121 cggcaaataa ctgtcagacc aagtttactc atatatactt tagattgatt taaaacttca
      181 tttttaattt aaaaggatct aggtgaagat cctttttgat aatctcatga ccaaaatccc
      241 ttaacgtgag ttttcgttcc actgagcgtc agaccccgta gaaaagatca aaggatcttc
      301 ttgagatcct ttttttctgc gcgtaatctg ctgcttgcaa acaaaaaaac caccgctacc
      361 agcggtggtt tgtttgccgg atcaagagct accaactctt tttccgaagg taactggctt
      421 cagcagagcg cagataccaa atactgtcct tctagtgtag ccgtagttag gccaccactt
      481 caagaactct gtagcaccgc ctacatacct cgctctgcta atcctgttac cagtggctgc
      541 tgccagtggc gataagtcgt gtcttaccgg gttggactca agacgatagt taccggataa
      601 ggcgcagcgg tcgggctgaa cggggggttc gtgcacacag cccagcttgg agcgaacgac
      661 ctacaccgaa ctgagatacc tacagcgtga gctatgagaa agcgccacgc ttcccgaagg
      721 gagaaaggcg gacaggtatc cggtaagcgg cagggtcgga acaggagagc gcacgaggga
      781 gcttccaggg ggaaacgcct ggtatcttta tagtcctgtc gggtttcgcc acctctgact
      841 tgagcgtcga tttttgtgat gctcgtcagg ggggcggagc ctatggaaaa acgccagcaa
      901 cgcggccttt ttacggttcc tggccttttg ctggcctttt gctcacatgt tctttcctgc
      961 gttatcccct gattctgtgg ataaccgtat taccgccttt gagtgagctg ataccgctcg
     1021 ccgcagccga acgaccgagc gcagcgagtc agtgagcgag gaagcggaag agcgcccaat
     1081 acgcaaaccg cctctccccg cgcgttggcc gattcattaa tcactctgtg gtctcaggag
     1141 caattttttt actgtttttt ttgcttcggt gaaagaaaga tccaactaga gaaaataatc
     1201 ccaaaacaaa aaatcaacat tcaaaatctg agctcttttc taaaattaaa ttcaaaacat
     1261 gaacttattc tatgtaattt tttttttttg ttttaaagac atggccaatg ggcctttcac
     1321 tcttgtcaaa cccatttgag tcgggcttta gtcataactc attttaaaga ttaaggaata
     1381 tgaggccagt tcttttgtca caatcctagt ttaagcttgt ctcacttacc aattacgtct
     1441 ctcaaaagac aaattttaaa aaatctataa tctctactct ctaacatgta tatatatatg
     1501 ataaactcgt tggctattac aacttttaaa tcacaaatgg cctgattgga aaaaaatgta
     1561 tacataaatg ataagtttgt cactgattaa tgcgagaaaa ttctaattat ttgcattaat
     1621 aaaattagcg tagttaggtt ttaaaaaggt ttatacaata cattatacat atttataaat
     1681 ttaaatgttt ttaaatttat attaaattta ttttattatt tagataaatc ttaaataaaa
     1741 agaaaccaaa tattatttgt tattttttcg tgaaatttat ctttttaata tattttttat
     1801 tttagtaaaa agaaggaatg gtggcgccgg aaactgaccg tagggtcagt ctaattactc
     1861 tctcagcgtt tctctttttg gtcctcaaat cttcaccttc aagatcttct tcgtccctcg
     1921 atctccgatt tcaaatctcg tttctccgtt caagcaacct ctctgaattc ctagtctcac
     1981 agcaggaatt agtactcggc gaagcgattt ctgcttcgat ctctacatct gaagttccga
     2041 tctgacgaaa tttagggttc gtctgggtcg aagttaaata ggaaaaagat ttcgaattgg
     2101 cttgagaaat gtgagaccac gaagtggctc ttcagtggac gaaagggcct cgtgatacgc
     2161 ctatttttat aggttaatgt catgataata atggtttctt agacgtcagg tggcactttt
     2221 cggggaaatg tgcgcggaac ccctatttgt ttatttttct aaatacattc aaatatgtat
     2281 ccgctcatga gacaataacc ctgataaatg cttcaataat attgaaaaag gaagagtatg
     2341 cgctcacgca actggtccag aaccttgacc gaacgcagcg gtggtaacgg cgcagtggcg
     2401 gttttcatgg cttgttatga ctgttttttt ggggtacagt ctatgcctcg ggcatccaag
     2461 cagcaagcgc gttacgccgt gggtcgatgt ttgatgttat ggagcagcaa cgatgttacg
     2521 cagcagggca gtcgccctaa aacaaagtta aacatcatga gggaagcggt gatcgccgaa
     2581 gtatcgactc aactatcaga ggtagttggc gtcatcgagc gccatctcga accgacgttg
     2641 ctggccgtac atttgtacgg ctccgcagtg gatggcggcc tgaagccaca cagcgatatt
     2701 gatttgctgg ttacggtgac cgtaaggctt gatgaaacaa cgcggcgagc tttgatcaac
     2761 gaccttttgg aaacttcggc ttcccctgga gagagcgaga ttctccgcgc tgtagaagtc
     2821 accattgttg tgcacgacga catcattccg tggcgttatc cagctaagcg cgaactgcaa
     2881 tttggagaat ggcagcgcaa tgacattctt gcaggtatct tcgagccagc cacgatcgac
     2941 attgatctgg ctatcttgct gacaaaagca agagaacata gcgttgcctt ggtaggtcca
     3001 gcggcggagg aactctttga tccggttcct gaacaggatc tatttgaggc gctaaatgaa
     3061 accttaacgc tatggaactc gccgcccgac tgggctggcg atgagcgaaa tgtagtgctt
     3121 acgttgtccc gcatttggta cagcgcagta accggcaaaa tcgcgccgaa ggatgtcgct
     3181 gccgactggg caatggagcg cctgccggcc cagtatca
//
