# Supplementary material for: Building a pipeline to identify and engineer constitutive and repressible promoters
Source: Quant Plant Biol. 2023 Oct 19;4:e12. doi: 10.1017/qpb.2023.10 (PMC10600573; doi:10.1017/qpb.2023.10)
Supplement: Yang and Nemhauser supplementary material 6 — Yang and Nemhauser supplementary material [file S2632882823000103sup006.zip › Genebank/Level0/pich41295pro5u-pat2g33730.gb]

LOCUS       pICH41295(Pro+5U)-pAT2G 2639 bp ds-DNA     circular     09-APR-2021
DEFINITION  .
FEATURES             Location/Qualifiers
     misc_feature    77..77
                     /label="G\to\A"
                     /ApEinfo_revcolor="#ffef86"
                     /ApEinfo_fwdcolor="#ffef86"
     misc_feature    270..884
                     /label="rep\(pMB1)"
                     /ApEinfo_revcolor="#85dae9"
                     /ApEinfo_fwdcolor="#85dae9"
     rep_origin      complement(869..869)
                     /label="ORI"
                     /ApEinfo_revcolor="#75c6a9"
                     /ApEinfo_fwdcolor="#75c6a9"
     misc_feature    1117..1120
                     /label="GGAG"
                     /ApEinfo_revcolor="#ffef86"
                     /ApEinfo_fwdcolor="#ffef86"
     misc_feature    1121..1386
                     /label="AT2G33730_Promoter"
                     /ApEinfo_revcolor="#ff9ccd"
                     /ApEinfo_fwdcolor="#ff9ccd"
     misc_feature    1132..1142
                     /label="C2H2"
                     /ApEinfo_revcolor="#b1ff67"
                     /ApEinfo_fwdcolor="#b1ff67"
     misc_feature    1133..1143
                     /label="MYB"
                     /ApEinfo_revcolor="#75c6a9"
                     /ApEinfo_fwdcolor="#75c6a9"
     misc_feature    complement(1182..1189)
                     /label="C2H2"
                     /ApEinfo_revcolor="#faac61"
                     /ApEinfo_fwdcolor="#faac61"
     misc_feature    complement(1252..1266)
                     /label="LBD"
                     /ApEinfo_revcolor="#c7b0e3"
                     /ApEinfo_fwdcolor="#c7b0e3"
     misc_feature    complement(1252..1268)
                     /label="LBD"
                     /ApEinfo_revcolor="#84b0dc"
                     /ApEinfo_fwdcolor="#84b0dc"
     misc_feature    1258..1272
                     /label="Trihelix"
                     /ApEinfo_revcolor="#f8d3a9"
                     /ApEinfo_fwdcolor="#f8d3a9"
     misc_feature    1301..1310
                     /label="CPP"
                     /ApEinfo_revcolor="#ffef86"
                     /ApEinfo_fwdcolor="#ffef86"
     misc_feature    complement(1302..1316)
                     /label="CPP"
                     /ApEinfo_revcolor="#f58a5e"
                     /ApEinfo_fwdcolor="#f58a5e"
     misc_feature    1333..1350
                     /label="Trihelix"
                     /ApEinfo_revcolor="#b7e6d7"
                     /ApEinfo_fwdcolor="#b7e6d7"
     misc_feature    complement(1350..1363)
                     /label="HSF"
                     /ApEinfo_revcolor="#9eafd2"
                     /ApEinfo_fwdcolor="#9eafd2"
     misc_feature    1350..1364
                     /label="HSF"
                     /ApEinfo_revcolor="#85dae9"
                     /ApEinfo_fwdcolor="#85dae9"
     misc_feature    1387..1508
                     /label="AT2G33730_5'UTR"
                     /ApEinfo_revcolor="#f8d3a9"
                     /ApEinfo_fwdcolor="#f8d3a9"
     misc_feature    1509..1512
                     /label="AATG"
                     /ApEinfo_revcolor="#ffef86"
                     /ApEinfo_fwdcolor="#ffef86"
     CDS             1739..110
                     /label="Sm/Sp\no\DraIII"
                     /ApEinfo_revcolor="#ff9ccd"
                     /ApEinfo_fwdcolor="#ff9ccd"
ORIGIN
        1 gacaggctta tcttggacaa gaagaagatc gcttggcctc gcgcgcagat cagttggaag
       61 aatttgtcca ttacgtaaaa ggcgagatca ccaaggtagt cggcaaataa ctgtcagacc
      121 aagtttactc atatatactt tagattgatt taaaacttca tttttaattt aaaaggatct
      181 aggtgaagat cctttttgat aatctcatga ccaaaatccc ttaacgtgag ttttcgttcc
      241 actgagcgtc agaccccgta gaaaagatca aaggatcttc ttgagatcct ttttttctgc
      301 gcgtaatctg ctgcttgcaa acaaaaaaac caccgctacc agcggtggtt tgtttgccgg
      361 atcaagagct accaactctt tttccgaagg taactggctt cagcagagcg cagataccaa
      421 atactgtcct tctagtgtag ccgtagttag gccaccactt caagaactct gtagcaccgc
      481 ctacatacct cgctctgcta atcctgttac cagtggctgc tgccagtggc gataagtcgt
      541 gtcttaccgg gttggactca agacgatagt taccggataa ggcgcagcgg tcgggctgaa
      601 cggggggttc gtgcacacag cccagcttgg agcgaacgac ctacaccgaa ctgagatacc
      661 tacagcgtga gctatgagaa agcgccacgc ttcccgaagg gagaaaggcg gacaggtatc
      721 cggtaagcgg cagggtcgga acaggagagc gcacgaggga gcttccaggg ggaaacgcct
      781 ggtatcttta tagtcctgtc gggtttcgcc acctctgact tgagcgtcga tttttgtgat
      841 gctcgtcagg ggggcggagc ctatggaaaa acgccagcaa cgcggccttt ttacggttcc
      901 tggccttttg ctggcctttt gctcacatgt tctttcctgc gttatcccct gattctgtgg
      961 ataaccgtat taccgccttt gagtgagctg ataccgctcg ccgcagccga acgaccgagc
     1021 gcagcgagtc agtgagcgag gaagcggaag agcgcccaat acgcaaaccg cctctccccg
     1081 cgcgttggcc gattcattaa tcactctgtg gtctcaggag aaagacagaa ttagtgtagt
     1141 tggtttaatc cctaatgatg aatgaactgt gtcacaccac actactacaa gcgagttctc
     1201 taacccttga aatgggtttg taatcttcac ccaagagaaa atctaactac tctacataat
     1261 ctccgctgaa aaaacactaa tgggcctaaa aacaaaatta gatttgaatt cggaatgcaa
     1321 aagaaaaact aatgggccta aaacccttga gagtttgcta gaattggggg gttttggaaa
     1381 aatgtagaaa aagagaatcc aagtgaaaaa gaaatcagag cgagagaaga agagaagaaa
     1441 ggttctaggt cttgtttgct ttcccctcct gctaatcgac caagcgaata atctccagct
     1501 aaccaccgaa tgtgagacca cgaagtggct cttcagtgga cgaaagggcc tcgtgatacg
     1561 cctattttta taggttaatg tcatgataat aatggtttct tagacgtcag gtggcacttt
     1621 tcggggaaat gtgcgcggaa cccctatttg tttatttttc taaatacatt caaatatgta
     1681 tccgctcatg agacaataac cctgataaat gcttcaataa tattgaaaaa ggaagagtat
     1741 gcgctcacgc aactggtcca gaaccttgac cgaacgcagc ggtggtaacg gcgcagtggc
     1801 ggttttcatg gcttgttatg actgtttttt tggggtacag tctatgcctc gggcatccaa
     1861 gcagcaagcg cgttacgccg tgggtcgatg tttgatgtta tggagcagca acgatgttac
     1921 gcagcagggc agtcgcccta aaacaaagtt aaacatcatg agggaagcgg tgatcgccga
     1981 agtatcgact caactatcag aggtagttgg cgtcatcgag cgccatctcg aaccgacgtt
     2041 gctggccgta catttgtacg gctccgcagt ggatggcggc ctgaagccac acagcgatat
     2101 tgatttgctg gttacggtga ccgtaaggct tgatgaaaca acgcggcgag ctttgatcaa
     2161 cgaccttttg gaaacttcgg cttcccctgg agagagcgag attctccgcg ctgtagaagt
     2221 caccattgtt gtgcacgacg acatcattcc gtggcgttat ccagctaagc gcgaactgca
     2281 atttggagaa tggcagcgca atgacattct tgcaggtatc ttcgagccag ccacgatcga
     2341 cattgatctg gctatcttgc tgacaaaagc aagagaacat agcgttgcct tggtaggtcc
     2401 agcggcggag gaactctttg atccggttcc tgaacaggat ctatttgagg cgctaaatga
     2461 aaccttaacg ctatggaact cgccgcccga ctgggctggc gatgagcgaa atgtagtgct
     2521 tacgttgtcc cgcatttggt acagcgcagt aaccggcaaa atcgcgccga aggatgtcgc
     2581 tgccgactgg gcaatggagc gcctgccggc ccagtatcag cccgtcatac ttgaagcta
//
