# Supplementary material for: Building a pipeline to identify and engineer constitutive and repressible promoters
Source: Quant Plant Biol. 2023 Oct 19;4:e12. doi: 10.1017/qpb.2023.10 (PMC10600573; doi:10.1017/qpb.2023.10)
Supplement: Yang and Nemhauser supplementary material 6 — Yang and Nemhauser supplementary material [file S2632882823000103sup006.zip › Genebank/Level0/pich41295pro5u-pat2g43070.gb]

LOCUS       pICH41295(Pro+5U)-pAT2G 2922 bp ds-DNA     circular     26-MAY-2021
DEFINITION  .
FEATURES             Location/Qualifiers
     misc_feature    76..76
                     /label="G\to\A"
                     /ApEinfo_revcolor="#ffef86"
                     /ApEinfo_fwdcolor="#ffef86"
     misc_feature    269..883
                     /label="rep\(pMB1)"
                     /ApEinfo_revcolor="#85dae9"
                     /ApEinfo_fwdcolor="#85dae9"
     rep_origin      complement(868..868)
                     /label="ORI"
                     /ApEinfo_revcolor="#75c6a9"
                     /ApEinfo_fwdcolor="#75c6a9"
     misc_feature    1116..1119
                     /label="GGAG"
                     /ApEinfo_revcolor="#ffef86"
                     /ApEinfo_fwdcolor="#ffef86"
     misc_feature    1120..1676
                     /label="AT2G43070_Promoter"
                     /ApEinfo_revcolor="#ff9ccd"
                     /ApEinfo_fwdcolor="#ff9ccd"
     misc_feature    1124..1138
                     /label="ZF-HD"
                     /ApEinfo_revcolor="#faac61"
                     /ApEinfo_fwdcolor="#faac61"
     misc_feature    complement(1140..1160)
                     /label="MIKC_MADS"
                     /ApEinfo_revcolor="#85dae9"
                     /ApEinfo_fwdcolor="#85dae9"
     misc_feature    complement(1142..1162)
                     /label="MIKC_MADS"
                     /ApEinfo_revcolor="#d6b295"
                     /ApEinfo_fwdcolor="#d6b295"
     misc_feature    1143..1162
                     /label="GRAS"
                     /ApEinfo_revcolor="#9eafd2"
                     /ApEinfo_fwdcolor="#9eafd2"
     misc_feature    1149..1168
                     /label="AP2"
                     /ApEinfo_revcolor="#85dae9"
                     /ApEinfo_fwdcolor="#85dae9"
     misc_feature    complement(1150..1170)
                     /label="MIKC_MADS"
                     /ApEinfo_revcolor="#b1ff67"
                     /ApEinfo_fwdcolor="#b1ff67"
     misc_feature    complement(1150..1170)
                     /label="Dof"
                     /ApEinfo_revcolor="#c7b0e3"
                     /ApEinfo_fwdcolor="#c7b0e3"
     misc_feature    1151..1165
                     /label="B3"
                     /ApEinfo_revcolor="#f58a5e"
                     /ApEinfo_fwdcolor="#f58a5e"
     misc_feature    1151..1170
                     /label="GRAS"
                     /ApEinfo_revcolor="#b7e6d7"
                     /ApEinfo_fwdcolor="#b7e6d7"
     misc_feature    1152..1166
                     /label="B3"
                     /ApEinfo_revcolor="#faac61"
                     /ApEinfo_fwdcolor="#faac61"
     misc_feature    1153..1167
                     /label="B3"
                     /ApEinfo_revcolor="#84b0dc"
                     /ApEinfo_fwdcolor="#84b0dc"
     misc_feature    1154..1168
                     /label="B3"
                     /ApEinfo_revcolor="#f8d3a9"
                     /ApEinfo_fwdcolor="#f8d3a9"
     misc_feature    1155..1169
                     /label="B3"
                     /ApEinfo_revcolor="#ffef86"
                     /ApEinfo_fwdcolor="#ffef86"
     misc_feature    1156..1170
                     /label="B3"
                     /ApEinfo_revcolor="#c6c9d1"
                     /ApEinfo_fwdcolor="#c6c9d1"
     misc_feature    1157..1171
                     /label="B3"
                     /ApEinfo_revcolor="#ffef86"
                     /ApEinfo_fwdcolor="#ffef86"
     misc_feature    1158..1172
                     /label="C2H2"
                     /ApEinfo_revcolor="#ffef86"
                     /ApEinfo_fwdcolor="#ffef86"
     misc_feature    1176..1186
                     /label="ZF-HD"
                     /ApEinfo_revcolor="#c7b0e3"
                     /ApEinfo_fwdcolor="#c7b0e3"
     misc_feature    1189..1203
                     /label="CPP"
                     /ApEinfo_revcolor="#b7e6d7"
                     /ApEinfo_fwdcolor="#b7e6d7"
     misc_feature    complement(1276..1286)
                     /label="ZF-HD"
                     /ApEinfo_revcolor="#b4abac"
                     /ApEinfo_fwdcolor="#b4abac"
     misc_feature    complement(1286..1300)
                     /label="HSF"
                     /ApEinfo_revcolor="#f58a5e"
                     /ApEinfo_fwdcolor="#f58a5e"
     misc_feature    1287..1300
                     /label="HSF"
                     /ApEinfo_revcolor="#ff9ccd"
                     /ApEinfo_fwdcolor="#ff9ccd"
     misc_feature    1334..1344
                     /label="MYB"
                     /ApEinfo_revcolor="#d59687"
                     /ApEinfo_fwdcolor="#d59687"
     misc_feature    1386..1399
                     /label="Trihelix"
                     /ApEinfo_revcolor="#d59687"
                     /ApEinfo_fwdcolor="#d59687"
     misc_feature    complement(1392..1406)
                     /label="ERF"
                     /ApEinfo_revcolor="#ff9ccd"
                     /ApEinfo_fwdcolor="#ff9ccd"
     misc_feature    1394..1401
                     /label="GeBP"
                     /ApEinfo_revcolor="#75c6a9"
                     /ApEinfo_fwdcolor="#75c6a9"
     misc_feature    complement(1394..1401)
                     /label="GeBP"
                     /ApEinfo_revcolor="#75c6a9"
                     /ApEinfo_fwdcolor="#75c6a9"
     misc_feature    1399..1408
                     /label="SBP"
                     /ApEinfo_revcolor="#ff9ccd"
                     /ApEinfo_fwdcolor="#ff9ccd"
     misc_feature    complement(1400..1409)
                     /label="AP2"
                     /ApEinfo_revcolor="#9eafd2"
                     /ApEinfo_fwdcolor="#9eafd2"
     misc_feature    complement(1447..1461)
                     /label="B3"
                     /ApEinfo_revcolor="#84b0dc"
                     /ApEinfo_fwdcolor="#84b0dc"
     misc_feature    complement(1471..1483)
                     /label="WRKY"
                     /ApEinfo_revcolor="#c7b0e3"
                     /ApEinfo_fwdcolor="#c7b0e3"
     misc_feature    complement(1471..1485)
                     /label="WRKY"
                     /ApEinfo_revcolor="#75c6a9"
                     /ApEinfo_fwdcolor="#75c6a9"
     misc_feature    1472..1483
                     /label="WRKY"
                     /ApEinfo_revcolor="#c6c9d1"
                     /ApEinfo_fwdcolor="#c6c9d1"
     misc_feature    complement(1472..1483)
                     /label="WRKY"
                     /ApEinfo_revcolor="#faac61"
                     /ApEinfo_fwdcolor="#faac61"
     misc_feature    1472..1485
                     /label="WRKY"
                     /ApEinfo_revcolor="#c7b0e3"
                     /ApEinfo_fwdcolor="#c7b0e3"
     misc_feature    1473..1483
                     /label="WRKY"
                     /ApEinfo_revcolor="#f58a5e"
                     /ApEinfo_fwdcolor="#f58a5e"
     misc_feature    complement(1473..1485)
                     /label="WRKY"
                     /ApEinfo_revcolor="#d6b295"
                     /ApEinfo_fwdcolor="#d6b295"
     misc_feature    1477..1491
                     /label="EIL"
                     /ApEinfo_revcolor="#d59687"
                     /ApEinfo_fwdcolor="#d59687"
     misc_feature    complement(1485..1505)
                     /label="AP2"
                     /ApEinfo_revcolor="#b7e6d7"
                     /ApEinfo_fwdcolor="#b7e6d7"
     misc_feature    1490..1504
                     /label="GATA"
                     /ApEinfo_revcolor="#85dae9"
                     /ApEinfo_fwdcolor="#85dae9"
     misc_feature    complement(1492..1504)
                     /label="GATA"
                     /ApEinfo_revcolor="#faac61"
                     /ApEinfo_fwdcolor="#faac61"
     misc_feature    1493..1503
                     /label="GATA"
                     /ApEinfo_revcolor="#b4abac"
                     /ApEinfo_fwdcolor="#b4abac"
     misc_feature    complement(1545..1552)
                     /label="RAV"
                     /ApEinfo_revcolor="#b4abac"
                     /ApEinfo_fwdcolor="#b4abac"
     misc_feature    1564..1584
                     /label="MYB"
                     /ApEinfo_revcolor="#b1ff67"
                     /ApEinfo_fwdcolor="#b1ff67"
     misc_feature    1570..1587
                     /label="MYB"
                     /ApEinfo_revcolor="#9eafd2"
                     /ApEinfo_fwdcolor="#9eafd2"
     misc_feature    complement(1571..1585)
                     /label="MYB"
                     /ApEinfo_revcolor="#75c6a9"
                     /ApEinfo_fwdcolor="#75c6a9"
     misc_feature    complement(1584..1597)
                     /label="bZIP"
                     /ApEinfo_revcolor="#d6b295"
                     /ApEinfo_fwdcolor="#d6b295"
     misc_feature    1586..1596
                     /label="bZIP"
                     /ApEinfo_revcolor="#f8d3a9"
                     /ApEinfo_fwdcolor="#f8d3a9"
     misc_feature    complement(1586..1597)
                     /label="bZIP"
                     /ApEinfo_revcolor="#ff9ccd"
                     /ApEinfo_fwdcolor="#ff9ccd"
     misc_feature    complement(1587..1596)
                     /label="bZIP"
                     /ApEinfo_revcolor="#d59687"
                     /ApEinfo_fwdcolor="#d59687"
     misc_feature    complement(1641..1654)
                     /label="Trihelix"
                     /ApEinfo_revcolor="#f58a5e"
                     /ApEinfo_fwdcolor="#f58a5e"
     misc_feature    1644..1653
                     /label="Trihelix"
                     /ApEinfo_revcolor="#f8d3a9"
                     /ApEinfo_fwdcolor="#f8d3a9"
     misc_feature    complement(1644..1658)
                     /label="Trihelix"
                     /ApEinfo_revcolor="#84b0dc"
                     /ApEinfo_fwdcolor="#84b0dc"
     misc_feature    1644..1659
                     /label="Trihelix"
                     /ApEinfo_revcolor="#d6b295"
                     /ApEinfo_fwdcolor="#d6b295"
     misc_feature    complement(1649..1663)
                     /label="G2-like"
                     /ApEinfo_revcolor="#f8d3a9"
                     /ApEinfo_fwdcolor="#f8d3a9"
     misc_feature    complement(1652..1662)
                     /label="HD-ZIP"
                     /ApEinfo_revcolor="#c6c9d1"
                     /ApEinfo_fwdcolor="#c6c9d1"
     misc_feature    1652..1664
                     /label="HD-ZIP"
                     /ApEinfo_revcolor="#ffef86"
                     /ApEinfo_fwdcolor="#ffef86"
     misc_feature    1677..1790
                     /label="AT2G43070_5'UTR"
                     /ApEinfo_revcolor="#c7b0e3"
                     /ApEinfo_fwdcolor="#c7b0e3"
     misc_feature    1791..1794
                     /label="AATG"
                     /ApEinfo_revcolor="#ffef86"
                     /ApEinfo_fwdcolor="#ffef86"
     CDS             2021..109
                     /label="Sm/Sp\no\DraIII"
                     /ApEinfo_revcolor="#ff9ccd"
                     /ApEinfo_fwdcolor="#ff9ccd"
ORIGIN
        1 acaggcttat cttggacaag aagaagatcg cttggcctcg cgcgcagatc agttggaaga
       61 atttgtccat tacgtaaaag gcgagatcac caaggtagtc ggcaaataac tgtcagacca
      121 agtttactca tatatacttt agattgattt aaaacttcat ttttaattta aaaggatcta
      181 ggtgaagatc ctttttgata atctcatgac caaaatccct taacgtgagt tttcgttcca
      241 ctgagcgtca gaccccgtag aaaagatcaa aggatcttct tgagatcctt tttttctgcg
      301 cgtaatctgc tgcttgcaaa caaaaaaacc accgctacca gcggtggttt gtttgccgga
      361 tcaagagcta ccaactcttt ttccgaaggt aactggcttc agcagagcgc agataccaaa
      421 tactgtcctt ctagtgtagc cgtagttagg ccaccacttc aagaactctg tagcaccgcc
      481 tacatacctc gctctgctaa tcctgttacc agtggctgct gccagtggcg ataagtcgtg
      541 tcttaccggg ttggactcaa gacgatagtt accggataag gcgcagcggt cgggctgaac
      601 ggggggttcg tgcacacagc ccagcttgga gcgaacgacc tacaccgaac tgagatacct
      661 acagcgtgag ctatgagaaa gcgccacgct tcccgaaggg agaaaggcgg acaggtatcc
      721 ggtaagcggc agggtcggaa caggagagcg cacgagggag cttccagggg gaaacgcctg
      781 gtatctttat agtcctgtcg ggtttcgcca cctctgactt gagcgtcgat ttttgtgatg
      841 ctcgtcaggg gggcggagcc tatggaaaaa cgccagcaac gcggcctttt tacggttcct
      901 ggccttttgc tggccttttg ctcacatgtt ctttcctgcg ttatcccctg attctgtgga
      961 taaccgtatt accgcctttg agtgagctga taccgctcgc cgcagccgaa cgaccgagcg
     1021 cagcgagtca gtgagcgagg aagcggaaga gcgcccaata cgcaaaccgc ctctccccgc
     1081 gcgttggccg attcattaat cactctgtgg tctcaggagt aaattaaggt actaattaca
     1141 aagggaacca aacagaaaaa aaaaaacaaa ttgttttgta attagctcaa aacgaaattc
     1201 aaagggaaaa gattttaagt acaaactgta aatttcttgt aattttatat aaccaagaag
     1261 gtgtttctct cctgaattat tcgtttttct tgatatttct attgttaaat aaacagataa
     1321 atcgagttca tataaattag ttatctaaat aatttagttt ttcttgatag ttatcaaatg
     1381 aagaacattt aaaccggccg gtacgatgac atttagaatt tacaatcaaa ctcctctact
     1441 taactgttct atttgtttgt ttgacatact agacaagtca aaatacatcg tggggatctg
     1501 aattctgctc aaaatacttt tgaaaccatt atattttaca taatgcgaca tatattaatt
     1561 tatgattttt gattagttga gcaaaaagag ctgtcgtata tcatatagtt ttaatgaatc
     1621 actcaaaaat tggcacaata gaaacagtaa aagaattatt gaatttagag gataaaaaag
     1681 actataatat cgaccgtccg atatatccca gaaagatttt aacagcaact ctttgtctct
     1741 tcttcttctt cttcttcttc ttctctccga tttgctcagt cgattgcgtc aatgtgagac
     1801 cacgaagtgg ctcttcagtg gacgaaaggg cctcgtgata cgcctatttt tataggttaa
     1861 tgtcatgata ataatggttt cttagacgtc aggtggcact tttcggggaa atgtgcgcgg
     1921 aacccctatt tgtttatttt tctaaataca ttcaaatatg tatccgctca tgagacaata
     1981 accctgataa atgcttcaat aatattgaaa aaggaagagt atgcgctcac gcaactggtc
     2041 cagaaccttg accgaacgca gcggtggtaa cggcgcagtg gcggttttca tggcttgtta
     2101 tgactgtttt tttggggtac agtctatgcc tcgggcatcc aagcagcaag cgcgttacgc
     2161 cgtgggtcga tgtttgatgt tatggagcag caacgatgtt acgcagcagg gcagtcgccc
     2221 taaaacaaag ttaaacatca tgagggaagc ggtgatcgcc gaagtatcga ctcaactatc
     2281 agaggtagtt ggcgtcatcg agcgccatct cgaaccgacg ttgctggccg tacatttgta
     2341 cggctccgca gtggatggcg gcctgaagcc acacagcgat attgatttgc tggttacggt
     2401 gaccgtaagg cttgatgaaa caacgcggcg agctttgatc aacgaccttt tggaaacttc
     2461 ggcttcccct ggagagagcg agattctccg cgctgtagaa gtcaccattg ttgtgcacga
     2521 cgacatcatt ccgtggcgtt atccagctaa gcgcgaactg caatttggag aatggcagcg
     2581 caatgacatt cttgcaggta tcttcgagcc agccacgatc gacattgatc tggctatctt
     2641 gctgacaaaa gcaagagaac atagcgttgc cttggtaggt ccagcggcgg aggaactctt
     2701 tgatccggtt cctgaacagg atctatttga ggcgctaaat gaaaccttaa cgctatggaa
     2761 ctcgccgccc gactgggctg gcgatgagcg aaatgtagtg cttacgttgt cccgcatttg
     2821 gtacagcgca gtaaccggca aaatcgcgcc gaaggatgtc gctgccgact gggcaatgga
     2881 gcgcctgccg gcccagtatc agcccgtcat acttgaagct ag
//
