# Supplementary material for: Building a pipeline to identify and engineer constitutive and repressible promoters
Source: Quant Plant Biol. 2023 Oct 19;4:e12. doi: 10.1017/qpb.2023.10 (PMC10600573; doi:10.1017/qpb.2023.10)
Supplement: Yang and Nemhauser supplementary material 6 — Yang and Nemhauser supplementary material [file S2632882823000103sup006.zip › Genebank/Level0/pich41295pro5u-pat3g07160.gb]

LOCUS       pICH41295(Pro+5U)-pAT3G 3061 bp ds-DNA     circular     27-JUL-2021
DEFINITION  .
FEATURES             Location/Qualifiers
     misc_feature    85..85
                     /label="G\to\A"
                     /ApEinfo_revcolor="#ffef86"
                     /ApEinfo_fwdcolor="#ffef86"
     misc_feature    278..892
                     /label="rep\(pMB1)"
                     /ApEinfo_revcolor="#85dae9"
                     /ApEinfo_fwdcolor="#85dae9"
     rep_origin      complement(877..877)
                     /label="ORI"
                     /ApEinfo_revcolor="#75c6a9"
                     /ApEinfo_fwdcolor="#75c6a9"
     misc_feature    1125..1128
                     /label="GGAG"
                     /ApEinfo_revcolor="#ffef86"
                     /ApEinfo_fwdcolor="#ffef86"
     misc_feature    1129..1938
                     /label="AT3G07160 Promoter"
                     /ApEinfo_revcolor="#85dae9"
                     /ApEinfo_fwdcolor="#85dae9"
     misc_feature    1939..1942
                     /label="AATG"
                     /ApEinfo_revcolor="#ffef86"
                     /ApEinfo_fwdcolor="#ffef86"
     CDS             2169..118
                     /label="Sm/Sp\no\DraIII"
                     /ApEinfo_revcolor="#ff9ccd"
                     /ApEinfo_fwdcolor="#ff9ccd"
ORIGIN
        1 tgaagctaga caggcttatc ttggacaaga agaagatcgc ttggcctcgc gcgcagatca
       61 gttggaagaa tttgtccatt acgtaaaagg cgagatcacc aaggtagtcg gcaaataact
      121 gtcagaccaa gtttactcat atatacttta gattgattta aaacttcatt tttaatttaa
      181 aaggatctag gtgaagatcc tttttgataa tctcatgacc aaaatccctt aacgtgagtt
      241 ttcgttccac tgagcgtcag accccgtaga aaagatcaaa ggatcttctt gagatccttt
      301 ttttctgcgc gtaatctgct gcttgcaaac aaaaaaacca ccgctaccag cggtggtttg
      361 tttgccggat caagagctac caactctttt tccgaaggta actggcttca gcagagcgca
      421 gataccaaat actgtccttc tagtgtagcc gtagttaggc caccacttca agaactctgt
      481 agcaccgcct acatacctcg ctctgctaat cctgttacca gtggctgctg ccagtggcga
      541 taagtcgtgt cttaccgggt tggactcaag acgatagtta ccggataagg cgcagcggtc
      601 gggctgaacg gggggttcgt gcacacagcc cagcttggag cgaacgacct acaccgaact
      661 gagataccta cagcgtgagc tatgagaaag cgccacgctt cccgaaggga gaaaggcgga
      721 caggtatccg gtaagcggca gggtcggaac aggagagcgc acgagggagc ttccaggggg
      781 aaacgcctgg tatctttata gtcctgtcgg gtttcgccac ctctgacttg agcgtcgatt
      841 tttgtgatgc tcgtcagggg ggcggagcct atggaaaaac gccagcaacg cggccttttt
      901 acggttcctg gccttttgct ggccttttgc tcacatgttc tttcctgcgt tatcccctga
      961 ttctgtggat aaccgtatta ccgcctttga gtgagctgat accgctcgcc gcagccgaac
     1021 gaccgagcgc agcgagtcag tgagcgagga agcggaagag cgcccaatac gcaaaccgcc
     1081 tctccccgcg cgttggccga ttcattaatc actctgtggt ctcaggagac gttgcgagag
     1141 agtattcggg aaattaacat ccaatcaaag taacgggtcg ggtcgggtcg agaatcagga
     1201 ttatgcgttc agaacaaaaa aaacgataac cggtttgact gttaaccaga gttaatccgg
     1261 cgattcaaaa gacgtttcgg ttcgattttt ctttgacaac gcggctaagc ttttcatttc
     1321 tttttttttg ttttgtcaac acgcggttaa atttttgttt gtcagattca ttttttttct
     1381 tgataaaaaa catccagatt cctttctttg taatgtttta gattaaaata aacaaaaaat
     1441 ccctaaaaaa cgaaaaagtt ttgaaactta gaaagacgga cataagcgag ctagcttcta
     1501 agctttcttc gctaaattct tggctaattc tcttctatga ctgatccaat tctgcttcga
     1561 ctccatatct gaggtttctg acgtctgatt aggtaactcc cgcttttgtt ttttttgggg
     1621 ggttttatcc atttttaatg tctttgttgt ctacttgttt caatcgtatg aacttgagac
     1681 gcgagaagct cagattcagg atccctaaat ttttctctat tttttttttt agttttgttt
     1741 cgttgattac aactagtcct aggttaaaga acaacgttta caacttattt tgcttttttc
     1801 agttgtgcct aggtcacttg tccgaatctg tataattcac gtgtatcttc ctggatttga
     1861 ttacatttca tttacttagt gttgggtttt acgttagttt aagctgctga gtactttgat
     1921 gttttttgtt tgtagaaaaa tgtgagacca cgaagtggct cttcagtgga cgaaagggcc
     1981 tcgtgatacg cctattttta taggttaatg tcatgataat aatggtttct tagacgtcag
     2041 gtggcacttt tcggggaaat gtgcgcggaa cccctatttg tttatttttc taaatacatt
     2101 caaatatgta tccgctcatg agacaataac cctgataaat gcttcaataa tattgaaaaa
     2161 ggaagagtat gcgctcacgc aactggtcca gaaccttgac cgaacgcagc ggtggtaacg
     2221 gcgcagtggc ggttttcatg gcttgttatg actgtttttt tggggtacag tctatgcctc
     2281 gggcatccaa gcagcaagcg cgttacgccg tgggtcgatg tttgatgtta tggagcagca
     2341 acgatgttac gcagcagggc agtcgcccta aaacaaagtt aaacatcatg agggaagcgg
     2401 tgatcgccga agtatcgact caactatcag aggtagttgg cgtcatcgag cgccatctcg
     2461 aaccgacgtt gctggccgta catttgtacg gctccgcagt ggatggcggc ctgaagccac
     2521 acagcgatat tgatttgctg gttacggtga ccgtaaggct tgatgaaaca acgcggcgag
     2581 ctttgatcaa cgaccttttg gaaacttcgg cttcccctgg agagagcgag attctccgcg
     2641 ctgtagaagt caccattgtt gtgcacgacg acatcattcc gtggcgttat ccagctaagc
     2701 gcgaactgca atttggagaa tggcagcgca atgacattct tgcaggtatc ttcgagccag
     2761 ccacgatcga cattgatctg gctatcttgc tgacaaaagc aagagaacat agcgttgcct
     2821 tggtaggtcc agcggcggag gaactctttg atccggttcc tgaacaggat ctatttgagg
     2881 cgctaaatga aaccttaacg ctatggaact cgccgcccga ctgggctggc gatgagcgaa
     2941 atgtagtgct tacgttgtcc cgcatttggt acagcgcagt aaccggcaaa atcgcgccga
     3001 aggatgtcgc tgccgactgg gcaatggagc gcctgccggc ccagtatcag cccgtcatac
     3061 t
//
