# Supplementary material for: Building a pipeline to identify and engineer constitutive and repressible promoters
Source: Quant Plant Biol. 2023 Oct 19;4:e12. doi: 10.1017/qpb.2023.10 (PMC10600573; doi:10.1017/qpb.2023.10)
Supplement: Yang and Nemhauser supplementary material 6 — Yang and Nemhauser supplementary material [file S2632882823000103sup006.zip › Genebank/Level0/pich41295pro5u-pat3g08530hi.gb]

LOCUS       pICH41295(Pro+5U)-pAT3G 2862 bp ds-DNA     circular     06-MAY-2022
DEFINITION  .
FEATURES             Location/Qualifiers
     misc_feature    84..84
                     /label="G\to\A"
                     /ApEinfo_revcolor="#ffef86"
                     /ApEinfo_fwdcolor="#ffef86"
     misc_feature    277..891
                     /label="rep\(pMB1)"
                     /ApEinfo_revcolor="#85dae9"
                     /ApEinfo_fwdcolor="#85dae9"
     rep_origin      complement(876..876)
                     /label="ORI"
                     /ApEinfo_revcolor="#75c6a9"
                     /ApEinfo_fwdcolor="#75c6a9"
     misc_feature    1124..1127
                     /label="GGAG"
                     /ApEinfo_revcolor="#ffef86"
                     /ApEinfo_fwdcolor="#ffef86"
     misc_feature    1128..1495
                     /label="AT3G08530_Promoter"
                     /ApEinfo_revcolor="#f8d3a9"
                     /ApEinfo_fwdcolor="#f8d3a9"
     misc_feature    1138..1157
                     /label="bZIP"
                     /ApEinfo_revcolor="#b1ff67"
                     /ApEinfo_fwdcolor="#b1ff67"
     misc_feature    1141..1155
                     /label="G2-like"
                     /ApEinfo_revcolor="#d6b295"
                     /ApEinfo_fwdcolor="#d6b295"
     misc_feature    1142..1156
                     /label="G2-like"
                     /ApEinfo_revcolor="#b4abac"
                     /ApEinfo_fwdcolor="#b4abac"
     misc_feature    complement(1143..1153)
                     /label="G2-like"
                     /ApEinfo_revcolor="#f8d3a9"
                     /ApEinfo_fwdcolor="#f8d3a9"
     misc_feature    complement(1143..1156)
                     /label="G2-like"
                     /ApEinfo_revcolor="#b7e6d7"
                     /ApEinfo_fwdcolor="#b7e6d7"
     misc_feature    complement(1146..1156)
                     /label="G2-like"
                     /ApEinfo_revcolor="#f58a5e"
                     /ApEinfo_fwdcolor="#f58a5e"
     misc_feature    1149..1167
                     /label="NAC"
                     /ApEinfo_revcolor="#c6c9d1"
                     /ApEinfo_fwdcolor="#c6c9d1"
     misc_feature    1150..1168
                     /label="MIKC_MADS"
                     /ApEinfo_revcolor="#c7b0e3"
                     /ApEinfo_fwdcolor="#c7b0e3"
     misc_feature    complement(1150..1170)
                     /label="Dof"
                     /ApEinfo_revcolor="#84b0dc"
                     /ApEinfo_fwdcolor="#84b0dc"
     misc_feature    complement(1150..1170)
                     /label="MIKC_MADS"
                     /ApEinfo_revcolor="#f58a5e"
                     /ApEinfo_fwdcolor="#f58a5e"
     misc_feature    1151..1165
                     /label="MIKC_MADS"
                     /ApEinfo_revcolor="#85dae9"
                     /ApEinfo_fwdcolor="#85dae9"
     misc_feature    complement(1152..1165)
                     /label="MIKC_MADS"
                     /ApEinfo_revcolor="#f58a5e"
                     /ApEinfo_fwdcolor="#f58a5e"
     misc_feature    complement(1153..1165)
                     /label="MIKC_MADS"
                     /ApEinfo_revcolor="#d6b295"
                     /ApEinfo_fwdcolor="#d6b295"
     misc_feature    1153..1167
                     /label="MIKC_MADS"
                     /ApEinfo_revcolor="#ff9ccd"
                     /ApEinfo_fwdcolor="#ff9ccd"
     misc_feature    complement(1153..1167)
                     /label="MIKC_MADS"
                     /ApEinfo_revcolor="#b1ff67"
                     /ApEinfo_fwdcolor="#b1ff67"
     misc_feature    1159..1173
                     /label="MYB_related"
                     /ApEinfo_revcolor="#84b0dc"
                     /ApEinfo_fwdcolor="#84b0dc"
     misc_feature    complement(1159..1173)
                     /label="MYB_related"
                     /ApEinfo_revcolor="#85dae9"
                     /ApEinfo_fwdcolor="#85dae9"
     misc_feature    complement(1161..1173)
                     /label="GeBP"
                     /ApEinfo_revcolor="#d59687"
                     /ApEinfo_fwdcolor="#d59687"
     misc_feature    complement(1161..1175)
                     /label="MYB_related"
                     /ApEinfo_revcolor="#c7b0e3"
                     /ApEinfo_fwdcolor="#c7b0e3"
     misc_feature    1163..1175
                     /label="GATA"
                     /ApEinfo_revcolor="#d59687"
                     /ApEinfo_fwdcolor="#d59687"
     misc_feature    1169..1183
                     /label="ZF-HD"
                     /ApEinfo_revcolor="#75c6a9"
                     /ApEinfo_fwdcolor="#75c6a9"
     misc_feature    complement(1169..1183)
                     /label="ZF-HD"
                     /ApEinfo_revcolor="#d6b295"
                     /ApEinfo_fwdcolor="#d6b295"
     misc_feature    complement(1171..1181)
                     /label="WOX"
                     /ApEinfo_revcolor="#84b0dc"
                     /ApEinfo_fwdcolor="#84b0dc"
     misc_feature    complement(1204..1218)
                     /label="bZIP"
                     /ApEinfo_revcolor="#d6b295"
                     /ApEinfo_fwdcolor="#d6b295"
     misc_feature    1217..1235
                     /label="NAC"
                     /ApEinfo_revcolor="#d59687"
                     /ApEinfo_fwdcolor="#d59687"
     misc_feature    complement(1218..1232)
                     /label="NAC"
                     /ApEinfo_revcolor="#f8d3a9"
                     /ApEinfo_fwdcolor="#f8d3a9"
     misc_feature    1220..1234
                     /label="NAC"
                     /ApEinfo_revcolor="#d6b295"
                     /ApEinfo_fwdcolor="#d6b295"
     misc_feature    complement(1221..1231)
                     /label="HD-ZIP"
                     /ApEinfo_revcolor="#faac61"
                     /ApEinfo_fwdcolor="#faac61"
     misc_feature    complement(1231..1245)
                     /label="B3"
                     /ApEinfo_revcolor="#f58a5e"
                     /ApEinfo_fwdcolor="#f58a5e"
     misc_feature    complement(1232..1246)
                     /label="B3"
                     /ApEinfo_revcolor="#ff9ccd"
                     /ApEinfo_fwdcolor="#ff9ccd"
     misc_feature    complement(1233..1247)
                     /label="B3"
                     /ApEinfo_revcolor="#faac61"
                     /ApEinfo_fwdcolor="#faac61"
     misc_feature    complement(1237..1251)
                     /label="C2H2"
                     /ApEinfo_revcolor="#faac61"
                     /ApEinfo_fwdcolor="#faac61"
     primer          complement(1243..1295)
                     /label="08530_r7_R"
                     /note="sequence: CCACTCTAAACCTATACGTAAAGaaaacttaataattaaagatttgatacaag"
                     /ApEinfo_revcolor="#84b0dc"
                     /ApEinfo_fwdcolor="#84b0dc"
     misc_feature    complement(1257..1267)
                     /label="HD-ZIP"
                     /ApEinfo_revcolor="#faac61"
                     /ApEinfo_fwdcolor="#faac61"
     misc_feature    1273..1292
                     /label="r7 (w20)"
                     /ApEinfo_revcolor="#c6c9d1"
                     /ApEinfo_fwdcolor="#c6c9d1"
     primer          1273..1324
                     /label="08530_r7_F"
                     /note="sequence: CTTTACGTATAGGTTTAGAGTGGtgacacttcttccattcttaattattaag"
                     /ApEinfo_revcolor="#85dae9"
                     /ApEinfo_fwdcolor="#85dae9"
     misc_feature    1293..1295
                     /label="PAM"
                     /ApEinfo_revcolor="#84b0dc"
                     /ApEinfo_fwdcolor="#84b0dc"
     misc_feature    complement(1296..1310)
                     /label="bZIP"
                     /ApEinfo_revcolor="#d6b295"
                     /ApEinfo_fwdcolor="#d6b295"
     misc_feature    1309..1327
                     /label="NAC"
                     /ApEinfo_revcolor="#d59687"
                     /ApEinfo_fwdcolor="#d59687"
     misc_feature    complement(1310..1324)
                     /label="NAC"
                     /ApEinfo_revcolor="#f8d3a9"
                     /ApEinfo_fwdcolor="#f8d3a9"
     misc_feature    1312..1326
                     /label="NAC"
                     /ApEinfo_revcolor="#d6b295"
                     /ApEinfo_fwdcolor="#d6b295"
     misc_feature    complement(1313..1323)
                     /label="HD-ZIP"
                     /ApEinfo_revcolor="#faac61"
                     /ApEinfo_fwdcolor="#faac61"
     misc_feature    complement(1342..1356)
                     /label="NAC"
                     /ApEinfo_revcolor="#b7e6d7"
                     /ApEinfo_fwdcolor="#b7e6d7"
     misc_feature    1344..1358
                     /label="NAC"
                     /ApEinfo_revcolor="#ff9ccd"
                     /ApEinfo_fwdcolor="#ff9ccd"
     misc_feature    complement(1345..1355)
                     /label="HD-ZIP"
                     /ApEinfo_revcolor="#faac61"
                     /ApEinfo_fwdcolor="#faac61"
     misc_feature    1357..1367
                     /label="HD-ZIP"
                     /ApEinfo_revcolor="#85dae9"
                     /ApEinfo_fwdcolor="#85dae9"
     misc_feature    complement(1357..1367)
                     /label="HD-ZIP"
                     /ApEinfo_revcolor="#84b0dc"
                     /ApEinfo_fwdcolor="#84b0dc"
     misc_feature    1381..1399
                     /label="NAC"
                     /ApEinfo_revcolor="#75c6a9"
                     /ApEinfo_fwdcolor="#75c6a9"
     misc_feature    complement(1382..1397)
                     /label="NAC"
                     /ApEinfo_revcolor="#b1ff67"
                     /ApEinfo_fwdcolor="#b1ff67"
     misc_feature    complement(1385..1399)
                     /label="NAC"
                     /ApEinfo_revcolor="#85dae9"
                     /ApEinfo_fwdcolor="#85dae9"
     misc_feature    complement(1406..1422)
                     /label="Trihelix"
                     /ApEinfo_revcolor="#f8d3a9"
                     /ApEinfo_fwdcolor="#f8d3a9"
     misc_feature    1406..1426
                     /label="bHLH"
                     /ApEinfo_revcolor="#b4abac"
                     /ApEinfo_fwdcolor="#b4abac"
     misc_feature    complement(1407..1420)
                     /label="bHLH"
                     /ApEinfo_revcolor="#b7e6d7"
                     /ApEinfo_fwdcolor="#b7e6d7"
     misc_feature    complement(1407..1427)
                     /label="bHLH"
                     /ApEinfo_revcolor="#c6c9d1"
                     /ApEinfo_fwdcolor="#c6c9d1"
     misc_feature    1407..1429
                     /label="bHLH"
                     /ApEinfo_revcolor="#d59687"
                     /ApEinfo_fwdcolor="#d59687"
     misc_feature    1408..1421
                     /label="bHLH"
                     /ApEinfo_revcolor="#f8d3a9"
                     /ApEinfo_fwdcolor="#f8d3a9"
     misc_feature    1408..1422
                     /label="bHLH"
                     /ApEinfo_revcolor="#ffef86"
                     /ApEinfo_fwdcolor="#ffef86"
     misc_feature    1408..1425
                     /label="bZIP"
                     /ApEinfo_revcolor="#9eafd2"
                     /ApEinfo_fwdcolor="#9eafd2"
     misc_feature    1408..1428
                     /label="bHLH"
                     /ApEinfo_revcolor="#c6c9d1"
                     /ApEinfo_fwdcolor="#c6c9d1"
     misc_feature    1409..1423
                     /label="bZIP"
                     /ApEinfo_revcolor="#b7e6d7"
                     /ApEinfo_fwdcolor="#b7e6d7"
     misc_feature    complement(1409..1423)
                     /label="BES1"
                     /ApEinfo_revcolor="#9eafd2"
                     /ApEinfo_fwdcolor="#9eafd2"
     misc_feature    complement(1409..1423)
                     /label="bZIP"
                     /ApEinfo_revcolor="#d6b295"
                     /ApEinfo_fwdcolor="#d6b295"
     misc_feature    1411..1422
                     /label="bZIP"
                     /ApEinfo_revcolor="#f58a5e"
                     /ApEinfo_fwdcolor="#f58a5e"
     misc_feature    1411..1425
                     /label="FAR1"
                     /ApEinfo_revcolor="#c6c9d1"
                     /ApEinfo_fwdcolor="#c6c9d1"
     misc_feature    complement(1411..1428)
                     /label="bZIP"
                     /ApEinfo_revcolor="#84b0dc"
                     /ApEinfo_fwdcolor="#84b0dc"
     misc_feature    complement(1412..1422)
                     /label="BES1"
                     /ApEinfo_revcolor="#85dae9"
                     /ApEinfo_fwdcolor="#85dae9"
     misc_feature    1412..1426
                     /label="BES1"
                     /ApEinfo_revcolor="#faac61"
                     /ApEinfo_fwdcolor="#faac61"
     misc_feature    1412..1430
                     /label="bZIP"
                     /ApEinfo_revcolor="#b1ff67"
                     /ApEinfo_fwdcolor="#b1ff67"
     misc_feature    1413..1422
                     /label="bHLH"
                     /ApEinfo_revcolor="#9eafd2"
                     /ApEinfo_fwdcolor="#9eafd2"
     misc_feature    complement(1413..1422)
                     /label="bHLH"
                     /ApEinfo_revcolor="#c7b0e3"
                     /ApEinfo_fwdcolor="#c7b0e3"
     misc_feature    1413..1423
                     /label="BES1"
                     /ApEinfo_revcolor="#b4abac"
                     /ApEinfo_fwdcolor="#b4abac"
     misc_feature    complement(1413..1423)
                     /label="BES1"
                     /ApEinfo_revcolor="#ffef86"
                     /ApEinfo_fwdcolor="#ffef86"
     misc_feature    1414..1421
                     /label="bHLH"
                     /ApEinfo_revcolor="#9eafd2"
                     /ApEinfo_fwdcolor="#9eafd2"
     misc_feature    1414..1421
                     /label="bZIP"
                     /ApEinfo_revcolor="#b1ff67"
                     /ApEinfo_fwdcolor="#b1ff67"
     misc_feature    complement(1414..1421)
                     /label="bZIP"
                     /ApEinfo_revcolor="#75c6a9"
                     /ApEinfo_fwdcolor="#75c6a9"
     misc_feature    complement(1414..1421)
                     /label="bHLH"
                     /ApEinfo_revcolor="#c7b0e3"
                     /ApEinfo_fwdcolor="#c7b0e3"
     misc_feature    1414..1422
                     /label="bHLH"
                     /ApEinfo_revcolor="#b1ff67"
                     /ApEinfo_fwdcolor="#b1ff67"
     misc_feature    1414..1423
                     /label="bZIP"
                     /ApEinfo_revcolor="#faac61"
                     /ApEinfo_fwdcolor="#faac61"
     misc_feature    complement(1414..1423)
                     /label="bHLH"
                     /ApEinfo_revcolor="#84b0dc"
                     /ApEinfo_fwdcolor="#84b0dc"
     misc_feature    complement(1414..1427)
                     /label="bHLH"
                     /ApEinfo_revcolor="#ffef86"
                     /ApEinfo_fwdcolor="#ffef86"
     misc_feature    1415..1428
                     /label="bHLH"
                     /ApEinfo_revcolor="#b4abac"
                     /ApEinfo_fwdcolor="#b4abac"
     misc_feature    1415..1429
                     /label="bHLH"
                     /ApEinfo_revcolor="#c6c9d1"
                     /ApEinfo_fwdcolor="#c6c9d1"
     primer          complement(1420..1466)
                     /label="08530_r5_R"
                     /note="sequence: CCACGACTCTGTCAACTGACTTCcatccgaatttctaatgagacgac"
                     /ApEinfo_revcolor="#c7b0e3"
                     /ApEinfo_fwdcolor="#c7b0e3"
     misc_feature    1444..1463
                     /label="r5 (w17)"
                     /ApEinfo_revcolor="#d59687"
                     /ApEinfo_fwdcolor="#d59687"
     primer          1444..1490
                     /label="08530_r5_F"
                     /note="sequence: GAAGTCAGTTGACAGAGTCGTGGatgggccggacctggttataaatg"
                     /ApEinfo_revcolor="#faac61"
                     /ApEinfo_fwdcolor="#faac61"
     promoter        1464..1466
                     /label="PAM"
                     /ApEinfo_revcolor="#b7e6d7"
                     /ApEinfo_fwdcolor="#b7e6d7"
     misc_feature    1467..1477
                     /label="TCP"
                     /ApEinfo_revcolor="#faac61"
                     /ApEinfo_fwdcolor="#faac61"
     misc_feature    1471..1485
                     /label="C2H2"
                     /ApEinfo_revcolor="#c7b0e3"
                     /ApEinfo_fwdcolor="#c7b0e3"
     misc_feature    1496..1738
                     /label="AT3G08530_5'UTR"
                     /ApEinfo_revcolor="#b1ff67"
                     /ApEinfo_fwdcolor="#b1ff67"
     misc_feature    1739..1742
                     /label="AATG"
                     /ApEinfo_revcolor="#ffef86"
                     /ApEinfo_fwdcolor="#ffef86"
     CDS             1969..117
                     /label="Sm/Sp\no\DraIII"
                     /ApEinfo_revcolor="#ff9ccd"
                     /ApEinfo_fwdcolor="#ff9ccd"
ORIGIN
        1 gaagctagac aggcttatct tggacaagaa gaagatcgct tggcctcgcg cgcagatcag
       61 ttggaagaat ttgtccatta cgtaaaaggc gagatcacca aggtagtcgg caaataactg
      121 tcagaccaag tttactcata tatactttag attgatttaa aacttcattt ttaatttaaa
      181 aggatctagg tgaagatcct ttttgataat ctcatgacca aaatccctta acgtgagttt
      241 tcgttccact gagcgtcaga ccccgtagaa aagatcaaag gatcttcttg agatcctttt
      301 tttctgcgcg taatctgctg cttgcaaaca aaaaaaccac cgctaccagc ggtggtttgt
      361 ttgccggatc aagagctacc aactcttttt ccgaaggtaa ctggcttcag cagagcgcag
      421 ataccaaata ctgtccttct agtgtagccg tagttaggcc accacttcaa gaactctgta
      481 gcaccgccta catacctcgc tctgctaatc ctgttaccag tggctgctgc cagtggcgat
      541 aagtcgtgtc ttaccgggtt ggactcaaga cgatagttac cggataaggc gcagcggtcg
      601 ggctgaacgg ggggttcgtg cacacagccc agcttggagc gaacgaccta caccgaactg
      661 agatacctac agcgtgagct atgagaaagc gccacgcttc ccgaagggag aaaggcggac
      721 aggtatccgg taagcggcag ggtcggaaca ggagagcgca cgagggagct tccaggggga
      781 aacgcctggt atctttatag tcctgtcggg tttcgccacc tctgacttga gcgtcgattt
      841 ttgtgatgct cgtcaggggg gcggagccta tggaaaaacg ccagcaacgc ggccttttta
      901 cggttcctgg ccttttgctg gccttttgct cacatgttct ttcctgcgtt atcccctgat
      961 tctgtggata accgtattac cgcctttgag tgagctgata ccgctcgccg cagccgaacg
     1021 accgagcgca gcgagtcagt gagcgaggaa gcggaagagc gcccaatacg caaaccgcct
     1081 ctccccgcgc gttggccgat tcattaatca ctctgtggtc tcaggagagt gatactctat
     1141 gacataatat tccttcttct tttggatcag attaattaag ttttgtttct aattattaag
     1201 tcatgacact tcttccattc ttaattatta agtttttttt ttcttgtatc aaatctttaa
     1261 ttattaagtt ttCTTTACGT ATAGGTTTAG AGTGGtgaca cttcttccat tcttaattat
     1321 taagtttttt tcttggatca aatcttaatt attaagtcat ttattgttgt ttcacctaag
     1381 gtaccttcat ttaaaagcac caattaaaat atttcacgtg tcgtctcatt agaaattcgg
     1441 atgGAAGTCA GTTGACAGAG TCGTGGatgg gccggacctg gttataaatg taagactcta
     1501 attggatcgc tgttcgtcat tacttaccca tatatatttg ttattcttct tttctcaatt
     1561 ttctttctct ttccatcacc tttctcgttc acttgcttca gatctggcag cgatttcatt
     1621 tcttctccag tctttctctc gtctcggttc tatctcctgg ccattggcgg tcaggacttc
     1681 tcagccgtat atttgattcc gtccccggat ttactcttgc tgtgatctga ggtcaaacaa
     1741 tgtgagacca cgaagtggct cttcagtgga cgaaagggcc tcgtgatacg cctattttta
     1801 taggttaatg tcatgataat aatggtttct tagacgtcag gtggcacttt tcggggaaat
     1861 gtgcgcggaa cccctatttg tttatttttc taaatacatt caaatatgta tccgctcatg
     1921 agacaataac cctgataaat gcttcaataa tattgaaaaa ggaagagtat gcgctcacgc
     1981 aactggtcca gaaccttgac cgaacgcagc ggtggtaacg gcgcagtggc ggttttcatg
     2041 gcttgttatg actgtttttt tggggtacag tctatgcctc gggcatccaa gcagcaagcg
     2101 cgttacgccg tgggtcgatg tttgatgtta tggagcagca acgatgttac gcagcagggc
     2161 agtcgcccta aaacaaagtt aaacatcatg agggaagcgg tgatcgccga agtatcgact
     2221 caactatcag aggtagttgg cgtcatcgag cgccatctcg aaccgacgtt gctggccgta
     2281 catttgtacg gctccgcagt ggatggcggc ctgaagccac acagcgatat tgatttgctg
     2341 gttacggtga ccgtaaggct tgatgaaaca acgcggcgag ctttgatcaa cgaccttttg
     2401 gaaacttcgg cttcccctgg agagagcgag attctccgcg ctgtagaagt caccattgtt
     2461 gtgcacgacg acatcattcc gtggcgttat ccagctaagc gcgaactgca atttggagaa
     2521 tggcagcgca atgacattct tgcaggtatc ttcgagccag ccacgatcga cattgatctg
     2581 gctatcttgc tgacaaaagc aagagaacat agcgttgcct tggtaggtcc agcggcggag
     2641 gaactctttg atccggttcc tgaacaggat ctatttgagg cgctaaatga aaccttaacg
     2701 ctatggaact cgccgcccga ctgggctggc gatgagcgaa atgtagtgct tacgttgtcc
     2761 cgcatttggt acagcgcagt aaccggcaaa atcgcgccga aggatgtcgc tgccgactgg
     2821 gcaatggagc gcctgccggc ccagtatcag cccgtcatac tt
//
