# Supplementary material for: Building a pipeline to identify and engineer constitutive and repressible promoters
Source: Quant Plant Biol. 2023 Oct 19;4:e12. doi: 10.1017/qpb.2023.10 (PMC10600573; doi:10.1017/qpb.2023.10)
Supplement: Yang and Nemhauser supplementary material 6 — Yang and Nemhauser supplementary material [file S2632882823000103sup006.zip › Genebank/Level0/pich41295pro5u-pat3g18480.gb]

LOCUS       pICH41295(Pro+5U)-AT3G1 3352 bp ds-DNA     circular     12-MAY-2021
DEFINITION  .
FEATURES             Location/Qualifiers
     misc_feature    87..87
                     /label="G\to\A"
                     /ApEinfo_revcolor="#ffef86"
                     /ApEinfo_fwdcolor="#ffef86"
     misc_feature    280..894
                     /label="rep\(pMB1)"
                     /ApEinfo_revcolor="#85dae9"
                     /ApEinfo_fwdcolor="#85dae9"
     rep_origin      complement(879..879)
                     /label="ORI"
                     /ApEinfo_revcolor="#75c6a9"
                     /ApEinfo_fwdcolor="#75c6a9"
     misc_feature    1127..1130
                     /label="GGAG"
                     /ApEinfo_revcolor="#ffef86"
                     /ApEinfo_fwdcolor="#ffef86"
     misc_feature    1131..1999
                     /label="AT3G18480_Promoter"
                     /ApEinfo_revcolor="#84b0dc"
                     /ApEinfo_fwdcolor="#84b0dc"
     misc_feature    1135..1155
                     /label="MYB"
                     /ApEinfo_revcolor="#c7b0e3"
                     /ApEinfo_fwdcolor="#c7b0e3"
     misc_feature    1137..1155
                     /label="MYB"
                     /ApEinfo_revcolor="#ffef86"
                     /ApEinfo_fwdcolor="#ffef86"
     misc_feature    1138..1158
                     /label="MYB"
                     /ApEinfo_revcolor="#d59687"
                     /ApEinfo_fwdcolor="#d59687"
     misc_feature    complement(1139..1153)
                     /label="MYB"
                     /ApEinfo_revcolor="#ff9ccd"
                     /ApEinfo_fwdcolor="#ff9ccd"
     misc_feature    1139..1159
                     /label="MYB"
                     /ApEinfo_revcolor="#c7b0e3"
                     /ApEinfo_fwdcolor="#c7b0e3"
     misc_feature    1141..1155
                     /label="MYB"
                     /ApEinfo_revcolor="#b1ff67"
                     /ApEinfo_fwdcolor="#b1ff67"
     misc_feature    complement(1141..1155)
                     /label="MYB"
                     /ApEinfo_revcolor="#faac61"
                     /ApEinfo_fwdcolor="#faac61"
     misc_feature    1141..1159
                     /label="MYB"
                     /ApEinfo_revcolor="#ffef86"
                     /ApEinfo_fwdcolor="#ffef86"
     misc_feature    complement(1141..1159)
                     /label="MYB"
                     /ApEinfo_revcolor="#84b0dc"
                     /ApEinfo_fwdcolor="#84b0dc"
     misc_feature    1142..1154
                     /label="MYB"
                     /ApEinfo_revcolor="#f58a5e"
                     /ApEinfo_fwdcolor="#f58a5e"
     misc_feature    complement(1142..1156)
                     /label="MYB"
                     /ApEinfo_revcolor="#b4abac"
                     /ApEinfo_fwdcolor="#b4abac"
     misc_feature    1142..1162
                     /label="MYB"
                     /ApEinfo_revcolor="#faac61"
                     /ApEinfo_fwdcolor="#faac61"
     misc_feature    complement(1142..1162)
                     /label="MYB"
                     /ApEinfo_revcolor="#c6c9d1"
                     /ApEinfo_fwdcolor="#c6c9d1"
     misc_feature    complement(1143..1156)
                     /label="MYB"
                     /ApEinfo_revcolor="#9eafd2"
                     /ApEinfo_fwdcolor="#9eafd2"
     misc_feature    complement(1143..1157)
                     /label="MYB"
                     /ApEinfo_revcolor="#75c6a9"
                     /ApEinfo_fwdcolor="#75c6a9"
     misc_feature    1144..1154
                     /label="MYB"
                     /ApEinfo_revcolor="#f58a5e"
                     /ApEinfo_fwdcolor="#f58a5e"
     misc_feature    complement(1144..1156)
                     /label="MYB"
                     /ApEinfo_revcolor="#faac61"
                     /ApEinfo_fwdcolor="#faac61"
     misc_feature    1144..1161
                     /label="MYB"
                     /ApEinfo_revcolor="#b4abac"
                     /ApEinfo_fwdcolor="#b4abac"
     misc_feature    1145..1154
                     /label="MYB"
                     /ApEinfo_revcolor="#f8d3a9"
                     /ApEinfo_fwdcolor="#f8d3a9"
     misc_feature    1145..1159
                     /label="MYB"
                     /ApEinfo_revcolor="#85dae9"
                     /ApEinfo_fwdcolor="#85dae9"
     misc_feature    complement(1145..1159)
                     /label="MYB"
                     /ApEinfo_revcolor="#d6b295"
                     /ApEinfo_fwdcolor="#d6b295"
     misc_feature    complement(1146..1160)
                     /label="MYB"
                     /ApEinfo_revcolor="#84b0dc"
                     /ApEinfo_fwdcolor="#84b0dc"
     misc_feature    complement(1149..1158)
                     /label="MYB"
                     /ApEinfo_revcolor="#d59687"
                     /ApEinfo_fwdcolor="#d59687"
     misc_feature    1159..1176
                     /label="MYB"
                     /ApEinfo_revcolor="#d59687"
                     /ApEinfo_fwdcolor="#d59687"
     misc_feature    complement(1162..1176)
                     /label="MYB"
                     /ApEinfo_revcolor="#ff9ccd"
                     /ApEinfo_fwdcolor="#ff9ccd"
     misc_feature    1163..1177
                     /label="ERF"
                     /ApEinfo_revcolor="#c7b0e3"
                     /ApEinfo_fwdcolor="#c7b0e3"
     misc_feature    complement(1169..1177)
                     /label="NF-YB"
                     /ApEinfo_revcolor="#c6c9d1"
                     /ApEinfo_fwdcolor="#c6c9d1"
     misc_feature    complement(1187..1194)
                     /label="GATA"
                     /ApEinfo_revcolor="#f8d3a9"
                     /ApEinfo_fwdcolor="#f8d3a9"
     misc_feature    1187..1199
                     /label="GATA"
                     /ApEinfo_revcolor="#84b0dc"
                     /ApEinfo_fwdcolor="#84b0dc"
     misc_feature    complement(1230..1258)
                     /label="Dof"
                     /ApEinfo_revcolor="#b7e6d7"
                     /ApEinfo_fwdcolor="#b7e6d7"
     misc_feature    complement(1236..1256)
                     /label="Dof"
                     /ApEinfo_revcolor="#f58a5e"
                     /ApEinfo_fwdcolor="#f58a5e"
     misc_feature    complement(1236..1263)
                     /label="Dof"
                     /ApEinfo_revcolor="#85dae9"
                     /ApEinfo_fwdcolor="#85dae9"
     misc_feature    complement(1237..1257)
                     /label="Dof"
                     /ApEinfo_revcolor="#75c6a9"
                     /ApEinfo_fwdcolor="#75c6a9"
     misc_feature    complement(1279..1297)
                     /label="Dof"
                     /ApEinfo_revcolor="#c7b0e3"
                     /ApEinfo_fwdcolor="#c7b0e3"
     misc_feature    complement(1281..1291)
                     /label="Dof"
                     /ApEinfo_revcolor="#b1ff67"
                     /ApEinfo_fwdcolor="#b1ff67"
     misc_feature    complement(1282..1291)
                     /label="Dof"
                     /ApEinfo_revcolor="#f8d3a9"
                     /ApEinfo_fwdcolor="#f8d3a9"
     misc_feature    1297..1309
                     /label="MYB"
                     /ApEinfo_revcolor="#d6b295"
                     /ApEinfo_fwdcolor="#d6b295"
     misc_feature    1390..1401
                     /label="CAMTA"
                     /ApEinfo_revcolor="#d6b295"
                     /ApEinfo_fwdcolor="#d6b295"
     misc_feature    complement(1390..1401)
                     /label="CAMTA"
                     /ApEinfo_revcolor="#b4abac"
                     /ApEinfo_fwdcolor="#b4abac"
     misc_feature    1391..1401
                     /label="ZF-HD"
                     /ApEinfo_revcolor="#ffef86"
                     /ApEinfo_fwdcolor="#ffef86"
     misc_feature    complement(1465..1492)
                     /label="Dof"
                     /ApEinfo_revcolor="#75c6a9"
                     /ApEinfo_fwdcolor="#75c6a9"
     misc_feature    complement(1503..1531)
                     /label="Dof"
                     /ApEinfo_revcolor="#c6c9d1"
                     /ApEinfo_fwdcolor="#c6c9d1"
     misc_feature    complement(1504..1514)
                     /label="ZF-HD"
                     /ApEinfo_revcolor="#9eafd2"
                     /ApEinfo_fwdcolor="#9eafd2"
     misc_feature    1594..1606
                     /label="MYB"
                     /ApEinfo_revcolor="#f8d3a9"
                     /ApEinfo_fwdcolor="#f8d3a9"
     misc_feature    1596..1610
                     /label="MYB_related"
                     /ApEinfo_revcolor="#9eafd2"
                     /ApEinfo_fwdcolor="#9eafd2"
     misc_feature    1632..1643
                     /label="MIKC_MADS"
                     /ApEinfo_revcolor="#b1ff67"
                     /ApEinfo_fwdcolor="#b1ff67"
     misc_feature    1662..1676
                     /label="CPP"
                     /ApEinfo_revcolor="#ff9ccd"
                     /ApEinfo_fwdcolor="#ff9ccd"
     misc_feature    complement(1696..1709)
                     /label="Trihelix"
                     /ApEinfo_revcolor="#ffef86"
                     /ApEinfo_fwdcolor="#ffef86"
     misc_feature    complement(1720..1728)
                     /label="NAC"
                     /ApEinfo_revcolor="#b1ff67"
                     /ApEinfo_fwdcolor="#b1ff67"
     misc_feature    complement(1742..1769)
                     /label="Dof"
                     /ApEinfo_revcolor="#84b0dc"
                     /ApEinfo_fwdcolor="#84b0dc"
     misc_feature    complement(1743..1763)
                     /label="MIKC_MADS"
                     /ApEinfo_revcolor="#9eafd2"
                     /ApEinfo_fwdcolor="#9eafd2"
     misc_feature    1748..1767
                     /label="AP2"
                     /ApEinfo_revcolor="#85dae9"
                     /ApEinfo_fwdcolor="#85dae9"
     misc_feature    1757..1771
                     /label="B3"
                     /ApEinfo_revcolor="#f58a5e"
                     /ApEinfo_fwdcolor="#f58a5e"
     misc_feature    1759..1773
                     /label="B3"
                     /ApEinfo_revcolor="#faac61"
                     /ApEinfo_fwdcolor="#faac61"
     misc_feature    1800..1814
                     /label="CPP"
                     /ApEinfo_revcolor="#ff9ccd"
                     /ApEinfo_fwdcolor="#ff9ccd"
     misc_feature    1801..1815
                     /label="CPP"
                     /ApEinfo_revcolor="#b7e6d7"
                     /ApEinfo_fwdcolor="#b7e6d7"
     misc_feature    complement(1808..1822)
                     /label="CPP"
                     /ApEinfo_revcolor="#d6b295"
                     /ApEinfo_fwdcolor="#d6b295"
     misc_feature    complement(1817..1838)
                     /label="ZF-HD"
                     /ApEinfo_revcolor="#75c6a9"
                     /ApEinfo_fwdcolor="#75c6a9"
     misc_feature    1936..1954
                     /label="LFY"
                     /ApEinfo_revcolor="#b7e6d7"
                     /ApEinfo_fwdcolor="#b7e6d7"
     misc_feature    complement(1936..1954)
                     /label="LFY"
                     /ApEinfo_revcolor="#85dae9"
                     /ApEinfo_fwdcolor="#85dae9"
     misc_feature    2000..2231
                     /label="AT3G18480_5'UTR"
                     /ApEinfo_revcolor="#c6c9d1"
                     /ApEinfo_fwdcolor="#c6c9d1"
     misc_feature    2232..2235
                     /label="AATG"
                     /ApEinfo_revcolor="#ffef86"
                     /ApEinfo_fwdcolor="#ffef86"
     CDS             2462..120
                     /label="Sm/Sp\no\DraIII"
                     /ApEinfo_revcolor="#ff9ccd"
                     /ApEinfo_fwdcolor="#ff9ccd"
ORIGIN
        1 cttgaagcta gacaggctta tcttggacaa gaagaagatc gcttggcctc gcgcgcagat
       61 cagttggaag aatttgtcca ttacgtaaaa ggcgagatca ccaaggtagt cggcaaataa
      121 ctgtcagacc aagtttactc atatatactt tagattgatt taaaacttca tttttaattt
      181 aaaaggatct aggtgaagat cctttttgat aatctcatga ccaaaatccc ttaacgtgag
      241 ttttcgttcc actgagcgtc agaccccgta gaaaagatca aaggatcttc ttgagatcct
      301 ttttttctgc gcgtaatctg ctgcttgcaa acaaaaaaac caccgctacc agcggtggtt
      361 tgtttgccgg atcaagagct accaactctt tttccgaagg taactggctt cagcagagcg
      421 cagataccaa atactgtcct tctagtgtag ccgtagttag gccaccactt caagaactct
      481 gtagcaccgc ctacatacct cgctctgcta atcctgttac cagtggctgc tgccagtggc
      541 gataagtcgt gtcttaccgg gttggactca agacgatagt taccggataa ggcgcagcgg
      601 tcgggctgaa cggggggttc gtgcacacag cccagcttgg agcgaacgac ctacaccgaa
      661 ctgagatacc tacagcgtga gctatgagaa agcgccacgc ttcccgaagg gagaaaggcg
      721 gacaggtatc cggtaagcgg cagggtcgga acaggagagc gcacgaggga gcttccaggg
      781 ggaaacgcct ggtatcttta tagtcctgtc gggtttcgcc acctctgact tgagcgtcga
      841 tttttgtgat gctcgtcagg ggggcggagc ctatggaaaa acgccagcaa cgcggccttt
      901 ttacggttcc tggccttttg ctggcctttt gctcacatgt tctttcctgc gttatcccct
      961 gattctgtgg ataaccgtat taccgccttt gagtgagctg ataccgctcg ccgcagccga
     1021 acgaccgagc gcagcgagtc agtgagcgag gaagcggaag agcgcccaat acgcaaaccg
     1081 cctctccccg cgcgttggcc gattcattaa tcactctgtg gtctcaggag gctttaagaa
     1141 tggagggtgg gtgggtatat atatggttga tggtggatcg cttcgagaga tctacaaatg
     1201 tttaattttt agtacattgc actttgggaa aaatcataaa agttgtaaaa aagagtaaaa
     1261 gacttttaaa actagtacgt tgcacttttt gttaaaagga ggaaggtttt ttgaaaattg
     1321 atttttgttt aaggaaggtg agagatttta ctgattgtga gagattttaa gctacttaaa
     1381 agtaatatgt aaacgcgttt ttgggattgg tttaatccac acatatatac aagatacaaa
     1441 gaatttaatt taatgactaa gaaaattaaa gaaattatga ataaaaaaga aatatacatc
     1501 ctaaaaatgc gaaagtaaaa taaaacaggc tatgctaaat tttaaaatat taaattcaac
     1561 atttttctat tcataaaatt tctattaaaa ttatttgtag ataagagata atatgttcaa
     1621 acattattcc tctatataag gaatcaaact tgcaaacttt aaaataaaat tttgaaaaat
     1681 atatctaatg taatattctg gttttattag taaagtaata ttacttaata ctaacaaatt
     1741 acaaagaaaa gaactgaagg aaaaaaaata aacttttaaa attttctaac cagtgaaata
     1801 aattagaatt taaacttaaa attttattaa ttaataatag tcataacaaa atttgacaaa
     1861 tgttttcaac ttagatgtgc aataaacatg aatttattct actaaatcaa tactgggcct
     1921 atgaatggcg caaggaatag cccattggtt attctatatc ttttggacct tacgtttttg
     1981 aagcctgttt aggatcacac tcataacaaa aaaataaata agaattacgc ttctaccacc
     2041 attaaactct aatgtatctg aactcagaag atccgatcgg agtagtaaaa attcaacaaa
     2101 acaacaataa gaaaactcat taattcattc gtcggattcg aagaagaaat cacttcccag
     2161 aaactttctt cgtatcgaag tattgcttgt gttcttcgga gaaacgagat cgggatccga
     2221 atacgagtac aaatgtgaga ccacgaagtg gctcttcagt ggacgaaagg gcctcgtgat
     2281 acgcctattt ttataggtta atgtcatgat aataatggtt tcttagacgt caggtggcac
     2341 ttttcgggga aatgtgcgcg gaacccctat ttgtttattt ttctaaatac attcaaatat
     2401 gtatccgctc atgagacaat aaccctgata aatgcttcaa taatattgaa aaaggaagag
     2461 tatgcgctca cgcaactggt ccagaacctt gaccgaacgc agcggtggta acggcgcagt
     2521 ggcggttttc atggcttgtt atgactgttt ttttggggta cagtctatgc ctcgggcatc
     2581 caagcagcaa gcgcgttacg ccgtgggtcg atgtttgatg ttatggagca gcaacgatgt
     2641 tacgcagcag ggcagtcgcc ctaaaacaaa gttaaacatc atgagggaag cggtgatcgc
     2701 cgaagtatcg actcaactat cagaggtagt tggcgtcatc gagcgccatc tcgaaccgac
     2761 gttgctggcc gtacatttgt acggctccgc agtggatggc ggcctgaagc cacacagcga
     2821 tattgatttg ctggttacgg tgaccgtaag gcttgatgaa acaacgcggc gagctttgat
     2881 caacgacctt ttggaaactt cggcttcccc tggagagagc gagattctcc gcgctgtaga
     2941 agtcaccatt gttgtgcacg acgacatcat tccgtggcgt tatccagcta agcgcgaact
     3001 gcaatttgga gaatggcagc gcaatgacat tcttgcaggt atcttcgagc cagccacgat
     3061 cgacattgat ctggctatct tgctgacaaa agcaagagaa catagcgttg ccttggtagg
     3121 tccagcggcg gaggaactct ttgatccggt tcctgaacag gatctatttg aggcgctaaa
     3181 tgaaacctta acgctatgga actcgccgcc cgactgggct ggcgatgagc gaaatgtagt
     3241 gcttacgttg tcccgcattt ggtacagcgc agtaaccggc aaaatcgcgc cgaaggatgt
     3301 cgctgccgac tgggcaatgg agcgcctgcc ggcccagtat cagcccgtca ta
//
