# Supplementary material for: Building a pipeline to identify and engineer constitutive and repressible promoters
Source: Quant Plant Biol. 2023 Oct 19;4:e12. doi: 10.1017/qpb.2023.10 (PMC10600573; doi:10.1017/qpb.2023.10)
Supplement: Yang and Nemhauser supplementary material 6 — Yang and Nemhauser supplementary material [file S2632882823000103sup006.zip › Genebank/Level0/pich41295pro5u-pat4g13780.gb]

LOCUS       pICH41295(Pro+5U)-pAT4G 3333 bp ds-DNA     circular     27-JUL-2021
DEFINITION  .
FEATURES             Location/Qualifiers
     misc_feature    77..77
                     /label="G\to\A"
                     /ApEinfo_revcolor="#ffef86"
                     /ApEinfo_fwdcolor="#ffef86"
     misc_feature    270..884
                     /label="rep\(pMB1)"
                     /ApEinfo_revcolor="#85dae9"
                     /ApEinfo_fwdcolor="#85dae9"
     rep_origin      complement(869..869)
                     /label="ORI"
                     /ApEinfo_revcolor="#75c6a9"
                     /ApEinfo_fwdcolor="#75c6a9"
     misc_feature    1117..1120
                     /label="GGAG"
                     /ApEinfo_revcolor="#ffef86"
                     /ApEinfo_fwdcolor="#ffef86"
     misc_feature    1121..2040
                     /label="AT4G13780 Promoter"
                     /ApEinfo_revcolor="#75c6a9"
                     /ApEinfo_fwdcolor="#75c6a9"
     misc_feature    2041..2202
                     /label="AT4G13780 5'UTR"
                     /ApEinfo_revcolor="#85dae9"
                     /ApEinfo_fwdcolor="#85dae9"
     misc_feature    2203..2206
                     /label="AATG"
                     /ApEinfo_revcolor="#ffef86"
                     /ApEinfo_fwdcolor="#ffef86"
     CDS             2433..110
                     /label="Sm/Sp\no\DraIII"
                     /ApEinfo_revcolor="#ff9ccd"
                     /ApEinfo_fwdcolor="#ff9ccd"
ORIGIN
        1 gacaggctta tcttggacaa gaagaagatc gcttggcctc gcgcgcagat cagttggaag
       61 aatttgtcca ttacgtaaaa ggcgagatca ccaaggtagt cggcaaataa ctgtcagacc
      121 aagtttactc atatatactt tagattgatt taaaacttca tttttaattt aaaaggatct
      181 aggtgaagat cctttttgat aatctcatga ccaaaatccc ttaacgtgag ttttcgttcc
      241 actgagcgtc agaccccgta gaaaagatca aaggatcttc ttgagatcct ttttttctgc
      301 gcgtaatctg ctgcttgcaa acaaaaaaac caccgctacc agcggtggtt tgtttgccgg
      361 atcaagagct accaactctt tttccgaagg taactggctt cagcagagcg cagataccaa
      421 atactgtcct tctagtgtag ccgtagttag gccaccactt caagaactct gtagcaccgc
      481 ctacatacct cgctctgcta atcctgttac cagtggctgc tgccagtggc gataagtcgt
      541 gtcttaccgg gttggactca agacgatagt taccggataa ggcgcagcgg tcgggctgaa
      601 cggggggttc gtgcacacag cccagcttgg agcgaacgac ctacaccgaa ctgagatacc
      661 tacagcgtga gctatgagaa agcgccacgc ttcccgaagg gagaaaggcg gacaggtatc
      721 cggtaagcgg cagggtcgga acaggagagc gcacgaggga gcttccaggg ggaaacgcct
      781 ggtatcttta tagtcctgtc gggtttcgcc acctctgact tgagcgtcga tttttgtgat
      841 gctcgtcagg ggggcggagc ctatggaaaa acgccagcaa cgcggccttt ttacggttcc
      901 tggccttttg ctggcctttt gctcacatgt tctttcctgc gttatcccct gattctgtgg
      961 ataaccgtat taccgccttt gagtgagctg ataccgctcg ccgcagccga acgaccgagc
     1021 gcagcgagtc agtgagcgag gaagcggaag agcgcccaat acgcaaaccg cctctccccg
     1081 cgcgttggcc gattcattaa tcactctgtg gtctcaggag aatcatgaga ttttttttaa
     1141 aaaagttttt tttaaacttt ggtgttatta tttaaaaatg ttactaaaat catcgttctc
     1201 tgtgtcgaaa tctttgtgtg aagtttaatc attaaaaaaa aatctactag agatgaagtt
     1261 ttaacgatga agaaaatgat atgatttatc atatttatag agatttaaca taaatattcc
     1321 tataattttg ttttatacga aataaattat acaaagaatc ttaccactaa cgagtgcctt
     1381 taaacacttc tttgacatgt tgtcaaatgt tagcttgtga ttatagacat gattactcta
     1441 ttgcaatttg taggtaaata attaaacaat taaatttgcc tccacatttt tccctctctg
     1501 acaagtatac cttggaagat tctgcctctt agtcatatga tagatattct tcaaccgttg
     1561 tttagagaat tggtacataa ctctcttatt ttaaccatag tgttatccat atgtagcatt
     1621 tgaaatatat gttgtgaaat gatataataa cagaaagatg aagaagtcca acaatatgaa
     1681 aaaagttcgc ttcaagtttg ggctgataga cgtggtaaat ctgttttgtt taacataaaa
     1741 gatagaccta gtcacctagc aaagagtttc tataggacgt ggtcatgttg taaaacaaaa
     1801 gaaaatgatt taggagaaag tttccatgta atataggacg tggtcatgtt gtattttttt
     1861 tttttgttaa tggtaatttc ctaattaata tagtcacttt actttagttt cacaaaagtt
     1921 taataattca ctaaactata gtaaagctat ttagattccg gtttaattcc atccatacca
     1981 gtaagatcaa tatcttgcaa atgcaattca gttatcaaac cggaaagtga ccaactttct
     2041 gtctggtcta aacttaaccg gatctatctg aggccgccgt tacttaggtt taccatcagc
     2101 taaagagctt ctcttttctc agcttctctg attcgtcttt ctcctctgtc tctgactctt
     2161 cgcgaaaacc ctaattagct ttgtggtctt gttgttttcg ccaatgtgag accacgaagt
     2221 ggctcttcag tggacgaaag ggcctcgtga tacgcctatt tttataggtt aatgtcatga
     2281 taataatggt ttcttagacg tcaggtggca cttttcgggg aaatgtgcgc ggaaccccta
     2341 tttgtttatt tttctaaata cattcaaata tgtatccgct catgagacaa taaccctgat
     2401 aaatgcttca ataatattga aaaaggaaga gtatgcgctc acgcaactgg tccagaacct
     2461 tgaccgaacg cagcggtggt aacggcgcag tggcggtttt catggcttgt tatgactgtt
     2521 tttttggggt acagtctatg cctcgggcat ccaagcagca agcgcgttac gccgtgggtc
     2581 gatgtttgat gttatggagc agcaacgatg ttacgcagca gggcagtcgc cctaaaacaa
     2641 agttaaacat catgagggaa gcggtgatcg ccgaagtatc gactcaacta tcagaggtag
     2701 ttggcgtcat cgagcgccat ctcgaaccga cgttgctggc cgtacatttg tacggctccg
     2761 cagtggatgg cggcctgaag ccacacagcg atattgattt gctggttacg gtgaccgtaa
     2821 ggcttgatga aacaacgcgg cgagctttga tcaacgacct tttggaaact tcggcttccc
     2881 ctggagagag cgagattctc cgcgctgtag aagtcaccat tgttgtgcac gacgacatca
     2941 ttccgtggcg ttatccagct aagcgcgaac tgcaatttgg agaatggcag cgcaatgaca
     3001 ttcttgcagg tatcttcgag ccagccacga tcgacattga tctggctatc ttgctgacaa
     3061 aagcaagaga acatagcgtt gccttggtag gtccagcggc ggaggaactc tttgatccgg
     3121 ttcctgaaca ggatctattt gaggcgctaa atgaaacctt aacgctatgg aactcgccgc
     3181 ccgactgggc tggcgatgag cgaaatgtag tgcttacgtt gtcccgcatt tggtacagcg
     3241 cagtaaccgg caaaatcgcg ccgaaggatg tcgctgccga ctgggcaatg gagcgcctgc
     3301 cggcccagta tcagcccgtc atacttgaag cta
//
