# Supplementary material for: Building a pipeline to identify and engineer constitutive and repressible promoters
Source: Quant Plant Biol. 2023 Oct 19;4:e12. doi: 10.1017/qpb.2023.10 (PMC10600573; doi:10.1017/qpb.2023.10)
Supplement: Yang and Nemhauser supplementary material 6 — Yang and Nemhauser supplementary material [file S2632882823000103sup006.zip › Genebank/Level1/pich47732lvl1-pat1g18700yfp-tat1g18700.gb]

LOCUS       pICH47732(lvl1)-pAT1G18 6465 bp ds-DNA     circular     31-AUG-2021
DEFINITION  .
FEATURES             Location/Qualifiers
     misc_feature    830..1619
                     /label="pUC\ori"
                     /ApEinfo_revcolor="#85dae9"
                     /ApEinfo_fwdcolor="#85dae9"
     rep_origin      865..865
                     /label="ORI"
                     /ApEinfo_revcolor="#c7b0e3"
                     /ApEinfo_fwdcolor="#c7b0e3"
     CDS             complement(1627..2484)
                     /label="AP\r"
                     /ApEinfo_revcolor="#d6b295"
                     /ApEinfo_fwdcolor="#d6b295"
     rep_origin      complement(2682..3299)
                     /label="oriV"
                     /ApEinfo_revcolor="#d59687"
                     /ApEinfo_fwdcolor="#d59687"
     misc_feature    3329..3476
                     /label="TDNA-LB"
                     /ApEinfo_revcolor="#b4abac"
                     /ApEinfo_fwdcolor="#b4abac"
     misc_feature    3512..3515
                     /label="TGCC"
                     /ApEinfo_revcolor="#85dae9"
                     /ApEinfo_fwdcolor="#85dae9"
     misc_feature    3528..3531
                     /label="GGAG"
                     /ApEinfo_revcolor="#b4abac"
                     /ApEinfo_fwdcolor="#b4abac"
     misc_feature    3532..3903
                     /label="AT1G18700_Promoter"
                     /ApEinfo_revcolor="#75c6a9"
                     /ApEinfo_fwdcolor="#75c6a9"
     misc_feature    complement(3608..3623)
                     /label="Trihelix"
                     /ApEinfo_revcolor="#75c6a9"
                     /ApEinfo_fwdcolor="#75c6a9"
     misc_feature    complement(3614..3623)
                     /label="Trihelix"
                     /ApEinfo_revcolor="#c6c9d1"
                     /ApEinfo_fwdcolor="#c6c9d1"
     misc_feature    3653..3667
                     /label="CPP"
                     /ApEinfo_revcolor="#ff9ccd"
                     /ApEinfo_fwdcolor="#ff9ccd"
     misc_feature    3703..3723
                     /label="MYB"
                     /ApEinfo_revcolor="#d59687"
                     /ApEinfo_fwdcolor="#d59687"
     misc_feature    3709..3723
                     /label="MYB"
                     /ApEinfo_revcolor="#d6b295"
                     /ApEinfo_fwdcolor="#d6b295"
     misc_feature    3711..3725
                     /label="MYB"
                     /ApEinfo_revcolor="#b7e6d7"
                     /ApEinfo_fwdcolor="#b7e6d7"
     misc_feature    3713..3722
                     /label="MYB"
                     /ApEinfo_revcolor="#f58a5e"
                     /ApEinfo_fwdcolor="#f58a5e"
     misc_feature    complement(3730..3748)
                     /label="Dof"
                     /ApEinfo_revcolor="#84b0dc"
                     /ApEinfo_fwdcolor="#84b0dc"
     misc_feature    3732..3758
                     /label="Dof"
                     /ApEinfo_revcolor="#b4abac"
                     /ApEinfo_fwdcolor="#b4abac"
     misc_feature    complement(3733..3752)
                     /label="AP2"
                     /ApEinfo_revcolor="#b1ff67"
                     /ApEinfo_fwdcolor="#b1ff67"
     misc_feature    complement(3736..3750)
                     /label="B3"
                     /ApEinfo_revcolor="#b7e6d7"
                     /ApEinfo_fwdcolor="#b7e6d7"
     misc_feature    complement(3737..3751)
                     /label="B3"
                     /ApEinfo_revcolor="#75c6a9"
                     /ApEinfo_fwdcolor="#75c6a9"
     misc_feature    3737..3757
                     /label="MIKC_MADS"
                     /ApEinfo_revcolor="#ffef86"
                     /ApEinfo_fwdcolor="#ffef86"
     misc_feature    complement(3738..3752)
                     /label="B3"
                     /ApEinfo_revcolor="#f8d3a9"
                     /ApEinfo_fwdcolor="#f8d3a9"
     misc_feature    complement(3739..3753)
                     /label="B3"
                     /ApEinfo_revcolor="#d59687"
                     /ApEinfo_fwdcolor="#d59687"
     misc_feature    complement(3740..3754)
                     /label="B3"
                     /ApEinfo_revcolor="#faac61"
                     /ApEinfo_fwdcolor="#faac61"
     misc_feature    complement(3742..3756)
                     /label="B3"
                     /ApEinfo_revcolor="#f58a5e"
                     /ApEinfo_fwdcolor="#f58a5e"
     misc_feature    3742..3762
                     /label="B3"
                     /ApEinfo_revcolor="#ff9ccd"
                     /ApEinfo_fwdcolor="#ff9ccd"
     misc_feature    3742..3762
                     /label="ARF"
                     /ApEinfo_revcolor="#d6b295"
                     /ApEinfo_fwdcolor="#d6b295"
     misc_feature    3774..3792
                     /label="Trihelix"
                     /ApEinfo_revcolor="#c7b0e3"
                     /ApEinfo_fwdcolor="#c7b0e3"
     misc_feature    complement(3793..3813)
                     /label="BBR-BPC"
                     /ApEinfo_revcolor="#85dae9"
                     /ApEinfo_fwdcolor="#85dae9"
     misc_feature    complement(3799..3819)
                     /label="BBR-BPC"
                     /ApEinfo_revcolor="#c7b0e3"
                     /ApEinfo_fwdcolor="#c7b0e3"
     misc_feature    3831..3843
                     /label="ARR-B"
                     /ApEinfo_revcolor="#ffef86"
                     /ApEinfo_fwdcolor="#ffef86"
     misc_feature    3833..3842
                     /label="ARR-B"
                     /ApEinfo_revcolor="#84b0dc"
                     /ApEinfo_fwdcolor="#84b0dc"
     misc_feature    3835..3842
                     /label="ARR-B"
                     /ApEinfo_revcolor="#faac61"
                     /ApEinfo_fwdcolor="#faac61"
     misc_feature    3838..3852
                     /label="Trihelix"
                     /ApEinfo_revcolor="#9eafd2"
                     /ApEinfo_fwdcolor="#9eafd2"
     misc_feature    complement(3867..3875)
                     /label="NAC"
                     /ApEinfo_revcolor="#f8d3a9"
                     /ApEinfo_fwdcolor="#f8d3a9"
     misc_feature    complement(3871..3879)
                     /label="NAC"
                     /ApEinfo_revcolor="#b1ff67"
                     /ApEinfo_fwdcolor="#b1ff67"
     misc_feature    3904..3992
                     /label="AT1G18700 5'UTR"
                     /ApEinfo_revcolor="#faac61"
                     /ApEinfo_fwdcolor="#faac61"
     misc_feature    3993..3996
                     /label="AATG"
                     /ApEinfo_revcolor="#ffef86"
                     /ApEinfo_fwdcolor="#ffef86"
     misc_feature    3997..4017
                     /label="SV40NLS"
                     /ApEinfo_revcolor="#7ea7d8"
                     /ApEinfo_fwdcolor="#7ea7d8"
     CDS             3997..4053
                     /label="Translation 3997-4053"
     misc_feature    4018..4053
                     /label="GS12b"
                     /ApEinfo_revcolor="#7ea7d8"
                     /ApEinfo_fwdcolor="#7ea7d8"
     primer          4024..4072
                     /label="NLS_YFP_F2"
                     /note="sequence: ggtagtggtagtggaagcggtagtggcagtATGGTGAGCAAGGGCGAGG"
                     /ApEinfo_revcolor="#d6b295"
                     /ApEinfo_fwdcolor="#d6b295"
     primer          4024..4077
                     /label="NLS_YFP_F"
                     /note="sequence: ggtagtggtagtggaagcggtagtggcagtATGGTGAGCAAGGGCGAGGaGCTg"
                     /ApEinfo_revcolor="#ff9ccd"
                     /ApEinfo_fwdcolor="#ff9ccd"
     CDS             4054..4773
                     /label="YFP (Aequorea victoria)"
                     /ApEinfo_revcolor="#d59687"
                     /ApEinfo_fwdcolor="#d59687"
     CDS             4054..4773
                     /label="Translation 4054-4773"
     misc_feature    4774..4777
                     /label="GCTT 4bp overhang"
                     /ApEinfo_revcolor="#85dae9"
                     /ApEinfo_fwdcolor="#85dae9"
     misc_feature    4778..5370
                     /label="AT1G18700 3'UTR"
                     /ApEinfo_revcolor="#ff9ccd"
                     /ApEinfo_fwdcolor="#ff9ccd"
     misc_feature    5371..5620
                     /label="AT1G18700_Terminator"
                     /ApEinfo_revcolor="#84b0dc"
                     /ApEinfo_fwdcolor="#84b0dc"
     misc_feature    5621..5624
                     /label="CGCT"
                     /ApEinfo_revcolor="#85dae9"
                     /ApEinfo_fwdcolor="#85dae9"
     misc_feature    complement(5652..5779)
                     /label="RB\short"
                     /ApEinfo_revcolor="#85dae9"
                     /ApEinfo_fwdcolor="#85dae9"
     misc_feature    complement(5803..819)
                     /label="RK2\trfa\(no\Esp3I)"
                     /ApEinfo_revcolor="#b7e6d7"
                     /ApEinfo_fwdcolor="#b7e6d7"
ORIGIN
        1 tgaccttgtt ttgcagcgcc tcgcgcggga ttttcttgtt gcgcgtggtg aacagggcag
       61 agcgggccgt gtcgtttggc atcgctcgca tcgtgtccgg ccacggcgca atatcgaaca
      121 aggaaagctg catttccttg atctgctgct tcgtgtgttt cagcaacgcg gcctgcttgg
      181 cctcgctgac ctgttttgcc aggtcctcgc cggcggtttt tcgcttcttg gtcgtcatag
      241 ttcctcgcgt gtcgatggtc atcgacttcg ccaaacctgc cgcctcctgt tcaagacgac
      301 gcgaacgctc cacggcggcc gatggcgcgg gcagggcagg gggagccagt tgcacgctgt
      361 cgcgctcgat cttggccgta gcttgctgga ccatcgagcc gacggactgg aaggtttcgc
      421 ggggcgcacg catgacggtg cggcttgcga tggtttcggc atcctcggcg gaaaaccccg
      481 cgtcgatcag ttcttgcctg tatgccttcc ggtcaaacgt ccgattcatt caccctcctt
      541 gcgggattgc cccgactcac gccggggcaa tgtgccctta ttcctgattt gacccgcctg
      601 gtgccttggt gtccagataa tccaccttat cggcaatgaa gtcggtcccg tagaccgtct
      661 ggccgtcctt ctcgtacttg gtattccgaa tcttgccctg cacgaatacc agcgacccct
      721 tgcccaaata cttgccgtgg gcctcggcct gagagccaaa acacttgatg cggaagaagt
      781 cggtgcgctc ctgcttgtcg ccggcatcgt tgcgccacat ctaggatctg ccaggaaccg
      841 taaaaaggcc gcgttgctgg cgtttttcca taggctccgc ccccctgacg agcatcacaa
      901 aaatcgacgc tcaagtcaga ggtggcgaaa cccgacagga ctataaagat accaggcgtt
      961 tccccctgga agctccctcg tgcgctctcc tgttccgacc ctgccgctta ccggatacct
     1021 gtccgccttt ctcccttcgg gaagcgtggc gctttctcat agctcacgct gtaggtatct
     1081 cagttcggtg taggtcgttc gctccaagct gggctgtgtg cacgaacccc ccgttcagcc
     1141 cgaccgctgc gccttatccg gtaactatcg tcttgagtcc aacccggtaa gacacgactt
     1201 atcgccactg gcagcagcca ctggtaacag gattagcaga gcgaggtatg taggcggtgc
     1261 tacagagttc ttgaagtggt ggcctaacta cggctacact agaaggacag tatttggtat
     1321 ctgcgctctg ctgaagccag ttaccttcgg aaaaagagtt ggtagctctt gatccggcaa
     1381 acaaaccacc gctggtagcg gtggtttttt tgtttgcaag cagcagatta cgcgcagaaa
     1441 aaaaggatct caagaagatc ctttgatctt ttctacgggg tctgacgctc agtggaacga
     1501 aaactcacgt taagggattt tggtcatgag attatcaaaa aggatcttca cctagatcct
     1561 tttaaattaa aaatgaagtt ttaaatcaat ctaaagtata tatgagtaaa cttggtctga
     1621 cagttaccaa tgcttaatca gtgaggcacc tatctcagcg atctgtctat ttcgttcatc
     1681 catagttgcc tgactccccg tcgtgtagat aactacgata cgggagggct taccatctgg
     1741 ccccagtgct gcaatgatac cgcgagaacc acgctcaccg gctccagatt tatcagcaat
     1801 aaaccagcca gccggaaggg ccgagcgcag aagtggtcct gcaactttat ccgcctccat
     1861 ccagtctatt aattgttgcc gggaagctag agtaagtagt tcgccagtta atagtttgcg
     1921 caacgttgtt gccattgcta caggcatcgt ggtgtcacgc tcgtcgtttg gtatggcttc
     1981 attcagctcc ggttcccaac gatcaaggcg agttacatga tcccccatgt tgtgcaaaaa
     2041 agcggttagc tccttcggtc ctccgatcgt tgtcagaagt aagttggccg cagtgttatc
     2101 actcatggtt atggcagcac tgcataattc tcttactgtc atgccatccg taagatgctt
     2161 ttctgtgact ggtgagtact caaccaagtc attctgagaa tagtgtatgc ggcgaccgag
     2221 ttgctcttgc ccggcgtcaa tacgggataa taccgcgcca catagcagaa ctttaaaagt
     2281 gctcatcatt ggaaaacgtt cttcggggcg aaaactctca aggatcttac cgctgttgag
     2341 atccagttcg atgtaaccca ctcgtgcacc caactgatct tcagcatctt ttactttcac
     2401 cagcgtttct gggtgagcaa aaacaggaag gcaaaatgcc gcaaaaaagg gaataagggc
     2461 gacacggaaa tgttgaatac tcatactctt cctttttcaa tattattgaa gcatttatca
     2521 gggttattgt ctcatgagcg gatacatatt tgaatgtatt tagaaaaata aacaaatagg
     2581 ggttccgcgc acgaattggc cagcgctgcc atttttgggg tgaggccgtt cgcggccgag
     2641 gggcgcagcc cctgggggga tgggaggccc gcgttagcgg gccgggaggg ttcgagaagg
     2701 gggggcaccc cccttcggcg tgcgcggtca cgcgcacagg gcgcagccct ggttaaaaac
     2761 aaggtttata aatattggtt taaaagcagg ttaaaagaca ggttagcggt ggccgaaaaa
     2821 cgggcggaaa cccttgcaaa tgctggattt tctgcctgtg gacagcccct caaatgtcaa
     2881 taggtgcgcc cctcatctgt cagcactctg cccctcaagt gtcaaggatc gcgcccctca
     2941 tctgtcagta gtcgcgcccc tcaagtgtca ataccgcagg gcacttatcc ccaggcttgt
     3001 ccacatcatc tgtgggaaac tcgcgtaaaa tcaggcgttt tcgccgattt gcgaggctgg
     3061 ccagctccac gtcgccggcc gaaatcgagc ctgcccctca tctgtcaacg ccgcgccggg
     3121 tgagtcggcc cctcaagtgt caacgtccgc ccctcatctg tcagtgaggg ccaagttttc
     3181 cgcgaggtat ccacaacgcc ggcggccgcg gtgtctcgca cacggcttcg acggcgtttc
     3241 tggcgcgttt gcagggccat agacggccgc cagcccagcg gcgagggcaa ccagcccggt
     3301 gagcgtcgca aaggagatcc tgatctgact gatgggctgc ctgtatcgag tggtgatttt
     3361 gtgccgagct gccggtcggg gagctgttgg ctggctggtg gcaggatata ttgtggtgta
     3421 aacaaattga cgcttagaca acttaataac acattgcgga cgtttttaat gtactggggt
     3481 ggatgcagtg ggccccactc tgtgaagaca atgccgaatt cggatccgga gttttatttt
     3541 gtttatttca caatatgtgt tccattcagg tattaaataa acttttgcac aaaacaaaat
     3601 ggtagtaata atgtatttac catggaaata gatagttgat catttgtatt ttatttaaaa
     3661 attataaagg ttttggcaat tttatctgta aattcgtaat actatctaat attgtttggt
     3721 agtcgtcaca tattaatctt tttttttgtt tttgttaaaa ataacatatt aatcttaaac
     3781 cataattata tttaatttta gaaaaagaga gatttagtat gctgtgatct gataagatac
     3841 gattttaacc ataataaaag agtataatta cttacttaat gctaagagtc gatccctttt
     3901 tttatttatt aagaaaaacg cggaaaaata accgaaggag atttacactt atcacatcga
     3961 gactctttga tcggagtttc ccaaaatccc cgaatgccaa agaagaagag gaaagtcgga
     4021 agtggtagtg gtagtggaag cggtagtggc agtATGGTGA GCAAGGGCGA GGaGCTgtTC
     4081 ACCGGGGTGG tGCCCATCCT GGTCGAGCTG GACGGCGACG TAAACGGCCA CAAGtTCAGC
     4141 GTGTCCGGCG AGGGCGAGGG CGATGCCACC TACGGCAAgC TGACCCTGAA GTTCATCTGC
     4201 ACCACCGGCA AGCTGCCCGT GCCCTggCCC ACCCTCGTGA CCACCTTCGG CTACGGCCTG
     4261 CAGTGCTTCG CCCGCTACCC CGACCACATG AAGCAGCACG ACTTCTTCAA GTCCGCCATG
     4321 CCCGAAGGCT ACGTCCAGGA GCGCACCATC TTCTTCAAGG ACGACGGCAA CTACAAGACC
     4381 CGCGCCGAGG TGAAGTTCGA GGGCGACACC CTGGTGAACC GCATCGAGCT GAAGGGCATC
     4441 GACTTCAAGG AGGACGGCAA CATCCTGGGG CACAAGCTGG AGTACAACTA CAACAGCCAC
     4501 AACGTCTATA TCATGGCCGA CAAGCAGAAG AACGGCATCA AGGTGAACTT CAAGATCCGC
     4561 CACAACATCG AGGACGGCAG CGTGCAGCTC GCCGACCACT ACCAGCAGAA CACCCCCATC
     4621 GGCGACGGCC CCGTGCTGCT GCCCGACAAC CACTACCTGA GCTACCAGTC CGCCCTGAGC
     4681 AAAGACCCCA ACGAGAAGCG CGATCACATG GTCCTGCTGG AGTTCGTGAC CGCCGCCGGG
     4741 ATCACTCTCG GCATGGACGA GCTGTACAAG TGAGCTTtat attaagcctt aggattcttc
     4801 tgactttctt tttttttgac atttacgttt tttatttttt cttttctttg tgaaagtcat
     4861 aggtttcaat tttaagttac taaatagagt aatttacctt tatcattttg aacacttcaa
     4921 aatattcgat ccccttttgc ttatacagta ccacatttta gatttcctaa attgaaagaa
     4981 aaaacacaac ttataaaact agcaataatg ccaatatttt ccatatatgt tgtatcactc
     5041 tttgtttata cttttatatt atttgattat agacacgaaa gctctacaga aacatctcaa
     5101 atccaaaaaa aataaaatat attatatata tgcgtgtgtg tgaaaatttt tgagaaaaat
     5161 ttctaattta aagaaaacaa tcataaacta atttagaaac ccagatcaaa agtaggaaat
     5221 ttacataaga catatcatag gggtaaatcc agaatcggat ttatttagag atgaagtgct
     5281 ctatttcttg aaaaatgaca aaactttttg ggtgggcctt cattttttaa aacttttttt
     5341 gataacttta ttgcccatat ctgtttgtcg tcaacatttt tggaaaattt cttttaaatg
     5401 atttttggta attaaaatct taaaaacttg atttttttaa tttaacatat tgaactgtct
     5461 atatatattc ctgaccaacc gtgctgctcc atatgggaca acaacctctt tagtgcggtc
     5521 catgaaaggt ttccagaggc tatgacaaca ccaaccttat ctcgtgattc agtttcactt
     5581 caaccacaga gtataaagga aaaagattca gacccattag cgctgcaatt gtcttctgca
     5641 cgaagtggtt taaactatca gtgtttgaca ggatatattg gcgggtaaac ctaagagaaa
     5701 agagcgttta ttagaataat cggatattta aaagggcgtg aaaaggttta tccgttcgtc
     5761 catttgtatg tgcatgccaa ccacagggtt ccccagatca ggcgctggct gctgaacccc
     5821 cagccggaac tgaccccaca aggccctagc gtttgcaatg caccaggtca tcattgaccc
     5881 aggcgtgttc caccaggccg ctgcctcgca actcttcgca ggcttcgccg acctgctcgc
     5941 gccacttctt cacgcgggtg gaatccgatc cgcacatgag gcggaaggtt tccagcttga
     6001 gcgggtacgg ctcccggtgc gagctgaaat agtcgaacat ccgtcgggcc gtcggcgaca
     6061 gcttgcggta cttctcccat atgaatttcg tgtagtggtc gccagcaaac agcacgacga
     6121 tttcctcgtc gatcaggacc tggcaacggg acgttttctt gccacggtcc aggacgcgga
     6181 agcggtgcag cagcgacacc gattccaggt gcccaacgcg gtcggacgtg aagcccatcg
     6241 ccgtcgcctg taggcgcgac aggcattcct cggccttcgt gtaataccgg ccattgatcg
     6301 accagcccag gtcctggcaa agctcgtaga acgtgaaggt gatcggctcg ccgatagggg
     6361 tgcgcttcgc gtactccaac acctgctgcc acaccagttc gtcatcgtcg gcccgcagct
     6421 cgacgccggt gtaggtgatc ttcacgtcct tgttgacgtg gaaaa
//
