# Supplementary material for: Building a pipeline to identify and engineer constitutive and repressible promoters
Source: Quant Plant Biol. 2023 Oct 19;4:e12. doi: 10.1017/qpb.2023.10 (PMC10600573; doi:10.1017/qpb.2023.10)
Supplement: Yang and Nemhauser supplementary material 6 — Yang and Nemhauser supplementary material [file S2632882823000103sup006.zip › Genebank/Level1/pich47732lvl1-pat1g64550yfp-tat1g64550.gb]

LOCUS       pICH47732(lvl1)-pAT1G64 5993 bp ds-DNA     circular     08-MAR-2022
DEFINITION  .
FEATURES             Location/Qualifiers
     CDS             complement(321..1178)
                     /label="AP\r"
                     /ApEinfo_revcolor="#d6b295"
                     /ApEinfo_fwdcolor="#d6b295"
     rep_origin      complement(1376..1993)
                     /label="oriV"
                     /ApEinfo_revcolor="#d59687"
                     /ApEinfo_fwdcolor="#d59687"
     misc_feature    2023..2170
                     /label="TDNA-LB"
                     /ApEinfo_revcolor="#b4abac"
                     /ApEinfo_fwdcolor="#b4abac"
     misc_feature    2206..2209
                     /label="TGCC"
                     /ApEinfo_revcolor="#85dae9"
                     /ApEinfo_fwdcolor="#85dae9"
     misc_feature    2222..2225
                     /label="GGAG"
                     /ApEinfo_revcolor="#b4abac"
                     /ApEinfo_fwdcolor="#b4abac"
     misc_feature    2226..2462
                     /label="AT1G64550_Promoter"
                     /ApEinfo_revcolor="#d59687"
                     /ApEinfo_fwdcolor="#d59687"
     misc_feature    complement(2243..2260)
                     /label="MIKC_MADS"
                     /ApEinfo_revcolor="#b7e6d7"
                     /ApEinfo_fwdcolor="#b7e6d7"
     misc_feature    2361..2375
                     /label="MYB"
                     /ApEinfo_revcolor="#f8d3a9"
                     /ApEinfo_fwdcolor="#f8d3a9"
     misc_feature    complement(2385..2399)
                     /label="MYB"
                     /ApEinfo_revcolor="#b1ff67"
                     /ApEinfo_fwdcolor="#b1ff67"
     misc_feature    complement(2432..2450)
                     /label="NAC"
                     /ApEinfo_revcolor="#faac61"
                     /ApEinfo_fwdcolor="#faac61"
     misc_feature    2442..2454
                     /label="HSF"
                     /ApEinfo_revcolor="#ffef86"
                     /ApEinfo_fwdcolor="#ffef86"
     misc_feature    complement(2442..2455)
                     /label="HSF"
                     /ApEinfo_revcolor="#75c6a9"
                     /ApEinfo_fwdcolor="#75c6a9"
     misc_feature    2443..2454
                     /label="HSF"
                     /ApEinfo_revcolor="#f58a5e"
                     /ApEinfo_fwdcolor="#f58a5e"
     misc_feature    2463..2562
                     /label="AT1G64550_5'UTR"
                     /ApEinfo_revcolor="#d6b295"
                     /ApEinfo_fwdcolor="#d6b295"
     misc_feature    2563..2566
                     /label="AATG"
                     /ApEinfo_revcolor="#ffef86"
                     /ApEinfo_fwdcolor="#ffef86"
     misc_feature    2567..2587
                     /label="SV40NLS"
                     /ApEinfo_revcolor="#7ea7d8"
                     /ApEinfo_fwdcolor="#7ea7d8"
     CDS             2567..2623
                     /label="Translation 2567-2623"
     misc_feature    2588..2623
                     /label="GS12b"
                     /ApEinfo_revcolor="#7ea7d8"
                     /ApEinfo_fwdcolor="#7ea7d8"
     primer          2594..2642
                     /label="NLS_YFP_F2"
                     /note="sequence: ggtagtggtagtggaagcggtagtggcagtATGGTGAGCAAGGGCGAGG"
                     /ApEinfo_revcolor="#d6b295"
                     /ApEinfo_fwdcolor="#d6b295"
     primer          2594..2647
                     /label="NLS_YFP_F"
                     /note="sequence: ggtagtggtagtggaagcggtagtggcagtATGGTGAGCAAGGGCGAGGaGCTg"
                     /ApEinfo_revcolor="#ff9ccd"
                     /ApEinfo_fwdcolor="#ff9ccd"
     CDS             2624..3343
                     /label="YFP (Aequorea victoria)"
                     /ApEinfo_revcolor="#d59687"
                     /ApEinfo_fwdcolor="#d59687"
     CDS             2624..3343
                     /label="Translation 2624-3343"
     misc_feature    3344..3347
                     /label="GCTT 4bp overhang"
                     /ApEinfo_revcolor="#85dae9"
                     /ApEinfo_fwdcolor="#85dae9"
     misc_feature    3348..3592
                     /label="AT1G64550_3'UTR"
                     /ApEinfo_revcolor="#ffef86"
                     /ApEinfo_fwdcolor="#ffef86"
     misc_feature    3593..3842
                     /label="AT1G64550_Terminator"
                     /ApEinfo_revcolor="#c7b0e3"
                     /ApEinfo_fwdcolor="#c7b0e3"
     misc_feature    3843..3846
                     /label="CGCT"
                     /ApEinfo_revcolor="#85dae9"
                     /ApEinfo_fwdcolor="#85dae9"
     misc_feature    complement(3874..4001)
                     /label="RB\short"
                     /ApEinfo_revcolor="#85dae9"
                     /ApEinfo_fwdcolor="#85dae9"
     misc_feature    complement(4025..5506)
                     /label="RK2\trfa\(no\Esp3I)"
                     /ApEinfo_revcolor="#b7e6d7"
                     /ApEinfo_fwdcolor="#b7e6d7"
     misc_feature    5517..313
                     /label="pUC\ori"
                     /ApEinfo_revcolor="#85dae9"
                     /ApEinfo_fwdcolor="#85dae9"
     rep_origin      5552..5552
                     /label="ORI"
                     /ApEinfo_revcolor="#c7b0e3"
                     /ApEinfo_fwdcolor="#c7b0e3"
ORIGIN
        1 acagtatttg gtatctgcgc tctgctgaag ccagttacct tcggaaaaag agttggtagc
       61 tcttgatccg gcaaacaaac caccgctggt agcggtggtt tttttgtttg caagcagcag
      121 attacgcgca gaaaaaaagg atctcaagaa gatcctttga tcttttctac ggggtctgac
      181 gctcagtgga acgaaaactc acgttaaggg attttggtca tgagattatc aaaaaggatc
      241 ttcacctaga tccttttaaa ttaaaaatga agttttaaat caatctaaag tatatatgag
      301 taaacttggt ctgacagtta ccaatgctta atcagtgagg cacctatctc agcgatctgt
      361 ctatttcgtt catccatagt tgcctgactc cccgtcgtgt agataactac gatacgggag
      421 ggcttaccat ctggccccag tgctgcaatg ataccgcgag aaccacgctc accggctcca
      481 gatttatcag caataaacca gccagccgga agggccgagc gcagaagtgg tcctgcaact
      541 ttatccgcct ccatccagtc tattaattgt tgccgggaag ctagagtaag tagttcgcca
      601 gttaatagtt tgcgcaacgt tgttgccatt gctacaggca tcgtggtgtc acgctcgtcg
      661 tttggtatgg cttcattcag ctccggttcc caacgatcaa ggcgagttac atgatccccc
      721 atgttgtgca aaaaagcggt tagctccttc ggtcctccga tcgttgtcag aagtaagttg
      781 gccgcagtgt tatcactcat ggttatggca gcactgcata attctcttac tgtcatgcca
      841 tccgtaagat gcttttctgt gactggtgag tactcaacca agtcattctg agaatagtgt
      901 atgcggcgac cgagttgctc ttgcccggcg tcaatacggg ataataccgc gccacatagc
      961 agaactttaa aagtgctcat cattggaaaa cgttcttcgg ggcgaaaact ctcaaggatc
     1021 ttaccgctgt tgagatccag ttcgatgtaa cccactcgtg cacccaactg atcttcagca
     1081 tcttttactt tcaccagcgt ttctgggtga gcaaaaacag gaaggcaaaa tgccgcaaaa
     1141 aagggaataa gggcgacacg gaaatgttga atactcatac tcttcctttt tcaatattat
     1201 tgaagcattt atcagggtta ttgtctcatg agcggataca tatttgaatg tatttagaaa
     1261 aataaacaaa taggggttcc gcgcacgaat tggccagcgc tgccattttt ggggtgaggc
     1321 cgttcgcggc cgaggggcgc agcccctggg gggatgggag gcccgcgtta gcgggccggg
     1381 agggttcgag aagggggggc accccccttc ggcgtgcgcg gtcacgcgca cagggcgcag
     1441 ccctggttaa aaacaaggtt tataaatatt ggtttaaaag caggttaaaa gacaggttag
     1501 cggtggccga aaaacgggcg gaaacccttg caaatgctgg attttctgcc tgtggacagc
     1561 ccctcaaatg tcaataggtg cgcccctcat ctgtcagcac tctgcccctc aagtgtcaag
     1621 gatcgcgccc ctcatctgtc agtagtcgcg cccctcaagt gtcaataccg cagggcactt
     1681 atccccaggc ttgtccacat catctgtggg aaactcgcgt aaaatcaggc gttttcgccg
     1741 atttgcgagg ctggccagct ccacgtcgcc ggccgaaatc gagcctgccc ctcatctgtc
     1801 aacgccgcgc cgggtgagtc ggcccctcaa gtgtcaacgt ccgcccctca tctgtcagtg
     1861 agggccaagt tttccgcgag gtatccacaa cgccggcggc cgcggtgtct cgcacacggc
     1921 ttcgacggcg tttctggcgc gtttgcaggg ccatagacgg ccgccagccc agcggcgagg
     1981 gcaaccagcc cggtgagcgt cgcaaaggag atcctgatct gactgatggg ctgcctgtat
     2041 cgagtggtga ttttgtgccg agctgccggt cggggagctg ttggctggct ggtggcagga
     2101 tatattgtgg tgtaaacaaa ttgacgctta gacaacttaa taacacattg cggacgtttt
     2161 taatgtactg gggtggatgc agtgggcccc actctgtgaa gacaatgccg aattcggatc
     2221 cggagttggc gaaacaatta agaggtctag ttttggtaaa atccaaattg ctaatctatc
     2281 atctctcaaa catgtgttaa caaaaacaaa attgaggact tttgatttca caatggcctt
     2341 gagccatgtt aagagggaac aacgttaacc ggattaaatc ataatatttg gtttggttta
     2401 gtaaattaga aaacgtactg tatactctct ctgcctgagg gagaaggttc caaatagccc
     2461 taaaaagctt cgccttctct ccttgccttc atttcgggtg tggaggaaag ttatcaaatc
     2521 agtttttgtg gaattttgaa tctcgtcgct tctgtgttgg ctaatgccaa agaagaagag
     2581 gaaagtcgga agtggtagtg gtagtggaag cggtagtggc agtATGGTGA GCAAGGGCGA
     2641 GGaGCTgtTC ACCGGGGTGG tGCCCATCCT GGTCGAGCTG GACGGCGACG TAAACGGCCA
     2701 CAAGtTCAGC GTGTCCGGCG AGGGCGAGGG CGATGCCACC TACGGCAAgC TGACCCTGAA
     2761 GTTCATCTGC ACCACCGGCA AGCTGCCCGT GCCCTggCCC ACCCTCGTGA CCACCTTCGG
     2821 CTACGGCCTG CAGTGCTTCG CCCGCTACCC CGACCACATG AAGCAGCACG ACTTCTTCAA
     2881 GTCCGCCATG CCCGAAGGCT ACGTCCAGGA GCGCACCATC TTCTTCAAGG ACGACGGCAA
     2941 CTACAAGACC CGCGCCGAGG TGAAGTTCGA GGGCGACACC CTGGTGAACC GCATCGAGCT
     3001 GAAGGGCATC GACTTCAAGG AGGACGGCAA CATCCTGGGG CACAAGCTGG AGTACAACTA
     3061 CAACAGCCAC AACGTCTATA TCATGGCCGA CAAGCAGAAG AACGGCATCA AGGTGAACTT
     3121 CAAGATCCGC CACAACATCG AGGACGGCAG CGTGCAGCTC GCCGACCACT ACCAGCAGAA
     3181 CACCCCCATC GGCGACGGCC CCGTGCTGCT GCCCGACAAC CACTACCTGA GCTACCAGTC
     3241 CGCCCTGAGC AAAGACCCCA ACGAGAAGCG CGATCACATG GTCCTGCTGG AGTTCGTGAC
     3301 CGCCGCCGGG ATCACTCTCG GCATGGACGA GCTGTACAAG TGAGCTTgct gcgccgcatt
     3361 tcttgtattc cccaaatcca tgttgcgttt ttgtttaccc tcaatacgac acaagagtcc
     3421 tttatacctg agaatttggc gacagtattt tgctttatgt attaaggttg aaactaaaaa
     3481 gaaatactgt aaaatcatac acttggtgga gcacgaaagg attcatatcc aatgtgaatc
     3541 atccgtaaaa ttgtaaacga gccaaattag aataaaagag catgtttcgc agaaatttat
     3601 ggcaactaaa attcattgta caggtacagg aatagcaaaa aaagaacatg taggcccaaa
     3661 gacaagatta caagttgtgt tttttttttc ccacatatgt ttaaccGAAA GAAAAACCCA
     3721 AATCTTCGAA TCGAGCACCG TCGAACCATT ACCGAGGAGG AATATCATTC CACAAATCGA
     3781 TATCCTTAAG AACCTCTGCT TGTGGATTCG ATTGTTCAGA AGAACTACAA GACTCTTCAG
     3841 GCcgctgcaa ttgtcttctg cacgaagtgg tttaaactat cagtgtttga caggatatat
     3901 tggcgggtaa acctaagaga aaagagcgtt tattagaata atcggatatt taaaagggcg
     3961 tgaaaaggtt tatccgttcg tccatttgta tgtgcatgcc aaccacaggg ttccccagat
     4021 caggcgctgg ctgctgaacc cccagccgga actgacccca caaggcccta gcgtttgcaa
     4081 tgcaccaggt catcattgac ccaggcgtgt tccaccaggc cgctgcctcg caactcttcg
     4141 caggcttcgc cgacctgctc gcgccacttc ttcacgcggg tggaatccga tccgcacatg
     4201 aggcggaagg tttccagctt gagcgggtac ggctcccggt gcgagctgaa atagtcgaac
     4261 atccgtcggg ccgtcggcga cagcttgcgg tacttctccc atatgaattt cgtgtagtgg
     4321 tcgccagcaa acagcacgac gatttcctcg tcgatcagga cctggcaacg ggacgttttc
     4381 ttgccacggt ccaggacgcg gaagcggtgc agcagcgaca ccgattccag gtgcccaacg
     4441 cggtcggacg tgaagcccat cgccgtcgcc tgtaggcgcg acaggcattc ctcggccttc
     4501 gtgtaatacc ggccattgat cgaccagccc aggtcctggc aaagctcgta gaacgtgaag
     4561 gtgatcggct cgccgatagg ggtgcgcttc gcgtactcca acacctgctg ccacaccagt
     4621 tcgtcatcgt cggcccgcag ctcgacgccg gtgtaggtga tcttcacgtc cttgttgacg
     4681 tggaaaatga ccttgttttg cagcgcctcg cgcgggattt tcttgttgcg cgtggtgaac
     4741 agggcagagc gggccgtgtc gtttggcatc gctcgcatcg tgtccggcca cggcgcaata
     4801 tcgaacaagg aaagctgcat ttccttgatc tgctgcttcg tgtgtttcag caacgcggcc
     4861 tgcttggcct cgctgacctg ttttgccagg tcctcgccgg cggtttttcg cttcttggtc
     4921 gtcatagttc ctcgcgtgtc gatggtcatc gacttcgcca aacctgccgc ctcctgttca
     4981 agacgacgcg aacgctccac ggcggccgat ggcgcgggca gggcaggggg agccagttgc
     5041 acgctgtcgc gctcgatctt ggccgtagct tgctggacca tcgagccgac ggactggaag
     5101 gtttcgcggg gcgcacgcat gacggtgcgg cttgcgatgg tttcggcatc ctcggcggaa
     5161 aaccccgcgt cgatcagttc ttgcctgtat gccttccggt caaacgtccg attcattcac
     5221 cctccttgcg ggattgcccc gactcacgcc ggggcaatgt gcccttattc ctgatttgac
     5281 ccgcctggtg ccttggtgtc cagataatcc accttatcgg caatgaagtc ggtcccgtag
     5341 accgtctggc cgtccttctc gtacttggta ttccgaatct tgccctgcac gaataccagc
     5401 gaccccttgc ccaaatactt gccgtgggcc tcggcctgag agccaaaaca cttgatgcgg
     5461 aagaagtcgg tgcgctcctg cttgtcgccg gcatcgttgc gccacatcta ggatctgcca
     5521 ggaaccgtaa aaaggccgcg ttgctggcgt ttttccatag gctccgcccc cctgacgagc
     5581 atcacaaaaa tcgacgctca agtcagaggt ggcgaaaccc gacaggacta taaagatacc
     5641 aggcgtttcc ccctggaagc tccctcgtgc gctctcctgt tccgaccctg ccgcttaccg
     5701 gatacctgtc cgcctttctc ccttcgggaa gcgtggcgct ttctcatagc tcacgctgta
     5761 ggtatctcag ttcggtgtag gtcgttcgct ccaagctggg ctgtgtgcac gaaccccccg
     5821 ttcagcccga ccgctgcgcc ttatccggta actatcgtct tgagtccaac ccggtaagac
     5881 acgacttatc gccactggca gcagccactg gtaacaggat tagcagagcg aggtatgtag
     5941 gcggtgctac agagttcttg aagtggtggc ctaactacgg ctacactaga agg
//
