# Supplementary material for: Building a pipeline to identify and engineer constitutive and repressible promoters
Source: Quant Plant Biol. 2023 Oct 19;4:e12. doi: 10.1017/qpb.2023.10 (PMC10600573; doi:10.1017/qpb.2023.10)
Supplement: Yang and Nemhauser supplementary material 6 — Yang and Nemhauser supplementary material [file S2632882823000103sup006.zip › Genebank/Level1/pich47732lvl1-pat1g71900yfp-tat1g71900.gb]

LOCUS       pICH47732(lvl1)-pAT1G71 7006 bp ds-DNA     circular     26-JAN-2022
DEFINITION  .
FEATURES             Location/Qualifiers
     misc_feature    172..319
                     /label="TDNA-LB"
                     /ApEinfo_revcolor="#b4abac"
                     /ApEinfo_fwdcolor="#b4abac"
     misc_feature    355..358
                     /label="TGCC"
                     /ApEinfo_revcolor="#85dae9"
                     /ApEinfo_fwdcolor="#85dae9"
     misc_feature    371..374
                     /label="GGAG"
                     /ApEinfo_revcolor="#b4abac"
                     /ApEinfo_fwdcolor="#b4abac"
     misc_feature    375..389
                     /label="Trihelix"
                     /ApEinfo_revcolor="#d6b295"
                     /ApEinfo_fwdcolor="#d6b295"
     misc_feature    375..1048
                     /label="AT1G71900_Promoter"
                     /ApEinfo_revcolor="#c6c9d1"
                     /ApEinfo_fwdcolor="#c6c9d1"
     misc_feature    379..392
                     /label="Trihelix"
                     /ApEinfo_revcolor="#ffef86"
                     /ApEinfo_fwdcolor="#ffef86"
     misc_feature    complement(380..389)
                     /label="Trihelix"
                     /ApEinfo_revcolor="#85dae9"
                     /ApEinfo_fwdcolor="#85dae9"
     misc_feature    383..403
                     /label="MIKC_MADS"
                     /ApEinfo_revcolor="#c6c9d1"
                     /ApEinfo_fwdcolor="#c6c9d1"
     misc_feature    complement(387..401)
                     /label="B3"
                     /ApEinfo_revcolor="#d59687"
                     /ApEinfo_fwdcolor="#d59687"
     misc_feature    417..431
                     /label="C2H2"
                     /ApEinfo_revcolor="#f58a5e"
                     /ApEinfo_fwdcolor="#f58a5e"
     misc_feature    446..460
                     /label="CPP"
                     /ApEinfo_revcolor="#d6b295"
                     /ApEinfo_fwdcolor="#d6b295"
     misc_feature    476..490
                     /label="CPP"
                     /ApEinfo_revcolor="#c6c9d1"
                     /ApEinfo_fwdcolor="#c6c9d1"
     misc_feature    477..491
                     /label="CPP"
                     /ApEinfo_revcolor="#84b0dc"
                     /ApEinfo_fwdcolor="#84b0dc"
     misc_feature    508..528
                     /label="Dof"
                     /ApEinfo_revcolor="#b4abac"
                     /ApEinfo_fwdcolor="#b4abac"
     misc_feature    complement(511..525)
                     /label="B3"
                     /ApEinfo_revcolor="#75c6a9"
                     /ApEinfo_fwdcolor="#75c6a9"
     misc_feature    complement(512..526)
                     /label="B3"
                     /ApEinfo_revcolor="#f58a5e"
                     /ApEinfo_fwdcolor="#f58a5e"
     misc_feature    complement(512..526)
                     /label="C2H2"
                     /ApEinfo_revcolor="#9eafd2"
                     /ApEinfo_fwdcolor="#9eafd2"
     misc_feature    complement(513..527)
                     /label="B3"
                     /ApEinfo_revcolor="#f8d3a9"
                     /ApEinfo_fwdcolor="#f8d3a9"
     misc_feature    complement(514..528)
                     /label="B3"
                     /ApEinfo_revcolor="#b1ff67"
                     /ApEinfo_fwdcolor="#b1ff67"
     misc_feature    609..616
                     /label="G2-like"
                     /ApEinfo_revcolor="#c6c9d1"
                     /ApEinfo_fwdcolor="#c6c9d1"
     misc_feature    650..664
                     /label="C2H2"
                     /ApEinfo_revcolor="#c7b0e3"
                     /ApEinfo_fwdcolor="#c7b0e3"
     misc_feature    658..672
                     /label="MIKC_MADS"
                     /ApEinfo_revcolor="#f58a5e"
                     /ApEinfo_fwdcolor="#f58a5e"
     misc_feature    complement(665..685)
                     /label="NAC"
                     /ApEinfo_revcolor="#85dae9"
                     /ApEinfo_fwdcolor="#85dae9"
     misc_feature    666..686
                     /label="NAC"
                     /ApEinfo_revcolor="#75c6a9"
                     /ApEinfo_fwdcolor="#75c6a9"
     misc_feature    complement(667..682)
                     /label="NAC"
                     /ApEinfo_revcolor="#b7e6d7"
                     /ApEinfo_fwdcolor="#b7e6d7"
     misc_feature    667..684
                     /label="NAC"
                     /ApEinfo_revcolor="#d6b295"
                     /ApEinfo_fwdcolor="#d6b295"
     misc_feature    667..685
                     /label="NAC"
                     /ApEinfo_revcolor="#75c6a9"
                     /ApEinfo_fwdcolor="#75c6a9"
     misc_feature    complement(667..685)
                     /label="NAC"
                     /ApEinfo_revcolor="#75c6a9"
                     /ApEinfo_fwdcolor="#75c6a9"
     misc_feature    complement(674..688)
                     /label="Nin-like"
                     /ApEinfo_revcolor="#c7b0e3"
                     /ApEinfo_fwdcolor="#c7b0e3"
     misc_feature    675..689
                     /label="C2H2"
                     /ApEinfo_revcolor="#f8d3a9"
                     /ApEinfo_fwdcolor="#f8d3a9"
     misc_feature    complement(675..695)
                     /label="C2H2"
                     /ApEinfo_revcolor="#ff9ccd"
                     /ApEinfo_fwdcolor="#ff9ccd"
     misc_feature    740..752
                     /label="WRKY"
                     /ApEinfo_revcolor="#faac61"
                     /ApEinfo_fwdcolor="#faac61"
     misc_feature    complement(740..752)
                     /label="WRKY"
                     /ApEinfo_revcolor="#d59687"
                     /ApEinfo_fwdcolor="#d59687"
     misc_feature    740..753
                     /label="WRKY"
                     /ApEinfo_revcolor="#84b0dc"
                     /ApEinfo_fwdcolor="#84b0dc"
     misc_feature    complement(742..752)
                     /label="WRKY"
                     /ApEinfo_revcolor="#84b0dc"
                     /ApEinfo_fwdcolor="#84b0dc"
     misc_feature    771..788
                     /label="MIKC_MADS"
                     /ApEinfo_revcolor="#ff9ccd"
                     /ApEinfo_fwdcolor="#ff9ccd"
     misc_feature    774..783
                     /label="HD-ZIP"
                     /ApEinfo_revcolor="#ffef86"
                     /ApEinfo_fwdcolor="#ffef86"
     misc_feature    complement(824..838)
                     /label="S1Fa-like"
                     /ApEinfo_revcolor="#ffef86"
                     /ApEinfo_fwdcolor="#ffef86"
     misc_feature    827..837
                     /label="HSF"
                     /ApEinfo_revcolor="#84b0dc"
                     /ApEinfo_fwdcolor="#84b0dc"
     misc_feature    837..847
                     /label="HD-ZIP"
                     /ApEinfo_revcolor="#f58a5e"
                     /ApEinfo_fwdcolor="#f58a5e"
     misc_feature    complement(837..847)
                     /label="HD-ZIP"
                     /ApEinfo_revcolor="#b7e6d7"
                     /ApEinfo_fwdcolor="#b7e6d7"
     misc_feature    859..873
                     /label="MYB"
                     /ApEinfo_revcolor="#b7e6d7"
                     /ApEinfo_fwdcolor="#b7e6d7"
     misc_feature    860..874
                     /label="MYB"
                     /ApEinfo_revcolor="#ff9ccd"
                     /ApEinfo_fwdcolor="#ff9ccd"
     misc_feature    861..875
                     /label="MYB"
                     /ApEinfo_revcolor="#f8d3a9"
                     /ApEinfo_fwdcolor="#f8d3a9"
     misc_feature    864..877
                     /label="MYB"
                     /ApEinfo_revcolor="#b4abac"
                     /ApEinfo_fwdcolor="#b4abac"
     misc_feature    complement(864..882)
                     /label="MYB_related"
                     /ApEinfo_revcolor="#b4abac"
                     /ApEinfo_fwdcolor="#b4abac"
     misc_feature    complement(865..879)
                     /label="MYB_related"
                     /ApEinfo_revcolor="#b4abac"
                     /ApEinfo_fwdcolor="#b4abac"
     misc_feature    866..875
                     /label="MYB_related"
                     /ApEinfo_revcolor="#d59687"
                     /ApEinfo_fwdcolor="#d59687"
     misc_feature    905..919
                     /label="CPP"
                     /ApEinfo_revcolor="#faac61"
                     /ApEinfo_fwdcolor="#faac61"
     misc_feature    906..920
                     /label="CPP"
                     /ApEinfo_revcolor="#b1ff67"
                     /ApEinfo_fwdcolor="#b1ff67"
     misc_feature    complement(906..920)
                     /label="CPP"
                     /ApEinfo_revcolor="#9eafd2"
                     /ApEinfo_fwdcolor="#9eafd2"
     misc_feature    913..927
                     /label="CPP"
                     /ApEinfo_revcolor="#faac61"
                     /ApEinfo_fwdcolor="#faac61"
     misc_feature    923..937
                     /label="CPP"
                     /ApEinfo_revcolor="#f58a5e"
                     /ApEinfo_fwdcolor="#f58a5e"
     misc_feature    complement(924..938)
                     /label="CPP"
                     /ApEinfo_revcolor="#c6c9d1"
                     /ApEinfo_fwdcolor="#c6c9d1"
     misc_feature    complement(956..982)
                     /label="Dof"
                     /ApEinfo_revcolor="#c7b0e3"
                     /ApEinfo_fwdcolor="#c7b0e3"
     misc_feature    960..980
                     /label="NAC"
                     /ApEinfo_revcolor="#b7e6d7"
                     /ApEinfo_fwdcolor="#b7e6d7"
     misc_feature    complement(961..979)
                     /label="NAC"
                     /ApEinfo_revcolor="#d59687"
                     /ApEinfo_fwdcolor="#d59687"
     misc_feature    complement(962..980)
                     /label="NAC"
                     /ApEinfo_revcolor="#b1ff67"
                     /ApEinfo_fwdcolor="#b1ff67"
     misc_feature    964..979
                     /label="NAC"
                     /ApEinfo_revcolor="#9eafd2"
                     /ApEinfo_fwdcolor="#9eafd2"
     misc_feature    990..1010
                     /label="B3"
                     /ApEinfo_revcolor="#85dae9"
                     /ApEinfo_fwdcolor="#85dae9"
     misc_feature    complement(992..1006)
                     /label="B3"
                     /ApEinfo_revcolor="#faac61"
                     /ApEinfo_fwdcolor="#faac61"
     misc_feature    994..1021
                     /label="Dof"
                     /ApEinfo_revcolor="#ff9ccd"
                     /ApEinfo_fwdcolor="#ff9ccd"
     misc_feature    complement(997..1011)
                     /label="C2H2"
                     /ApEinfo_revcolor="#85dae9"
                     /ApEinfo_fwdcolor="#85dae9"
     misc_feature    1009..1035
                     /label="Dof"
                     /ApEinfo_revcolor="#9eafd2"
                     /ApEinfo_fwdcolor="#9eafd2"
     misc_feature    1011..1031
                     /label="Dof"
                     /ApEinfo_revcolor="#ffef86"
                     /ApEinfo_fwdcolor="#ffef86"
     misc_feature    1049..1341
                     /label="AT1G71900_5'UTR"
                     /ApEinfo_revcolor="#faac61"
                     /ApEinfo_fwdcolor="#faac61"
     misc_feature    1342..1345
                     /label="AATG"
                     /ApEinfo_revcolor="#ffef86"
                     /ApEinfo_fwdcolor="#ffef86"
     misc_feature    1346..1366
                     /label="SV40NLS"
                     /ApEinfo_revcolor="#7ea7d8"
                     /ApEinfo_fwdcolor="#7ea7d8"
     CDS             1346..1402
                     /label="Translation 1346-1402"
     misc_feature    1367..1402
                     /label="GS12b"
                     /ApEinfo_revcolor="#7ea7d8"
                     /ApEinfo_fwdcolor="#7ea7d8"
     primer          1373..1421
                     /label="NLS_YFP_F2"
                     /note="sequence: ggtagtggtagtggaagcggtagtggcagtATGGTGAGCAAGGGCGAGG"
                     /ApEinfo_revcolor="#d6b295"
                     /ApEinfo_fwdcolor="#d6b295"
     primer          1373..1426
                     /label="NLS_YFP_F"
                     /note="sequence: ggtagtggtagtggaagcggtagtggcagtATGGTGAGCAAGGGCGAGGaGCTg"
                     /ApEinfo_revcolor="#ff9ccd"
                     /ApEinfo_fwdcolor="#ff9ccd"
     CDS             1403..2122
                     /label="YFP (Aequorea victoria)"
                     /ApEinfo_revcolor="#d59687"
                     /ApEinfo_fwdcolor="#d59687"
     CDS             1403..2122
                     /label="Translation 1403-2122"
     misc_feature    2123..2126
                     /label="GCTT 4bp overhang"
                     /ApEinfo_revcolor="#85dae9"
                     /ApEinfo_fwdcolor="#85dae9"
     misc_feature    2127..2603
                     /label="AT1G71900_3'UTR"
                     /ApEinfo_revcolor="#f8d3a9"
                     /ApEinfo_fwdcolor="#f8d3a9"
     misc_feature    2604..3004
                     /label="AT1G71900_Terminator"
                     /ApEinfo_revcolor="#faac61"
                     /ApEinfo_fwdcolor="#faac61"
     misc_feature    3005..3008
                     /label="CGCT"
                     /ApEinfo_revcolor="#85dae9"
                     /ApEinfo_fwdcolor="#85dae9"
     misc_feature    complement(3036..3163)
                     /label="RB\short"
                     /ApEinfo_revcolor="#85dae9"
                     /ApEinfo_fwdcolor="#85dae9"
     misc_feature    complement(3187..4668)
                     /label="RK2\trfa\(no\Esp3I)"
                     /ApEinfo_revcolor="#b7e6d7"
                     /ApEinfo_fwdcolor="#b7e6d7"
     misc_feature    4679..5468
                     /label="pUC\ori"
                     /ApEinfo_revcolor="#85dae9"
                     /ApEinfo_fwdcolor="#85dae9"
     rep_origin      4714..4714
                     /label="ORI"
                     /ApEinfo_revcolor="#c7b0e3"
                     /ApEinfo_fwdcolor="#c7b0e3"
     CDS             complement(5476..6333)
                     /label="AP\r"
                     /ApEinfo_revcolor="#d6b295"
                     /ApEinfo_fwdcolor="#d6b295"
     rep_origin      complement(6531..142)
                     /label="oriV"
                     /ApEinfo_revcolor="#d59687"
                     /ApEinfo_fwdcolor="#d59687"
ORIGIN
        1 ctgtcagtga gggccaagtt ttccgcgagg tatccacaac gccggcggcc gcggtgtctc
       61 gcacacggct tcgacggcgt ttctggcgcg tttgcagggc catagacggc cgccagccca
      121 gcggcgaggg caaccagccc ggtgagcgtc gcaaaggaga tcctgatctg actgatgggc
      181 tgcctgtatc gagtggtgat tttgtgccga gctgccggtc ggggagctgt tggctggctg
      241 gtggcaggat atattgtggt gtaaacaaat tgacgcttag acaacttaat aacacattgc
      301 ggacgttttt aatgtactgg ggtggatgca gtgggcccca ctctgtgaag acaatgccga
      361 attcggatcc ggagcaattt ttttactgtt ttttttgctt cggtgaaaga aagatccaac
      421 tagagaaaat aatcccaaaa caaaaaatca acattcaaaa tctgagctct tttctaaaat
      481 taaattcaaa acatgaactt attctatgta attttttttt tttgttttaa agacatggcc
      541 aatgggcctt tcactcttgt caaacccatt tgagtcgggc tttagtcata actcatttta
      601 aagattaagg aatatgaggc cagttctttt gtcacaatcc tagtttaagc ttgtctcact
      661 taccaattac gtctctcaaa agacaaattt taaaaaatct ataatctcta ctctctaaca
      721 tgtatatata tatgataaac tcgttggcta ttacaacttt taaatcacaa atggcctgat
      781 tggaaaaaaa tgtatacata aatgataagt ttgtcactga ttaatgcgag aaaattctaa
      841 ttatttgcat taataaaatt agcgtagtta ggttttaaaa aggtttatac aatacattat
      901 acatatttat aaatttaaat gtttttaaat ttatattaaa tttattttat tatttagata
      961 aatcttaaat aaaaagaaac caaatattat ttgttatttt ttcgtgaaat ttatcttttt
     1021 aatatatttt ttattttagt aaaaagaagg aatggtggcg ccggaaactg accgtagggt
     1081 cagtctaatt actctctcag cgtttctctt tttggtcctc aaatcttcac cttcaagatc
     1141 ttcttcgtcc ctcgatctcc gatttcaaat ctcgtttctc cgttcaagca acctctctga
     1201 attcctagtc tcacagcagg aattagtact cggcgaagcg atttctgctt cgatctctac
     1261 atctgaagtt ccgatctgac gaaatttagg gttcgtctgg gtcgaagtta aataggaaaa
     1321 agatttcgaa ttggcttgag aaatgccaaa gaagaagagg aaagtcggaa gtggtagtgg
     1381 tagtggaagc ggtagtggca gtATGGTGAG CAAGGGCGAG GaGCTgtTCA CCGGGGTGGt
     1441 GCCCATCCTG GTCGAGCTGG ACGGCGACGT AAACGGCCAC AAGtTCAGCG TGTCCGGCGA
     1501 GGGCGAGGGC GATGCCACCT ACGGCAAgCT GACCCTGAAG TTCATCTGCA CCACCGGCAA
     1561 GCTGCCCGTG CCCTggCCCA CCCTCGTGAC CACCTTCGGC TACGGCCTGC AGTGCTTCGC
     1621 CCGCTACCCC GACCACATGA AGCAGCACGA CTTCTTCAAG TCCGCCATGC CCGAAGGCTA
     1681 CGTCCAGGAG CGCACCATCT TCTTCAAGGA CGACGGCAAC TACAAGACCC GCGCCGAGGT
     1741 GAAGTTCGAG GGCGACACCC TGGTGAACCG CATCGAGCTG AAGGGCATCG ACTTCAAGGA
     1801 GGACGGCAAC ATCCTGGGGC ACAAGCTGGA GTACAACTAC AACAGCCACA ACGTCTATAT
     1861 CATGGCCGAC AAGCAGAAGA ACGGCATCAA GGTGAACTTC AAGATCCGCC ACAACATCGA
     1921 GGACGGCAGC GTGCAGCTCG CCGACCACTA CCAGCAGAAC ACCCCCATCG GCGACGGCCC
     1981 CGTGCTGCTG CCCGACAACC ACTACCTGAG CTACCAGTCC GCCCTGAGCA AAGACCCCAA
     2041 CGAGAAGCGC GATCACATGG TCCTGCTGGA GTTCGTGACC GCCGCCGGGA TCACTCTCGG
     2101 CATGGACGAG CTGTACAAGT GAGCTTaagc tttttcgctc tgttttctgg tccactgcga
     2161 taactgcaaa ccagagaatc aacctttttt ccttatctcg acttattatg aacatggacc
     2221 atggttctgt ctaacactta caaatggttc aagaagatcg aagaaggaaa gaggagcagc
     2281 gaggatgaga tcatcttctc caatatcggt aaatatgctg tgagttcaag cacacgccat
     2341 tagcacacac ccacgcctaa acccttggtg tgacagttaa aattttataa acaagagatg
     2401 ggttttgcct aaattggtct tacaagcatc tataactaaa ggtttcaatt caagatttgc
     2461 attatttttt attgaatctt ctatttttct tccttagttg gtttgaagct ttaaaccctt
     2521 tgaaaaacaa gaaatggaga ctttgaaagt tgacgaaaca cacatgtttt attattagtc
     2581 aatagtaatt tgatgaggtg gagttataac attgatgata atagatagtg acaacgttct
     2641 atgttcatct tttcctcaat caatcactcc accggtagat gagatgtcaa attgaaactg
     2701 cgttatgtca ctctcattac tctttttgta tacgtttctc atcttatagc taatccgaaa
     2761 ccaatttatt taaaacttta taatagcata aaacctctta acttcaaaca agtttcaact
     2821 ttcacatatc ttatagggat catggtaaaa atggttaaaa gttaaacctg atttgcatta
     2881 caaacagagg attacgtgta taagggctat aaactatata ttacctaaaa aagaaaacta
     2941 gagttgactt attgagtaat aaaatcgcct ataaatatcg taacgaaaga aaaaagatcc
     3001 caaacgctgc aattgtcttc tgcacgaagt ggtttaaact atcagtgttt gacaggatat
     3061 attggcgggt aaacctaaga gaaaagagcg tttattagaa taatcggata tttaaaaggg
     3121 cgtgaaaagg tttatccgtt cgtccatttg tatgtgcatg ccaaccacag ggttccccag
     3181 atcaggcgct ggctgctgaa cccccagccg gaactgaccc cacaaggccc tagcgtttgc
     3241 aatgcaccag gtcatcattg acccaggcgt gttccaccag gccgctgcct cgcaactctt
     3301 cgcaggcttc gccgacctgc tcgcgccact tcttcacgcg ggtggaatcc gatccgcaca
     3361 tgaggcggaa ggtttccagc ttgagcgggt acggctcccg gtgcgagctg aaatagtcga
     3421 acatccgtcg ggccgtcggc gacagcttgc ggtacttctc ccatatgaat ttcgtgtagt
     3481 ggtcgccagc aaacagcacg acgatttcct cgtcgatcag gacctggcaa cgggacgttt
     3541 tcttgccacg gtccaggacg cggaagcggt gcagcagcga caccgattcc aggtgcccaa
     3601 cgcggtcgga cgtgaagccc atcgccgtcg cctgtaggcg cgacaggcat tcctcggcct
     3661 tcgtgtaata ccggccattg atcgaccagc ccaggtcctg gcaaagctcg tagaacgtga
     3721 aggtgatcgg ctcgccgata ggggtgcgct tcgcgtactc caacacctgc tgccacacca
     3781 gttcgtcatc gtcggcccgc agctcgacgc cggtgtaggt gatcttcacg tccttgttga
     3841 cgtggaaaat gaccttgttt tgcagcgcct cgcgcgggat tttcttgttg cgcgtggtga
     3901 acagggcaga gcgggccgtg tcgtttggca tcgctcgcat cgtgtccggc cacggcgcaa
     3961 tatcgaacaa ggaaagctgc atttccttga tctgctgctt cgtgtgtttc agcaacgcgg
     4021 cctgcttggc ctcgctgacc tgttttgcca ggtcctcgcc ggcggttttt cgcttcttgg
     4081 tcgtcatagt tcctcgcgtg tcgatggtca tcgacttcgc caaacctgcc gcctcctgtt
     4141 caagacgacg cgaacgctcc acggcggccg atggcgcggg cagggcaggg ggagccagtt
     4201 gcacgctgtc gcgctcgatc ttggccgtag cttgctggac catcgagccg acggactgga
     4261 aggtttcgcg gggcgcacgc atgacggtgc ggcttgcgat ggtttcggca tcctcggcgg
     4321 aaaaccccgc gtcgatcagt tcttgcctgt atgccttccg gtcaaacgtc cgattcattc
     4381 accctccttg cgggattgcc ccgactcacg ccggggcaat gtgcccttat tcctgatttg
     4441 acccgcctgg tgccttggtg tccagataat ccaccttatc ggcaatgaag tcggtcccgt
     4501 agaccgtctg gccgtccttc tcgtacttgg tattccgaat cttgccctgc acgaatacca
     4561 gcgacccctt gcccaaatac ttgccgtggg cctcggcctg agagccaaaa cacttgatgc
     4621 ggaagaagtc ggtgcgctcc tgcttgtcgc cggcatcgtt gcgccacatc taggatctgc
     4681 caggaaccgt aaaaaggccg cgttgctggc gtttttccat aggctccgcc cccctgacga
     4741 gcatcacaaa aatcgacgct caagtcagag gtggcgaaac ccgacaggac tataaagata
     4801 ccaggcgttt ccccctggaa gctccctcgt gcgctctcct gttccgaccc tgccgcttac
     4861 cggatacctg tccgcctttc tcccttcggg aagcgtggcg ctttctcata gctcacgctg
     4921 taggtatctc agttcggtgt aggtcgttcg ctccaagctg ggctgtgtgc acgaaccccc
     4981 cgttcagccc gaccgctgcg ccttatccgg taactatcgt cttgagtcca acccggtaag
     5041 acacgactta tcgccactgg cagcagccac tggtaacagg attagcagag cgaggtatgt
     5101 aggcggtgct acagagttct tgaagtggtg gcctaactac ggctacacta gaaggacagt
     5161 atttggtatc tgcgctctgc tgaagccagt taccttcgga aaaagagttg gtagctcttg
     5221 atccggcaaa caaaccaccg ctggtagcgg tggttttttt gtttgcaagc agcagattac
     5281 gcgcagaaaa aaaggatctc aagaagatcc tttgatcttt tctacggggt ctgacgctca
     5341 gtggaacgaa aactcacgtt aagggatttt ggtcatgaga ttatcaaaaa ggatcttcac
     5401 ctagatcctt ttaaattaaa aatgaagttt taaatcaatc taaagtatat atgagtaaac
     5461 ttggtctgac agttaccaat gcttaatcag tgaggcacct atctcagcga tctgtctatt
     5521 tcgttcatcc atagttgcct gactccccgt cgtgtagata actacgatac gggagggctt
     5581 accatctggc cccagtgctg caatgatacc gcgagaacca cgctcaccgg ctccagattt
     5641 atcagcaata aaccagccag ccggaagggc cgagcgcaga agtggtcctg caactttatc
     5701 cgcctccatc cagtctatta attgttgccg ggaagctaga gtaagtagtt cgccagttaa
     5761 tagtttgcgc aacgttgttg ccattgctac aggcatcgtg gtgtcacgct cgtcgtttgg
     5821 tatggcttca ttcagctccg gttcccaacg atcaaggcga gttacatgat cccccatgtt
     5881 gtgcaaaaaa gcggttagct ccttcggtcc tccgatcgtt gtcagaagta agttggccgc
     5941 agtgttatca ctcatggtta tggcagcact gcataattct cttactgtca tgccatccgt
     6001 aagatgcttt tctgtgactg gtgagtactc aaccaagtca ttctgagaat agtgtatgcg
     6061 gcgaccgagt tgctcttgcc cggcgtcaat acgggataat accgcgccac atagcagaac
     6121 tttaaaagtg ctcatcattg gaaaacgttc ttcggggcga aaactctcaa ggatcttacc
     6181 gctgttgaga tccagttcga tgtaacccac tcgtgcaccc aactgatctt cagcatcttt
     6241 tactttcacc agcgtttctg ggtgagcaaa aacaggaagg caaaatgccg caaaaaaggg
     6301 aataagggcg acacggaaat gttgaatact catactcttc ctttttcaat attattgaag
     6361 catttatcag ggttattgtc tcatgagcgg atacatattt gaatgtattt agaaaaataa
     6421 acaaataggg gttccgcgca cgaattggcc agcgctgcca tttttggggt gaggccgttc
     6481 gcggccgagg ggcgcagccc ctggggggat gggaggcccg cgttagcggg ccgggagggt
     6541 tcgagaaggg ggggcacccc ccttcggcgt gcgcggtcac gcgcacaggg cgcagccctg
     6601 gttaaaaaca aggtttataa atattggttt aaaagcaggt taaaagacag gttagcggtg
     6661 gccgaaaaac gggcggaaac ccttgcaaat gctggatttt ctgcctgtgg acagcccctc
     6721 aaatgtcaat aggtgcgccc ctcatctgtc agcactctgc ccctcaagtg tcaaggatcg
     6781 cgcccctcat ctgtcagtag tcgcgcccct caagtgtcaa taccgcaggg cacttatccc
     6841 caggcttgtc cacatcatct gtgggaaact cgcgtaaaat caggcgtttt cgccgatttg
     6901 cgaggctggc cagctccacg tcgccggccg aaatcgagcc tgcccctcat ctgtcaacgc
     6961 cgcgccgggt gagtcggccc ctcaagtgtc aacgtccgcc cctcat
//
