# Supplementary material for: Building a pipeline to identify and engineer constitutive and repressible promoters
Source: Quant Plant Biol. 2023 Oct 19;4:e12. doi: 10.1017/qpb.2023.10 (PMC10600573; doi:10.1017/qpb.2023.10)
Supplement: Yang and Nemhauser supplementary material 6 — Yang and Nemhauser supplementary material [file S2632882823000103sup006.zip › Genebank/Level1/pich47732lvl1-pat2g33730yfp-tat2g33730.gb]

LOCUS       pICH47732(lvl1)-pAT2G33 6025 bp ds-DNA     circular     27-JUL-2021
DEFINITION  .
FEATURES             Location/Qualifiers
     CDS             complement(321..1178)
                     /label="AP\r"
                     /ApEinfo_revcolor="#d6b295"
                     /ApEinfo_fwdcolor="#d6b295"
     rep_origin      complement(1376..1993)
                     /label="oriV"
                     /ApEinfo_revcolor="#d59687"
                     /ApEinfo_fwdcolor="#d59687"
     misc_feature    2023..2170
                     /label="TDNA-LB"
                     /ApEinfo_revcolor="#b4abac"
                     /ApEinfo_fwdcolor="#b4abac"
     misc_feature    2206..2209
                     /label="TGCC"
                     /ApEinfo_revcolor="#85dae9"
                     /ApEinfo_fwdcolor="#85dae9"
     misc_feature    2222..2225
                     /label="GGAG"
                     /ApEinfo_revcolor="#b4abac"
                     /ApEinfo_fwdcolor="#b4abac"
     misc_feature    2226..2491
                     /label="AT2G33730_Promoter"
                     /ApEinfo_revcolor="#ff9ccd"
                     /ApEinfo_fwdcolor="#ff9ccd"
     misc_feature    2237..2247
                     /label="C2H2"
                     /ApEinfo_revcolor="#b1ff67"
                     /ApEinfo_fwdcolor="#b1ff67"
     misc_feature    2238..2248
                     /label="MYB"
                     /ApEinfo_revcolor="#75c6a9"
                     /ApEinfo_fwdcolor="#75c6a9"
     misc_feature    complement(2287..2294)
                     /label="C2H2"
                     /ApEinfo_revcolor="#faac61"
                     /ApEinfo_fwdcolor="#faac61"
     misc_feature    complement(2357..2371)
                     /label="LBD"
                     /ApEinfo_revcolor="#c7b0e3"
                     /ApEinfo_fwdcolor="#c7b0e3"
     misc_feature    complement(2357..2373)
                     /label="LBD"
                     /ApEinfo_revcolor="#84b0dc"
                     /ApEinfo_fwdcolor="#84b0dc"
     misc_feature    2363..2377
                     /label="Trihelix"
                     /ApEinfo_revcolor="#f8d3a9"
                     /ApEinfo_fwdcolor="#f8d3a9"
     misc_feature    2406..2415
                     /label="CPP"
                     /ApEinfo_revcolor="#ffef86"
                     /ApEinfo_fwdcolor="#ffef86"
     misc_feature    complement(2407..2421)
                     /label="CPP"
                     /ApEinfo_revcolor="#f58a5e"
                     /ApEinfo_fwdcolor="#f58a5e"
     misc_feature    2438..2455
                     /label="Trihelix"
                     /ApEinfo_revcolor="#b7e6d7"
                     /ApEinfo_fwdcolor="#b7e6d7"
     misc_feature    complement(2455..2468)
                     /label="HSF"
                     /ApEinfo_revcolor="#9eafd2"
                     /ApEinfo_fwdcolor="#9eafd2"
     misc_feature    2455..2469
                     /label="HSF"
                     /ApEinfo_revcolor="#85dae9"
                     /ApEinfo_fwdcolor="#85dae9"
     misc_feature    2492..2613
                     /label="AT2G33730_5'UTR"
                     /ApEinfo_revcolor="#f8d3a9"
                     /ApEinfo_fwdcolor="#f8d3a9"
     misc_feature    2614..2617
                     /label="AATG"
                     /ApEinfo_revcolor="#ffef86"
                     /ApEinfo_fwdcolor="#ffef86"
     misc_feature    2618..2638
                     /label="SV40NLS"
                     /ApEinfo_revcolor="#7ea7d8"
                     /ApEinfo_fwdcolor="#7ea7d8"
     CDS             2618..2674
                     /label="Translation 2618-2674"
     misc_feature    2639..2674
                     /label="GS12b"
                     /ApEinfo_revcolor="#7ea7d8"
                     /ApEinfo_fwdcolor="#7ea7d8"
     primer          2645..2693
                     /label="NLS_YFP_F2"
                     /note="sequence: ggtagtggtagtggaagcggtagtggcagtATGGTGAGCAAGGGCGAGG"
                     /ApEinfo_revcolor="#d6b295"
                     /ApEinfo_fwdcolor="#d6b295"
     primer          2645..2698
                     /label="NLS_YFP_F"
                     /note="sequence: ggtagtggtagtggaagcggtagtggcagtATGGTGAGCAAGGGCGAGGaGCTg"
                     /ApEinfo_revcolor="#ff9ccd"
                     /ApEinfo_fwdcolor="#ff9ccd"
     CDS             2675..3394
                     /label="YFP (Aequorea victoria)"
                     /ApEinfo_revcolor="#d59687"
                     /ApEinfo_fwdcolor="#d59687"
     CDS             2675..3394
                     /label="Translation 2675-3394"
     misc_feature    3395..3398
                     /label="GCTT 4bp overhang"
                     /ApEinfo_revcolor="#85dae9"
                     /ApEinfo_fwdcolor="#85dae9"
     misc_feature    3399..3796
                     /label="AT2G33730_3'UTR"
                     /ApEinfo_revcolor="#85dae9"
                     /ApEinfo_fwdcolor="#85dae9"
     misc_feature    3797..3874
                     /label="AT2G33730_Terminator"
                     /ApEinfo_revcolor="#ff9ccd"
                     /ApEinfo_fwdcolor="#ff9ccd"
     misc_feature    3875..3878
                     /label="CGCT"
                     /ApEinfo_revcolor="#85dae9"
                     /ApEinfo_fwdcolor="#85dae9"
     misc_feature    complement(3906..4033)
                     /label="RB\short"
                     /ApEinfo_revcolor="#85dae9"
                     /ApEinfo_fwdcolor="#85dae9"
     misc_feature    complement(4057..5538)
                     /label="RK2\trfa\(no\Esp3I)"
                     /ApEinfo_revcolor="#b7e6d7"
                     /ApEinfo_fwdcolor="#b7e6d7"
     misc_feature    5549..313
                     /label="pUC\ori"
                     /ApEinfo_revcolor="#85dae9"
                     /ApEinfo_fwdcolor="#85dae9"
     rep_origin      5584..5584
                     /label="ORI"
                     /ApEinfo_revcolor="#c7b0e3"
                     /ApEinfo_fwdcolor="#c7b0e3"
ORIGIN
        1 acagtatttg gtatctgcgc tctgctgaag ccagttacct tcggaaaaag agttggtagc
       61 tcttgatccg gcaaacaaac caccgctggt agcggtggtt tttttgtttg caagcagcag
      121 attacgcgca gaaaaaaagg atctcaagaa gatcctttga tcttttctac ggggtctgac
      181 gctcagtgga acgaaaactc acgttaaggg attttggtca tgagattatc aaaaaggatc
      241 ttcacctaga tccttttaaa ttaaaaatga agttttaaat caatctaaag tatatatgag
      301 taaacttggt ctgacagtta ccaatgctta atcagtgagg cacctatctc agcgatctgt
      361 ctatttcgtt catccatagt tgcctgactc cccgtcgtgt agataactac gatacgggag
      421 ggcttaccat ctggccccag tgctgcaatg ataccgcgag aaccacgctc accggctcca
      481 gatttatcag caataaacca gccagccgga agggccgagc gcagaagtgg tcctgcaact
      541 ttatccgcct ccatccagtc tattaattgt tgccgggaag ctagagtaag tagttcgcca
      601 gttaatagtt tgcgcaacgt tgttgccatt gctacaggca tcgtggtgtc acgctcgtcg
      661 tttggtatgg cttcattcag ctccggttcc caacgatcaa ggcgagttac atgatccccc
      721 atgttgtgca aaaaagcggt tagctccttc ggtcctccga tcgttgtcag aagtaagttg
      781 gccgcagtgt tatcactcat ggttatggca gcactgcata attctcttac tgtcatgcca
      841 tccgtaagat gcttttctgt gactggtgag tactcaacca agtcattctg agaatagtgt
      901 atgcggcgac cgagttgctc ttgcccggcg tcaatacggg ataataccgc gccacatagc
      961 agaactttaa aagtgctcat cattggaaaa cgttcttcgg ggcgaaaact ctcaaggatc
     1021 ttaccgctgt tgagatccag ttcgatgtaa cccactcgtg cacccaactg atcttcagca
     1081 tcttttactt tcaccagcgt ttctgggtga gcaaaaacag gaaggcaaaa tgccgcaaaa
     1141 aagggaataa gggcgacacg gaaatgttga atactcatac tcttcctttt tcaatattat
     1201 tgaagcattt atcagggtta ttgtctcatg agcggataca tatttgaatg tatttagaaa
     1261 aataaacaaa taggggttcc gcgcacgaat tggccagcgc tgccattttt ggggtgaggc
     1321 cgttcgcggc cgaggggcgc agcccctggg gggatgggag gcccgcgtta gcgggccggg
     1381 agggttcgag aagggggggc accccccttc ggcgtgcgcg gtcacgcgca cagggcgcag
     1441 ccctggttaa aaacaaggtt tataaatatt ggtttaaaag caggttaaaa gacaggttag
     1501 cggtggccga aaaacgggcg gaaacccttg caaatgctgg attttctgcc tgtggacagc
     1561 ccctcaaatg tcaataggtg cgcccctcat ctgtcagcac tctgcccctc aagtgtcaag
     1621 gatcgcgccc ctcatctgtc agtagtcgcg cccctcaagt gtcaataccg cagggcactt
     1681 atccccaggc ttgtccacat catctgtggg aaactcgcgt aaaatcaggc gttttcgccg
     1741 atttgcgagg ctggccagct ccacgtcgcc ggccgaaatc gagcctgccc ctcatctgtc
     1801 aacgccgcgc cgggtgagtc ggcccctcaa gtgtcaacgt ccgcccctca tctgtcagtg
     1861 agggccaagt tttccgcgag gtatccacaa cgccggcggc cgcggtgtct cgcacacggc
     1921 ttcgacggcg tttctggcgc gtttgcaggg ccatagacgg ccgccagccc agcggcgagg
     1981 gcaaccagcc cggtgagcgt cgcaaaggag atcctgatct gactgatggg ctgcctgtat
     2041 cgagtggtga ttttgtgccg agctgccggt cggggagctg ttggctggct ggtggcagga
     2101 tatattgtgg tgtaaacaaa ttgacgctta gacaacttaa taacacattg cggacgtttt
     2161 taatgtactg gggtggatgc agtgggcccc actctgtgaa gacaatgccg aattcggatc
     2221 cggagaaaga cagaattagt gtagttggtt taatccctaa tgatgaatga actgtgtcac
     2281 accacactac tacaagcgag ttctctaacc cttgaaatgg gtttgtaatc ttcacccaag
     2341 agaaaatcta actactctac ataatctccg ctgaaaaaac actaatgggc ctaaaaacaa
     2401 aattagattt gaattcggaa tgcaaaagaa aaactaatgg gcctaaaacc cttgagagtt
     2461 tgctagaatt ggggggtttt ggaaaaatgt agaaaaagag aatccaagtg aaaaagaaat
     2521 cagagcgaga gaagaagaga agaaaggttc taggtcttgt ttgctttccc ctcctgctaa
     2581 tcgaccaagc gaataatctc cagctaacca ccgaatgcca aagaagaaga ggaaagtcgg
     2641 aagtggtagt ggtagtggaa gcggtagtgg cagtATGGTG AGCAAGGGCG AGGaGCTgtT
     2701 CACCGGGGTG GtGCCCATCC TGGTCGAGCT GGACGGCGAC GTAAACGGCC ACAAGtTCAG
     2761 CGTGTCCGGC GAGGGCGAGG GCGATGCCAC CTACGGCAAg CTGACCCTGA AGTTCATCTG
     2821 CACCACCGGC AAGCTGCCCG TGCCCTggCC CACCCTCGTG ACCACCTTCG GCTACGGCCT
     2881 GCAGTGCTTC GCCCGCTACC CCGACCACAT GAAGCAGCAC GACTTCTTCA AGTCCGCCAT
     2941 GCCCGAAGGC TACGTCCAGG AGCGCACCAT CTTCTTCAAG GACGACGGCA ACTACAAGAC
     3001 CCGCGCCGAG GTGAAGTTCG AGGGCGACAC CCTGGTGAAC CGCATCGAGC TGAAGGGCAT
     3061 CGACTTCAAG GAGGACGGCA ACATCCTGGG GCACAAGCTG GAGTACAACT ACAACAGCCA
     3121 CAACGTCTAT ATCATGGCCG ACAAGCAGAA GAACGGCATC AAGGTGAACT TCAAGATCCG
     3181 CCACAACATC GAGGACGGCA GCGTGCAGCT CGCCGACCAC TACCAGCAGA ACACCCCCAT
     3241 CGGCGACGGC CCCGTGCTGC TGCCCGACAA CCACTACCTG AGCTACCAGT CCGCCCTGAG
     3301 CAAAGACCCC AACGAGAAGC GCGATCACAT GGTCCTGCTG GAGTTCGTGA CCGCCGCCGG
     3361 GATCACTCTC GGCATGGACG AGCTGTACAA GTGAGCTTgt cgataggctc tctggatttg
     3421 ttcttaactt tcccagtgac gtttaccttt tgggattgat ctcatgcgtg tgcttagtcg
     3481 catgttttat ctttaagatt cgtagtttga tagtgaagga agcagtagca agtgtaatag
     3541 ttgaaacttg agtacctttt taaaacgatt tagtactggt cttgttcaag aaaagtatct
     3601 ttgattctct gcctaatttt tccacatata tatctcctct ttgtgtttta aattgaaaat
     3661 tgatgctcga gacgatgcta agcaagagac aacaatgcaa tttggttatg tggaaaatga
     3721 cttcgcgaac tcgacctttc ctttatccta aaacactaag agaatgtgaa atattctttt
     3781 gtaatatcta atgccccgtg gtggatttgt ctacaactac tatgttgcat tgttatatgt
     3841 gggtttgtaa caaataactc aactactttt acttcgctgc aattgtcttc tgcacgaagt
     3901 ggtttaaact atcagtgttt gacaggatat attggcgggt aaacctaaga gaaaagagcg
     3961 tttattagaa taatcggata tttaaaaggg cgtgaaaagg tttatccgtt cgtccatttg
     4021 tatgtgcatg ccaaccacag ggttccccag atcaggcgct ggctgctgaa cccccagccg
     4081 gaactgaccc cacaaggccc tagcgtttgc aatgcaccag gtcatcattg acccaggcgt
     4141 gttccaccag gccgctgcct cgcaactctt cgcaggcttc gccgacctgc tcgcgccact
     4201 tcttcacgcg ggtggaatcc gatccgcaca tgaggcggaa ggtttccagc ttgagcgggt
     4261 acggctcccg gtgcgagctg aaatagtcga acatccgtcg ggccgtcggc gacagcttgc
     4321 ggtacttctc ccatatgaat ttcgtgtagt ggtcgccagc aaacagcacg acgatttcct
     4381 cgtcgatcag gacctggcaa cgggacgttt tcttgccacg gtccaggacg cggaagcggt
     4441 gcagcagcga caccgattcc aggtgcccaa cgcggtcgga cgtgaagccc atcgccgtcg
     4501 cctgtaggcg cgacaggcat tcctcggcct tcgtgtaata ccggccattg atcgaccagc
     4561 ccaggtcctg gcaaagctcg tagaacgtga aggtgatcgg ctcgccgata ggggtgcgct
     4621 tcgcgtactc caacacctgc tgccacacca gttcgtcatc gtcggcccgc agctcgacgc
     4681 cggtgtaggt gatcttcacg tccttgttga cgtggaaaat gaccttgttt tgcagcgcct
     4741 cgcgcgggat tttcttgttg cgcgtggtga acagggcaga gcgggccgtg tcgtttggca
     4801 tcgctcgcat cgtgtccggc cacggcgcaa tatcgaacaa ggaaagctgc atttccttga
     4861 tctgctgctt cgtgtgtttc agcaacgcgg cctgcttggc ctcgctgacc tgttttgcca
     4921 ggtcctcgcc ggcggttttt cgcttcttgg tcgtcatagt tcctcgcgtg tcgatggtca
     4981 tcgacttcgc caaacctgcc gcctcctgtt caagacgacg cgaacgctcc acggcggccg
     5041 atggcgcggg cagggcaggg ggagccagtt gcacgctgtc gcgctcgatc ttggccgtag
     5101 cttgctggac catcgagccg acggactgga aggtttcgcg gggcgcacgc atgacggtgc
     5161 ggcttgcgat ggtttcggca tcctcggcgg aaaaccccgc gtcgatcagt tcttgcctgt
     5221 atgccttccg gtcaaacgtc cgattcattc accctccttg cgggattgcc ccgactcacg
     5281 ccggggcaat gtgcccttat tcctgatttg acccgcctgg tgccttggtg tccagataat
     5341 ccaccttatc ggcaatgaag tcggtcccgt agaccgtctg gccgtccttc tcgtacttgg
     5401 tattccgaat cttgccctgc acgaatacca gcgacccctt gcccaaatac ttgccgtggg
     5461 cctcggcctg agagccaaaa cacttgatgc ggaagaagtc ggtgcgctcc tgcttgtcgc
     5521 cggcatcgtt gcgccacatc taggatctgc caggaaccgt aaaaaggccg cgttgctggc
     5581 gtttttccat aggctccgcc cccctgacga gcatcacaaa aatcgacgct caagtcagag
     5641 gtggcgaaac ccgacaggac tataaagata ccaggcgttt ccccctggaa gctccctcgt
     5701 gcgctctcct gttccgaccc tgccgcttac cggatacctg tccgcctttc tcccttcggg
     5761 aagcgtggcg ctttctcata gctcacgctg taggtatctc agttcggtgt aggtcgttcg
     5821 ctccaagctg ggctgtgtgc acgaaccccc cgttcagccc gaccgctgcg ccttatccgg
     5881 taactatcgt cttgagtcca acccggtaag acacgactta tcgccactgg cagcagccac
     5941 tggtaacagg attagcagag cgaggtatgt aggcggtgct acagagttct tgaagtggtg
     6001 gcctaactac ggctacacta gaagg
//
