# Supplementary material for: Building a pipeline to identify and engineer constitutive and repressible promoters
Source: Quant Plant Biol. 2023 Oct 19;4:e12. doi: 10.1017/qpb.2023.10 (PMC10600573; doi:10.1017/qpb.2023.10)
Supplement: Yang and Nemhauser supplementary material 6 — Yang and Nemhauser supplementary material [file S2632882823000103sup006.zip › Genebank/Level1/pich47732lvl1-pat2g43070yfp-tat2g43070.gb]

LOCUS       pICH47732(lvl1)-pAT2G43 6792 bp ds-DNA     circular     18-JUN-2021
DEFINITION  .
FEATURES             Location/Qualifiers
     CDS             complement(321..1178)
                     /label="AP\r"
                     /ApEinfo_revcolor="#d6b295"
                     /ApEinfo_fwdcolor="#d6b295"
     rep_origin      complement(1376..1993)
                     /label="oriV"
                     /ApEinfo_revcolor="#d59687"
                     /ApEinfo_fwdcolor="#d59687"
     misc_feature    2023..2170
                     /label="TDNA-LB"
                     /ApEinfo_revcolor="#b4abac"
                     /ApEinfo_fwdcolor="#b4abac"
     misc_feature    2206..2209
                     /label="TGCC"
                     /ApEinfo_revcolor="#85dae9"
                     /ApEinfo_fwdcolor="#85dae9"
     misc_feature    2222..2225
                     /label="GGAG"
                     /ApEinfo_revcolor="#b4abac"
                     /ApEinfo_fwdcolor="#b4abac"
     misc_feature    2226..2782
                     /label="AT2G43070_Promoter"
                     /ApEinfo_revcolor="#ff9ccd"
                     /ApEinfo_fwdcolor="#ff9ccd"
     misc_feature    2230..2244
                     /label="ZF-HD"
                     /ApEinfo_revcolor="#faac61"
                     /ApEinfo_fwdcolor="#faac61"
     misc_feature    complement(2246..2266)
                     /label="MIKC_MADS"
                     /ApEinfo_revcolor="#85dae9"
                     /ApEinfo_fwdcolor="#85dae9"
     misc_feature    complement(2248..2268)
                     /label="MIKC_MADS"
                     /ApEinfo_revcolor="#d6b295"
                     /ApEinfo_fwdcolor="#d6b295"
     misc_feature    2249..2268
                     /label="GRAS"
                     /ApEinfo_revcolor="#9eafd2"
                     /ApEinfo_fwdcolor="#9eafd2"
     misc_feature    2255..2274
                     /label="AP2"
                     /ApEinfo_revcolor="#85dae9"
                     /ApEinfo_fwdcolor="#85dae9"
     misc_feature    complement(2256..2276)
                     /label="MIKC_MADS"
                     /ApEinfo_revcolor="#b1ff67"
                     /ApEinfo_fwdcolor="#b1ff67"
     misc_feature    complement(2256..2276)
                     /label="Dof"
                     /ApEinfo_revcolor="#c7b0e3"
                     /ApEinfo_fwdcolor="#c7b0e3"
     misc_feature    2257..2271
                     /label="B3"
                     /ApEinfo_revcolor="#f58a5e"
                     /ApEinfo_fwdcolor="#f58a5e"
     misc_feature    2257..2276
                     /label="GRAS"
                     /ApEinfo_revcolor="#b7e6d7"
                     /ApEinfo_fwdcolor="#b7e6d7"
     misc_feature    2258..2272
                     /label="B3"
                     /ApEinfo_revcolor="#faac61"
                     /ApEinfo_fwdcolor="#faac61"
     misc_feature    2259..2273
                     /label="B3"
                     /ApEinfo_revcolor="#84b0dc"
                     /ApEinfo_fwdcolor="#84b0dc"
     misc_feature    2260..2274
                     /label="B3"
                     /ApEinfo_revcolor="#f8d3a9"
                     /ApEinfo_fwdcolor="#f8d3a9"
     misc_feature    2261..2275
                     /label="B3"
                     /ApEinfo_revcolor="#ffef86"
                     /ApEinfo_fwdcolor="#ffef86"
     misc_feature    2262..2276
                     /label="B3"
                     /ApEinfo_revcolor="#c6c9d1"
                     /ApEinfo_fwdcolor="#c6c9d1"
     misc_feature    2263..2277
                     /label="B3"
                     /ApEinfo_revcolor="#ffef86"
                     /ApEinfo_fwdcolor="#ffef86"
     misc_feature    2264..2278
                     /label="C2H2"
                     /ApEinfo_revcolor="#ffef86"
                     /ApEinfo_fwdcolor="#ffef86"
     misc_feature    2282..2292
                     /label="ZF-HD"
                     /ApEinfo_revcolor="#c7b0e3"
                     /ApEinfo_fwdcolor="#c7b0e3"
     misc_feature    2295..2309
                     /label="CPP"
                     /ApEinfo_revcolor="#b7e6d7"
                     /ApEinfo_fwdcolor="#b7e6d7"
     misc_feature    complement(2382..2392)
                     /label="ZF-HD"
                     /ApEinfo_revcolor="#b4abac"
                     /ApEinfo_fwdcolor="#b4abac"
     misc_feature    complement(2392..2406)
                     /label="HSF"
                     /ApEinfo_revcolor="#f58a5e"
                     /ApEinfo_fwdcolor="#f58a5e"
     misc_feature    2393..2406
                     /label="HSF"
                     /ApEinfo_revcolor="#ff9ccd"
                     /ApEinfo_fwdcolor="#ff9ccd"
     misc_feature    2440..2450
                     /label="MYB"
                     /ApEinfo_revcolor="#d59687"
                     /ApEinfo_fwdcolor="#d59687"
     misc_feature    2492..2505
                     /label="Trihelix"
                     /ApEinfo_revcolor="#d59687"
                     /ApEinfo_fwdcolor="#d59687"
     misc_feature    complement(2498..2512)
                     /label="ERF"
                     /ApEinfo_revcolor="#ff9ccd"
                     /ApEinfo_fwdcolor="#ff9ccd"
     misc_feature    2500..2507
                     /label="GeBP"
                     /ApEinfo_revcolor="#75c6a9"
                     /ApEinfo_fwdcolor="#75c6a9"
     misc_feature    complement(2500..2507)
                     /label="GeBP"
                     /ApEinfo_revcolor="#75c6a9"
                     /ApEinfo_fwdcolor="#75c6a9"
     misc_feature    2505..2514
                     /label="SBP"
                     /ApEinfo_revcolor="#ff9ccd"
                     /ApEinfo_fwdcolor="#ff9ccd"
     misc_feature    complement(2506..2515)
                     /label="AP2"
                     /ApEinfo_revcolor="#9eafd2"
                     /ApEinfo_fwdcolor="#9eafd2"
     misc_feature    complement(2553..2567)
                     /label="B3"
                     /ApEinfo_revcolor="#84b0dc"
                     /ApEinfo_fwdcolor="#84b0dc"
     misc_feature    complement(2577..2589)
                     /label="WRKY"
                     /ApEinfo_revcolor="#c7b0e3"
                     /ApEinfo_fwdcolor="#c7b0e3"
     misc_feature    complement(2577..2591)
                     /label="WRKY"
                     /ApEinfo_revcolor="#75c6a9"
                     /ApEinfo_fwdcolor="#75c6a9"
     misc_feature    2578..2589
                     /label="WRKY"
                     /ApEinfo_revcolor="#c6c9d1"
                     /ApEinfo_fwdcolor="#c6c9d1"
     misc_feature    complement(2578..2589)
                     /label="WRKY"
                     /ApEinfo_revcolor="#faac61"
                     /ApEinfo_fwdcolor="#faac61"
     misc_feature    2578..2591
                     /label="WRKY"
                     /ApEinfo_revcolor="#c7b0e3"
                     /ApEinfo_fwdcolor="#c7b0e3"
     misc_feature    2579..2589
                     /label="WRKY"
                     /ApEinfo_revcolor="#f58a5e"
                     /ApEinfo_fwdcolor="#f58a5e"
     misc_feature    complement(2579..2591)
                     /label="WRKY"
                     /ApEinfo_revcolor="#d6b295"
                     /ApEinfo_fwdcolor="#d6b295"
     misc_feature    2583..2597
                     /label="EIL"
                     /ApEinfo_revcolor="#d59687"
                     /ApEinfo_fwdcolor="#d59687"
     misc_feature    complement(2591..2611)
                     /label="AP2"
                     /ApEinfo_revcolor="#b7e6d7"
                     /ApEinfo_fwdcolor="#b7e6d7"
     misc_feature    2596..2610
                     /label="GATA"
                     /ApEinfo_revcolor="#85dae9"
                     /ApEinfo_fwdcolor="#85dae9"
     misc_feature    complement(2598..2610)
                     /label="GATA"
                     /ApEinfo_revcolor="#faac61"
                     /ApEinfo_fwdcolor="#faac61"
     misc_feature    2599..2609
                     /label="GATA"
                     /ApEinfo_revcolor="#b4abac"
                     /ApEinfo_fwdcolor="#b4abac"
     misc_feature    complement(2651..2658)
                     /label="RAV"
                     /ApEinfo_revcolor="#b4abac"
                     /ApEinfo_fwdcolor="#b4abac"
     misc_feature    2670..2690
                     /label="MYB"
                     /ApEinfo_revcolor="#b1ff67"
                     /ApEinfo_fwdcolor="#b1ff67"
     misc_feature    2676..2693
                     /label="MYB"
                     /ApEinfo_revcolor="#9eafd2"
                     /ApEinfo_fwdcolor="#9eafd2"
     misc_feature    complement(2677..2691)
                     /label="MYB"
                     /ApEinfo_revcolor="#75c6a9"
                     /ApEinfo_fwdcolor="#75c6a9"
     misc_feature    complement(2690..2703)
                     /label="bZIP"
                     /ApEinfo_revcolor="#d6b295"
                     /ApEinfo_fwdcolor="#d6b295"
     misc_feature    2692..2702
                     /label="bZIP"
                     /ApEinfo_revcolor="#f8d3a9"
                     /ApEinfo_fwdcolor="#f8d3a9"
     misc_feature    complement(2692..2703)
                     /label="bZIP"
                     /ApEinfo_revcolor="#ff9ccd"
                     /ApEinfo_fwdcolor="#ff9ccd"
     misc_feature    complement(2693..2702)
                     /label="bZIP"
                     /ApEinfo_revcolor="#d59687"
                     /ApEinfo_fwdcolor="#d59687"
     misc_feature    complement(2747..2760)
                     /label="Trihelix"
                     /ApEinfo_revcolor="#f58a5e"
                     /ApEinfo_fwdcolor="#f58a5e"
     misc_feature    2750..2759
                     /label="Trihelix"
                     /ApEinfo_revcolor="#f8d3a9"
                     /ApEinfo_fwdcolor="#f8d3a9"
     misc_feature    complement(2750..2764)
                     /label="Trihelix"
                     /ApEinfo_revcolor="#84b0dc"
                     /ApEinfo_fwdcolor="#84b0dc"
     misc_feature    2750..2765
                     /label="Trihelix"
                     /ApEinfo_revcolor="#d6b295"
                     /ApEinfo_fwdcolor="#d6b295"
     misc_feature    complement(2755..2769)
                     /label="G2-like"
                     /ApEinfo_revcolor="#f8d3a9"
                     /ApEinfo_fwdcolor="#f8d3a9"
     misc_feature    complement(2758..2768)
                     /label="HD-ZIP"
                     /ApEinfo_revcolor="#c6c9d1"
                     /ApEinfo_fwdcolor="#c6c9d1"
     misc_feature    2758..2770
                     /label="HD-ZIP"
                     /ApEinfo_revcolor="#ffef86"
                     /ApEinfo_fwdcolor="#ffef86"
     misc_feature    2783..2896
                     /label="AT2G43070_5'UTR"
                     /ApEinfo_revcolor="#c7b0e3"
                     /ApEinfo_fwdcolor="#c7b0e3"
     misc_feature    2897..2900
                     /label="AATG"
                     /ApEinfo_revcolor="#ffef86"
                     /ApEinfo_fwdcolor="#ffef86"
     misc_feature    2901..2921
                     /label="SV40NLS"
                     /ApEinfo_revcolor="#7ea7d8"
                     /ApEinfo_fwdcolor="#7ea7d8"
     CDS             2901..2957
                     /label="Translation 2901-2957"
     misc_feature    2922..2957
                     /label="GS12b"
                     /ApEinfo_revcolor="#7ea7d8"
                     /ApEinfo_fwdcolor="#7ea7d8"
     primer          2928..2976
                     /label="NLS_YFP_F2"
                     /note="sequence: ggtagtggtagtggaagcggtagtggcagtATGGTGAGCAAGGGCGAGG"
                     /ApEinfo_revcolor="#d6b295"
                     /ApEinfo_fwdcolor="#d6b295"
     primer          2928..2981
                     /label="NLS_YFP_F"
                     /note="sequence: ggtagtggtagtggaagcggtagtggcagtATGGTGAGCAAGGGCGAGGaGCTg"
                     /ApEinfo_revcolor="#ff9ccd"
                     /ApEinfo_fwdcolor="#ff9ccd"
     CDS             2958..3677
                     /label="YFP (Aequorea victoria)"
                     /ApEinfo_revcolor="#d59687"
                     /ApEinfo_fwdcolor="#d59687"
     CDS             2958..3677
                     /label="Translation 2958-3677"
     misc_feature    3678..3681
                     /label="GCTT 4bp overhang"
                     /ApEinfo_revcolor="#85dae9"
                     /ApEinfo_fwdcolor="#85dae9"
     misc_feature    3682..4391
                     /label="AT2G43070_3'UTR"
                     /ApEinfo_revcolor="#85dae9"
                     /ApEinfo_fwdcolor="#85dae9"
     misc_feature    4392..4641
                     /label="AT2G43070_Terminator"
                     /ApEinfo_revcolor="#84b0dc"
                     /ApEinfo_fwdcolor="#84b0dc"
     misc_feature    4642..4645
                     /label="CGCT"
                     /ApEinfo_revcolor="#85dae9"
                     /ApEinfo_fwdcolor="#85dae9"
     misc_feature    complement(4673..4800)
                     /label="RB\short"
                     /ApEinfo_revcolor="#85dae9"
                     /ApEinfo_fwdcolor="#85dae9"
     misc_feature    complement(4824..6305)
                     /label="RK2\trfa\(no\Esp3I)"
                     /ApEinfo_revcolor="#b7e6d7"
                     /ApEinfo_fwdcolor="#b7e6d7"
     misc_feature    6316..313
                     /label="pUC\ori"
                     /ApEinfo_revcolor="#85dae9"
                     /ApEinfo_fwdcolor="#85dae9"
     rep_origin      6351..6351
                     /label="ORI"
                     /ApEinfo_revcolor="#c7b0e3"
                     /ApEinfo_fwdcolor="#c7b0e3"
ORIGIN
        1 acagtatttg gtatctgcgc tctgctgaag ccagttacct tcggaaaaag agttggtagc
       61 tcttgatccg gcaaacaaac caccgctggt agcggtggtt tttttgtttg caagcagcag
      121 attacgcgca gaaaaaaagg atctcaagaa gatcctttga tcttttctac ggggtctgac
      181 gctcagtgga acgaaaactc acgttaaggg attttggtca tgagattatc aaaaaggatc
      241 ttcacctaga tccttttaaa ttaaaaatga agttttaaat caatctaaag tatatatgag
      301 taaacttggt ctgacagtta ccaatgctta atcagtgagg cacctatctc agcgatctgt
      361 ctatttcgtt catccatagt tgcctgactc cccgtcgtgt agataactac gatacgggag
      421 ggcttaccat ctggccccag tgctgcaatg ataccgcgag aaccacgctc accggctcca
      481 gatttatcag caataaacca gccagccgga agggccgagc gcagaagtgg tcctgcaact
      541 ttatccgcct ccatccagtc tattaattgt tgccgggaag ctagagtaag tagttcgcca
      601 gttaatagtt tgcgcaacgt tgttgccatt gctacaggca tcgtggtgtc acgctcgtcg
      661 tttggtatgg cttcattcag ctccggttcc caacgatcaa ggcgagttac atgatccccc
      721 atgttgtgca aaaaagcggt tagctccttc ggtcctccga tcgttgtcag aagtaagttg
      781 gccgcagtgt tatcactcat ggttatggca gcactgcata attctcttac tgtcatgcca
      841 tccgtaagat gcttttctgt gactggtgag tactcaacca agtcattctg agaatagtgt
      901 atgcggcgac cgagttgctc ttgcccggcg tcaatacggg ataataccgc gccacatagc
      961 agaactttaa aagtgctcat cattggaaaa cgttcttcgg ggcgaaaact ctcaaggatc
     1021 ttaccgctgt tgagatccag ttcgatgtaa cccactcgtg cacccaactg atcttcagca
     1081 tcttttactt tcaccagcgt ttctgggtga gcaaaaacag gaaggcaaaa tgccgcaaaa
     1141 aagggaataa gggcgacacg gaaatgttga atactcatac tcttcctttt tcaatattat
     1201 tgaagcattt atcagggtta ttgtctcatg agcggataca tatttgaatg tatttagaaa
     1261 aataaacaaa taggggttcc gcgcacgaat tggccagcgc tgccattttt ggggtgaggc
     1321 cgttcgcggc cgaggggcgc agcccctggg gggatgggag gcccgcgtta gcgggccggg
     1381 agggttcgag aagggggggc accccccttc ggcgtgcgcg gtcacgcgca cagggcgcag
     1441 ccctggttaa aaacaaggtt tataaatatt ggtttaaaag caggttaaaa gacaggttag
     1501 cggtggccga aaaacgggcg gaaacccttg caaatgctgg attttctgcc tgtggacagc
     1561 ccctcaaatg tcaataggtg cgcccctcat ctgtcagcac tctgcccctc aagtgtcaag
     1621 gatcgcgccc ctcatctgtc agtagtcgcg cccctcaagt gtcaataccg cagggcactt
     1681 atccccaggc ttgtccacat catctgtggg aaactcgcgt aaaatcaggc gttttcgccg
     1741 atttgcgagg ctggccagct ccacgtcgcc ggccgaaatc gagcctgccc ctcatctgtc
     1801 aacgccgcgc cgggtgagtc ggcccctcaa gtgtcaacgt ccgcccctca tctgtcagtg
     1861 agggccaagt tttccgcgag gtatccacaa cgccggcggc cgcggtgtct cgcacacggc
     1921 ttcgacggcg tttctggcgc gtttgcaggg ccatagacgg ccgccagccc agcggcgagg
     1981 gcaaccagcc cggtgagcgt cgcaaaggag atcctgatct gactgatggg ctgcctgtat
     2041 cgagtggtga ttttgtgccg agctgccggt cggggagctg ttggctggct ggtggcagga
     2101 tatattgtgg tgtaaacaaa ttgacgctta gacaacttaa taacacattg cggacgtttt
     2161 taatgtactg gggtggatgc agtgggcccc actctgtgaa gacaatgccg aattcggatc
     2221 cggagtaaat taaggtacta attacaaagg gaaccaaaca gaaaaaaaaa aacaaattgt
     2281 tttgtaatta gctcaaaacg aaattcaaag ggaaaagatt ttaagtacaa actgtaaatt
     2341 tcttgtaatt ttatataacc aagaaggtgt ttctctcctg aattattcgt ttttcttgat
     2401 atttctattg ttaaataaac agataaatcg agttcatata aattagttat ctaaataatt
     2461 tagtttttct tgatagttat caaatgaaga acatttaaac cggccggtac gatgacattt
     2521 agaatttaca atcaaactcc tctacttaac tgttctattt gtttgtttga catactagac
     2581 aagtcaaaat acatcgtggg gatctgaatt ctgctcaaaa tacttttgaa accattatat
     2641 tttacataat gcgacatata ttaatttatg atttttgatt agttgagcaa aaagagctgt
     2701 cgtatatcat atagttttaa tgaatcactc aaaaattggc acaatagaaa cagtaaaaga
     2761 attattgaat ttagaggata aaaaagacta taatatcgac cgtccgatat atcccagaaa
     2821 gattttaaca gcaactcttt gtctcttctt cttcttcttc ttcttcttct ctccgatttg
     2881 ctcagtcgat tgcgtcaatg ccaaagaaga agaggaaagt cggaagtggt agtggtagtg
     2941 gaagcggtag tggcagtATG GTGAGCAAGG GCGAGGaGCT gtTCACCGGG GTGGtGCCCA
     3001 TCCTGGTCGA GCTGGACGGC GACGTAAACG GCCACAAGtT CAGCGTGTCC GGCGAGGGCG
     3061 AGGGCGATGC CACCTACGGC AAgCTGACCC TGAAGTTCAT CTGCACCACC GGCAAGCTGC
     3121 CCGTGCCCTg gCCCACCCTC GTGACCACCT TCGGCTACGG CCTGCAGTGC TTCGCCCGCT
     3181 ACCCCGACCA CATGAAGCAG CACGACTTCT TCAAGTCCGC CATGCCCGAA GGCTACGTCC
     3241 AGGAGCGCAC CATCTTCTTC AAGGACGACG GCAACTACAA GACCCGCGCC GAGGTGAAGT
     3301 TCGAGGGCGA CACCCTGGTG AACCGCATCG AGCTGAAGGG CATCGACTTC AAGGAGGACG
     3361 GCAACATCCT GGGGCACAAG CTGGAGTACA ACTACAACAG CCACAACGTC TATATCATGG
     3421 CCGACAAGCA GAAGAACGGC ATCAAGGTGA ACTTCAAGAT CCGCCACAAC ATCGAGGACG
     3481 GCAGCGTGCA GCTCGCCGAC CACTACCAGC AGAACACCCC CATCGGCGAC GGCCCCGTGC
     3541 TGCTGCCCGA CAACCACTAC CTGAGCTACC AGTCCGCCCT GAGCAAAGAC CCCAACGAGA
     3601 AGCGCGATCA CATGGTCCTG CTGGAGTTCG TGACCGCCGC CGGGATCACT CTCGGCATGG
     3661 ACGAGCTGTA CAAGTGAGCT Ttaacatgat tcaacaatat tctaatgatg tgttatcaat
     3721 caaactgaat tagcttttcc ccaaaacatc gagcatagct taagcagatt tcatatgtga
     3781 gaggtacaca aaagctgatg atgtaagttc tctgcaaagc caaagttaat cggataccaa
     3841 aagtaattca agacacatcg gaaagtactg tattatatcg tttttttttc cttgttttgg
     3901 gggagaagaa agaaaggttc tctagtaaga ctcatgacat gttgtacaga gtctatatta
     3961 accttctctt gaattcagac tcgtttttgt agaatttcaa gtataatgca aattcccttt
     4021 tgttaatctt tgtgtgtttt cttttttggg aaaaataagt ctttgaaaat tccataaaac
     4081 ttgaaagttt gttcaaatat tattcgactg atggaatgaa attctgacga aaacgaatgc
     4141 acgaatcaga tatttgatgt gaaatatgtg gaattgacca atttgtctgt ttacgtacac
     4201 gtgtataata attgacaaat taaagtagga cactcgtatg aaatataagt atgaccaact
     4261 gcataaataa gacgtgtaga taatccttcc aacggaaaat gtgattataa agaaaacaag
     4321 taatcagagt cttgtaattt ttgttaataa tgttgttgtg agcgaccatt tgaattcaat
     4381 ccgacataaa tcatgaaatg ttagagttat acaaaaaaaa aaatctctct tacctgaaaa
     4441 aagagttata caaaacaaaa aaggagttaa attatatata ttctacaaaa ttctttaacc
     4501 tatataatgt caagtatttt taagacttat tcaagtaact ccgtgttaaa caaaaaaaaa
     4561 tcatttaatt aaatgattca taattctata aatatatatt tttaaaatta ttagatttat
     4621 catatatttt ctcaaaaaca tcgctgcaat tgtcttctgc acgaagtggt ttaaactatc
     4681 agtgtttgac aggatatatt ggcgggtaaa cctaagagaa aagagcgttt attagaataa
     4741 tcggatattt aaaagggcgt gaaaaggttt atccgttcgt ccatttgtat gtgcatgcca
     4801 accacagggt tccccagatc aggcgctggc tgctgaaccc ccagccggaa ctgaccccac
     4861 aaggccctag cgtttgcaat gcaccaggtc atcattgacc caggcgtgtt ccaccaggcc
     4921 gctgcctcgc aactcttcgc aggcttcgcc gacctgctcg cgccacttct tcacgcgggt
     4981 ggaatccgat ccgcacatga ggcggaaggt ttccagcttg agcgggtacg gctcccggtg
     5041 cgagctgaaa tagtcgaaca tccgtcgggc cgtcggcgac agcttgcggt acttctccca
     5101 tatgaatttc gtgtagtggt cgccagcaaa cagcacgacg atttcctcgt cgatcaggac
     5161 ctggcaacgg gacgttttct tgccacggtc caggacgcgg aagcggtgca gcagcgacac
     5221 cgattccagg tgcccaacgc ggtcggacgt gaagcccatc gccgtcgcct gtaggcgcga
     5281 caggcattcc tcggccttcg tgtaataccg gccattgatc gaccagccca ggtcctggca
     5341 aagctcgtag aacgtgaagg tgatcggctc gccgataggg gtgcgcttcg cgtactccaa
     5401 cacctgctgc cacaccagtt cgtcatcgtc ggcccgcagc tcgacgccgg tgtaggtgat
     5461 cttcacgtcc ttgttgacgt ggaaaatgac cttgttttgc agcgcctcgc gcgggatttt
     5521 cttgttgcgc gtggtgaaca gggcagagcg ggccgtgtcg tttggcatcg ctcgcatcgt
     5581 gtccggccac ggcgcaatat cgaacaagga aagctgcatt tccttgatct gctgcttcgt
     5641 gtgtttcagc aacgcggcct gcttggcctc gctgacctgt tttgccaggt cctcgccggc
     5701 ggtttttcgc ttcttggtcg tcatagttcc tcgcgtgtcg atggtcatcg acttcgccaa
     5761 acctgccgcc tcctgttcaa gacgacgcga acgctccacg gcggccgatg gcgcgggcag
     5821 ggcaggggga gccagttgca cgctgtcgcg ctcgatcttg gccgtagctt gctggaccat
     5881 cgagccgacg gactggaagg tttcgcgggg cgcacgcatg acggtgcggc ttgcgatggt
     5941 ttcggcatcc tcggcggaaa accccgcgtc gatcagttct tgcctgtatg ccttccggtc
     6001 aaacgtccga ttcattcacc ctccttgcgg gattgccccg actcacgccg gggcaatgtg
     6061 cccttattcc tgatttgacc cgcctggtgc cttggtgtcc agataatcca ccttatcggc
     6121 aatgaagtcg gtcccgtaga ccgtctggcc gtccttctcg tacttggtat tccgaatctt
     6181 gccctgcacg aataccagcg accccttgcc caaatacttg ccgtgggcct cggcctgaga
     6241 gccaaaacac ttgatgcgga agaagtcggt gcgctcctgc ttgtcgccgg catcgttgcg
     6301 ccacatctag gatctgccag gaaccgtaaa aaggccgcgt tgctggcgtt tttccatagg
     6361 ctccgccccc ctgacgagca tcacaaaaat cgacgctcaa gtcagaggtg gcgaaacccg
     6421 acaggactat aaagatacca ggcgtttccc cctggaagct ccctcgtgcg ctctcctgtt
     6481 ccgaccctgc cgcttaccgg atacctgtcc gcctttctcc cttcgggaag cgtggcgctt
     6541 tctcatagct cacgctgtag gtatctcagt tcggtgtagg tcgttcgctc caagctgggc
     6601 tgtgtgcacg aaccccccgt tcagcccgac cgctgcgcct tatccggtaa ctatcgtctt
     6661 gagtccaacc cggtaagaca cgacttatcg ccactggcag cagccactgg taacaggatt
     6721 agcagagcga ggtatgtagg cggtgctaca gagttcttga agtggtggcc taactacggc
     6781 tacactagaa gg
//
