# Supplementary material for: Building a pipeline to identify and engineer constitutive and repressible promoters
Source: Quant Plant Biol. 2023 Oct 19;4:e12. doi: 10.1017/qpb.2023.10 (PMC10600573; doi:10.1017/qpb.2023.10)
Supplement: Yang and Nemhauser supplementary material 6 — Yang and Nemhauser supplementary material [file S2632882823000103sup006.zip › Genebank/Level1/pich47732lvl1-pat3g07160yfp-tat3g07160.gb]

LOCUS       pICH47732(lvl1)-pAT3G07 6391 bp ds-DNA     circular     17-AUG-2021
DEFINITION  .
FEATURES             Location/Qualifiers
     misc_feature    172..319
                     /label="TDNA-LB"
                     /ApEinfo_revcolor="#b4abac"
                     /ApEinfo_fwdcolor="#b4abac"
     misc_feature    355..358
                     /label="TGCC"
                     /ApEinfo_revcolor="#85dae9"
                     /ApEinfo_fwdcolor="#85dae9"
     misc_feature    371..374
                     /label="GGAG"
                     /ApEinfo_revcolor="#b4abac"
                     /ApEinfo_fwdcolor="#b4abac"
     misc_feature    375..1184
                     /label="AT3G07160 Promoter"
                     /ApEinfo_revcolor="#85dae9"
                     /ApEinfo_fwdcolor="#85dae9"
     misc_feature    1185..1188
                     /label="AATG"
                     /ApEinfo_revcolor="#ffef86"
                     /ApEinfo_fwdcolor="#ffef86"
     misc_feature    1189..1209
                     /label="SV40NLS"
                     /ApEinfo_revcolor="#7ea7d8"
                     /ApEinfo_fwdcolor="#7ea7d8"
     CDS             1189..1245
                     /label="Translation 1189-1245"
     misc_feature    1210..1245
                     /label="GS12b"
                     /ApEinfo_revcolor="#7ea7d8"
                     /ApEinfo_fwdcolor="#7ea7d8"
     primer          1216..1264
                     /label="NLS_YFP_F2"
                     /note="sequence: ggtagtggtagtggaagcggtagtggcagtATGGTGAGCAAGGGCGAGG"
                     /ApEinfo_revcolor="#d6b295"
                     /ApEinfo_fwdcolor="#d6b295"
     primer          1216..1269
                     /label="NLS_YFP_F"
                     /note="sequence: ggtagtggtagtggaagcggtagtggcagtATGGTGAGCAAGGGCGAGGaGCTg"
                     /ApEinfo_revcolor="#ff9ccd"
                     /ApEinfo_fwdcolor="#ff9ccd"
     CDS             1246..1965
                     /label="YFP (Aequorea victoria)"
                     /ApEinfo_revcolor="#d59687"
                     /ApEinfo_fwdcolor="#d59687"
     CDS             1246..1965
                     /label="Translation 1246-1965"
     misc_feature    1966..1969
                     /label="GCTT 4bp overhang"
                     /ApEinfo_revcolor="#85dae9"
                     /ApEinfo_fwdcolor="#85dae9"
     misc_feature    1970..2166
                     /label="AT3G07160 3'UTR"
                     /ApEinfo_revcolor="#b7e6d7"
                     /ApEinfo_fwdcolor="#b7e6d7"
     misc_feature    2167..2389
                     /label="AT3G07160 Terminator"
                     /ApEinfo_revcolor="#f8d3a9"
                     /ApEinfo_fwdcolor="#f8d3a9"
     misc_feature    2390..2393
                     /label="CGCT"
                     /ApEinfo_revcolor="#85dae9"
                     /ApEinfo_fwdcolor="#85dae9"
     misc_feature    complement(2421..2548)
                     /label="RB\short"
                     /ApEinfo_revcolor="#85dae9"
                     /ApEinfo_fwdcolor="#85dae9"
     misc_feature    complement(2572..4053)
                     /label="RK2\trfa\(no\Esp3I)"
                     /ApEinfo_revcolor="#b7e6d7"
                     /ApEinfo_fwdcolor="#b7e6d7"
     misc_feature    4064..4853
                     /label="pUC\ori"
                     /ApEinfo_revcolor="#85dae9"
                     /ApEinfo_fwdcolor="#85dae9"
     rep_origin      4099..4099
                     /label="ORI"
                     /ApEinfo_revcolor="#c7b0e3"
                     /ApEinfo_fwdcolor="#c7b0e3"
     CDS             complement(4861..5718)
                     /label="AP\r"
                     /ApEinfo_revcolor="#d6b295"
                     /ApEinfo_fwdcolor="#d6b295"
     rep_origin      complement(5916..142)
                     /label="oriV"
                     /ApEinfo_revcolor="#d59687"
                     /ApEinfo_fwdcolor="#d59687"
ORIGIN
        1 ctgtcagtga gggccaagtt ttccgcgagg tatccacaac gccggcggcc gcggtgtctc
       61 gcacacggct tcgacggcgt ttctggcgcg tttgcagggc catagacggc cgccagccca
      121 gcggcgaggg caaccagccc ggtgagcgtc gcaaaggaga tcctgatctg actgatgggc
      181 tgcctgtatc gagtggtgat tttgtgccga gctgccggtc ggggagctgt tggctggctg
      241 gtggcaggat atattgtggt gtaaacaaat tgacgcttag acaacttaat aacacattgc
      301 ggacgttttt aatgtactgg ggtggatgca gtgggcccca ctctgtgaag acaatgccga
      361 attcggatcc ggagacgttg cgagagagta ttcgggaaat taacatccaa tcaaagtaac
      421 gggtcgggtc gggtcgagaa tcaggattat gcgttcagaa caaaaaaaac gataaccggt
      481 ttgactgtta accagagtta atccggcgat tcaaaagacg tttcggttcg atttttcttt
      541 gacaacgcgg ctaagctttt catttctttt tttttgtttt gtcaacacgc ggttaaattt
      601 ttgtttgtca gattcatttt ttttcttgat aaaaaacatc cagattcctt tctttgtaat
      661 gttttagatt aaaataaaca aaaaatccct aaaaaacgaa aaagttttga aacttagaaa
      721 gacggacata agcgagctag cttctaagct ttcttcgcta aattcttggc taattctctt
      781 ctatgactga tccaattctg cttcgactcc atatctgagg tttctgacgt ctgattaggt
      841 aactcccgct tttgtttttt ttggggggtt ttatccattt ttaatgtctt tgttgtctac
      901 ttgtttcaat cgtatgaact tgagacgcga gaagctcaga ttcaggatcc ctaaattttt
      961 ctctattttt ttttttagtt ttgtttcgtt gattacaact agtcctaggt taaagaacaa
     1021 cgtttacaac ttattttgct tttttcagtt gtgcctaggt cacttgtccg aatctgtata
     1081 attcacgtgt atcttcctgg atttgattac atttcattta cttagtgttg ggttttacgt
     1141 tagtttaagc tgctgagtac tttgatgttt tttgtttgta gaaaaatgcc aaagaagaag
     1201 aggaaagtcg gaagtggtag tggtagtgga agcggtagtg gcagtATGGT GAGCAAGGGC
     1261 GAGGaGCTgt TCACCGGGGT GGtGCCCATC CTGGTCGAGC TGGACGGCGA CGTAAACGGC
     1321 CACAAGtTCA GCGTGTCCGG CGAGGGCGAG GGCGATGCCA CCTACGGCAA gCTGACCCTG
     1381 AAGTTCATCT GCACCACCGG CAAGCTGCCC GTGCCCTggC CCACCCTCGT GACCACCTTC
     1441 GGCTACGGCC TGCAGTGCTT CGCCCGCTAC CCCGACCACA TGAAGCAGCA CGACTTCTTC
     1501 AAGTCCGCCA TGCCCGAAGG CTACGTCCAG GAGCGCACCA TCTTCTTCAA GGACGACGGC
     1561 AACTACAAGA CCCGCGCCGA GGTGAAGTTC GAGGGCGACA CCCTGGTGAA CCGCATCGAG
     1621 CTGAAGGGCA TCGACTTCAA GGAGGACGGC AACATCCTGG GGCACAAGCT GGAGTACAAC
     1681 TACAACAGCC ACAACGTCTA TATCATGGCC GACAAGCAGA AGAACGGCAT CAAGGTGAAC
     1741 TTCAAGATCC GCCACAACAT CGAGGACGGC AGCGTGCAGC TCGCCGACCA CTACCAGCAG
     1801 AACACCCCCA TCGGCGACGG CCCCGTGCTG CTGCCCGACA ACCACTACCT GAGCTACCAG
     1861 TCCGCCCTGA GCAAAGACCC CAACGAGAAG CGCGATCACA TGGTCCTGCT GGAGTTCGTG
     1921 ACCGCCGCCG GGATCACTCT CGGCATGGAC GAGCTGTACA AGTGAGCTTa cttttggaag
     1981 ctgttatgtt tatgtttttc atacatttat ttgtgtttag ttttccgagt gtagcagtag
     2041 taaatgatgg gagcctctct gtagctttag gcattttaag acttctgtaa catttgtccc
     2101 caaaaaagaa aagacttttg taaaacataa cctagaatct ttaagatatt acgtagaaat
     2161 gcctttggaa agaaagcgat tcaaggaaca aagattaatt tattcattaa cggtaaaaga
     2221 ataaacctaa ttactggatc cagtcattaa cgcgcatgtt atgtttgtcg ttgttgacga
     2281 atccgtgatt tggatccttt gaatgttttt ggaagtatta gtggttaggg atcaaataaa
     2341 gcccaattat tcgacaggcc catctaacaa aattggggac ctaattccac gctgcaattg
     2401 tcttctgcac gaagtggttt aaactatcag tgtttgacag gatatattgg cgggtaaacc
     2461 taagagaaaa gagcgtttat tagaataatc ggatatttaa aagggcgtga aaaggtttat
     2521 ccgttcgtcc atttgtatgt gcatgccaac cacagggttc cccagatcag gcgctggctg
     2581 ctgaaccccc agccggaact gaccccacaa ggccctagcg tttgcaatgc accaggtcat
     2641 cattgaccca ggcgtgttcc accaggccgc tgcctcgcaa ctcttcgcag gcttcgccga
     2701 cctgctcgcg ccacttcttc acgcgggtgg aatccgatcc gcacatgagg cggaaggttt
     2761 ccagcttgag cgggtacggc tcccggtgcg agctgaaata gtcgaacatc cgtcgggccg
     2821 tcggcgacag cttgcggtac ttctcccata tgaatttcgt gtagtggtcg ccagcaaaca
     2881 gcacgacgat ttcctcgtcg atcaggacct ggcaacggga cgttttcttg ccacggtcca
     2941 ggacgcggaa gcggtgcagc agcgacaccg attccaggtg cccaacgcgg tcggacgtga
     3001 agcccatcgc cgtcgcctgt aggcgcgaca ggcattcctc ggccttcgtg taataccggc
     3061 cattgatcga ccagcccagg tcctggcaaa gctcgtagaa cgtgaaggtg atcggctcgc
     3121 cgataggggt gcgcttcgcg tactccaaca cctgctgcca caccagttcg tcatcgtcgg
     3181 cccgcagctc gacgccggtg taggtgatct tcacgtcctt gttgacgtgg aaaatgacct
     3241 tgttttgcag cgcctcgcgc gggattttct tgttgcgcgt ggtgaacagg gcagagcggg
     3301 ccgtgtcgtt tggcatcgct cgcatcgtgt ccggccacgg cgcaatatcg aacaaggaaa
     3361 gctgcatttc cttgatctgc tgcttcgtgt gtttcagcaa cgcggcctgc ttggcctcgc
     3421 tgacctgttt tgccaggtcc tcgccggcgg tttttcgctt cttggtcgtc atagttcctc
     3481 gcgtgtcgat ggtcatcgac ttcgccaaac ctgccgcctc ctgttcaaga cgacgcgaac
     3541 gctccacggc ggccgatggc gcgggcaggg cagggggagc cagttgcacg ctgtcgcgct
     3601 cgatcttggc cgtagcttgc tggaccatcg agccgacgga ctggaaggtt tcgcggggcg
     3661 cacgcatgac ggtgcggctt gcgatggttt cggcatcctc ggcggaaaac cccgcgtcga
     3721 tcagttcttg cctgtatgcc ttccggtcaa acgtccgatt cattcaccct ccttgcggga
     3781 ttgccccgac tcacgccggg gcaatgtgcc cttattcctg atttgacccg cctggtgcct
     3841 tggtgtccag ataatccacc ttatcggcaa tgaagtcggt cccgtagacc gtctggccgt
     3901 ccttctcgta cttggtattc cgaatcttgc cctgcacgaa taccagcgac cccttgccca
     3961 aatacttgcc gtgggcctcg gcctgagagc caaaacactt gatgcggaag aagtcggtgc
     4021 gctcctgctt gtcgccggca tcgttgcgcc acatctagga tctgccagga accgtaaaaa
     4081 ggccgcgttg ctggcgtttt tccataggct ccgcccccct gacgagcatc acaaaaatcg
     4141 acgctcaagt cagaggtggc gaaacccgac aggactataa agataccagg cgtttccccc
     4201 tggaagctcc ctcgtgcgct ctcctgttcc gaccctgccg cttaccggat acctgtccgc
     4261 ctttctccct tcgggaagcg tggcgctttc tcatagctca cgctgtaggt atctcagttc
     4321 ggtgtaggtc gttcgctcca agctgggctg tgtgcacgaa ccccccgttc agcccgaccg
     4381 ctgcgcctta tccggtaact atcgtcttga gtccaacccg gtaagacacg acttatcgcc
     4441 actggcagca gccactggta acaggattag cagagcgagg tatgtaggcg gtgctacaga
     4501 gttcttgaag tggtggccta actacggcta cactagaagg acagtatttg gtatctgcgc
     4561 tctgctgaag ccagttacct tcggaaaaag agttggtagc tcttgatccg gcaaacaaac
     4621 caccgctggt agcggtggtt tttttgtttg caagcagcag attacgcgca gaaaaaaagg
     4681 atctcaagaa gatcctttga tcttttctac ggggtctgac gctcagtgga acgaaaactc
     4741 acgttaaggg attttggtca tgagattatc aaaaaggatc ttcacctaga tccttttaaa
     4801 ttaaaaatga agttttaaat caatctaaag tatatatgag taaacttggt ctgacagtta
     4861 ccaatgctta atcagtgagg cacctatctc agcgatctgt ctatttcgtt catccatagt
     4921 tgcctgactc cccgtcgtgt agataactac gatacgggag ggcttaccat ctggccccag
     4981 tgctgcaatg ataccgcgag aaccacgctc accggctcca gatttatcag caataaacca
     5041 gccagccgga agggccgagc gcagaagtgg tcctgcaact ttatccgcct ccatccagtc
     5101 tattaattgt tgccgggaag ctagagtaag tagttcgcca gttaatagtt tgcgcaacgt
     5161 tgttgccatt gctacaggca tcgtggtgtc acgctcgtcg tttggtatgg cttcattcag
     5221 ctccggttcc caacgatcaa ggcgagttac atgatccccc atgttgtgca aaaaagcggt
     5281 tagctccttc ggtcctccga tcgttgtcag aagtaagttg gccgcagtgt tatcactcat
     5341 ggttatggca gcactgcata attctcttac tgtcatgcca tccgtaagat gcttttctgt
     5401 gactggtgag tactcaacca agtcattctg agaatagtgt atgcggcgac cgagttgctc
     5461 ttgcccggcg tcaatacggg ataataccgc gccacatagc agaactttaa aagtgctcat
     5521 cattggaaaa cgttcttcgg ggcgaaaact ctcaaggatc ttaccgctgt tgagatccag
     5581 ttcgatgtaa cccactcgtg cacccaactg atcttcagca tcttttactt tcaccagcgt
     5641 ttctgggtga gcaaaaacag gaaggcaaaa tgccgcaaaa aagggaataa gggcgacacg
     5701 gaaatgttga atactcatac tcttcctttt tcaatattat tgaagcattt atcagggtta
     5761 ttgtctcatg agcggataca tatttgaatg tatttagaaa aataaacaaa taggggttcc
     5821 gcgcacgaat tggccagcgc tgccattttt ggggtgaggc cgttcgcggc cgaggggcgc
     5881 agcccctggg gggatgggag gcccgcgtta gcgggccggg agggttcgag aagggggggc
     5941 accccccttc ggcgtgcgcg gtcacgcgca cagggcgcag ccctggttaa aaacaaggtt
     6001 tataaatatt ggtttaaaag caggttaaaa gacaggttag cggtggccga aaaacgggcg
     6061 gaaacccttg caaatgctgg attttctgcc tgtggacagc ccctcaaatg tcaataggtg
     6121 cgcccctcat ctgtcagcac tctgcccctc aagtgtcaag gatcgcgccc ctcatctgtc
     6181 agtagtcgcg cccctcaagt gtcaataccg cagggcactt atccccaggc ttgtccacat
     6241 catctgtggg aaactcgcgt aaaatcaggc gttttcgccg atttgcgagg ctggccagct
     6301 ccacgtcgcc ggccgaaatc gagcctgccc ctcatctgtc aacgccgcgc cgggtgagtc
     6361 ggcccctcaa gtgtcaacgt ccgcccctca t
//
