# Supplementary material for: Building a pipeline to identify and engineer constitutive and repressible promoters
Source: Quant Plant Biol. 2023 Oct 19;4:e12. doi: 10.1017/qpb.2023.10 (PMC10600573; doi:10.1017/qpb.2023.10)
Supplement: Yang and Nemhauser supplementary material 6 — Yang and Nemhauser supplementary material [file S2632882823000103sup006.zip › Genebank/Level1/pich47732lvl1-pat4g13780yfp-tat4g13780.gb]

LOCUS       pICH47732(lvl1)-pAT4G13 6892 bp ds-DNA     circular     06-APR-2022
DEFINITION  .
FEATURES             Location/Qualifiers
     misc_feature    172..319
                     /label="TDNA-LB"
                     /ApEinfo_revcolor="#b4abac"
                     /ApEinfo_fwdcolor="#b4abac"
     misc_feature    355..358
                     /label="TGCC"
                     /ApEinfo_revcolor="#85dae9"
                     /ApEinfo_fwdcolor="#85dae9"
     misc_feature    371..374
                     /label="GGAG"
                     /ApEinfo_revcolor="#b4abac"
                     /ApEinfo_fwdcolor="#b4abac"
     misc_feature    375..1294
                     /label="AT4G13780 Promoter"
                     /ApEinfo_revcolor="#75c6a9"
                     /ApEinfo_fwdcolor="#75c6a9"
     misc_feature    1295..1456
                     /label="AT4G13780 5'UTR"
                     /ApEinfo_revcolor="#85dae9"
                     /ApEinfo_fwdcolor="#85dae9"
     misc_feature    1457..1460
                     /label="AATG"
                     /ApEinfo_revcolor="#ffef86"
                     /ApEinfo_fwdcolor="#ffef86"
     misc_feature    1461..1481
                     /label="SV40NLS"
                     /ApEinfo_revcolor="#7ea7d8"
                     /ApEinfo_fwdcolor="#7ea7d8"
     CDS             1461..1517
                     /label="Translation 1461-1517"
     misc_feature    1482..1517
                     /label="GS12b"
                     /ApEinfo_revcolor="#7ea7d8"
                     /ApEinfo_fwdcolor="#7ea7d8"
     primer          1488..1536
                     /label="NLS_YFP_F2"
                     /note="sequence: ggtagtggtagtggaagcggtagtggcagtATGGTGAGCAAGGGCGAGG"
                     /ApEinfo_revcolor="#d6b295"
                     /ApEinfo_fwdcolor="#d6b295"
     primer          1488..1541
                     /label="NLS_YFP_F"
                     /note="sequence: ggtagtggtagtggaagcggtagtggcagtATGGTGAGCAAGGGCGAGGaGCTg"
                     /ApEinfo_revcolor="#ff9ccd"
                     /ApEinfo_fwdcolor="#ff9ccd"
     CDS             1518..2237
                     /label="YFP (Aequorea victoria)"
                     /ApEinfo_revcolor="#d59687"
                     /ApEinfo_fwdcolor="#d59687"
     CDS             1518..2237
                     /label="Translation 1518-2237"
     misc_feature    2238..2241
                     /label="GCTT 4bp overhang"
                     /ApEinfo_revcolor="#85dae9"
                     /ApEinfo_fwdcolor="#85dae9"
     misc_feature    2242..2640
                     /label="AT4G13780 3'UTR"
                     /ApEinfo_revcolor="#d59687"
                     /ApEinfo_fwdcolor="#d59687"
     misc_feature    2641..2890
                     /label="AT4G13780 Terminator"
                     /ApEinfo_revcolor="#9eafd2"
                     /ApEinfo_fwdcolor="#9eafd2"
     misc_feature    2891..2894
                     /label="CGCT"
                     /ApEinfo_revcolor="#85dae9"
                     /ApEinfo_fwdcolor="#85dae9"
     misc_feature    complement(2922..3049)
                     /label="RB\short"
                     /ApEinfo_revcolor="#85dae9"
                     /ApEinfo_fwdcolor="#85dae9"
     misc_feature    complement(3073..4554)
                     /label="RK2\trfa\(no\Esp3I)"
                     /ApEinfo_revcolor="#b7e6d7"
                     /ApEinfo_fwdcolor="#b7e6d7"
     misc_feature    4565..5354
                     /label="pUC\ori"
                     /ApEinfo_revcolor="#85dae9"
                     /ApEinfo_fwdcolor="#85dae9"
     rep_origin      4600..4600
                     /label="ORI"
                     /ApEinfo_revcolor="#c7b0e3"
                     /ApEinfo_fwdcolor="#c7b0e3"
     CDS             complement(5362..6219)
                     /label="AP\r"
                     /ApEinfo_revcolor="#d6b295"
                     /ApEinfo_fwdcolor="#d6b295"
     rep_origin      complement(6417..142)
                     /label="oriV"
                     /ApEinfo_revcolor="#d59687"
                     /ApEinfo_fwdcolor="#d59687"
ORIGIN
        1 ctgtcagtga gggccaagtt ttccgcgagg tatccacaac gccggcggcc gcggtgtctc
       61 gcacacggct tcgacggcgt ttctggcgcg tttgcagggc catagacggc cgccagccca
      121 gcggcgaggg caaccagccc ggtgagcgtc gcaaaggaga tcctgatctg actgatgggc
      181 tgcctgtatc gagtggtgat tttgtgccga gctgccggtc ggggagctgt tggctggctg
      241 gtggcaggat atattgtggt gtaaacaaat tgacgcttag acaacttaat aacacattgc
      301 ggacgttttt aatgtactgg ggtggatgca gtgggcccca ctctgtgaag acaatgccga
      361 attcggatcc ggagaatcat gagatttttt ttaaaaaagt tttttttaaa ctttggtgtt
      421 attatttaaa aatgttacta aaatcatcgt tctctgtgtc gaaatctttg tgtgaagttt
      481 aatcattaaa aaaaaatcta ctagagatga agttttaacg atgaagaaaa tgatatgatt
      541 tatcatattt atagagattt aacataaata ttcctataat tttgttttat acgaaataaa
      601 ttatacaaag aatcttacca ctaacgagtg cctttaaaca cttctttgac atgttgtcaa
      661 atgttagctt gtgattatag acatgattac tctattgcaa tttgtaggta aataattaaa
      721 caattaaatt tgcctccaca tttttccctc tctgacaagt ataccttgga agattctgcc
      781 tcttagtcat atgatagata ttcttcaacc gttgtttaga gaattggtac ataactctct
      841 tattttaacc atagtgttat ccatatgtag catttgaaat atatgttgtg aaatgatata
      901 ataacagaaa gatgaagaag tccaacaata tgaaaaaagt tcgcttcaag tttgggctga
      961 tagacgtggt aaatctgttt tgtttaacat aaaagataga cctagtcacc tagcaaagag
     1021 tttctatagg acgtggtcat gttgtaaaac aaaagaaaat gatttaggag aaagtttcca
     1081 tgtaatatag gacgtggtca tgttgtattt tttttttttg ttaatggtaa tttcctaatt
     1141 aatatagtca ctttacttta gtttcacaaa agtttaataa ttcactaaac tatagtaaag
     1201 ctatttagat tccggtttaa ttccatccat accagtaaga tcaatatctt gcaaatgcaa
     1261 ttcagttatc aaaccggaaa gtgaccaact ttctgtctgg tctaaactta accggatcta
     1321 tctgaggccg ccgttactta ggtttaccat cagctaaaga gcttctcttt tctcagcttc
     1381 tctgattcgt ctttctcctc tgtctctgac tcttcgcgaa aaccctaatt agctttgtgg
     1441 tcttgttgtt ttcgccaatg ccaaagaaga agaggaaagt cggaagtggt agtggtagtg
     1501 gaagcggtag tggcagtATG GTGAGCAAGG GCGAGGaGCT gtTCACCGGG GTGGtGCCCA
     1561 TCCTGGTCGA GCTGGACGGC GACGTAAACG GCCACAAGtT CAGCGTGTCC GGCGAGGGCG
     1621 AGGGCGATGC CACCTACGGC AAgCTGACCC TGAAGTTCAT CTGCACCACC GGCAAGCTGC
     1681 CCGTGCCCTg gCCCACCCTC GTGACCACCT TCGGCTACGG CCTGCAGTGC TTCGCCCGCT
     1741 ACCCCGACCA CATGAAGCAG CACGACTTCT TCAAGTCCGC CATGCCCGAA GGCTACGTCC
     1801 AGGAGCGCAC CATCTTCTTC AAGGACGACG GCAACTACAA GACCCGCGCC GAGGTGAAGT
     1861 TCGAGGGCGA CACCCTGGTG AACCGCATCG AGCTGAAGGG CATCGACTTC AAGGAGGACG
     1921 GCAACATCCT GGGGCACAAG CTGGAGTACA ACTACAACAG CCACAACGTC TATATCATGG
     1981 CCGACAAGCA GAAGAACGGC ATCAAGGTGA ACTTCAAGAT CCGCCACAAC ATCGAGGACG
     2041 GCAGCGTGCA GCTCGCCGAC CACTACCAGC AGAACACCCC CATCGGCGAC GGCCCCGTGC
     2101 TGCTGCCCGA CAACCACTAC CTGAGCTACC AGTCCGCCCT GAGCAAAGAC CCCAACGAGA
     2161 AGCGCGATCA CATGGTCCTG CTGGAGTTCG TGACCGCCGC CGGGATCACT CTCGGCATGG
     2221 ACGAGCTGTA CAAGTGAGCT Taagcttact tgagccataa gcaaactaat attctccatt
     2281 tctatctttc tctgtaagag aaacgaaatt cggagatttt catttgaaaa tttgattcta
     2341 attacaaaca tgttcttgta aacttaaagc ttggtacaat tgttgttatt gattgatgtt
     2401 gtgagaaaca ttcagctttt taaaattggg cccagacgca aagcaaccac acaacttacg
     2461 atttcaaatc ttttatggta ctagttgagg ttttgtgaag gttgatgttt ttcttaattt
     2521 tttaatattc tagttctcgt gtttaaaaat agtcgcatca ttcttttttt ctggcggttc
     2581 gtaattgtgt tcccttgtaa tactgtatag ggttgtatac aatcgaacgt ttgaagtgat
     2641 catgtaattc aatcataaat ttaaatcttt ggttattgaa aacattttaa gcattctatt
     2701 tttattgacc tttaagagat tttggcattt tattggcttg agttcactga gcgtttccaa
     2761 gttaccaact acaccaaccc ttcggattca aatctgtgtt gatgttttgc gattccatat
     2821 cattactata tcaacgagtt gatttttttt tttggtcaac cagcaagttg atttttgaaa
     2881 aactcttact cgctgcaatt gtcttctgca cgaagtggtt taaactatca gtgtttgaca
     2941 ggatatattg gcgggtaaac ctaagagaaa agagcgttta ttagaataat cggatattta
     3001 aaagggcgtg aaaaggttta tccgttcgtc catttgtatg tgcatgccaa ccacagggtt
     3061 ccccagatca ggcgctggct gctgaacccc cagccggaac tgaccccaca aggccctagc
     3121 gtttgcaatg caccaggtca tcattgaccc aggcgtgttc caccaggccg ctgcctcgca
     3181 actcttcgca ggcttcgccg acctgctcgc gccacttctt cacgcgggtg gaatccgatc
     3241 cgcacatgag gcggaaggtt tccagcttga gcgggtacgg ctcccggtgc gagctgaaat
     3301 agtcgaacat ccgtcgggcc gtcggcgaca gcttgcggta cttctcccat atgaatttcg
     3361 tgtagtggtc gccagcaaac agcacgacga tttcctcgtc gatcaggacc tggcaacggg
     3421 acgttttctt gccacggtcc aggacgcgga agcggtgcag cagcgacacc gattccaggt
     3481 gcccaacgcg gtcggacgtg aagcccatcg ccgtcgcctg taggcgcgac aggcattcct
     3541 cggccttcgt gtaataccgg ccattgatcg accagcccag gtcctggcaa agctcgtaga
     3601 acgtgaaggt gatcggctcg ccgatagggg tgcgcttcgc gtactccaac acctgctgcc
     3661 acaccagttc gtcatcgtcg gcccgcagct cgacgccggt gtaggtgatc ttcacgtcct
     3721 tgttgacgtg gaaaatgacc ttgttttgca gcgcctcgcg cgggattttc ttgttgcgcg
     3781 tggtgaacag ggcagagcgg gccgtgtcgt ttggcatcgc tcgcatcgtg tccggccacg
     3841 gcgcaatatc gaacaaggaa agctgcattt ccttgatctg ctgcttcgtg tgtttcagca
     3901 acgcggcctg cttggcctcg ctgacctgtt ttgccaggtc ctcgccggcg gtttttcgct
     3961 tcttggtcgt catagttcct cgcgtgtcga tggtcatcga cttcgccaaa cctgccgcct
     4021 cctgttcaag acgacgcgaa cgctccacgg cggccgatgg cgcgggcagg gcagggggag
     4081 ccagttgcac gctgtcgcgc tcgatcttgg ccgtagcttg ctggaccatc gagccgacgg
     4141 actggaaggt ttcgcggggc gcacgcatga cggtgcggct tgcgatggtt tcggcatcct
     4201 cggcggaaaa ccccgcgtcg atcagttctt gcctgtatgc cttccggtca aacgtccgat
     4261 tcattcaccc tccttgcggg attgccccga ctcacgccgg ggcaatgtgc ccttattcct
     4321 gatttgaccc gcctggtgcc ttggtgtcca gataatccac cttatcggca atgaagtcgg
     4381 tcccgtagac cgtctggccg tccttctcgt acttggtatt ccgaatcttg ccctgcacga
     4441 ataccagcga ccccttgccc aaatacttgc cgtgggcctc ggcctgagag ccaaaacact
     4501 tgatgcggaa gaagtcggtg cgctcctgct tgtcgccggc atcgttgcgc cacatctagg
     4561 atctgccagg aaccgtaaaa aggccgcgtt gctggcgttt ttccataggc tccgcccccc
     4621 tgacgagcat cacaaaaatc gacgctcaag tcagaggtgg cgaaacccga caggactata
     4681 aagataccag gcgtttcccc ctggaagctc cctcgtgcgc tctcctgttc cgaccctgcc
     4741 gcttaccgga tacctgtccg cctttctccc ttcgggaagc gtggcgcttt ctcatagctc
     4801 acgctgtagg tatctcagtt cggtgtaggt cgttcgctcc aagctgggct gtgtgcacga
     4861 accccccgtt cagcccgacc gctgcgcctt atccggtaac tatcgtcttg agtccaaccc
     4921 ggtaagacac gacttatcgc cactggcagc agccactggt aacaggatta gcagagcgag
     4981 gtatgtaggc ggtgctacag agttcttgaa gtggtggcct aactacggct acactagaag
     5041 gacagtattt ggtatctgcg ctctgctgaa gccagttacc ttcggaaaaa gagttggtag
     5101 ctcttgatcc ggcaaacaaa ccaccgctgg tagcggtggt ttttttgttt gcaagcagca
     5161 gattacgcgc agaaaaaaag gatctcaaga agatcctttg atcttttcta cggggtctga
     5221 cgctcagtgg aacgaaaact cacgttaagg gattttggtc atgagattat caaaaaggat
     5281 cttcacctag atccttttaa attaaaaatg aagttttaaa tcaatctaaa gtatatatga
     5341 gtaaacttgg tctgacagtt accaatgctt aatcagtgag gcacctatct cagcgatctg
     5401 tctatttcgt tcatccatag ttgcctgact ccccgtcgtg tagataacta cgatacggga
     5461 gggcttacca tctggcccca gtgctgcaat gataccgcga gaaccacgct caccggctcc
     5521 agatttatca gcaataaacc agccagccgg aagggccgag cgcagaagtg gtcctgcaac
     5581 tttatccgcc tccatccagt ctattaattg ttgccgggaa gctagagtaa gtagttcgcc
     5641 agttaatagt ttgcgcaacg ttgttgccat tgctacaggc atcgtggtgt cacgctcgtc
     5701 gtttggtatg gcttcattca gctccggttc ccaacgatca aggcgagtta catgatcccc
     5761 catgttgtgc aaaaaagcgg ttagctcctt cggtcctccg atcgttgtca gaagtaagtt
     5821 ggccgcagtg ttatcactca tggttatggc agcactgcat aattctctta ctgtcatgcc
     5881 atccgtaaga tgcttttctg tgactggtga gtactcaacc aagtcattct gagaatagtg
     5941 tatgcggcga ccgagttgct cttgcccggc gtcaatacgg gataataccg cgccacatag
     6001 cagaacttta aaagtgctca tcattggaaa acgttcttcg gggcgaaaac tctcaaggat
     6061 cttaccgctg ttgagatcca gttcgatgta acccactcgt gcacccaact gatcttcagc
     6121 atcttttact ttcaccagcg tttctgggtg agcaaaaaca ggaaggcaaa atgccgcaaa
     6181 aaagggaata agggcgacac ggaaatgttg aatactcata ctcttccttt ttcaatatta
     6241 ttgaagcatt tatcagggtt attgtctcat gagcggatac atatttgaat gtatttagaa
     6301 aaataaacaa ataggggttc cgcgcacgaa ttggccagcg ctgccatttt tggggtgagg
     6361 ccgttcgcgg ccgaggggcg cagcccctgg ggggatggga ggcccgcgtt agcgggccgg
     6421 gagggttcga gaaggggggg cacccccctt cggcgtgcgc ggtcacgcgc acagggcgca
     6481 gccctggtta aaaacaaggt ttataaatat tggtttaaaa gcaggttaaa agacaggtta
     6541 gcggtggccg aaaaacgggc ggaaaccctt gcaaatgctg gattttctgc ctgtggacag
     6601 cccctcaaat gtcaataggt gcgcccctca tctgtcagca ctctgcccct caagtgtcaa
     6661 ggatcgcgcc cctcatctgt cagtagtcgc gcccctcaag tgtcaatacc gcagggcact
     6721 tatccccagg cttgtccaca tcatctgtgg gaaactcgcg taaaatcagg cgttttcgcc
     6781 gatttgcgag gctggccagc tccacgtcgc cggccgaaat cgagcctgcc cctcatctgt
     6841 caacgccgcg ccgggtgagt cggcccctca agtgtcaacg tccgcccctc at
//
