# Supplementary material for: Building a pipeline to identify and engineer constitutive and repressible promoters
Source: Quant Plant Biol. 2023 Oct 19;4:e12. doi: 10.1017/qpb.2023.10 (PMC10600573; doi:10.1017/qpb.2023.10)
Supplement: Yang and Nemhauser supplementary material 6 — Yang and Nemhauser supplementary material [file S2632882823000103sup006.zip › Genebank/Level1/pich47732lvl1-pat4g34270yfp-tat4g34270.gb]

LOCUS       pICH47732(lvl1)-pAT4G34 6262 bp ds-DNA     circular     31-AUG-2021
DEFINITION  .
FEATURES             Location/Qualifiers
     misc_feature    172..319
                     /label="TDNA-LB"
                     /ApEinfo_revcolor="#b4abac"
                     /ApEinfo_fwdcolor="#b4abac"
     misc_feature    355..358
                     /label="TGCC"
                     /ApEinfo_revcolor="#85dae9"
                     /ApEinfo_fwdcolor="#85dae9"
     misc_feature    371..374
                     /label="GGAG"
                     /ApEinfo_revcolor="#b4abac"
                     /ApEinfo_fwdcolor="#b4abac"
     misc_feature    375..1011
                     /label="AT4G34270_Promoter"
                     /ApEinfo_revcolor="#84b0dc"
                     /ApEinfo_fwdcolor="#84b0dc"
     misc_feature    complement(435..442)
                     /label="WRKY"
                     /ApEinfo_revcolor="#f58a5e"
                     /ApEinfo_fwdcolor="#f58a5e"
     misc_feature    439..453
                     /label="ERF"
                     /ApEinfo_revcolor="#85dae9"
                     /ApEinfo_fwdcolor="#85dae9"
     misc_feature    complement(456..470)
                     /label="CPP"
                     /ApEinfo_revcolor="#75c6a9"
                     /ApEinfo_fwdcolor="#75c6a9"
     misc_feature    complement(473..502)
                     /label="BBR-BPC"
                     /ApEinfo_revcolor="#ff9ccd"
                     /ApEinfo_fwdcolor="#ff9ccd"
     misc_feature    506..516
                     /label="BES1"
                     /ApEinfo_revcolor="#b1ff67"
                     /ApEinfo_fwdcolor="#b1ff67"
     misc_feature    complement(506..516)
                     /label="BES1"
                     /ApEinfo_revcolor="#b4abac"
                     /ApEinfo_fwdcolor="#b4abac"
     misc_feature    507..517
                     /label="BES1"
                     /ApEinfo_revcolor="#75c6a9"
                     /ApEinfo_fwdcolor="#75c6a9"
     misc_feature    complement(507..517)
                     /label="BES1"
                     /ApEinfo_revcolor="#b1ff67"
                     /ApEinfo_fwdcolor="#b1ff67"
     misc_feature    509..525
                     /label="Trihelix"
                     /ApEinfo_revcolor="#faac61"
                     /ApEinfo_fwdcolor="#faac61"
     misc_feature    652..661
                     /label="ERF"
                     /ApEinfo_revcolor="#85dae9"
                     /ApEinfo_fwdcolor="#85dae9"
     misc_feature    complement(661..676)
                     /label="Trihelix"
                     /ApEinfo_revcolor="#9eafd2"
                     /ApEinfo_fwdcolor="#9eafd2"
     misc_feature    662..676
                     /label="Trihelix"
                     /ApEinfo_revcolor="#84b0dc"
                     /ApEinfo_fwdcolor="#84b0dc"
     misc_feature    666..679
                     /label="Trihelix"
                     /ApEinfo_revcolor="#f58a5e"
                     /ApEinfo_fwdcolor="#f58a5e"
     misc_feature    complement(667..676)
                     /label="Trihelix"
                     /ApEinfo_revcolor="#b7e6d7"
                     /ApEinfo_fwdcolor="#b7e6d7"
     misc_feature    complement(690..700)
                     /label="C2H2"
                     /ApEinfo_revcolor="#ff9ccd"
                     /ApEinfo_fwdcolor="#ff9ccd"
     misc_feature    690..710
                     /label="ERF"
                     /ApEinfo_revcolor="#b7e6d7"
                     /ApEinfo_fwdcolor="#b7e6d7"
     misc_feature    692..706
                     /label="GATA"
                     /ApEinfo_revcolor="#faac61"
                     /ApEinfo_fwdcolor="#faac61"
     misc_feature    complement(693..707)
                     /label="ERF"
                     /ApEinfo_revcolor="#d59687"
                     /ApEinfo_fwdcolor="#d59687"
     misc_feature    complement(693..707)
                     /label="C2H2"
                     /ApEinfo_revcolor="#f8d3a9"
                     /ApEinfo_fwdcolor="#f8d3a9"
     misc_feature    694..708
                     /label="ERF"
                     /ApEinfo_revcolor="#9eafd2"
                     /ApEinfo_fwdcolor="#9eafd2"
     misc_feature    701..714
                     /label="G2-like"
                     /ApEinfo_revcolor="#84b0dc"
                     /ApEinfo_fwdcolor="#84b0dc"
     misc_feature    702..715
                     /label="G2-like"
                     /ApEinfo_revcolor="#c7b0e3"
                     /ApEinfo_fwdcolor="#c7b0e3"
     misc_feature    complement(705..718)
                     /label="G2-like"
                     /ApEinfo_revcolor="#faac61"
                     /ApEinfo_fwdcolor="#faac61"
     misc_feature    732..750
                     /label="MYB"
                     /ApEinfo_revcolor="#c7b0e3"
                     /ApEinfo_fwdcolor="#c7b0e3"
     misc_feature    complement(754..763)
                     /label="WOX"
                     /ApEinfo_revcolor="#ff9ccd"
                     /ApEinfo_fwdcolor="#ff9ccd"
     misc_feature    793..822
                     /label="BBR-BPC"
                     /ApEinfo_revcolor="#ffef86"
                     /ApEinfo_fwdcolor="#ffef86"
     misc_feature    complement(794..814)
                     /label="BBR-BPC"
                     /ApEinfo_revcolor="#b7e6d7"
                     /ApEinfo_fwdcolor="#b7e6d7"
     misc_feature    complement(801..821)
                     /label="bHLH"
                     /ApEinfo_revcolor="#f8d3a9"
                     /ApEinfo_fwdcolor="#f8d3a9"
     misc_feature    complement(804..817)
                     /label="bHLH"
                     /ApEinfo_revcolor="#f8d3a9"
                     /ApEinfo_fwdcolor="#f8d3a9"
     misc_feature    805..815
                     /label="bHLH"
                     /ApEinfo_revcolor="#85dae9"
                     /ApEinfo_fwdcolor="#85dae9"
     misc_feature    complement(805..815)
                     /label="bHLH"
                     /ApEinfo_revcolor="#b1ff67"
                     /ApEinfo_fwdcolor="#b1ff67"
     misc_feature    829..844
                     /label="B3"
                     /ApEinfo_revcolor="#f58a5e"
                     /ApEinfo_fwdcolor="#f58a5e"
     misc_feature    complement(839..846)
                     /label="CPP"
                     /ApEinfo_revcolor="#d59687"
                     /ApEinfo_fwdcolor="#d59687"
     misc_feature    858..872
                     /label="HSF"
                     /ApEinfo_revcolor="#b4abac"
                     /ApEinfo_fwdcolor="#b4abac"
     misc_feature    complement(876..886)
                     /label="G2-like"
                     /ApEinfo_revcolor="#84b0dc"
                     /ApEinfo_fwdcolor="#84b0dc"
     misc_feature    887..907
                     /label="MIKC_MADS"
                     /ApEinfo_revcolor="#ffef86"
                     /ApEinfo_fwdcolor="#ffef86"
     misc_feature    complement(892..906)
                     /label="MIKC_MADS"
                     /ApEinfo_revcolor="#c7b0e3"
                     /ApEinfo_fwdcolor="#c7b0e3"
     misc_feature    895..908
                     /label="Dof"
                     /ApEinfo_revcolor="#d6b295"
                     /ApEinfo_fwdcolor="#d6b295"
     misc_feature    complement(900..920)
                     /label="EIL"
                     /ApEinfo_revcolor="#75c6a9"
                     /ApEinfo_fwdcolor="#75c6a9"
     misc_feature    complement(904..918)
                     /label="EIL"
                     /ApEinfo_revcolor="#ffef86"
                     /ApEinfo_fwdcolor="#ffef86"
     misc_feature    910..924
                     /label="WRKY"
                     /ApEinfo_revcolor="#c6c9d1"
                     /ApEinfo_fwdcolor="#c6c9d1"
     misc_feature    complement(911..929)
                     /label="Dof"
                     /ApEinfo_revcolor="#c6c9d1"
                     /ApEinfo_fwdcolor="#c6c9d1"
     misc_feature    912..924
                     /label="WRKY"
                     /ApEinfo_revcolor="#d6b295"
                     /ApEinfo_fwdcolor="#d6b295"
     misc_feature    969..987
                     /label="Dof"
                     /ApEinfo_revcolor="#9eafd2"
                     /ApEinfo_fwdcolor="#9eafd2"
     misc_feature    1012..1161
                     /label="AT4G34270_5'UTR"
                     /ApEinfo_revcolor="#d59687"
                     /ApEinfo_fwdcolor="#d59687"
     misc_feature    complement(1035..1042)
                     /label="CPP"
                     /ApEinfo_revcolor="#d59687"
                     /ApEinfo_fwdcolor="#d59687"
     misc_feature    1162..1165
                     /label="AATG"
                     /ApEinfo_revcolor="#ffef86"
                     /ApEinfo_fwdcolor="#ffef86"
     misc_feature    1166..1186
                     /label="SV40NLS"
                     /ApEinfo_revcolor="#7ea7d8"
                     /ApEinfo_fwdcolor="#7ea7d8"
     CDS             1166..1222
                     /label="Translation 1166-1222"
     misc_feature    1187..1222
                     /label="GS12b"
                     /ApEinfo_revcolor="#7ea7d8"
                     /ApEinfo_fwdcolor="#7ea7d8"
     primer          1193..1241
                     /label="NLS_YFP_F2"
                     /note="sequence: ggtagtggtagtggaagcggtagtggcagtATGGTGAGCAAGGGCGAGG"
                     /ApEinfo_revcolor="#d6b295"
                     /ApEinfo_fwdcolor="#d6b295"
     primer          1193..1246
                     /label="NLS_YFP_F"
                     /note="sequence: ggtagtggtagtggaagcggtagtggcagtATGGTGAGCAAGGGCGAGGaGCTg"
                     /ApEinfo_revcolor="#ff9ccd"
                     /ApEinfo_fwdcolor="#ff9ccd"
     CDS             1223..1942
                     /label="YFP (Aequorea victoria)"
                     /ApEinfo_revcolor="#d59687"
                     /ApEinfo_fwdcolor="#d59687"
     CDS             1223..1942
                     /label="Translation 1223-1942"
     misc_feature    1943..1946
                     /label="GCTT 4bp overhang"
                     /ApEinfo_revcolor="#85dae9"
                     /ApEinfo_fwdcolor="#85dae9"
     misc_feature    1947..2240
                     /label="AT4G34270_3'UTR"
                     /ApEinfo_revcolor="#c6c9d1"
                     /ApEinfo_fwdcolor="#c6c9d1"
     misc_feature    2241..2260
                     /label="AT4G34270_Terminator"
                     /ApEinfo_revcolor="#b7e6d7"
                     /ApEinfo_fwdcolor="#b7e6d7"
     misc_feature    2261..2264
                     /label="CGCT"
                     /ApEinfo_revcolor="#85dae9"
                     /ApEinfo_fwdcolor="#85dae9"
     misc_feature    complement(2292..2419)
                     /label="RB\short"
                     /ApEinfo_revcolor="#85dae9"
                     /ApEinfo_fwdcolor="#85dae9"
     misc_feature    complement(2443..3924)
                     /label="RK2\trfa\(no\Esp3I)"
                     /ApEinfo_revcolor="#b7e6d7"
                     /ApEinfo_fwdcolor="#b7e6d7"
     misc_feature    3935..4724
                     /label="pUC\ori"
                     /ApEinfo_revcolor="#85dae9"
                     /ApEinfo_fwdcolor="#85dae9"
     rep_origin      3970..3970
                     /label="ORI"
                     /ApEinfo_revcolor="#c7b0e3"
                     /ApEinfo_fwdcolor="#c7b0e3"
     CDS             complement(4732..5589)
                     /label="AP\r"
                     /ApEinfo_revcolor="#d6b295"
                     /ApEinfo_fwdcolor="#d6b295"
     rep_origin      complement(5787..142)
                     /label="oriV"
                     /ApEinfo_revcolor="#d59687"
                     /ApEinfo_fwdcolor="#d59687"
ORIGIN
        1 ctgtcagtga gggccaagtt ttccgcgagg tatccacaac gccggcggcc gcggtgtctc
       61 gcacacggct tcgacggcgt ttctggcgcg tttgcagggc catagacggc cgccagccca
      121 gcggcgaggg caaccagccc ggtgagcgtc gcaaaggaga tcctgatctg actgatgggc
      181 tgcctgtatc gagtggtgat tttgtgccga gctgccggtc ggggagctgt tggctggctg
      241 gtggcaggat atattgtggt gtaaacaaat tgacgcttag acaacttaat aacacattgc
      301 ggacgttttt aatgtactgg ggtggatgca gtgggcccca ctctgtgaag acaatgccga
      361 attcggatcc ggagttcaca atttttgtgt ttttaaaaaa cctataaata aatgagtagt
      421 gcacataaat tagttttgac caaaacggct ccaactttaa atattaaaaa gatagtgtgt
      481 ctaattctat ctgattcaca ttgacgcaca catgtgttaa taaaataaag ataccattat
      541 acaatttctg tttgatactt atatatgtca atgtgtctca gtattctact acgatatata
      601 atgaaatatg tttatgcatt agagtctaga gattcatgag gtttcacctt tcactgcttc
      661 ctgatttttt taccactttg aatcgttaat agtggcaatg acgacgaata ttttgttcat
      721 gaggtgtatc gtgcaaatta gttgtgaatt tttgtgattg attcatcttt tgatgattta
      781 tatggatatt attgagcttg agagaacaag tgggctagtg gtgttccacc atgtcaggtt
      841 tcaaacctgg tctaggtcct ctagaggttt atttagccaa atctactaat aatgaaaaaa
      901 gaaacattga atattgacct tttttatagt gtgttccaaa agcatgaaat tctagctata
      961 ttacattatt atgaaaaagg cctacgttat aaacttaaag cccattaagg accaaaatca
     1021 aattgacctt cttttttcaa actaaaatga aactaggccg gcccatcaaa agtcaaatgt
     1081 cttggttgga tagtccggtt ggtcacacaa gtgacatcgt cggaggagaa aaggtagtgc
     1141 caatattagc cggcgattca gaatgccaaa gaagaagagg aaagtcggaa gtggtagtgg
     1201 tagtggaagc ggtagtggca gtATGGTGAG CAAGGGCGAG GaGCTgtTCA CCGGGGTGGt
     1261 GCCCATCCTG GTCGAGCTGG ACGGCGACGT AAACGGCCAC AAGtTCAGCG TGTCCGGCGA
     1321 GGGCGAGGGC GATGCCACCT ACGGCAAgCT GACCCTGAAG TTCATCTGCA CCACCGGCAA
     1381 GCTGCCCGTG CCCTggCCCA CCCTCGTGAC CACCTTCGGC TACGGCCTGC AGTGCTTCGC
     1441 CCGCTACCCC GACCACATGA AGCAGCACGA CTTCTTCAAG TCCGCCATGC CCGAAGGCTA
     1501 CGTCCAGGAG CGCACCATCT TCTTCAAGGA CGACGGCAAC TACAAGACCC GCGCCGAGGT
     1561 GAAGTTCGAG GGCGACACCC TGGTGAACCG CATCGAGCTG AAGGGCATCG ACTTCAAGGA
     1621 GGACGGCAAC ATCCTGGGGC ACAAGCTGGA GTACAACTAC AACAGCCACA ACGTCTATAT
     1681 CATGGCCGAC AAGCAGAAGA ACGGCATCAA GGTGAACTTC AAGATCCGCC ACAACATCGA
     1741 GGACGGCAGC GTGCAGCTCG CCGACCACTA CCAGCAGAAC ACCCCCATCG GCGACGGCCC
     1801 CGTGCTGCTG CCCGACAACC ACTACCTGAG CTACCAGTCC GCCCTGAGCA AAGACCCCAA
     1861 CGAGAAGCGC GATCACATGG TCCTGCTGGA GTTCGTGACC GCCGCCGGGA TCACTCTCGG
     1921 CATGGACGAG CTGTACAAGT GAGCTTgctg tttataaagt tgcaaattat atctaaaaga
     1981 gcgtaccgat gagctttctt tacagccaaa caaactactt actattgaat ttgttaatgt
     2041 aaggagttac tccactgact tattgtggtg gtttcatatg aacattcaaa cccttttcac
     2101 gttgttctta cactcttatt gttccctacc ttgttcccac cataattccc cctcactgtt
     2161 gaatttctat aattagtgta tacacaataa cgcagtgact cgtatgcata agttcaaatg
     2221 ttgtagttat ttaaaagcct gcggccaatt atcacacttt cgctgcaatt gtcttctgca
     2281 cgaagtggtt taaactatca gtgtttgaca ggatatattg gcgggtaaac ctaagagaaa
     2341 agagcgttta ttagaataat cggatattta aaagggcgtg aaaaggttta tccgttcgtc
     2401 catttgtatg tgcatgccaa ccacagggtt ccccagatca ggcgctggct gctgaacccc
     2461 cagccggaac tgaccccaca aggccctagc gtttgcaatg caccaggtca tcattgaccc
     2521 aggcgtgttc caccaggccg ctgcctcgca actcttcgca ggcttcgccg acctgctcgc
     2581 gccacttctt cacgcgggtg gaatccgatc cgcacatgag gcggaaggtt tccagcttga
     2641 gcgggtacgg ctcccggtgc gagctgaaat agtcgaacat ccgtcgggcc gtcggcgaca
     2701 gcttgcggta cttctcccat atgaatttcg tgtagtggtc gccagcaaac agcacgacga
     2761 tttcctcgtc gatcaggacc tggcaacggg acgttttctt gccacggtcc aggacgcgga
     2821 agcggtgcag cagcgacacc gattccaggt gcccaacgcg gtcggacgtg aagcccatcg
     2881 ccgtcgcctg taggcgcgac aggcattcct cggccttcgt gtaataccgg ccattgatcg
     2941 accagcccag gtcctggcaa agctcgtaga acgtgaaggt gatcggctcg ccgatagggg
     3001 tgcgcttcgc gtactccaac acctgctgcc acaccagttc gtcatcgtcg gcccgcagct
     3061 cgacgccggt gtaggtgatc ttcacgtcct tgttgacgtg gaaaatgacc ttgttttgca
     3121 gcgcctcgcg cgggattttc ttgttgcgcg tggtgaacag ggcagagcgg gccgtgtcgt
     3181 ttggcatcgc tcgcatcgtg tccggccacg gcgcaatatc gaacaaggaa agctgcattt
     3241 ccttgatctg ctgcttcgtg tgtttcagca acgcggcctg cttggcctcg ctgacctgtt
     3301 ttgccaggtc ctcgccggcg gtttttcgct tcttggtcgt catagttcct cgcgtgtcga
     3361 tggtcatcga cttcgccaaa cctgccgcct cctgttcaag acgacgcgaa cgctccacgg
     3421 cggccgatgg cgcgggcagg gcagggggag ccagttgcac gctgtcgcgc tcgatcttgg
     3481 ccgtagcttg ctggaccatc gagccgacgg actggaaggt ttcgcggggc gcacgcatga
     3541 cggtgcggct tgcgatggtt tcggcatcct cggcggaaaa ccccgcgtcg atcagttctt
     3601 gcctgtatgc cttccggtca aacgtccgat tcattcaccc tccttgcggg attgccccga
     3661 ctcacgccgg ggcaatgtgc ccttattcct gatttgaccc gcctggtgcc ttggtgtcca
     3721 gataatccac cttatcggca atgaagtcgg tcccgtagac cgtctggccg tccttctcgt
     3781 acttggtatt ccgaatcttg ccctgcacga ataccagcga ccccttgccc aaatacttgc
     3841 cgtgggcctc ggcctgagag ccaaaacact tgatgcggaa gaagtcggtg cgctcctgct
     3901 tgtcgccggc atcgttgcgc cacatctagg atctgccagg aaccgtaaaa aggccgcgtt
     3961 gctggcgttt ttccataggc tccgcccccc tgacgagcat cacaaaaatc gacgctcaag
     4021 tcagaggtgg cgaaacccga caggactata aagataccag gcgtttcccc ctggaagctc
     4081 cctcgtgcgc tctcctgttc cgaccctgcc gcttaccgga tacctgtccg cctttctccc
     4141 ttcgggaagc gtggcgcttt ctcatagctc acgctgtagg tatctcagtt cggtgtaggt
     4201 cgttcgctcc aagctgggct gtgtgcacga accccccgtt cagcccgacc gctgcgcctt
     4261 atccggtaac tatcgtcttg agtccaaccc ggtaagacac gacttatcgc cactggcagc
     4321 agccactggt aacaggatta gcagagcgag gtatgtaggc ggtgctacag agttcttgaa
     4381 gtggtggcct aactacggct acactagaag gacagtattt ggtatctgcg ctctgctgaa
     4441 gccagttacc ttcggaaaaa gagttggtag ctcttgatcc ggcaaacaaa ccaccgctgg
     4501 tagcggtggt ttttttgttt gcaagcagca gattacgcgc agaaaaaaag gatctcaaga
     4561 agatcctttg atcttttcta cggggtctga cgctcagtgg aacgaaaact cacgttaagg
     4621 gattttggtc atgagattat caaaaaggat cttcacctag atccttttaa attaaaaatg
     4681 aagttttaaa tcaatctaaa gtatatatga gtaaacttgg tctgacagtt accaatgctt
     4741 aatcagtgag gcacctatct cagcgatctg tctatttcgt tcatccatag ttgcctgact
     4801 ccccgtcgtg tagataacta cgatacggga gggcttacca tctggcccca gtgctgcaat
     4861 gataccgcga gaaccacgct caccggctcc agatttatca gcaataaacc agccagccgg
     4921 aagggccgag cgcagaagtg gtcctgcaac tttatccgcc tccatccagt ctattaattg
     4981 ttgccgggaa gctagagtaa gtagttcgcc agttaatagt ttgcgcaacg ttgttgccat
     5041 tgctacaggc atcgtggtgt cacgctcgtc gtttggtatg gcttcattca gctccggttc
     5101 ccaacgatca aggcgagtta catgatcccc catgttgtgc aaaaaagcgg ttagctcctt
     5161 cggtcctccg atcgttgtca gaagtaagtt ggccgcagtg ttatcactca tggttatggc
     5221 agcactgcat aattctctta ctgtcatgcc atccgtaaga tgcttttctg tgactggtga
     5281 gtactcaacc aagtcattct gagaatagtg tatgcggcga ccgagttgct cttgcccggc
     5341 gtcaatacgg gataataccg cgccacatag cagaacttta aaagtgctca tcattggaaa
     5401 acgttcttcg gggcgaaaac tctcaaggat cttaccgctg ttgagatcca gttcgatgta
     5461 acccactcgt gcacccaact gatcttcagc atcttttact ttcaccagcg tttctgggtg
     5521 agcaaaaaca ggaaggcaaa atgccgcaaa aaagggaata agggcgacac ggaaatgttg
     5581 aatactcata ctcttccttt ttcaatatta ttgaagcatt tatcagggtt attgtctcat
     5641 gagcggatac atatttgaat gtatttagaa aaataaacaa ataggggttc cgcgcacgaa
     5701 ttggccagcg ctgccatttt tggggtgagg ccgttcgcgg ccgaggggcg cagcccctgg
     5761 ggggatggga ggcccgcgtt agcgggccgg gagggttcga gaaggggggg cacccccctt
     5821 cggcgtgcgc ggtcacgcgc acagggcgca gccctggtta aaaacaaggt ttataaatat
     5881 tggtttaaaa gcaggttaaa agacaggtta gcggtggccg aaaaacgggc ggaaaccctt
     5941 gcaaatgctg gattttctgc ctgtggacag cccctcaaat gtcaataggt gcgcccctca
     6001 tctgtcagca ctctgcccct caagtgtcaa ggatcgcgcc cctcatctgt cagtagtcgc
     6061 gcccctcaag tgtcaatacc gcagggcact tatccccagg cttgtccaca tcatctgtgg
     6121 gaaactcgcg taaaatcagg cgttttcgcc gatttgcgag gctggccagc tccacgtcgc
     6181 cggccgaaat cgagcctgcc cctcatctgt caacgccgcg ccgggtgagt cggcccctca
     6241 agtgtcaacg tccgcccctc at
//
