# Supplementary material for: Building a pipeline to identify and engineer constitutive and repressible promoters
Source: Quant Plant Biol. 2023 Oct 19;4:e12. doi: 10.1017/qpb.2023.10 (PMC10600573; doi:10.1017/qpb.2023.10)
Supplement: Yang and Nemhauser supplementary material 6 — Yang and Nemhauser supplementary material [file S2632882823000103sup006.zip › Genebank/Level1/pich47732lvl1-pat5g37830yfp-tat5g37830.gb]

LOCUS       pICH47732(lvl1)-pAT5G37 7339 bp ds-DNA     circular     10-MAR-2022
DEFINITION  .
FEATURES             Location/Qualifiers
     misc_feature    733..1522
                     /label="pUC\ori"
                     /ApEinfo_revcolor="#85dae9"
                     /ApEinfo_fwdcolor="#85dae9"
     rep_origin      768..768
                     /label="ORI"
                     /ApEinfo_revcolor="#c7b0e3"
                     /ApEinfo_fwdcolor="#c7b0e3"
     CDS             complement(1530..2387)
                     /label="AP\r"
                     /ApEinfo_revcolor="#d6b295"
                     /ApEinfo_fwdcolor="#d6b295"
     rep_origin      complement(2585..3202)
                     /label="oriV"
                     /ApEinfo_revcolor="#d59687"
                     /ApEinfo_fwdcolor="#d59687"
     misc_feature    3232..3379
                     /label="TDNA-LB"
                     /ApEinfo_revcolor="#b4abac"
                     /ApEinfo_fwdcolor="#b4abac"
     misc_feature    3415..3418
                     /label="TGCC"
                     /ApEinfo_revcolor="#85dae9"
                     /ApEinfo_fwdcolor="#85dae9"
     misc_feature    3431..3434
                     /label="GGAG"
                     /ApEinfo_revcolor="#b4abac"
                     /ApEinfo_fwdcolor="#b4abac"
     misc_feature    3435..4575
                     /label="AT5G37830 Promoter"
                     /ApEinfo_revcolor="#ffef86"
                     /ApEinfo_fwdcolor="#ffef86"
     misc_feature    4576..4757
                     /label="5'UTR"
                     /ApEinfo_revcolor="#b4abac"
                     /ApEinfo_fwdcolor="#b4abac"
     misc_feature    4758..4906
                     /label="5'UTR Intron"
                     /ApEinfo_revcolor="#ffef86"
                     /ApEinfo_fwdcolor="#ffef86"
     misc_feature    4907..4916
                     /label="5'UTR"
                     /ApEinfo_revcolor="#b1ff67"
                     /ApEinfo_fwdcolor="#b1ff67"
     misc_feature    4917..4920
                     /label="AATG"
                     /ApEinfo_revcolor="#ffef86"
                     /ApEinfo_fwdcolor="#ffef86"
     misc_feature    4921..4941
                     /label="SV40NLS"
                     /ApEinfo_revcolor="#7ea7d8"
                     /ApEinfo_fwdcolor="#7ea7d8"
     CDS             4921..4977
                     /label="Translation 4921-4977"
     misc_feature    4942..4977
                     /label="GS12b"
                     /ApEinfo_revcolor="#7ea7d8"
                     /ApEinfo_fwdcolor="#7ea7d8"
     primer          4948..4996
                     /label="NLS_YFP_F2"
                     /note="sequence: ggtagtggtagtggaagcggtagtggcagtATGGTGAGCAAGGGCGAGG"
                     /ApEinfo_revcolor="#d6b295"
                     /ApEinfo_fwdcolor="#d6b295"
     primer          4948..5001
                     /label="NLS_YFP_F"
                     /note="sequence: ggtagtggtagtggaagcggtagtggcagtATGGTGAGCAAGGGCGAGGaGCTg"
                     /ApEinfo_revcolor="#ff9ccd"
                     /ApEinfo_fwdcolor="#ff9ccd"
     CDS             4978..5697
                     /label="YFP (Aequorea victoria)"
                     /ApEinfo_revcolor="#d59687"
                     /ApEinfo_fwdcolor="#d59687"
     CDS             4978..5697
                     /label="Translation 4978-5697"
     misc_feature    5698..5701
                     /label="GCTT 4bp overhang"
                     /ApEinfo_revcolor="#85dae9"
                     /ApEinfo_fwdcolor="#85dae9"
     misc_feature    5702..6148
                     /label="3'UTR"
                     /ApEinfo_revcolor="#c7b0e3"
                     /ApEinfo_fwdcolor="#c7b0e3"
     misc_feature    6149..6397
                     /label="AT5G37830 Terminator"
                     /ApEinfo_revcolor="#d6b295"
                     /ApEinfo_fwdcolor="#d6b295"
     misc_feature    6398..6401
                     /label="CGCT"
                     /ApEinfo_revcolor="#85dae9"
                     /ApEinfo_fwdcolor="#85dae9"
     misc_feature    complement(6429..6556)
                     /label="RB\short"
                     /ApEinfo_revcolor="#85dae9"
                     /ApEinfo_fwdcolor="#85dae9"
     misc_feature    complement(6580..722)
                     /label="RK2\trfa\(no\Esp3I)"
                     /ApEinfo_revcolor="#b7e6d7"
                     /ApEinfo_fwdcolor="#b7e6d7"
ORIGIN
        1 cggccacggc gcaatatcga acaaggaaag ctgcatttcc ttgatctgct gcttcgtgtg
       61 tttcagcaac gcggcctgct tggcctcgct gacctgtttt gccaggtcct cgccggcggt
      121 ttttcgcttc ttggtcgtca tagttcctcg cgtgtcgatg gtcatcgact tcgccaaacc
      181 tgccgcctcc tgttcaagac gacgcgaacg ctccacggcg gccgatggcg cgggcagggc
      241 agggggagcc agttgcacgc tgtcgcgctc gatcttggcc gtagcttgct ggaccatcga
      301 gccgacggac tggaaggttt cgcggggcgc acgcatgacg gtgcggcttg cgatggtttc
      361 ggcatcctcg gcggaaaacc ccgcgtcgat cagttcttgc ctgtatgcct tccggtcaaa
      421 cgtccgattc attcaccctc cttgcgggat tgccccgact cacgccgggg caatgtgccc
      481 ttattcctga tttgacccgc ctggtgcctt ggtgtccaga taatccacct tatcggcaat
      541 gaagtcggtc ccgtagaccg tctggccgtc cttctcgtac ttggtattcc gaatcttgcc
      601 ctgcacgaat accagcgacc ccttgcccaa atacttgccg tgggcctcgg cctgagagcc
      661 aaaacacttg atgcggaaga agtcggtgcg ctcctgcttg tcgccggcat cgttgcgcca
      721 catctaggat ctgccaggaa ccgtaaaaag gccgcgttgc tggcgttttt ccataggctc
      781 cgcccccctg acgagcatca caaaaatcga cgctcaagtc agaggtggcg aaacccgaca
      841 ggactataaa gataccaggc gtttccccct ggaagctccc tcgtgcgctc tcctgttccg
      901 accctgccgc ttaccggata cctgtccgcc tttctccctt cgggaagcgt ggcgctttct
      961 catagctcac gctgtaggta tctcagttcg gtgtaggtcg ttcgctccaa gctgggctgt
     1021 gtgcacgaac cccccgttca gcccgaccgc tgcgccttat ccggtaacta tcgtcttgag
     1081 tccaacccgg taagacacga cttatcgcca ctggcagcag ccactggtaa caggattagc
     1141 agagcgaggt atgtaggcgg tgctacagag ttcttgaagt ggtggcctaa ctacggctac
     1201 actagaagga cagtatttgg tatctgcgct ctgctgaagc cagttacctt cggaaaaaga
     1261 gttggtagct cttgatccgg caaacaaacc accgctggta gcggtggttt ttttgtttgc
     1321 aagcagcaga ttacgcgcag aaaaaaagga tctcaagaag atcctttgat cttttctacg
     1381 gggtctgacg ctcagtggaa cgaaaactca cgttaaggga ttttggtcat gagattatca
     1441 aaaaggatct tcacctagat ccttttaaat taaaaatgaa gttttaaatc aatctaaagt
     1501 atatatgagt aaacttggtc tgacagttac caatgcttaa tcagtgaggc acctatctca
     1561 gcgatctgtc tatttcgttc atccatagtt gcctgactcc ccgtcgtgta gataactacg
     1621 atacgggagg gcttaccatc tggccccagt gctgcaatga taccgcgaga accacgctca
     1681 ccggctccag atttatcagc aataaaccag ccagccggaa gggccgagcg cagaagtggt
     1741 cctgcaactt tatccgcctc catccagtct attaattgtt gccgggaagc tagagtaagt
     1801 agttcgccag ttaatagttt gcgcaacgtt gttgccattg ctacaggcat cgtggtgtca
     1861 cgctcgtcgt ttggtatggc ttcattcagc tccggttccc aacgatcaag gcgagttaca
     1921 tgatccccca tgttgtgcaa aaaagcggtt agctccttcg gtcctccgat cgttgtcaga
     1981 agtaagttgg ccgcagtgtt atcactcatg gttatggcag cactgcataa ttctcttact
     2041 gtcatgccat ccgtaagatg cttttctgtg actggtgagt actcaaccaa gtcattctga
     2101 gaatagtgta tgcggcgacc gagttgctct tgcccggcgt caatacggga taataccgcg
     2161 ccacatagca gaactttaaa agtgctcatc attggaaaac gttcttcggg gcgaaaactc
     2221 tcaaggatct taccgctgtt gagatccagt tcgatgtaac ccactcgtgc acccaactga
     2281 tcttcagcat cttttacttt caccagcgtt tctgggtgag caaaaacagg aaggcaaaat
     2341 gccgcaaaaa agggaataag ggcgacacgg aaatgttgaa tactcatact cttccttttt
     2401 caatattatt gaagcattta tcagggttat tgtctcatga gcggatacat atttgaatgt
     2461 atttagaaaa ataaacaaat aggggttccg cgcacgaatt ggccagcgct gccatttttg
     2521 gggtgaggcc gttcgcggcc gaggggcgca gcccctgggg ggatgggagg cccgcgttag
     2581 cgggccggga gggttcgaga agggggggca ccccccttcg gcgtgcgcgg tcacgcgcac
     2641 agggcgcagc cctggttaaa aacaaggttt ataaatattg gtttaaaagc aggttaaaag
     2701 acaggttagc ggtggccgaa aaacgggcgg aaacccttgc aaatgctgga ttttctgcct
     2761 gtggacagcc cctcaaatgt caataggtgc gcccctcatc tgtcagcact ctgcccctca
     2821 agtgtcaagg atcgcgcccc tcatctgtca gtagtcgcgc ccctcaagtg tcaataccgc
     2881 agggcactta tccccaggct tgtccacatc atctgtggga aactcgcgta aaatcaggcg
     2941 ttttcgccga tttgcgaggc tggccagctc cacgtcgccg gccgaaatcg agcctgcccc
     3001 tcatctgtca acgccgcgcc gggtgagtcg gcccctcaag tgtcaacgtc cgcccctcat
     3061 ctgtcagtga gggccaagtt ttccgcgagg tatccacaac gccggcggcc gcggtgtctc
     3121 gcacacggct tcgacggcgt ttctggcgcg tttgcagggc catagacggc cgccagccca
     3181 gcggcgaggg caaccagccc ggtgagcgtc gcaaaggaga tcctgatctg actgatgggc
     3241 tgcctgtatc gagtggtgat tttgtgccga gctgccggtc ggggagctgt tggctggctg
     3301 gtggcaggat atattgtggt gtaaacaaat tgacgcttag acaacttaat aacacattgc
     3361 ggacgttttt aatgtactgg ggtggatgca gtgggcccca ctctgtgaag acaatgccga
     3421 attcggatcc ggaggaaagt tcgagtcaaa tttttactac cgcccatgag ctataatttt
     3481 aacatgcgtc caccaatgtc tcaattaaat atgcttaagc tatccaatcc caatatatat
     3541 catagtgtag tagctaatta cgctaactca atcctaatgt atcaaacttt attaggctaa
     3601 ttagatccgg atccaaaatt caatcggata tccggatgcg atagattcga atctgagtaa
     3661 tagtaaaaat caaaattggg atatcacggt tattggccta ctttcgcgct aaacccaata
     3721 tcctgatccg gtctaataga taaacatcgc acattcacat agtggtgggc ttaaaataca
     3781 gatgatgtac ctatctacta ggaaattcga gaaaagatgg aataggaaag acgtgtttcc
     3841 aaataatcct atgactaacc tagctcaaaa attttaggac aaaaaacgga atccgcggga
     3901 taaaaggggg atggcagtct catgtccccc ttgccggtgg ggactctgct cccgggttgg
     3961 tgcccatgtt tcgagaagtt taaggcaaat ggtgtgccca tgttttgaga ggtttaaggc
     4021 aacttgtaac tatatgacat tttagtttaa acatatatcc caaacctaga gtgtgcctat
     4081 aaaagaagga aaattgaaat taaagcttta attagtcatt tttcgtcctt taaaaaagaa
     4141 gaagagtgaa aaagatatat gtttttttgt aattttttta cttaacactc aattttttgg
     4201 ttttaacaaa atatgattta aaatactaga aaatcattat aattagtgta ttttacaatt
     4261 ttatattttc ccaacatgta acaaaaaaaa acgatttttc ttatgtgcat attagtatgt
     4321 atgtaaagtt tcgtaatatg gatatacaca tctgttttaa gaaataattt taaagtatga
     4381 tattatagga gatttcatca tataatctaa ttatattaat taaaaagtaa ataaacaata
     4441 aatttatata gaaatgtggc ctctaaaatg ttaataattc gttattcaaa atcgaatatc
     4501 ccgatccggt ccagtagata acattacaca aattaggcca acacattcat tcataccgtg
     4561 gggtttatga ttatatccgt tttaaattct aaccaaccaa aaaccgaaat ggtttagtaa
     4621 aaccggaaaa gcaaaagaag atccttcaca ttctcatcat catcaccacc tgattcatct
     4681 tcttcatcat tcacccacta cactgttgac tcttcgctaa aactcgatcc ttcaacgatc
     4741 ttcgccacca aagcaaggta ctttcataaa tatctggatt ttgattacaa accccttctc
     4801 tcgtagtttc attttaatcg atactatcta aaattgctgt tatgatctct caatatcgtt
     4861 gttgtgaatt ggtaatttag tgtaatttcg ttgttgggtt atgcagagag agtgagaatg
     4921 ccaaagaaga agaggaaagt cggaagtggt agtggtagtg gaagcggtag tggcagtATG
     4981 GTGAGCAAGG GCGAGGaGCT gtTCACCGGG GTGGtGCCCA TCCTGGTCGA GCTGGACGGC
     5041 GACGTAAACG GCCACAAGtT CAGCGTGTCC GGCGAGGGCG AGGGCGATGC CACCTACGGC
     5101 AAgCTGACCC TGAAGTTCAT CTGCACCACC GGCAAGCTGC CCGTGCCCTg gCCCACCCTC
     5161 GTGACCACCT TCGGCTACGG CCTGCAGTGC TTCGCCCGCT ACCCCGACCA CATGAAGCAG
     5221 CACGACTTCT TCAAGTCCGC CATGCCCGAA GGCTACGTCC AGGAGCGCAC CATCTTCTTC
     5281 AAGGACGACG GCAACTACAA GACCCGCGCC GAGGTGAAGT TCGAGGGCGA CACCCTGGTG
     5341 AACCGCATCG AGCTGAAGGG CATCGACTTC AAGGAGGACG GCAACATCCT GGGGCACAAG
     5401 CTGGAGTACA ACTACAACAG CCACAACGTC TATATCATGG CCGACAAGCA GAAGAACGGC
     5461 ATCAAGGTGA ACTTCAAGAT CCGCCACAAC ATCGAGGACG GCAGCGTGCA GCTCGCCGAC
     5521 CACTACCAGC AGAACACCCC CATCGGCGAC GGCCCCGTGC TGCTGCCCGA CAACCACTAC
     5581 CTGAGCTACC AGTCCGCCCT GAGCAAAGAC CCCAACGAGA AGCGCGATCA CATGGTCCTG
     5641 CTGGAGTTCG TGACCGCCGC CGGGATCACT CTCGGCATGG ACGAGCTGTA CAAGTGAGCT
     5701 Tacaattcat ctcctcctca taagtctctt ctcgaacttc attactcctt catttaacgt
     5761 ataatccaaa ttagttgttt atgtgtcttg ttgttgtttc ggtgtctctt agccggatat
     5821 tctttggagg tttggccatt ttcagtgaaa taaggatcag attcttgatt cattagaaac
     5881 aaggtaataa attgtcttgg tgaataagtt ttagttgttg ttgtatgtac ttatgtatca
     5941 ctattgctgg tccaagactt ttggctggat ttcattgatg ccattgtcga cattgaaaag
     6001 agatttgtgt ctgctatgat cggtccaaca aaactagtcg tctgaagcaa ccaaaaaaaa
     6061 aagtggcccc ttgtataatt tgtcgtagta atgtattttt tcctattttg tgtaaatttg
     6121 aattctaatt aatttttaaa aggaatacaa aagaaaataa aaggcaaaaa aagggataga
     6181 aagatgagaa gttaggtaag atacaattaa atgaaggatt ttgctttttt tttgtccacc
     6241 atattaaaga aggaaaatta gaaatatgtg gccttcacaa actattttct aaaataaacg
     6301 atattgtttt aaatgaaacc atgggcttat gaatattgct ccctaaaagg ctaaaatcca
     6361 ttatatttat caaaaaatat gaccttcaat aaactcacgc tgcaattgtc ttctgcacga
     6421 agtggtttaa actatcagtg tttgacagga tatattggcg ggtaaaccta agagaaaaga
     6481 gcgtttatta gaataatcgg atatttaaaa gggcgtgaaa aggtttatcc gttcgtccat
     6541 ttgtatgtgc atgccaacca cagggttccc cagatcaggc gctggctgct gaacccccag
     6601 ccggaactga ccccacaagg ccctagcgtt tgcaatgcac caggtcatca ttgacccagg
     6661 cgtgttccac caggccgctg cctcgcaact cttcgcaggc ttcgccgacc tgctcgcgcc
     6721 acttcttcac gcgggtggaa tccgatccgc acatgaggcg gaaggtttcc agcttgagcg
     6781 ggtacggctc ccggtgcgag ctgaaatagt cgaacatccg tcgggccgtc ggcgacagct
     6841 tgcggtactt ctcccatatg aatttcgtgt agtggtcgcc agcaaacagc acgacgattt
     6901 cctcgtcgat caggacctgg caacgggacg ttttcttgcc acggtccagg acgcggaagc
     6961 ggtgcagcag cgacaccgat tccaggtgcc caacgcggtc ggacgtgaag cccatcgccg
     7021 tcgcctgtag gcgcgacagg cattcctcgg ccttcgtgta ataccggcca ttgatcgacc
     7081 agcccaggtc ctggcaaagc tcgtagaacg tgaaggtgat cggctcgccg ataggggtgc
     7141 gcttcgcgta ctccaacacc tgctgccaca ccagttcgtc atcgtcggcc cgcagctcga
     7201 cgccggtgta ggtgatcttc acgtccttgt tgacgtggaa aatgaccttg ttttgcagcg
     7261 cctcgcgcgg gattttcttg ttgcgcgtgg tgaacagggc agagcgggcc gtgtcgtttg
     7321 gcatcgctcg catcgtgtc
//
