# Supplementary material for: Building a pipeline to identify and engineer constitutive and repressible promoters
Source: Quant Plant Biol. 2023 Oct 19;4:e12. doi: 10.1017/qpb.2023.10 (PMC10600573; doi:10.1017/qpb.2023.10)
Supplement: Yang and Nemhauser supplementary material 6 — Yang and Nemhauser supplementary material [file S2632882823000103sup006.zip › Genebank/Level2/RUBY/pich86966-06140ruby.gb]

LOCUS       pICH86966-06140:RUBY   11061 bp ds-DNA     circular     02-FEB-2022
DEFINITION  .
FEATURES             Location/Qualifiers
     misc_feature    1730..1877
                     /label="LB"
                     /ApEinfo_revcolor="#b1ff67"
                     /ApEinfo_fwdcolor="#b1ff67"
     promoter        1926..2225
                     /label="nos\prom"
                     /ApEinfo_revcolor="#ffef86"
                     /ApEinfo_fwdcolor="#ffef86"
     CDS             2238..3029
                     /label="Kan"
                     /ApEinfo_revcolor="#b7e6d7"
                     /ApEinfo_fwdcolor="#b7e6d7"
     terminator      3047..3314
                     /label="nos\term"
                     /ApEinfo_revcolor="#b4abac"
                     /ApEinfo_fwdcolor="#b4abac"
     misc_feature    3339..3358
                     /label="NAC"
                     /ApEinfo_revcolor="#b7e6d7"
                     /ApEinfo_fwdcolor="#b7e6d7"
     misc_feature    3339..3713
                     /label="AT5G06140_Promoter"
                     /ApEinfo_revcolor="#f58a5e"
                     /ApEinfo_fwdcolor="#f58a5e"
     misc_feature    3339..8059
                     /label="RUBY"
                     /ApEinfo_revcolor="#f8d3a9"
                     /ApEinfo_fwdcolor="#f8d3a9"
     misc_feature    3343..3357
                     /label="NAC"
                     /ApEinfo_revcolor="#b4abac"
                     /ApEinfo_fwdcolor="#b4abac"
     misc_feature    3348..3368
                     /label="HD-ZIP"
                     /ApEinfo_revcolor="#84b0dc"
                     /ApEinfo_fwdcolor="#84b0dc"
     misc_feature    3350..3362
                     /label="HD-ZIP"
                     /ApEinfo_revcolor="#85dae9"
                     /ApEinfo_fwdcolor="#85dae9"
     misc_feature    complement(3351..3361)
                     /label="HD-ZIP"
                     /ApEinfo_revcolor="#9eafd2"
                     /ApEinfo_fwdcolor="#9eafd2"
     misc_feature    3437..3451
                     /label="MYB_related"
                     /ApEinfo_revcolor="#ff9ccd"
                     /ApEinfo_fwdcolor="#ff9ccd"
     misc_feature    3439..3451
                     /label="GeBP"
                     /ApEinfo_revcolor="#85dae9"
                     /ApEinfo_fwdcolor="#85dae9"
     misc_feature    complement(3439..3452)
                     /label="MYB_related"
                     /ApEinfo_revcolor="#f58a5e"
                     /ApEinfo_fwdcolor="#f58a5e"
     misc_feature    complement(3439..3453)
                     /label="MYB_related"
                     /ApEinfo_revcolor="#c7b0e3"
                     /ApEinfo_fwdcolor="#c7b0e3"
     misc_feature    complement(3441..3450)
                     /label="MYB_related"
                     /ApEinfo_revcolor="#75c6a9"
                     /ApEinfo_fwdcolor="#75c6a9"
     misc_feature    complement(3441..3451)
                     /label="MYB_related"
                     /ApEinfo_revcolor="#c7b0e3"
                     /ApEinfo_fwdcolor="#c7b0e3"
     misc_feature    3449..3462
                     /label="Trihelix"
                     /ApEinfo_revcolor="#faac61"
                     /ApEinfo_fwdcolor="#faac61"
     misc_feature    complement(3455..3468)
                     /label="Trihelix"
                     /ApEinfo_revcolor="#9eafd2"
                     /ApEinfo_fwdcolor="#9eafd2"
     misc_feature    complement(3472..3491)
                     /label="C2H2"
                     /ApEinfo_revcolor="#c6c9d1"
                     /ApEinfo_fwdcolor="#c6c9d1"
     misc_feature    complement(3492..3501)
                     /label="C2H2"
                     /ApEinfo_revcolor="#d59687"
                     /ApEinfo_fwdcolor="#d59687"
     misc_feature    complement(3524..3544)
                     /label="Dof"
                     /ApEinfo_revcolor="#75c6a9"
                     /ApEinfo_fwdcolor="#75c6a9"
     misc_feature    complement(3526..3544)
                     /label="Dof"
                     /ApEinfo_revcolor="#d6b295"
                     /ApEinfo_fwdcolor="#d6b295"
     misc_feature    3526..3546
                     /label="Dof"
                     /ApEinfo_revcolor="#c7b0e3"
                     /ApEinfo_fwdcolor="#c7b0e3"
     misc_feature    3528..3546
                     /label="Dof"
                     /ApEinfo_revcolor="#b1ff67"
                     /ApEinfo_fwdcolor="#b1ff67"
     misc_feature    3531..3544
                     /label="C3H"
                     /ApEinfo_revcolor="#75c6a9"
                     /ApEinfo_fwdcolor="#75c6a9"
     misc_feature    3534..3544
                     /label="C3H"
                     /ApEinfo_revcolor="#f8d3a9"
                     /ApEinfo_fwdcolor="#f8d3a9"
     misc_feature    3534..3544
                     /label="Dof"
                     /ApEinfo_revcolor="#ff9ccd"
                     /ApEinfo_fwdcolor="#ff9ccd"
     misc_feature    3534..3547
                     /label="Dof"
                     /ApEinfo_revcolor="#f58a5e"
                     /ApEinfo_fwdcolor="#f58a5e"
     misc_feature    complement(3534..3548)
                     /label="Dof"
                     /ApEinfo_revcolor="#ffef86"
                     /ApEinfo_fwdcolor="#ffef86"
     misc_feature    3542..3570
                     /label="Dof"
                     /ApEinfo_revcolor="#d6b295"
                     /ApEinfo_fwdcolor="#d6b295"
     misc_feature    complement(3546..3559)
                     /label="MIKC_MADS"
                     /ApEinfo_revcolor="#f8d3a9"
                     /ApEinfo_fwdcolor="#f8d3a9"
     misc_feature    3552..3572
                     /label="C2H2"
                     /ApEinfo_revcolor="#ffef86"
                     /ApEinfo_fwdcolor="#ffef86"
     misc_feature    3554..3573
                     /label="C2H2"
                     /ApEinfo_revcolor="#b7e6d7"
                     /ApEinfo_fwdcolor="#b7e6d7"
     misc_feature    complement(3554..3573)
                     /label="C2H2"
                     /ApEinfo_revcolor="#f8d3a9"
                     /ApEinfo_fwdcolor="#f8d3a9"
     misc_feature    complement(3554..3573)
                     /label="GRAS"
                     /ApEinfo_revcolor="#84b0dc"
                     /ApEinfo_fwdcolor="#84b0dc"
     misc_feature    complement(3556..3573)
                     /label="C2H2"
                     /ApEinfo_revcolor="#ffef86"
                     /ApEinfo_fwdcolor="#ffef86"
     misc_feature    complement(3557..3573)
                     /label="C2H2"
                     /ApEinfo_revcolor="#ff9ccd"
                     /ApEinfo_fwdcolor="#ff9ccd"
     misc_feature    complement(3558..3572)
                     /label="C2H2"
                     /ApEinfo_revcolor="#faac61"
                     /ApEinfo_fwdcolor="#faac61"
     misc_feature    3601..3610
                     /label="G2-like"
                     /ApEinfo_revcolor="#c6c9d1"
                     /ApEinfo_fwdcolor="#c6c9d1"
     misc_feature    complement(3617..3624)
                     /label="YABBY"
                     /ApEinfo_revcolor="#b1ff67"
                     /ApEinfo_fwdcolor="#b1ff67"
     misc_feature    complement(3659..3673)
                     /label="C2H2"
                     /ApEinfo_revcolor="#d59687"
                     /ApEinfo_fwdcolor="#d59687"
     misc_feature    3667..3686
                     /label="C2H2"
                     /ApEinfo_revcolor="#9eafd2"
                     /ApEinfo_fwdcolor="#9eafd2"
     misc_feature    3668..3682
                     /label="C2H2"
                     /ApEinfo_revcolor="#85dae9"
                     /ApEinfo_fwdcolor="#85dae9"
     misc_feature    3714..3864
                     /label="AT5G06140_5'UTR"
                     /ApEinfo_revcolor="#f58a5e"
                     /ApEinfo_fwdcolor="#f58a5e"
     misc_feature    3865..3868
                     /label="AATG Overhang"
                     /ApEinfo_revcolor="#b4abac"
                     /ApEinfo_fwdcolor="#b4abac"
     misc_feature    3866..5356
                     /label=" CYP76AD1"
                     /ApEinfo_revcolor="#c7b0e3"
                     /ApEinfo_fwdcolor="#c7b0e3"
     primer          complement(4034..4060)
                     /label="RUBY_Seq_R"
                     /note="sequence: TGGGCCGTGAATCTTGGCGAGGTTGGC"
                     /ApEinfo_revcolor="#faac61"
                     /ApEinfo_fwdcolor="#faac61"
     misc_feature    5423..6247
                     /label="DODA"
                     /ApEinfo_revcolor="#f8d3a9"
                     /ApEinfo_fwdcolor="#f8d3a9"
     misc_feature    6314..7822
                     /label="Glucosyltransferase"
                     /ApEinfo_revcolor="#9eafd2"
                     /ApEinfo_fwdcolor="#9eafd2"
     misc_feature    7823..7826
                     /label="GCTT Overhang"
                     /ApEinfo_revcolor="#b4abac"
                     /ApEinfo_fwdcolor="#b4abac"
     misc_feature    7827..8043
                     /label="AT5G06140_3'UTR"
                     /ApEinfo_revcolor="#f58a5e"
                     /ApEinfo_fwdcolor="#f58a5e"
     misc_feature    8044..8059
                     /label="AT5G06140_Terminator"
                     /ApEinfo_revcolor="#f58a5e"
                     /ApEinfo_fwdcolor="#f58a5e"
     misc_feature    8064..8087
                     /label="link2eb"
                     /ApEinfo_revcolor="#d59687"
                     /ApEinfo_fwdcolor="#d59687"
     misc_feature    complement(8105..8232)
                     /label="RB\short"
                     /ApEinfo_revcolor="#85dae9"
                     /ApEinfo_fwdcolor="#85dae9"
     misc_feature    complement(8251..8865)
                     /label="rep\(pMB1,\1\mutation)"
                     /ApEinfo_revcolor="#d6b295"
                     /ApEinfo_fwdcolor="#d6b295"
     rep_origin      8266..8266
                     /label="ORI"
                     /ApEinfo_revcolor="#84b0dc"
                     /ApEinfo_fwdcolor="#84b0dc"
     misc_feature    complement(8854..8854)
                     /label="T\to\C"
                     /ApEinfo_revcolor="#84b0dc"
                     /ApEinfo_fwdcolor="#84b0dc"
     CDS             complement(9028..9819)
                     /label="Kan\(no\BpiI)"
                     /ApEinfo_revcolor="#d59687"
                     /ApEinfo_fwdcolor="#d59687"
     misc_feature    complement(9337..9337)
                     /label="A\to\G\(BpiI\removed)"
                     /ApEinfo_revcolor="#f8d3a9"
                     /ApEinfo_fwdcolor="#f8d3a9"
     misc_feature    complement(10005..1728)
                     /label="pVS1ori\short"
                     /ApEinfo_revcolor="#ffef86"
                     /ApEinfo_fwdcolor="#ffef86"
ORIGIN
        1 cccttccctt cccggtatcg gttcatggat tcggttagat gggaaaccgc catcagtacc
       61 aggtcgtaat cccacacact ggccatgccg gccggccctg cggaaacctc tacgtgcccg
      121 tctggaagct cgtagcggat cacctcgcca gctcgtcggt cacgcttcga cagacggaaa
      181 acggccacgt ccatgatgct gcgactatcg cgggtgccca cgtcatagag catcggaacg
      241 aaaaaatctg gttgctcgtc gcccttgggc ggcttcctaa tcgacggcgc accggctgcc
      301 ggcggttgcc gggattcttt gcggattcga tcagcggccg cttgccacga ttcaccgggg
      361 cgtgcttctg cctcgatgcg ttgccgctgg gcggcctgcg cggccttcaa cttctccacc
      421 aggtcatcac ccagcgccgc gccgatttgt accgggccgg atggtttgcg accgtcacgc
      481 cgattcctcg ggcttggggg ttccagtgcc attgcagggc cggcagacaa cccagccgct
      541 tacgcctggc caaccgcccg ttcctccaca catggggcat tccacggcgt cggtgcctgg
      601 ttgttcttga ttttccatgc cgcctccttt agccgctaaa attcatctac tcatttattc
      661 atttgctcat ttactctggt agctgcgcga tgtattcaga tagcagctcg gtaatggtct
      721 tgccttggcg taccgcgtac atcttcagct tggtgtgatc ctccgccggc aactgaaagt
      781 tgacccgctt catggctggc gtgtctgcca ggctggccaa cgttgcagcc ttgctgctgc
      841 gtgcgctcgg acggccggca cttagcgtgt ttgtgctttt gctcattttc tctttacctc
      901 attaactcaa atgagttttg atttaatttc agcggccagc gcctggacct cgcgggcagc
      961 gtcgccctcg ggttctgatt caagaacggt tgtgccggcg gcggcagtgc ctgggtagct
     1021 cacgcgctgc gtgatacggg actcaagaat gggcagctcg tacccggcca gcgcctcggc
     1081 aacctcaccg ccgatgcgcg tgcctttgat cgcccgcgac acgacaaagg ccgcttgtag
     1141 ccttccatcc gtgacctcaa tgcgctgctt aaccagctcc accaggtcgg cggtggccca
     1201 tatgtcgtaa gggcttggct gcaccggaat cagcacgaag tcggctgcct tgatcgcgga
     1261 cacagccaag tccgccgcct ggggcgctcc gtcgatcact acgaagtcgc gccggccgat
     1321 ggccttcacg tcgcggtcaa tcgtcgggcg gtcgatgccg acaacggtta gcggttgatc
     1381 ttcccgcacg gccgcccaat cgcgggcact gccctgggga tcggaatcga ctaacagaac
     1441 atcggccccg gcgagttgca gggcgcgggc tagatgggtt gcgatggtcg tcttgcctga
     1501 cccgcctttc tggttaagta cagcgataac cttcatgcgt tccccttgcg tatttgttta
     1561 tttactcatc gcatcatata cgcagcgacc gcatgacgca agctgtttta ctcaaataca
     1621 catcaccttt ttagacggcg gcgctcggtt tcttcagcgg ccaagctggc cggccaggcc
     1681 gccagcttgg catcagacaa accggccagg atttcatgca gccgcacggc tgatgggctg
     1741 cctgtatcga gtggtgattt tgtgccgagc tgccggtcgg ggagctgttg gctggctggt
     1801 ggcaggatat attgtggtgt aaacaaattg acgcttagac aacttaataa cacattgcgg
     1861 acgtttttaa tgtactgggg tggatgcagt gggccccact ctgtgtgccg aattcggatc
     1921 cggagagcgg agaattaagg gagtcacgtt atgacccccg ccgatgacgc gggacaagcc
     1981 gttttacgtt tggaactgac agaaccgcaa cgttgaagga gccactcagc cgcgggtttc
     2041 tggagtttaa tgagctaagc acatacgtca gaaaccatta ttgcgcgttc aaaagtcgcc
     2101 taaggtcact atcagctagc aaatatttct tgtcaaaaat gctccactga cgttccataa
     2161 attcccctcg gtatccaatt agagtctcat attcactctc aatccaaata atctgcaccg
     2221 gatctggatc gtttcgcatg attgaacaag atggattgca cgcaggttct ccggccgctt
     2281 gggtggagag gctattcggc tatgactggg cacaacagac aatcggctgc tctgatgccg
     2341 ccgtgttccg gctgtcagcg caggggcgcc cggttctttt tgtcaagacc gacctgtccg
     2401 gtgccctgaa tgaactccag gacgaggcag cgcggctatc gtggctggcc acgacgggcg
     2461 ttccttgcgc agctgtgctc gacgttgtca ctgaagcggg aagggactgg ctgctattgg
     2521 gcgaagtgcc ggggcaggat ctcctgtcat ctcaccttgc tcctgccgag aaagtatcca
     2581 tcatggctga tgcaatgcgg cggctgcata cgcttgatcc ggctacctgc ccattcgacc
     2641 accaagcgaa acatcgcatc gagcgagcac gtactcggat ggaagccggt cttgtcgatc
     2701 aggatgatct ggacgaagag catcaggggc tcgcgccagc cgaactgttc gccaggctca
     2761 aggcgcgtat gcccgacggc gaggatctcg tcgtgactca tggcgatgcc tgcttgccga
     2821 atatcatggt ggaaaatggc cgcttttctg gattcatcga ctgtggccgg ctgggtgtgg
     2881 cggaccgcta tcaggacata gcgttggcta cccgtgatat tgctgaagag cttggcggcg
     2941 aatgggctga ccgcttcctc gtgctttacg gtatcgccgc tcccgattcg cagcgcatcg
     3001 ccttctatcg ccttcttgac gagttcttct gagcgggact ctggatctag agtcaagcag
     3061 atcgttcaaa catttggcaa taaagtttct taagattgaa tcctgttgcc ggtcttgcga
     3121 tgattatcat ataatttctg ttgaattacg ttaagcatgt aataattaac atgtaatgca
     3181 tgacgttatt tatgagatgg gtttttatga ttagagtccc gcaattatac atttaatacg
     3241 cgatagaaaa caaaatatag cgcgcaaact aggataaatt atcgcgcgcg gtgtcatcta
     3301 tgttactaga tcgacgctgc aagaattcaa gcttggagat atcgtgaatc ccaattattt
     3361 atgttttatg atttatttat tttttaaact agagatgaag gttttaatga aaactactct
     3421 aatatagcat atttttacga gattatccac taaaaaccgg tttattttga aagcataact
     3481 acaaaatact agtagtgtta ttaatttgat agtatatttc ataatctagt agtgaaaaag
     3541 ttaaaatttc catttttctt ttgtcccaat cttaagtgtc ttatcattct aatttttgtc
     3601 aagaatctat ctttaataat catatctaaa acgaactaat ttatctaatt tcatcaaatt
     3661 ttgttgttaa atatgacaaa atgaaatttt ggtttaaagt taaaaaatct gataaccttt
     3721 ctcttttcaa aggttactta cttgtgcacc gaaagttgaa cacaaaactc gtgaatatta
     3781 caaatctgcc actagaggtg aatttttgac taaatcgttt tttttttttt tcgatctcac
     3841 ggggttgatt ctcgttgttg tctcaatgGA TCATGCGACC CTCGCCATGA TCCTCGCGAT
     3901 CTGGTTCATC AGCTTCCACT TCATCAAGCT GCTGTTCTCC CAGCAGACCA CCAAGCTGCT
     3961 TCCGCCAGGA CCAAAGCCGC TTCCGATCAT CGGCAACATC CTTGAGGTGG GCAAGAAGCC
     4021 GCATCGGTCC TTCGCCAACC TCGCCAAGAT TCACGGCCCA CTCATTTCCC TCAGACTCGG
     4081 CTCTGTGACC ACCATCGTTG TGTCCTCTGC CGACGTGGCC AAAGAGATGT TCCTCAAGAA
     4141 GGATCACCCG CTCTCCAACC GCACGATCCC GAATAGTGTT ACAGCCGGCG ACCACCACAA
     4201 GCTCACCATG TCTTGGCTCC CGGTGTCTCC GAAGTGGCGC AACTTCCGCA AGATTACCGC
     4261 CGTGCATCTG CTCTCCCCAC AGAGACTCGA TGCCTGCCAG ACATTCAGGC ACGCCAAGGT
     4321 GCAGCAGCTC TACGAGTACG TTCAAGAGTG CGCCCAGAAA GGCCAGGCCG TGGATATTGG
     4381 CAAGGCCGCC TTTACGACCA GCCTCAACCT CCTCAGCAAG CTGTTCTTCA GCGTCGAGCT
     4441 GGCGCACCAC AAGTCCCATA CCAGCCAAGA GTTCAAAGAG CTGATCTGGA ACATCATGGA
     4501 AGATATAGGC AAGCCGAACT ACGCCGACTA CTTCCCGATT CTCGGCTGCG TTGACCCATC
     4561 TGGCATTAGA AGAAGGCTCG CCTGCTCCTT CGACAAGCTG ATCGCCGTGT TCCAGGGCAT
     4621 CATCTGCGAG AGACTCGCCC CAGATTCCTC CACCACAACT ACCACCACCA CCGACGACGT
     4681 GCTCGATGTG CTCCTCCAGC TGTTCAAGCA GAACGAGCTG ACGATGGGCG AGATCAACCA
     4741 CCTCCTCGTG GACATCTTCG ACGCCGGCAC CGATACCACA TCCTCCACAT TCGAGTGGGT
     4801 GATGACCGAG CTGATCCGCA ATCCAGAGAT GATGGAAAAG GCCCAAGAGG AAATCAAGCA
     4861 GGTCCTCGGC AAGGACAAGC AGATCCAAGA GTCCGACATC ATCAACCTGC CGTACCTCCA
     4921 GGCGATCATC AAAGAGACAC TCCGCCTCCA TCCGCCGACC GTGTTCTTGC TCCCAAGAAA
     4981 GGCCGACACC GATGTCGAGC TGTACGGCTA CATCGTGCCG AAGGATGCCC AGATCCTCGT
     5041 GAACCTCTGG GCCATTGGCA GGGACCCAAA CGCCTGGCAG AACGCCGATA TTTTCAGCCC
     5101 AGAGCGCTTC ATCGGCTGCG AGATCGATGT TAAGGGCCGC GATTTCGGCC TCCTTCCATT
     5161 TGGCGCTGGC CGCAGAATTT GCCCAGGCAT GAATCTCGCC ATCAGGATGC TCACCCTCAT
     5221 GCTCGCCACA CTCCTCCAGT TCTTCAACTG GAAGCTCGAA GGCGACATCT CCCCGAAGGA
     5281 CCTCGACATG GACGAGAAGT TCGGCATTGC GCTCCAAAAG ACCAAGCCGC TCAAGCTCAT
     5341 CCCGATTCCG CGCTACGGAA GCGGAGCTAC TAACTTCAGC CTGCTGAAGC AGGCTGGAGA
     5401 CGTGGAGGAG AACCCTGGAC CTATGAAGAT GATGAACGGC GAGGACGCCA ACGACCAGAT
     5461 GATCAAAGAG TCCTTCTTCA TCACCCACGG CAACCCGATC CTCACCGTCG AGGATACACA
     5521 TCCGCTCAGG CCGTTCTTCG AGACATGGCG CGAGAAGATT TTCTCCAAGA AGCCGAAGGC
     5581 CATCCTCATC ATCTCCGGCC ACTGGGAGAC AGTGAAGCCA ACCGTGAACG CCGTGCACAT
     5641 CAACGACACC ATCCACGACT TCGACGACTA CCCAGCCGCC ATGTACCAGT TCAAGTACCC
     5701 AGCTCCAGGC GAGCCAGAGC TTGCGAGAAA GGTGGAAGAG ATCCTCAAGA AGTCCGGGTT
     5761 CGAGACAGCC GAGACAGACC AAAAGAGGGG CCTTGATCAC GGCGCCTGGG TTCCACTCAT
     5821 GCTCATGTAT CCAGAGGCGG ACATCCCGGT GTGCCAGCTC TCAGTTCAGC CACATCTCGA
     5881 CGGCACCTAC CACTACAATC TCGGCAGAGC CCTCGCGCCG CTCAAGAATG ATGGCGTGCT
     5941 CATTATTGGC TCCGGCAGCG CCACACATCC ACTCGATGAG ACACCGCACT ACTTCGATGG
     6001 TGTTGCCCCT TGGGCCGCTG CCTTCGATTC TTGGCTTAGG AAGGCCCTCA TCAACGGCCG
     6061 CTTCGAGGAA GTGAACATCT ACGAGAGCAA GGCCCCGAAC TGGAAGCTCG CCCATCCATT
     6121 TCCAGAGCAC TTCTACCCGC TCCACGTTGT GCTCGGCGCT GCTGGTGAAA AGTGGAAGGC
     6181 CGAGCTGATC CACTCCTCCT GGGATCATGG CACACTTTGC CACGGCTCCT ACAAGTTCAC
     6241 CTCCGCCGGT TCAGGTGCCA CTAATTTTTC TCTCTTGAAA CAGGCCGGTG ACGTTGAAGA
     6301 GAACCCAGGT CCAATGACCG CCATCAAGAT GAACACCAAC GGCGAGGGCG AGACACAGCA
     6361 CATCCTCATG ATCCCGTTCA TGGCGCAGGG CCACCTCAGG CCATTTCTCG AACTCGCCAT
     6421 GTTCCTCTAC AAGCGCTCCC ACGTGATCAT CACCCTGCTC ACAACTCCGC TCAACGCCGG
     6481 CTTCCTCAGG CACCTCCTTC ACCACCATTC CTACTCCTCC AGCGGCATCA GGATCGTCGA
     6541 GCTGCCATTC AACTCCACCA ACCACGGACT CCCACCGGGC ATCGAGAACA CCGATAAGCT
     6601 CACACTCCCG CTCGTGGTGT CCCTCTTCCA TTCCACCATC AGCCTCGATC CGCACCTCCG
     6661 CGATTACATC TCCAGGCATT TCAGCCCAGC CAGGCCACCA CTCTGCGTGA TCCATGATGT
     6721 GTTCCTCGGC TGGGTTGACC AGGTGGCCAA GGATGTGGGC TCTACAGGCG TGGTGTTCAC
     6781 AACAGGCGGC GCTTATGGCA CATCCGCCTA CGTGTCCATC TGGAACGATC TCCCGCACCA
     6841 GAACTACTCC GACGACCAAG AGTTCCCGCT GCCAGGCTTC CCAGAGAACC ATAAGTTCCG
     6901 CAGGTCCCAG CTCCATCGGT TCCTCAGATA TGCCGACGGC TCCGACGATT GGTCCAAGTA
     6961 TTTCCAGCCG CAGCTCCGCC AGTCCATGAA GTCTTTTGGC TGGCTCTGCA ACTCCGTGGA
     7021 AGAGATCGAG ACACTCGGCT TCTCCATCCT CCGCAACTAC ACCAAGCTGC CGATCTGGGG
     7081 CATCGGCCCA CTTATTGCTT CCCCAGTGCA GCACTCCTCC TCCGACAACA ATTCAACAGG
     7141 CGCCGAGTTC GTGCAGTGGC TCAGCCTCAA AGAGCCGGAC TCCGTCCTCT ACATCTCCTT
     7201 CGGCTCCCAG AACACGATCA GCCCGACGCA GATGATGGAA CTCGCTGCTG GCCTTGAGTC
     7261 CTCCGAGAAG CCATTCCTCT GGGTGATCAG AGCCCCGTTC GGCTTCGACA TCAACGAAGA
     7321 GATGCGCCCA GAGTGGCTGC CAGAGGGCTT TGAGGAACGC ATGAAGGTGA AGAAACAGGG
     7381 CAAGCTCGTG TACAAGCTCG GCCCGCAGCT TGAGATCCTC AACCATGAAT CCATCGGCGG
     7441 CTTTCTCACC CACTGCGGAT GGAACAGCAT CCTTGAGTCT CTTCGCGAGG GCGTTCCGAT
     7501 GCTTGGATGG CCACTTGCTG CCGAGCAGGC CTACAACCTC AAGTACCTCG AAGATGAGAT
     7561 GGGCGTCGCG GTTGAGCTTG CTAGAGGCCT CGAAGGCGAG ATCTCCAAAG AGAAGGTCAA
     7621 GCGCATCGTC GAGATGATCC TTGAGCGCAA CGAGGGCTCC AAAGGCTGGG AGATGAAGAA
     7681 TCGCGCCGTG GAAATGGGCA AAAAGCTCAA GGACGCCGTG AACGAGGAAA AAGAGCTGAA
     7741 GGGCTCCTCC GTGAAGGCGA TCGACGATTT CCTCGACGCC GTCATGCAGG CCAAACTTGA
     7801 GCCAAGCCTC CAGTGATAGT GAgcttatcc aaaactaaac ttacctgtgt ctgtgtgtgt
     7861 tccttcatga gagggtttgt gtctagaggc agtttgtttt tgtgagaaat tctggtgttt
     7921 ttttgtcaac ttcaagttta gttaacttgg cttgtttcca cttgtaaaga agatacatat
     7981 gcgtcattat tactctccta aacgttcata taacaatttt attttagatt acaactttcc
     8041 caattcacta acatgatacc gctactagag gatgcacatg tgaccgaggg acacgaagtg
     8101 gtttaaacta tcagtgtttg acaggatata ttggcgggta aacctaagag aaaagagcgt
     8161 ttattagaat aatcggatat ttaaaagggc gtgaaaaggt ttatccgttc gtccatttgt
     8221 atgtgccaac cacaggaacc gtaaaaaggc cgcgttgctg gcgtttttcc ataggctccg
     8281 cccccctgac gagcatcaca aaaatcgacg ctcaagtcag aggtggcgaa acccgacagg
     8341 actataaaga taccaggcgt ttccccctgg aagctccctc gtgcgctctc ctgttccgac
     8401 cctgccgctt accggatacc tgtccgcctt tctcccttcg ggaagcgtgg cgctttctca
     8461 tagctcacgc tgtaggtatc tcagttcggt gtaggtcgtt cgctccaagc tgggctgtgt
     8521 gcacgaaccc cccgttcagc ccgaccgctg cgccttatcc ggtaactatc gtcttgagtc
     8581 caacccggta agacacgact tatcgccact ggcagcagcc actggtaaca ggattagcag
     8641 agcgaggtat gtaggcggtg ctacagagtt cttgaagtgg tggcctaact acggctacac
     8701 tagaaggaca gtatttggta tctgcgctct gctgaagcca gttaccttcg gaaaaagagt
     8761 tggtagctct tgatccggca aacaaaccac cgctggtagc ggtggttttt ttgtttgcaa
     8821 gcagcagatt acgcgcagaa aaaaaggatc tcaggaagat cctttgatct tttctacggg
     8881 gtctgacgct cagtggaacg aaaactcacg ttaagggatt ttggtcatga gattatcaaa
     8941 aaggatcttc acctagatcc ttttaaatta aaaatgaagt tttaaatcaa tctaaagtat
     9001 atatgagtaa acttggtctg acagctaaaa caattcatcc agtaaaatat aatattttat
     9061 tttctcccaa tcaggcttga tccccagtaa gtcaaaaaat agctcgacat actgttcttc
     9121 cccgatatcc tccctgatcg accggacgca gaaggcaatg tcataccact tgtccgccct
     9181 gccgcttctc ccaagatcaa taaagccact tactttgcca tctttcacaa agatgttgct
     9241 gtctcccagg tcgccgtggg aaaagacaag ttcctcttcg ggcttttccg tctttaaaaa
     9301 atcatacagc tcgcgcggat ctttaaatgg agtgtcctct tcccagtttt cgcaatccac
     9361 atcggccaga tcgttattca gtaagtaatc caattcggct aagcggctgt ctaagctatt
     9421 cgtataggga caatccgata tgtcgatgga gtgaaagagc ctgatgcact ccgcatacag
     9481 ctcgataatc ttttcagggc tttgttcatc ttcatactct tccgagcaaa ggacgccatc
     9541 ggcctcactc atgagcagat tgctccagcc atcatgccgt tcaaagtgca ggacctttgg
     9601 aacaggcagc tttccttcca gccatagcat catgtccttt tcccgttcca catcataggt
     9661 ggtcccttta taccggctgt ccgtcatttt taaatatagg ttttcatttt ctcccaccag
     9721 cttatatacc ttagcaggag acattccttc cgtatctttt acgcagcggt atttttcgat
     9781 cagttttttc aattccggtg atattctcat tttagccata ctcttccttt ttcaatatta
     9841 ttgaagcatt tatcagggtt attgtctcat gagcggatac atatttgaat gtatttagaa
     9901 aaataaacaa ataggggttc cgcgcacgaa ttggccagcg ctgccatttt tggggtgagg
     9961 ccgttcgcgg ccgaggggcg cagcccctgg ggggatggga gctcggtgcc ttgatgtggg
    10021 cgccggcggt cgagtggcga cggcgcggct tgtccgcgcc ctggtagatt gcctggccgt
    10081 aggccagcca tttttgagcg gccagcggcc gcgataggcc gacgcgaagc ggcggggcgt
    10141 agggagcgca gcgaccgaag ggtaggcgct ttttgcagct cttcggctgt gcgctggcca
    10201 gacagttatg cacaggccag gcgggtttta agagttttaa taagttttaa agagttttag
    10261 gcggaaaaat cgcctttttt ctcttttata tcagtcactt acatgtgtga ccggttccca
    10321 atgtacggct ttgggttccc aatgtacggg ttccggttcc caatgtacgg ctttgggttc
    10381 ccaatgtacg tgctatccac aggaaagaag ctttttcgac ctttttcccc tgctagggca
    10441 atttgcccta gcatctgctc cgtacattag gaaccggcgg atgcttcgcc ctcgatcagg
    10501 ttgcggtagc gcatgactag gatcgggcca gcctgccccg cctcctcctt caaatcgtac
    10561 tccggcaggt catttgaccc gatcagcttg cgcacggtga aacagaactt cttgaactct
    10621 ccggcgctgc cactgcgttc gtagatcgtc ttgaacaacc atctggcttc tgccttgcct
    10681 gcggcgcggc gtgccaggcg gtagagaaaa cggccgatgc cgggatcgat caaaaagtaa
    10741 tcggggtgaa ccgtcagcac gtccgggttc ttgccttctg tgatctcgcg gtacatccaa
    10801 tcagctagct cgatctcgat gtactccggc cgcccggttt cgctctttac gatcttgtag
    10861 cggctaatca aggcttcacc ctcggatacc gtcaccaggc ggccgttctt ggccttcttc
    10921 gtacgctgca tggcaacgtg cgtggtgttt aaccgaatgc aggtttctac caggtcgtct
    10981 ttctgctttc cgccatcggc tcgccggcag aacttgagta cgtccgcaac gtgtggacgg
    11041 aacacgcggc cgggcttgtc t
//
