# Supplementary material for: Building a pipeline to identify and engineer constitutive and repressible promoters
Source: Quant Plant Biol. 2023 Oct 19;4:e12. doi: 10.1017/qpb.2023.10 (PMC10600573; doi:10.1017/qpb.2023.10)
Supplement: Yang and Nemhauser supplementary material 6 — Yang and Nemhauser supplementary material [file S2632882823000103sup006.zip › Genebank/Level2/RUBY/pich86966-08530ruby.gb]

LOCUS       pICH86966-08530:RUBY   11530 bp ds-DNA     circular     02-FEB-2022
DEFINITION  .
FEATURES             Location/Qualifiers
     misc_feature    854..1001
                     /label="LB"
                     /ApEinfo_revcolor="#b1ff67"
                     /ApEinfo_fwdcolor="#b1ff67"
     promoter        1050..1349
                     /label="nos\prom"
                     /ApEinfo_revcolor="#ffef86"
                     /ApEinfo_fwdcolor="#ffef86"
     CDS             1362..2153
                     /label="Kan"
                     /ApEinfo_revcolor="#b7e6d7"
                     /ApEinfo_fwdcolor="#b7e6d7"
     terminator      2171..2438
                     /label="nos\term"
                     /ApEinfo_revcolor="#b4abac"
                     /ApEinfo_fwdcolor="#b4abac"
     misc_feature    2463..2830
                     /label="AT3G08530_Promoter"
                     /ApEinfo_revcolor="#f8d3a9"
                     /ApEinfo_fwdcolor="#f8d3a9"
     misc_feature    2463..7652
                     /label="RUBY"
                     /ApEinfo_revcolor="#75c6a9"
                     /ApEinfo_fwdcolor="#75c6a9"
     misc_feature    2473..2492
                     /label="bZIP"
                     /ApEinfo_revcolor="#b1ff67"
                     /ApEinfo_fwdcolor="#b1ff67"
     misc_feature    2476..2490
                     /label="G2-like"
                     /ApEinfo_revcolor="#d6b295"
                     /ApEinfo_fwdcolor="#d6b295"
     misc_feature    2477..2491
                     /label="G2-like"
                     /ApEinfo_revcolor="#b4abac"
                     /ApEinfo_fwdcolor="#b4abac"
     misc_feature    complement(2478..2488)
                     /label="G2-like"
                     /ApEinfo_revcolor="#f8d3a9"
                     /ApEinfo_fwdcolor="#f8d3a9"
     misc_feature    complement(2478..2491)
                     /label="G2-like"
                     /ApEinfo_revcolor="#b7e6d7"
                     /ApEinfo_fwdcolor="#b7e6d7"
     misc_feature    complement(2481..2491)
                     /label="G2-like"
                     /ApEinfo_revcolor="#f58a5e"
                     /ApEinfo_fwdcolor="#f58a5e"
     misc_feature    2484..2502
                     /label="NAC"
                     /ApEinfo_revcolor="#c6c9d1"
                     /ApEinfo_fwdcolor="#c6c9d1"
     misc_feature    2485..2503
                     /label="MIKC_MADS"
                     /ApEinfo_revcolor="#c7b0e3"
                     /ApEinfo_fwdcolor="#c7b0e3"
     misc_feature    complement(2485..2505)
                     /label="Dof"
                     /ApEinfo_revcolor="#84b0dc"
                     /ApEinfo_fwdcolor="#84b0dc"
     misc_feature    complement(2485..2505)
                     /label="MIKC_MADS"
                     /ApEinfo_revcolor="#f58a5e"
                     /ApEinfo_fwdcolor="#f58a5e"
     misc_feature    2486..2500
                     /label="MIKC_MADS"
                     /ApEinfo_revcolor="#85dae9"
                     /ApEinfo_fwdcolor="#85dae9"
     misc_feature    complement(2487..2500)
                     /label="MIKC_MADS"
                     /ApEinfo_revcolor="#f58a5e"
                     /ApEinfo_fwdcolor="#f58a5e"
     misc_feature    complement(2488..2500)
                     /label="MIKC_MADS"
                     /ApEinfo_revcolor="#d6b295"
                     /ApEinfo_fwdcolor="#d6b295"
     misc_feature    2488..2502
                     /label="MIKC_MADS"
                     /ApEinfo_revcolor="#ff9ccd"
                     /ApEinfo_fwdcolor="#ff9ccd"
     misc_feature    complement(2488..2502)
                     /label="MIKC_MADS"
                     /ApEinfo_revcolor="#b1ff67"
                     /ApEinfo_fwdcolor="#b1ff67"
     misc_feature    2494..2508
                     /label="MYB_related"
                     /ApEinfo_revcolor="#84b0dc"
                     /ApEinfo_fwdcolor="#84b0dc"
     misc_feature    complement(2494..2508)
                     /label="MYB_related"
                     /ApEinfo_revcolor="#85dae9"
                     /ApEinfo_fwdcolor="#85dae9"
     misc_feature    complement(2496..2508)
                     /label="GeBP"
                     /ApEinfo_revcolor="#d59687"
                     /ApEinfo_fwdcolor="#d59687"
     misc_feature    complement(2496..2510)
                     /label="MYB_related"
                     /ApEinfo_revcolor="#c7b0e3"
                     /ApEinfo_fwdcolor="#c7b0e3"
     misc_feature    2498..2510
                     /label="GATA"
                     /ApEinfo_revcolor="#d59687"
                     /ApEinfo_fwdcolor="#d59687"
     misc_feature    2504..2518
                     /label="ZF-HD"
                     /ApEinfo_revcolor="#75c6a9"
                     /ApEinfo_fwdcolor="#75c6a9"
     misc_feature    complement(2504..2518)
                     /label="ZF-HD"
                     /ApEinfo_revcolor="#d6b295"
                     /ApEinfo_fwdcolor="#d6b295"
     misc_feature    complement(2506..2516)
                     /label="WOX"
                     /ApEinfo_revcolor="#84b0dc"
                     /ApEinfo_fwdcolor="#84b0dc"
     misc_feature    complement(2539..2553)
                     /label="bZIP"
                     /ApEinfo_revcolor="#d6b295"
                     /ApEinfo_fwdcolor="#d6b295"
     misc_feature    2552..2570
                     /label="NAC"
                     /ApEinfo_revcolor="#d59687"
                     /ApEinfo_fwdcolor="#d59687"
     misc_feature    complement(2553..2567)
                     /label="NAC"
                     /ApEinfo_revcolor="#f8d3a9"
                     /ApEinfo_fwdcolor="#f8d3a9"
     misc_feature    2555..2569
                     /label="NAC"
                     /ApEinfo_revcolor="#d6b295"
                     /ApEinfo_fwdcolor="#d6b295"
     misc_feature    complement(2556..2566)
                     /label="HD-ZIP"
                     /ApEinfo_revcolor="#faac61"
                     /ApEinfo_fwdcolor="#faac61"
     misc_feature    complement(2566..2580)
                     /label="B3"
                     /ApEinfo_revcolor="#f58a5e"
                     /ApEinfo_fwdcolor="#f58a5e"
     misc_feature    complement(2567..2581)
                     /label="B3"
                     /ApEinfo_revcolor="#ff9ccd"
                     /ApEinfo_fwdcolor="#ff9ccd"
     misc_feature    complement(2568..2582)
                     /label="B3"
                     /ApEinfo_revcolor="#faac61"
                     /ApEinfo_fwdcolor="#faac61"
     misc_feature    complement(2572..2586)
                     /label="C2H2"
                     /ApEinfo_revcolor="#faac61"
                     /ApEinfo_fwdcolor="#faac61"
     misc_feature    complement(2592..2602)
                     /label="HD-ZIP"
                     /ApEinfo_revcolor="#faac61"
                     /ApEinfo_fwdcolor="#faac61"
     misc_feature    complement(2631..2645)
                     /label="bZIP"
                     /ApEinfo_revcolor="#d6b295"
                     /ApEinfo_fwdcolor="#d6b295"
     misc_feature    2644..2662
                     /label="NAC"
                     /ApEinfo_revcolor="#d59687"
                     /ApEinfo_fwdcolor="#d59687"
     misc_feature    complement(2645..2659)
                     /label="NAC"
                     /ApEinfo_revcolor="#f8d3a9"
                     /ApEinfo_fwdcolor="#f8d3a9"
     misc_feature    2647..2661
                     /label="NAC"
                     /ApEinfo_revcolor="#d6b295"
                     /ApEinfo_fwdcolor="#d6b295"
     misc_feature    complement(2648..2658)
                     /label="HD-ZIP"
                     /ApEinfo_revcolor="#faac61"
                     /ApEinfo_fwdcolor="#faac61"
     misc_feature    complement(2677..2691)
                     /label="NAC"
                     /ApEinfo_revcolor="#b7e6d7"
                     /ApEinfo_fwdcolor="#b7e6d7"
     misc_feature    2679..2693
                     /label="NAC"
                     /ApEinfo_revcolor="#ff9ccd"
                     /ApEinfo_fwdcolor="#ff9ccd"
     misc_feature    complement(2680..2690)
                     /label="HD-ZIP"
                     /ApEinfo_revcolor="#faac61"
                     /ApEinfo_fwdcolor="#faac61"
     misc_feature    2692..2702
                     /label="HD-ZIP"
                     /ApEinfo_revcolor="#85dae9"
                     /ApEinfo_fwdcolor="#85dae9"
     misc_feature    complement(2692..2702)
                     /label="HD-ZIP"
                     /ApEinfo_revcolor="#84b0dc"
                     /ApEinfo_fwdcolor="#84b0dc"
     misc_feature    2716..2734
                     /label="NAC"
                     /ApEinfo_revcolor="#75c6a9"
                     /ApEinfo_fwdcolor="#75c6a9"
     misc_feature    complement(2717..2732)
                     /label="NAC"
                     /ApEinfo_revcolor="#b1ff67"
                     /ApEinfo_fwdcolor="#b1ff67"
     misc_feature    complement(2720..2734)
                     /label="NAC"
                     /ApEinfo_revcolor="#85dae9"
                     /ApEinfo_fwdcolor="#85dae9"
     misc_feature    complement(2741..2757)
                     /label="Trihelix"
                     /ApEinfo_revcolor="#f8d3a9"
                     /ApEinfo_fwdcolor="#f8d3a9"
     misc_feature    2741..2761
                     /label="bHLH"
                     /ApEinfo_revcolor="#b4abac"
                     /ApEinfo_fwdcolor="#b4abac"
     misc_feature    complement(2742..2755)
                     /label="bHLH"
                     /ApEinfo_revcolor="#b7e6d7"
                     /ApEinfo_fwdcolor="#b7e6d7"
     misc_feature    complement(2742..2762)
                     /label="bHLH"
                     /ApEinfo_revcolor="#c6c9d1"
                     /ApEinfo_fwdcolor="#c6c9d1"
     misc_feature    2742..2764
                     /label="bHLH"
                     /ApEinfo_revcolor="#d59687"
                     /ApEinfo_fwdcolor="#d59687"
     misc_feature    2743..2756
                     /label="bHLH"
                     /ApEinfo_revcolor="#f8d3a9"
                     /ApEinfo_fwdcolor="#f8d3a9"
     misc_feature    2743..2757
                     /label="bHLH"
                     /ApEinfo_revcolor="#ffef86"
                     /ApEinfo_fwdcolor="#ffef86"
     misc_feature    2743..2760
                     /label="bZIP"
                     /ApEinfo_revcolor="#9eafd2"
                     /ApEinfo_fwdcolor="#9eafd2"
     misc_feature    2743..2763
                     /label="bHLH"
                     /ApEinfo_revcolor="#c6c9d1"
                     /ApEinfo_fwdcolor="#c6c9d1"
     misc_feature    2744..2758
                     /label="bZIP"
                     /ApEinfo_revcolor="#b7e6d7"
                     /ApEinfo_fwdcolor="#b7e6d7"
     misc_feature    complement(2744..2758)
                     /label="bZIP"
                     /ApEinfo_revcolor="#d6b295"
                     /ApEinfo_fwdcolor="#d6b295"
     misc_feature    complement(2744..2758)
                     /label="BES1"
                     /ApEinfo_revcolor="#9eafd2"
                     /ApEinfo_fwdcolor="#9eafd2"
     misc_feature    2746..2757
                     /label="bZIP"
                     /ApEinfo_revcolor="#f58a5e"
                     /ApEinfo_fwdcolor="#f58a5e"
     misc_feature    2746..2760
                     /label="FAR1"
                     /ApEinfo_revcolor="#c6c9d1"
                     /ApEinfo_fwdcolor="#c6c9d1"
     misc_feature    complement(2746..2763)
                     /label="bZIP"
                     /ApEinfo_revcolor="#84b0dc"
                     /ApEinfo_fwdcolor="#84b0dc"
     misc_feature    complement(2747..2757)
                     /label="BES1"
                     /ApEinfo_revcolor="#85dae9"
                     /ApEinfo_fwdcolor="#85dae9"
     misc_feature    2747..2761
                     /label="BES1"
                     /ApEinfo_revcolor="#faac61"
                     /ApEinfo_fwdcolor="#faac61"
     misc_feature    2747..2765
                     /label="bZIP"
                     /ApEinfo_revcolor="#b1ff67"
                     /ApEinfo_fwdcolor="#b1ff67"
     misc_feature    2748..2757
                     /label="bHLH"
                     /ApEinfo_revcolor="#9eafd2"
                     /ApEinfo_fwdcolor="#9eafd2"
     misc_feature    complement(2748..2757)
                     /label="bHLH"
                     /ApEinfo_revcolor="#c7b0e3"
                     /ApEinfo_fwdcolor="#c7b0e3"
     misc_feature    2748..2758
                     /label="BES1"
                     /ApEinfo_revcolor="#b4abac"
                     /ApEinfo_fwdcolor="#b4abac"
     misc_feature    complement(2748..2758)
                     /label="BES1"
                     /ApEinfo_revcolor="#ffef86"
                     /ApEinfo_fwdcolor="#ffef86"
     misc_feature    2749..2756
                     /label="bZIP"
                     /ApEinfo_revcolor="#b1ff67"
                     /ApEinfo_fwdcolor="#b1ff67"
     misc_feature    2749..2756
                     /label="bHLH"
                     /ApEinfo_revcolor="#9eafd2"
                     /ApEinfo_fwdcolor="#9eafd2"
     misc_feature    complement(2749..2756)
                     /label="bHLH"
                     /ApEinfo_revcolor="#c7b0e3"
                     /ApEinfo_fwdcolor="#c7b0e3"
     misc_feature    complement(2749..2756)
                     /label="bZIP"
                     /ApEinfo_revcolor="#75c6a9"
                     /ApEinfo_fwdcolor="#75c6a9"
     misc_feature    2749..2757
                     /label="bHLH"
                     /ApEinfo_revcolor="#b1ff67"
                     /ApEinfo_fwdcolor="#b1ff67"
     misc_feature    2749..2758
                     /label="bZIP"
                     /ApEinfo_revcolor="#faac61"
                     /ApEinfo_fwdcolor="#faac61"
     misc_feature    complement(2749..2758)
                     /label="bHLH"
                     /ApEinfo_revcolor="#84b0dc"
                     /ApEinfo_fwdcolor="#84b0dc"
     misc_feature    complement(2749..2762)
                     /label="bHLH"
                     /ApEinfo_revcolor="#ffef86"
                     /ApEinfo_fwdcolor="#ffef86"
     misc_feature    2750..2763
                     /label="bHLH"
                     /ApEinfo_revcolor="#b4abac"
                     /ApEinfo_fwdcolor="#b4abac"
     misc_feature    2750..2764
                     /label="bHLH"
                     /ApEinfo_revcolor="#c6c9d1"
                     /ApEinfo_fwdcolor="#c6c9d1"
     misc_feature    2802..2812
                     /label="TCP"
                     /ApEinfo_revcolor="#faac61"
                     /ApEinfo_fwdcolor="#faac61"
     misc_feature    2806..2820
                     /label="C2H2"
                     /ApEinfo_revcolor="#c7b0e3"
                     /ApEinfo_fwdcolor="#c7b0e3"
     misc_feature    2831..3073
                     /label="AT3G08530_5'UTR"
                     /ApEinfo_revcolor="#b1ff67"
                     /ApEinfo_fwdcolor="#b1ff67"
     misc_feature    3074..3077
                     /label="AATG Overhang"
                     /ApEinfo_revcolor="#b4abac"
                     /ApEinfo_fwdcolor="#b4abac"
     misc_feature    3075..4565
                     /label=" CYP76AD1"
                     /ApEinfo_revcolor="#c7b0e3"
                     /ApEinfo_fwdcolor="#c7b0e3"
     misc_feature    4632..5456
                     /label="DODA"
                     /ApEinfo_revcolor="#f8d3a9"
                     /ApEinfo_fwdcolor="#f8d3a9"
     misc_feature    5523..7031
                     /label="Glucosyltransferase"
                     /ApEinfo_revcolor="#9eafd2"
                     /ApEinfo_fwdcolor="#9eafd2"
     misc_feature    7032..7035
                     /label="GCTT Overhang"
                     /ApEinfo_revcolor="#b4abac"
                     /ApEinfo_fwdcolor="#b4abac"
     misc_feature    7036..7402
                     /label="AT3G08530_3'UTR"
                     /ApEinfo_revcolor="#84b0dc"
                     /ApEinfo_fwdcolor="#84b0dc"
     misc_feature    7403..7652
                     /label="AT3G08530_Terminator"
                     /ApEinfo_revcolor="#b4abac"
                     /ApEinfo_fwdcolor="#b4abac"
     misc_feature    7657..7680
                     /label="link2eb"
                     /ApEinfo_revcolor="#d59687"
                     /ApEinfo_fwdcolor="#d59687"
     misc_feature    complement(7698..7825)
                     /label="RB\short"
                     /ApEinfo_revcolor="#85dae9"
                     /ApEinfo_fwdcolor="#85dae9"
     misc_feature    complement(7844..8458)
                     /label="rep\(pMB1,\1\mutation)"
                     /ApEinfo_revcolor="#d6b295"
                     /ApEinfo_fwdcolor="#d6b295"
     rep_origin      7859..7859
                     /label="ORI"
                     /ApEinfo_revcolor="#84b0dc"
                     /ApEinfo_fwdcolor="#84b0dc"
     misc_feature    complement(8447..8447)
                     /label="T\to\C"
                     /ApEinfo_revcolor="#84b0dc"
                     /ApEinfo_fwdcolor="#84b0dc"
     CDS             complement(8621..9412)
                     /label="Kan\(no\BpiI)"
                     /ApEinfo_revcolor="#d59687"
                     /ApEinfo_fwdcolor="#d59687"
     misc_feature    complement(8930..8930)
                     /label="A\to\G\(BpiI\removed)"
                     /ApEinfo_revcolor="#f8d3a9"
                     /ApEinfo_fwdcolor="#f8d3a9"
     misc_feature    complement(9598..852)
                     /label="pVS1ori\short"
                     /ApEinfo_revcolor="#ffef86"
                     /ApEinfo_fwdcolor="#ffef86"
ORIGIN
        1 ttttgctcat tttctcttta cctcattaac tcaaatgagt tttgatttaa tttcagcggc
       61 cagcgcctgg acctcgcggg cagcgtcgcc ctcgggttct gattcaagaa cggttgtgcc
      121 ggcggcggca gtgcctgggt agctcacgcg ctgcgtgata cgggactcaa gaatgggcag
      181 ctcgtacccg gccagcgcct cggcaacctc accgccgatg cgcgtgcctt tgatcgcccg
      241 cgacacgaca aaggccgctt gtagccttcc atccgtgacc tcaatgcgct gcttaaccag
      301 ctccaccagg tcggcggtgg cccatatgtc gtaagggctt ggctgcaccg gaatcagcac
      361 gaagtcggct gccttgatcg cggacacagc caagtccgcc gcctggggcg ctccgtcgat
      421 cactacgaag tcgcgccggc cgatggcctt cacgtcgcgg tcaatcgtcg ggcggtcgat
      481 gccgacaacg gttagcggtt gatcttcccg cacggccgcc caatcgcggg cactgccctg
      541 gggatcggaa tcgactaaca gaacatcggc cccggcgagt tgcagggcgc gggctagatg
      601 ggttgcgatg gtcgtcttgc ctgacccgcc tttctggtta agtacagcga taaccttcat
      661 gcgttcccct tgcgtatttg tttatttact catcgcatca tatacgcagc gaccgcatga
      721 cgcaagctgt tttactcaaa tacacatcac ctttttagac ggcggcgctc ggtttcttca
      781 gcggccaagc tggccggcca ggccgccagc ttggcatcag acaaaccggc caggatttca
      841 tgcagccgca cggctgatgg gctgcctgta tcgagtggtg attttgtgcc gagctgccgg
      901 tcggggagct gttggctggc tggtggcagg atatattgtg gtgtaaacaa attgacgctt
      961 agacaactta ataacacatt gcggacgttt ttaatgtact ggggtggatg cagtgggccc
     1021 cactctgtgt gccgaattcg gatccggaga gcggagaatt aagggagtca cgttatgacc
     1081 cccgccgatg acgcgggaca agccgtttta cgtttggaac tgacagaacc gcaacgttga
     1141 aggagccact cagccgcggg tttctggagt ttaatgagct aagcacatac gtcagaaacc
     1201 attattgcgc gttcaaaagt cgcctaaggt cactatcagc tagcaaatat ttcttgtcaa
     1261 aaatgctcca ctgacgttcc ataaattccc ctcggtatcc aattagagtc tcatattcac
     1321 tctcaatcca aataatctgc accggatctg gatcgtttcg catgattgaa caagatggat
     1381 tgcacgcagg ttctccggcc gcttgggtgg agaggctatt cggctatgac tgggcacaac
     1441 agacaatcgg ctgctctgat gccgccgtgt tccggctgtc agcgcagggg cgcccggttc
     1501 tttttgtcaa gaccgacctg tccggtgccc tgaatgaact ccaggacgag gcagcgcggc
     1561 tatcgtggct ggccacgacg ggcgttcctt gcgcagctgt gctcgacgtt gtcactgaag
     1621 cgggaaggga ctggctgcta ttgggcgaag tgccggggca ggatctcctg tcatctcacc
     1681 ttgctcctgc cgagaaagta tccatcatgg ctgatgcaat gcggcggctg catacgcttg
     1741 atccggctac ctgcccattc gaccaccaag cgaaacatcg catcgagcga gcacgtactc
     1801 ggatggaagc cggtcttgtc gatcaggatg atctggacga agagcatcag gggctcgcgc
     1861 cagccgaact gttcgccagg ctcaaggcgc gtatgcccga cggcgaggat ctcgtcgtga
     1921 ctcatggcga tgcctgcttg ccgaatatca tggtggaaaa tggccgcttt tctggattca
     1981 tcgactgtgg ccggctgggt gtggcggacc gctatcagga catagcgttg gctacccgtg
     2041 atattgctga agagcttggc ggcgaatggg ctgaccgctt cctcgtgctt tacggtatcg
     2101 ccgctcccga ttcgcagcgc atcgccttct atcgccttct tgacgagttc ttctgagcgg
     2161 gactctggat ctagagtcaa gcagatcgtt caaacatttg gcaataaagt ttcttaagat
     2221 tgaatcctgt tgccggtctt gcgatgatta tcatataatt tctgttgaat tacgttaagc
     2281 atgtaataat taacatgtaa tgcatgacgt tatttatgag atgggttttt atgattagag
     2341 tcccgcaatt atacatttaa tacgcgatag aaaacaaaat atagcgcgca aactaggata
     2401 aattatcgcg cgcggtgtca tctatgttac tagatcgacg ctgcaagaat tcaagcttgg
     2461 agagtgatac tctatgacat aatattcctt cttcttttgg atcagattaa ttaagttttg
     2521 tttctaatta ttaagtcatg acacttcttc cattcttaat tattaagttt tttttttctt
     2581 gtatcaaatc tttaattatt aagtttttta aaaaaaatta ttaaaagtca tgacacttct
     2641 tccattctta attattaagt ttttttcttg gatcaaatct taattattaa gtcatttatt
     2701 gttgtttcac ctaaggtacc ttcatttaaa agcaccaatt aaaatatttc acgtgtcgtc
     2761 tcattagaaa ttcggatgct tagagcccag taaggaccga tatgggccgg acctggttat
     2821 aaatgtaaga ctctaattgg atcgctgttc gtcattactt acccatatat atttgttatt
     2881 cttcttttct caattttctt tctctttcca tcacctttct cgttcacttg cttcagatct
     2941 ggcagcgatt tcatttcttc tccagtcttt ctctcgtctc ggttctatct cctggccatt
     3001 ggcggtcagg acttctcagc cgtatatttg attccgtccc cggatttact cttgctgtga
     3061 tctgaggtca aacaatgGAT CATGCGACCC TCGCCATGAT CCTCGCGATC TGGTTCATCA
     3121 GCTTCCACTT CATCAAGCTG CTGTTCTCCC AGCAGACCAC CAAGCTGCTT CCGCCAGGAC
     3181 CAAAGCCGCT TCCGATCATC GGCAACATCC TTGAGGTGGG CAAGAAGCCG CATCGGTCCT
     3241 TCGCCAACCT CGCCAAGATT CACGGCCCAC TCATTTCCCT CAGACTCGGC TCTGTGACCA
     3301 CCATCGTTGT GTCCTCTGCC GACGTGGCCA AAGAGATGTT CCTCAAGAAG GATCACCCGC
     3361 TCTCCAACCG CACGATCCCG AATAGTGTTA CAGCCGGCGA CCACCACAAG CTCACCATGT
     3421 CTTGGCTCCC GGTGTCTCCG AAGTGGCGCA ACTTCCGCAA GATTACCGCC GTGCATCTGC
     3481 TCTCCCCACA GAGACTCGAT GCCTGCCAGA CATTCAGGCA CGCCAAGGTG CAGCAGCTCT
     3541 ACGAGTACGT TCAAGAGTGC GCCCAGAAAG GCCAGGCCGT GGATATTGGC AAGGCCGCCT
     3601 TTACGACCAG CCTCAACCTC CTCAGCAAGC TGTTCTTCAG CGTCGAGCTG GCGCACCACA
     3661 AGTCCCATAC CAGCCAAGAG TTCAAAGAGC TGATCTGGAA CATCATGGAA GATATAGGCA
     3721 AGCCGAACTA CGCCGACTAC TTCCCGATTC TCGGCTGCGT TGACCCATCT GGCATTAGAA
     3781 GAAGGCTCGC CTGCTCCTTC GACAAGCTGA TCGCCGTGTT CCAGGGCATC ATCTGCGAGA
     3841 GACTCGCCCC AGATTCCTCC ACCACAACTA CCACCACCAC CGACGACGTG CTCGATGTGC
     3901 TCCTCCAGCT GTTCAAGCAG AACGAGCTGA CGATGGGCGA GATCAACCAC CTCCTCGTGG
     3961 ACATCTTCGA CGCCGGCACC GATACCACAT CCTCCACATT CGAGTGGGTG ATGACCGAGC
     4021 TGATCCGCAA TCCAGAGATG ATGGAAAAGG CCCAAGAGGA AATCAAGCAG GTCCTCGGCA
     4081 AGGACAAGCA GATCCAAGAG TCCGACATCA TCAACCTGCC GTACCTCCAG GCGATCATCA
     4141 AAGAGACACT CCGCCTCCAT CCGCCGACCG TGTTCTTGCT CCCAAGAAAG GCCGACACCG
     4201 ATGTCGAGCT GTACGGCTAC ATCGTGCCGA AGGATGCCCA GATCCTCGTG AACCTCTGGG
     4261 CCATTGGCAG GGACCCAAAC GCCTGGCAGA ACGCCGATAT TTTCAGCCCA GAGCGCTTCA
     4321 TCGGCTGCGA GATCGATGTT AAGGGCCGCG ATTTCGGCCT CCTTCCATTT GGCGCTGGCC
     4381 GCAGAATTTG CCCAGGCATG AATCTCGCCA TCAGGATGCT CACCCTCATG CTCGCCACAC
     4441 TCCTCCAGTT CTTCAACTGG AAGCTCGAAG GCGACATCTC CCCGAAGGAC CTCGACATGG
     4501 ACGAGAAGTT CGGCATTGCG CTCCAAAAGA CCAAGCCGCT CAAGCTCATC CCGATTCCGC
     4561 GCTACGGAAG CGGAGCTACT AACTTCAGCC TGCTGAAGCA GGCTGGAGAC GTGGAGGAGA
     4621 ACCCTGGACC TATGAAGATG ATGAACGGCG AGGACGCCAA CGACCAGATG ATCAAAGAGT
     4681 CCTTCTTCAT CACCCACGGC AACCCGATCC TCACCGTCGA GGATACACAT CCGCTCAGGC
     4741 CGTTCTTCGA GACATGGCGC GAGAAGATTT TCTCCAAGAA GCCGAAGGCC ATCCTCATCA
     4801 TCTCCGGCCA CTGGGAGACA GTGAAGCCAA CCGTGAACGC CGTGCACATC AACGACACCA
     4861 TCCACGACTT CGACGACTAC CCAGCCGCCA TGTACCAGTT CAAGTACCCA GCTCCAGGCG
     4921 AGCCAGAGCT TGCGAGAAAG GTGGAAGAGA TCCTCAAGAA GTCCGGGTTC GAGACAGCCG
     4981 AGACAGACCA AAAGAGGGGC CTTGATCACG GCGCCTGGGT TCCACTCATG CTCATGTATC
     5041 CAGAGGCGGA CATCCCGGTG TGCCAGCTCT CAGTTCAGCC ACATCTCGAC GGCACCTACC
     5101 ACTACAATCT CGGCAGAGCC CTCGCGCCGC TCAAGAATGA TGGCGTGCTC ATTATTGGCT
     5161 CCGGCAGCGC CACACATCCA CTCGATGAGA CACCGCACTA CTTCGATGGT GTTGCCCCTT
     5221 GGGCCGCTGC CTTCGATTCT TGGCTTAGGA AGGCCCTCAT CAACGGCCGC TTCGAGGAAG
     5281 TGAACATCTA CGAGAGCAAG GCCCCGAACT GGAAGCTCGC CCATCCATTT CCAGAGCACT
     5341 TCTACCCGCT CCACGTTGTG CTCGGCGCTG CTGGTGAAAA GTGGAAGGCC GAGCTGATCC
     5401 ACTCCTCCTG GGATCATGGC ACACTTTGCC ACGGCTCCTA CAAGTTCACC TCCGCCGGTT
     5461 CAGGTGCCAC TAATTTTTCT CTCTTGAAAC AGGCCGGTGA CGTTGAAGAG AACCCAGGTC
     5521 CAATGACCGC CATCAAGATG AACACCAACG GCGAGGGCGA GACACAGCAC ATCCTCATGA
     5581 TCCCGTTCAT GGCGCAGGGC CACCTCAGGC CATTTCTCGA ACTCGCCATG TTCCTCTACA
     5641 AGCGCTCCCA CGTGATCATC ACCCTGCTCA CAACTCCGCT CAACGCCGGC TTCCTCAGGC
     5701 ACCTCCTTCA CCACCATTCC TACTCCTCCA GCGGCATCAG GATCGTCGAG CTGCCATTCA
     5761 ACTCCACCAA CCACGGACTC CCACCGGGCA TCGAGAACAC CGATAAGCTC ACACTCCCGC
     5821 TCGTGGTGTC CCTCTTCCAT TCCACCATCA GCCTCGATCC GCACCTCCGC GATTACATCT
     5881 CCAGGCATTT CAGCCCAGCC AGGCCACCAC TCTGCGTGAT CCATGATGTG TTCCTCGGCT
     5941 GGGTTGACCA GGTGGCCAAG GATGTGGGCT CTACAGGCGT GGTGTTCACA ACAGGCGGCG
     6001 CTTATGGCAC ATCCGCCTAC GTGTCCATCT GGAACGATCT CCCGCACCAG AACTACTCCG
     6061 ACGACCAAGA GTTCCCGCTG CCAGGCTTCC CAGAGAACCA TAAGTTCCGC AGGTCCCAGC
     6121 TCCATCGGTT CCTCAGATAT GCCGACGGCT CCGACGATTG GTCCAAGTAT TTCCAGCCGC
     6181 AGCTCCGCCA GTCCATGAAG TCTTTTGGCT GGCTCTGCAA CTCCGTGGAA GAGATCGAGA
     6241 CACTCGGCTT CTCCATCCTC CGCAACTACA CCAAGCTGCC GATCTGGGGC ATCGGCCCAC
     6301 TTATTGCTTC CCCAGTGCAG CACTCCTCCT CCGACAACAA TTCAACAGGC GCCGAGTTCG
     6361 TGCAGTGGCT CAGCCTCAAA GAGCCGGACT CCGTCCTCTA CATCTCCTTC GGCTCCCAGA
     6421 ACACGATCAG CCCGACGCAG ATGATGGAAC TCGCTGCTGG CCTTGAGTCC TCCGAGAAGC
     6481 CATTCCTCTG GGTGATCAGA GCCCCGTTCG GCTTCGACAT CAACGAAGAG ATGCGCCCAG
     6541 AGTGGCTGCC AGAGGGCTTT GAGGAACGCA TGAAGGTGAA GAAACAGGGC AAGCTCGTGT
     6601 ACAAGCTCGG CCCGCAGCTT GAGATCCTCA ACCATGAATC CATCGGCGGC TTTCTCACCC
     6661 ACTGCGGATG GAACAGCATC CTTGAGTCTC TTCGCGAGGG CGTTCCGATG CTTGGATGGC
     6721 CACTTGCTGC CGAGCAGGCC TACAACCTCA AGTACCTCGA AGATGAGATG GGCGTCGCGG
     6781 TTGAGCTTGC TAGAGGCCTC GAAGGCGAGA TCTCCAAAGA GAAGGTCAAG CGCATCGTCG
     6841 AGATGATCCT TGAGCGCAAC GAGGGCTCCA AAGGCTGGGA GATGAAGAAT CGCGCCGTGG
     6901 AAATGGGCAA AAAGCTCAAG GACGCCGTGA ACGAGGAAAA AGAGCTGAAG GGCTCCTCCG
     6961 TGAAGGCGAT CGACGATTTC CTCGACGCCG TCATGCAGGC CAAACTTGAG CCAAGCCTCC
     7021 AGTGATAGTG Agcttagcag accagcttat gctttaatat ccgcatttgg aaaagtatca
     7081 gtagcgcata gagtcggccc aatttgctag ggcggtgttc atctgctagc tagcttatat
     7141 gtctgaccag aatttgtctg ggaataatgt ggataataac ctcctttcgt tgtaatattc
     7201 tgttgggttt aggtgagtaa ttttttttta actttttgtc aaaagccatt tttgagtata
     7261 tatactcaac tctcttactc atatgagttt tgtagttgta ctttccttca gcatttcatt
     7321 ccattcgact ttcgatttat taaaccgttg atcagtttca ccttgttgtt attcatatat
     7381 gaaacaatta atatcgagaa ggactaaata aatccttcat gagaatttgg ttgacctcag
     7441 aacaatcatc atcattcatc agcatcagaa agacatagat gcaacgtgaa tctcattttc
     7501 atgaaataat aatgaaatct tagggtaggt ttatttcaca tgtacacata aaaacctaag
     7561 taccaatagt catctgaaca tcatgaacta aaaattgcat ccctccgtaa acacacattt
     7621 ctgctacatt actaagaaaa cgttctggat agcgctacta gaggatgcac atgtgaccga
     7681 gggacacgaa gtggtttaaa ctatcagtgt ttgacaggat atattggcgg gtaaacctaa
     7741 gagaaaagag cgtttattag aataatcgga tatttaaaag ggcgtgaaaa ggtttatccg
     7801 ttcgtccatt tgtatgtgcc aaccacagga accgtaaaaa ggccgcgttg ctggcgtttt
     7861 tccataggct ccgcccccct gacgagcatc acaaaaatcg acgctcaagt cagaggtggc
     7921 gaaacccgac aggactataa agataccagg cgtttccccc tggaagctcc ctcgtgcgct
     7981 ctcctgttcc gaccctgccg cttaccggat acctgtccgc ctttctccct tcgggaagcg
     8041 tggcgctttc tcatagctca cgctgtaggt atctcagttc ggtgtaggtc gttcgctcca
     8101 agctgggctg tgtgcacgaa ccccccgttc agcccgaccg ctgcgcctta tccggtaact
     8161 atcgtcttga gtccaacccg gtaagacacg acttatcgcc actggcagca gccactggta
     8221 acaggattag cagagcgagg tatgtaggcg gtgctacaga gttcttgaag tggtggccta
     8281 actacggcta cactagaagg acagtatttg gtatctgcgc tctgctgaag ccagttacct
     8341 tcggaaaaag agttggtagc tcttgatccg gcaaacaaac caccgctggt agcggtggtt
     8401 tttttgtttg caagcagcag attacgcgca gaaaaaaagg atctcaggaa gatcctttga
     8461 tcttttctac ggggtctgac gctcagtgga acgaaaactc acgttaaggg attttggtca
     8521 tgagattatc aaaaaggatc ttcacctaga tccttttaaa ttaaaaatga agttttaaat
     8581 caatctaaag tatatatgag taaacttggt ctgacagcta aaacaattca tccagtaaaa
     8641 tataatattt tattttctcc caatcaggct tgatccccag taagtcaaaa aatagctcga
     8701 catactgttc ttccccgata tcctccctga tcgaccggac gcagaaggca atgtcatacc
     8761 acttgtccgc cctgccgctt ctcccaagat caataaagcc acttactttg ccatctttca
     8821 caaagatgtt gctgtctccc aggtcgccgt gggaaaagac aagttcctct tcgggctttt
     8881 ccgtctttaa aaaatcatac agctcgcgcg gatctttaaa tggagtgtcc tcttcccagt
     8941 tttcgcaatc cacatcggcc agatcgttat tcagtaagta atccaattcg gctaagcggc
     9001 tgtctaagct attcgtatag ggacaatccg atatgtcgat ggagtgaaag agcctgatgc
     9061 actccgcata cagctcgata atcttttcag ggctttgttc atcttcatac tcttccgagc
     9121 aaaggacgcc atcggcctca ctcatgagca gattgctcca gccatcatgc cgttcaaagt
     9181 gcaggacctt tggaacaggc agctttcctt ccagccatag catcatgtcc ttttcccgtt
     9241 ccacatcata ggtggtccct ttataccggc tgtccgtcat ttttaaatat aggttttcat
     9301 tttctcccac cagcttatat accttagcag gagacattcc ttccgtatct tttacgcagc
     9361 ggtatttttc gatcagtttt ttcaattccg gtgatattct cattttagcc atactcttcc
     9421 tttttcaata ttattgaagc atttatcagg gttattgtct catgagcgga tacatatttg
     9481 aatgtattta gaaaaataaa caaatagggg ttccgcgcac gaattggcca gcgctgccat
     9541 ttttggggtg aggccgttcg cggccgaggg gcgcagcccc tggggggatg ggagctcggt
     9601 gccttgatgt gggcgccggc ggtcgagtgg cgacggcgcg gcttgtccgc gccctggtag
     9661 attgcctggc cgtaggccag ccatttttga gcggccagcg gccgcgatag gccgacgcga
     9721 agcggcgggg cgtagggagc gcagcgaccg aagggtaggc gctttttgca gctcttcggc
     9781 tgtgcgctgg ccagacagtt atgcacaggc caggcgggtt ttaagagttt taataagttt
     9841 taaagagttt taggcggaaa aatcgccttt tttctctttt atatcagtca cttacatgtg
     9901 tgaccggttc ccaatgtacg gctttgggtt cccaatgtac gggttccggt tcccaatgta
     9961 cggctttggg ttcccaatgt acgtgctatc cacaggaaag aagctttttc gacctttttc
    10021 ccctgctagg gcaatttgcc ctagcatctg ctccgtacat taggaaccgg cggatgcttc
    10081 gccctcgatc aggttgcggt agcgcatgac taggatcggg ccagcctgcc ccgcctcctc
    10141 cttcaaatcg tactccggca ggtcatttga cccgatcagc ttgcgcacgg tgaaacagaa
    10201 cttcttgaac tctccggcgc tgccactgcg ttcgtagatc gtcttgaaca accatctggc
    10261 ttctgccttg cctgcggcgc ggcgtgccag gcggtagaga aaacggccga tgccgggatc
    10321 gatcaaaaag taatcggggt gaaccgtcag cacgtccggg ttcttgcctt ctgtgatctc
    10381 gcggtacatc caatcagcta gctcgatctc gatgtactcc ggccgcccgg tttcgctctt
    10441 tacgatcttg tagcggctaa tcaaggcttc accctcggat accgtcacca ggcggccgtt
    10501 cttggccttc ttcgtacgct gcatggcaac gtgcgtggtg tttaaccgaa tgcaggtttc
    10561 taccaggtcg tctttctgct ttccgccatc ggctcgccgg cagaacttga gtacgtccgc
    10621 aacgtgtgga cggaacacgc ggccgggctt gtctcccttc ccttcccggt atcggttcat
    10681 ggattcggtt agatgggaaa ccgccatcag taccaggtcg taatcccaca cactggccat
    10741 gccggccggc cctgcggaaa cctctacgtg cccgtctgga agctcgtagc ggatcacctc
    10801 gccagctcgt cggtcacgct tcgacagacg gaaaacggcc acgtccatga tgctgcgact
    10861 atcgcgggtg cccacgtcat agagcatcgg aacgaaaaaa tctggttgct cgtcgccctt
    10921 gggcggcttc ctaatcgacg gcgcaccggc tgccggcggt tgccgggatt ctttgcggat
    10981 tcgatcagcg gccgcttgcc acgattcacc ggggcgtgct tctgcctcga tgcgttgccg
    11041 ctgggcggcc tgcgcggcct tcaacttctc caccaggtca tcacccagcg ccgcgccgat
    11101 ttgtaccggg ccggatggtt tgcgaccgtc acgccgattc ctcgggcttg ggggttccag
    11161 tgccattgca gggccggcag acaacccagc cgcttacgcc tggccaaccg cccgttcctc
    11221 cacacatggg gcattccacg gcgtcggtgc ctggttgttc ttgattttcc atgccgcctc
    11281 ctttagccgc taaaattcat ctactcattt attcatttgc tcatttactc tggtagctgc
    11341 gcgatgtatt cagatagcag ctcggtaatg gtcttgcctt ggcgtaccgc gtacatcttc
    11401 agcttggtgt gatcctccgc cggcaactga aagttgaccc gcttcatggc tggcgtgtct
    11461 gccaggctgg ccaacgttgc agccttgctg ctgcgtgcgc tcggacggcc ggcacttagc
    11521 gtgtttgtgc
//
