# Supplementary material for: Building a pipeline to identify and engineer constitutive and repressible promoters
Source: Quant Plant Biol. 2023 Oct 19;4:e12. doi: 10.1017/qpb.2023.10 (PMC10600573; doi:10.1017/qpb.2023.10)
Supplement: Yang and Nemhauser supplementary material 6 — Yang and Nemhauser supplementary material [file S2632882823000103sup006.zip › Genebank/Level2/RUBY/pich86966-18700ruby.gb]

LOCUS       pICH86966-18700:RUBY   11606 bp ds-DNA     circular     02-FEB-2022
DEFINITION  .
FEATURES             Location/Qualifiers
     misc_feature    1707..1854
                     /label="LB"
                     /ApEinfo_revcolor="#b1ff67"
                     /ApEinfo_fwdcolor="#b1ff67"
     promoter        1903..2202
                     /label="nos\prom"
                     /ApEinfo_revcolor="#ffef86"
                     /ApEinfo_fwdcolor="#ffef86"
     CDS             2215..3006
                     /label="Kan"
                     /ApEinfo_revcolor="#b7e6d7"
                     /ApEinfo_fwdcolor="#b7e6d7"
     terminator      3024..3291
                     /label="nos\term"
                     /ApEinfo_revcolor="#b4abac"
                     /ApEinfo_fwdcolor="#b4abac"
     misc_feature    3316..3687
                     /label="AT1G18700_Promoter"
                     /ApEinfo_revcolor="#75c6a9"
                     /ApEinfo_fwdcolor="#75c6a9"
     misc_feature    3316..8581
                     /label="RUBY"
                     /ApEinfo_revcolor="#85dae9"
                     /ApEinfo_fwdcolor="#85dae9"
     misc_feature    complement(3392..3407)
                     /label="Trihelix"
                     /ApEinfo_revcolor="#75c6a9"
                     /ApEinfo_fwdcolor="#75c6a9"
     misc_feature    complement(3398..3407)
                     /label="Trihelix"
                     /ApEinfo_revcolor="#c6c9d1"
                     /ApEinfo_fwdcolor="#c6c9d1"
     misc_feature    3437..3451
                     /label="CPP"
                     /ApEinfo_revcolor="#ff9ccd"
                     /ApEinfo_fwdcolor="#ff9ccd"
     misc_feature    3487..3507
                     /label="MYB"
                     /ApEinfo_revcolor="#d59687"
                     /ApEinfo_fwdcolor="#d59687"
     misc_feature    3493..3507
                     /label="MYB"
                     /ApEinfo_revcolor="#d6b295"
                     /ApEinfo_fwdcolor="#d6b295"
     misc_feature    3495..3509
                     /label="MYB"
                     /ApEinfo_revcolor="#b7e6d7"
                     /ApEinfo_fwdcolor="#b7e6d7"
     misc_feature    3497..3506
                     /label="MYB"
                     /ApEinfo_revcolor="#f58a5e"
                     /ApEinfo_fwdcolor="#f58a5e"
     misc_feature    complement(3514..3532)
                     /label="Dof"
                     /ApEinfo_revcolor="#84b0dc"
                     /ApEinfo_fwdcolor="#84b0dc"
     misc_feature    3516..3542
                     /label="Dof"
                     /ApEinfo_revcolor="#b4abac"
                     /ApEinfo_fwdcolor="#b4abac"
     misc_feature    complement(3517..3536)
                     /label="AP2"
                     /ApEinfo_revcolor="#b1ff67"
                     /ApEinfo_fwdcolor="#b1ff67"
     misc_feature    complement(3520..3534)
                     /label="B3"
                     /ApEinfo_revcolor="#b7e6d7"
                     /ApEinfo_fwdcolor="#b7e6d7"
     misc_feature    complement(3521..3535)
                     /label="B3"
                     /ApEinfo_revcolor="#75c6a9"
                     /ApEinfo_fwdcolor="#75c6a9"
     misc_feature    3521..3541
                     /label="MIKC_MADS"
                     /ApEinfo_revcolor="#ffef86"
                     /ApEinfo_fwdcolor="#ffef86"
     misc_feature    complement(3522..3536)
                     /label="B3"
                     /ApEinfo_revcolor="#f8d3a9"
                     /ApEinfo_fwdcolor="#f8d3a9"
     misc_feature    complement(3523..3537)
                     /label="B3"
                     /ApEinfo_revcolor="#d59687"
                     /ApEinfo_fwdcolor="#d59687"
     misc_feature    complement(3524..3538)
                     /label="B3"
                     /ApEinfo_revcolor="#faac61"
                     /ApEinfo_fwdcolor="#faac61"
     misc_feature    complement(3526..3540)
                     /label="B3"
                     /ApEinfo_revcolor="#f58a5e"
                     /ApEinfo_fwdcolor="#f58a5e"
     misc_feature    3526..3546
                     /label="B3"
                     /ApEinfo_revcolor="#ff9ccd"
                     /ApEinfo_fwdcolor="#ff9ccd"
     misc_feature    3526..3546
                     /label="ARF"
                     /ApEinfo_revcolor="#d6b295"
                     /ApEinfo_fwdcolor="#d6b295"
     misc_feature    3558..3576
                     /label="Trihelix"
                     /ApEinfo_revcolor="#c7b0e3"
                     /ApEinfo_fwdcolor="#c7b0e3"
     misc_feature    complement(3577..3597)
                     /label="BBR-BPC"
                     /ApEinfo_revcolor="#85dae9"
                     /ApEinfo_fwdcolor="#85dae9"
     misc_feature    complement(3583..3603)
                     /label="BBR-BPC"
                     /ApEinfo_revcolor="#c7b0e3"
                     /ApEinfo_fwdcolor="#c7b0e3"
     misc_feature    3615..3627
                     /label="ARR-B"
                     /ApEinfo_revcolor="#ffef86"
                     /ApEinfo_fwdcolor="#ffef86"
     misc_feature    3617..3626
                     /label="ARR-B"
                     /ApEinfo_revcolor="#84b0dc"
                     /ApEinfo_fwdcolor="#84b0dc"
     misc_feature    3619..3626
                     /label="ARR-B"
                     /ApEinfo_revcolor="#faac61"
                     /ApEinfo_fwdcolor="#faac61"
     misc_feature    3622..3636
                     /label="Trihelix"
                     /ApEinfo_revcolor="#9eafd2"
                     /ApEinfo_fwdcolor="#9eafd2"
     misc_feature    complement(3651..3659)
                     /label="NAC"
                     /ApEinfo_revcolor="#f8d3a9"
                     /ApEinfo_fwdcolor="#f8d3a9"
     misc_feature    complement(3655..3663)
                     /label="NAC"
                     /ApEinfo_revcolor="#b1ff67"
                     /ApEinfo_fwdcolor="#b1ff67"
     misc_feature    3688..3776
                     /label="AT1G18700 5'UTR"
                     /ApEinfo_revcolor="#faac61"
                     /ApEinfo_fwdcolor="#faac61"
     misc_feature    3777..3780
                     /label="AATG Overhang"
                     /ApEinfo_revcolor="#b4abac"
                     /ApEinfo_fwdcolor="#b4abac"
     misc_feature    3778..5268
                     /label=" CYP76AD1"
                     /ApEinfo_revcolor="#c7b0e3"
                     /ApEinfo_fwdcolor="#c7b0e3"
     primer          complement(3946..3972)
                     /label="RUBY_Seq_R"
                     /note="sequence: TGGGCCGTGAATCTTGGCGAGGTTGGC"
                     /ApEinfo_revcolor="#faac61"
                     /ApEinfo_fwdcolor="#faac61"
     misc_feature    5335..6159
                     /label="DODA"
                     /ApEinfo_revcolor="#f8d3a9"
                     /ApEinfo_fwdcolor="#f8d3a9"
     misc_feature    6226..7734
                     /label="Glucosyltransferase"
                     /ApEinfo_revcolor="#9eafd2"
                     /ApEinfo_fwdcolor="#9eafd2"
     misc_feature    7735..7738
                     /label="GCTT Overhang"
                     /ApEinfo_revcolor="#b4abac"
                     /ApEinfo_fwdcolor="#b4abac"
     misc_feature    7739..8331
                     /label="AT1G18700 3'UTR"
                     /ApEinfo_revcolor="#ff9ccd"
                     /ApEinfo_fwdcolor="#ff9ccd"
     misc_feature    8332..8581
                     /label="AT1G18700_Terminator"
                     /ApEinfo_revcolor="#84b0dc"
                     /ApEinfo_fwdcolor="#84b0dc"
     misc_feature    8586..8609
                     /label="link2eb"
                     /ApEinfo_revcolor="#d59687"
                     /ApEinfo_fwdcolor="#d59687"
     misc_feature    complement(8627..8754)
                     /label="RB\short"
                     /ApEinfo_revcolor="#85dae9"
                     /ApEinfo_fwdcolor="#85dae9"
     misc_feature    complement(8773..9387)
                     /label="rep\(pMB1,\1\mutation)"
                     /ApEinfo_revcolor="#d6b295"
                     /ApEinfo_fwdcolor="#d6b295"
     rep_origin      8788..8788
                     /label="ORI"
                     /ApEinfo_revcolor="#84b0dc"
                     /ApEinfo_fwdcolor="#84b0dc"
     misc_feature    complement(9376..9376)
                     /label="T\to\C"
                     /ApEinfo_revcolor="#84b0dc"
                     /ApEinfo_fwdcolor="#84b0dc"
     CDS             complement(9550..10341)
                     /label="Kan\(no\BpiI)"
                     /ApEinfo_revcolor="#d59687"
                     /ApEinfo_fwdcolor="#d59687"
     misc_feature    complement(9859..9859)
                     /label="A\to\G\(BpiI\removed)"
                     /ApEinfo_revcolor="#f8d3a9"
                     /ApEinfo_fwdcolor="#f8d3a9"
     misc_feature    complement(10527..1705)
                     /label="pVS1ori\short"
                     /ApEinfo_revcolor="#ffef86"
                     /ApEinfo_fwdcolor="#ffef86"
ORIGIN
        1 catggattcg gttagatggg aaaccgccat cagtaccagg tcgtaatccc acacactggc
       61 catgccggcc ggccctgcgg aaacctctac gtgcccgtct ggaagctcgt agcggatcac
      121 ctcgccagct cgtcggtcac gcttcgacag acggaaaacg gccacgtcca tgatgctgcg
      181 actatcgcgg gtgcccacgt catagagcat cggaacgaaa aaatctggtt gctcgtcgcc
      241 cttgggcggc ttcctaatcg acggcgcacc ggctgccggc ggttgccggg attctttgcg
      301 gattcgatca gcggccgctt gccacgattc accggggcgt gcttctgcct cgatgcgttg
      361 ccgctgggcg gcctgcgcgg ccttcaactt ctccaccagg tcatcaccca gcgccgcgcc
      421 gatttgtacc gggccggatg gtttgcgacc gtcacgccga ttcctcgggc ttgggggttc
      481 cagtgccatt gcagggccgg cagacaaccc agccgcttac gcctggccaa ccgcccgttc
      541 ctccacacat ggggcattcc acggcgtcgg tgcctggttg ttcttgattt tccatgccgc
      601 ctcctttagc cgctaaaatt catctactca tttattcatt tgctcattta ctctggtagc
      661 tgcgcgatgt attcagatag cagctcggta atggtcttgc cttggcgtac cgcgtacatc
      721 ttcagcttgg tgtgatcctc cgccggcaac tgaaagttga cccgcttcat ggctggcgtg
      781 tctgccaggc tggccaacgt tgcagccttg ctgctgcgtg cgctcggacg gccggcactt
      841 agcgtgtttg tgcttttgct cattttctct ttacctcatt aactcaaatg agttttgatt
      901 taatttcagc ggccagcgcc tggacctcgc gggcagcgtc gccctcgggt tctgattcaa
      961 gaacggttgt gccggcggcg gcagtgcctg ggtagctcac gcgctgcgtg atacgggact
     1021 caagaatggg cagctcgtac ccggccagcg cctcggcaac ctcaccgccg atgcgcgtgc
     1081 ctttgatcgc ccgcgacacg acaaaggccg cttgtagcct tccatccgtg acctcaatgc
     1141 gctgcttaac cagctccacc aggtcggcgg tggcccatat gtcgtaaggg cttggctgca
     1201 ccggaatcag cacgaagtcg gctgccttga tcgcggacac agccaagtcc gccgcctggg
     1261 gcgctccgtc gatcactacg aagtcgcgcc ggccgatggc cttcacgtcg cggtcaatcg
     1321 tcgggcggtc gatgccgaca acggttagcg gttgatcttc ccgcacggcc gcccaatcgc
     1381 gggcactgcc ctggggatcg gaatcgacta acagaacatc ggccccggcg agttgcaggg
     1441 cgcgggctag atgggttgcg atggtcgtct tgcctgaccc gcctttctgg ttaagtacag
     1501 cgataacctt catgcgttcc ccttgcgtat ttgtttattt actcatcgca tcatatacgc
     1561 agcgaccgca tgacgcaagc tgttttactc aaatacacat caccttttta gacggcggcg
     1621 ctcggtttct tcagcggcca agctggccgg ccaggccgcc agcttggcat cagacaaacc
     1681 ggccaggatt tcatgcagcc gcacggctga tgggctgcct gtatcgagtg gtgattttgt
     1741 gccgagctgc cggtcgggga gctgttggct ggctggtggc aggatatatt gtggtgtaaa
     1801 caaattgacg cttagacaac ttaataacac attgcggacg tttttaatgt actggggtgg
     1861 atgcagtggg ccccactctg tgtgccgaat tcggatccgg agagcggaga attaagggag
     1921 tcacgttatg acccccgccg atgacgcggg acaagccgtt ttacgtttgg aactgacaga
     1981 accgcaacgt tgaaggagcc actcagccgc gggtttctgg agtttaatga gctaagcaca
     2041 tacgtcagaa accattattg cgcgttcaaa agtcgcctaa ggtcactatc agctagcaaa
     2101 tatttcttgt caaaaatgct ccactgacgt tccataaatt cccctcggta tccaattaga
     2161 gtctcatatt cactctcaat ccaaataatc tgcaccggat ctggatcgtt tcgcatgatt
     2221 gaacaagatg gattgcacgc aggttctccg gccgcttggg tggagaggct attcggctat
     2281 gactgggcac aacagacaat cggctgctct gatgccgccg tgttccggct gtcagcgcag
     2341 gggcgcccgg ttctttttgt caagaccgac ctgtccggtg ccctgaatga actccaggac
     2401 gaggcagcgc ggctatcgtg gctggccacg acgggcgttc cttgcgcagc tgtgctcgac
     2461 gttgtcactg aagcgggaag ggactggctg ctattgggcg aagtgccggg gcaggatctc
     2521 ctgtcatctc accttgctcc tgccgagaaa gtatccatca tggctgatgc aatgcggcgg
     2581 ctgcatacgc ttgatccggc tacctgccca ttcgaccacc aagcgaaaca tcgcatcgag
     2641 cgagcacgta ctcggatgga agccggtctt gtcgatcagg atgatctgga cgaagagcat
     2701 caggggctcg cgccagccga actgttcgcc aggctcaagg cgcgtatgcc cgacggcgag
     2761 gatctcgtcg tgactcatgg cgatgcctgc ttgccgaata tcatggtgga aaatggccgc
     2821 ttttctggat tcatcgactg tggccggctg ggtgtggcgg accgctatca ggacatagcg
     2881 ttggctaccc gtgatattgc tgaagagctt ggcggcgaat gggctgaccg cttcctcgtg
     2941 ctttacggta tcgccgctcc cgattcgcag cgcatcgcct tctatcgcct tcttgacgag
     3001 ttcttctgag cgggactctg gatctagagt caagcagatc gttcaaacat ttggcaataa
     3061 agtttcttaa gattgaatcc tgttgccggt cttgcgatga ttatcatata atttctgttg
     3121 aattacgtta agcatgtaat aattaacatg taatgcatga cgttatttat gagatgggtt
     3181 tttatgatta gagtcccgca attatacatt taatacgcga tagaaaacaa aatatagcgc
     3241 gcaaactagg ataaattatc gcgcgcggtg tcatctatgt tactagatcg acgctgcaag
     3301 aattcaagct tggagtttta ttttgtttat ttcacaatat gtgttccatt caggtattaa
     3361 ataaactttt gcacaaaaca aaatggtagt aataatgtat ttaccatgga aatagatagt
     3421 tgatcatttg tattttattt aaaaattata aaggttttgg caattttatc tgtaaattcg
     3481 taatactatc taatattgtt tggtagtcgt cacatattaa tctttttttt tgtttttgtt
     3541 aaaaataaca tattaatctt aaaccataat tatatttaat tttagaaaaa gagagattta
     3601 gtatgctgtg atctgataag atacgatttt aaccataata aaagagtata attacttact
     3661 taatgctaag agtcgatccc tttttttatt tattaagaaa aacgcggaaa aataaccgaa
     3721 ggagatttac acttatcaca tcgagactct ttgatcggag tttcccaaaa tccccgaatg
     3781 GATCATGCGA CCCTCGCCAT GATCCTCGCG ATCTGGTTCA TCAGCTTCCA CTTCATCAAG
     3841 CTGCTGTTCT CCCAGCAGAC CACCAAGCTG CTTCCGCCAG GACCAAAGCC GCTTCCGATC
     3901 ATCGGCAACA TCCTTGAGGT GGGCAAGAAG CCGCATCGGT CCTTCGCCAA CCTCGCCAAG
     3961 ATTCACGGCC CACTCATTTC CCTCAGACTC GGCTCTGTGA CCACCATCGT TGTGTCCTCT
     4021 GCCGACGTGG CCAAAGAGAT GTTCCTCAAG AAGGATCACC CGCTCTCCAA CCGCACGATC
     4081 CCGAATAGTG TTACAGCCGG CGACCACCAC AAGCTCACCA TGTCTTGGCT CCCGGTGTCT
     4141 CCGAAGTGGC GCAACTTCCG CAAGATTACC GCCGTGCATC TGCTCTCCCC ACAGAGACTC
     4201 GATGCCTGCC AGACATTCAG GCACGCCAAG GTGCAGCAGC TCTACGAGTA CGTTCAAGAG
     4261 TGCGCCCAGA AAGGCCAGGC CGTGGATATT GGCAAGGCCG CCTTTACGAC CAGCCTCAAC
     4321 CTCCTCAGCA AGCTGTTCTT CAGCGTCGAG CTGGCGCACC ACAAGTCCCA TACCAGCCAA
     4381 GAGTTCAAAG AGCTGATCTG GAACATCATG GAAGATATAG GCAAGCCGAA CTACGCCGAC
     4441 TACTTCCCGA TTCTCGGCTG CGTTGACCCA TCTGGCATTA GAAGAAGGCT CGCCTGCTCC
     4501 TTCGACAAGC TGATCGCCGT GTTCCAGGGC ATCATCTGCG AGAGACTCGC CCCAGATTCC
     4561 TCCACCACAA CTACCACCAC CACCGACGAC GTGCTCGATG TGCTCCTCCA GCTGTTCAAG
     4621 CAGAACGAGC TGACGATGGG CGAGATCAAC CACCTCCTCG TGGACATCTT CGACGCCGGC
     4681 ACCGATACCA CATCCTCCAC ATTCGAGTGG GTGATGACCG AGCTGATCCG CAATCCAGAG
     4741 ATGATGGAAA AGGCCCAAGA GGAAATCAAG CAGGTCCTCG GCAAGGACAA GCAGATCCAA
     4801 GAGTCCGACA TCATCAACCT GCCGTACCTC CAGGCGATCA TCAAAGAGAC ACTCCGCCTC
     4861 CATCCGCCGA CCGTGTTCTT GCTCCCAAGA AAGGCCGACA CCGATGTCGA GCTGTACGGC
     4921 TACATCGTGC CGAAGGATGC CCAGATCCTC GTGAACCTCT GGGCCATTGG CAGGGACCCA
     4981 AACGCCTGGC AGAACGCCGA TATTTTCAGC CCAGAGCGCT TCATCGGCTG CGAGATCGAT
     5041 GTTAAGGGCC GCGATTTCGG CCTCCTTCCA TTTGGCGCTG GCCGCAGAAT TTGCCCAGGC
     5101 ATGAATCTCG CCATCAGGAT GCTCACCCTC ATGCTCGCCA CACTCCTCCA GTTCTTCAAC
     5161 TGGAAGCTCG AAGGCGACAT CTCCCCGAAG GACCTCGACA TGGACGAGAA GTTCGGCATT
     5221 GCGCTCCAAA AGACCAAGCC GCTCAAGCTC ATCCCGATTC CGCGCTACGG AAGCGGAGCT
     5281 ACTAACTTCA GCCTGCTGAA GCAGGCTGGA GACGTGGAGG AGAACCCTGG ACCTATGAAG
     5341 ATGATGAACG GCGAGGACGC CAACGACCAG ATGATCAAAG AGTCCTTCTT CATCACCCAC
     5401 GGCAACCCGA TCCTCACCGT CGAGGATACA CATCCGCTCA GGCCGTTCTT CGAGACATGG
     5461 CGCGAGAAGA TTTTCTCCAA GAAGCCGAAG GCCATCCTCA TCATCTCCGG CCACTGGGAG
     5521 ACAGTGAAGC CAACCGTGAA CGCCGTGCAC ATCAACGACA CCATCCACGA CTTCGACGAC
     5581 TACCCAGCCG CCATGTACCA GTTCAAGTAC CCAGCTCCAG GCGAGCCAGA GCTTGCGAGA
     5641 AAGGTGGAAG AGATCCTCAA GAAGTCCGGG TTCGAGACAG CCGAGACAGA CCAAAAGAGG
     5701 GGCCTTGATC ACGGCGCCTG GGTTCCACTC ATGCTCATGT ATCCAGAGGC GGACATCCCG
     5761 GTGTGCCAGC TCTCAGTTCA GCCACATCTC GACGGCACCT ACCACTACAA TCTCGGCAGA
     5821 GCCCTCGCGC CGCTCAAGAA TGATGGCGTG CTCATTATTG GCTCCGGCAG CGCCACACAT
     5881 CCACTCGATG AGACACCGCA CTACTTCGAT GGTGTTGCCC CTTGGGCCGC TGCCTTCGAT
     5941 TCTTGGCTTA GGAAGGCCCT CATCAACGGC CGCTTCGAGG AAGTGAACAT CTACGAGAGC
     6001 AAGGCCCCGA ACTGGAAGCT CGCCCATCCA TTTCCAGAGC ACTTCTACCC GCTCCACGTT
     6061 GTGCTCGGCG CTGCTGGTGA AAAGTGGAAG GCCGAGCTGA TCCACTCCTC CTGGGATCAT
     6121 GGCACACTTT GCCACGGCTC CTACAAGTTC ACCTCCGCCG GTTCAGGTGC CACTAATTTT
     6181 TCTCTCTTGA AACAGGCCGG TGACGTTGAA GAGAACCCAG GTCCAATGAC CGCCATCAAG
     6241 ATGAACACCA ACGGCGAGGG CGAGACACAG CACATCCTCA TGATCCCGTT CATGGCGCAG
     6301 GGCCACCTCA GGCCATTTCT CGAACTCGCC ATGTTCCTCT ACAAGCGCTC CCACGTGATC
     6361 ATCACCCTGC TCACAACTCC GCTCAACGCC GGCTTCCTCA GGCACCTCCT TCACCACCAT
     6421 TCCTACTCCT CCAGCGGCAT CAGGATCGTC GAGCTGCCAT TCAACTCCAC CAACCACGGA
     6481 CTCCCACCGG GCATCGAGAA CACCGATAAG CTCACACTCC CGCTCGTGGT GTCCCTCTTC
     6541 CATTCCACCA TCAGCCTCGA TCCGCACCTC CGCGATTACA TCTCCAGGCA TTTCAGCCCA
     6601 GCCAGGCCAC CACTCTGCGT GATCCATGAT GTGTTCCTCG GCTGGGTTGA CCAGGTGGCC
     6661 AAGGATGTGG GCTCTACAGG CGTGGTGTTC ACAACAGGCG GCGCTTATGG CACATCCGCC
     6721 TACGTGTCCA TCTGGAACGA TCTCCCGCAC CAGAACTACT CCGACGACCA AGAGTTCCCG
     6781 CTGCCAGGCT TCCCAGAGAA CCATAAGTTC CGCAGGTCCC AGCTCCATCG GTTCCTCAGA
     6841 TATGCCGACG GCTCCGACGA TTGGTCCAAG TATTTCCAGC CGCAGCTCCG CCAGTCCATG
     6901 AAGTCTTTTG GCTGGCTCTG CAACTCCGTG GAAGAGATCG AGACACTCGG CTTCTCCATC
     6961 CTCCGCAACT ACACCAAGCT GCCGATCTGG GGCATCGGCC CACTTATTGC TTCCCCAGTG
     7021 CAGCACTCCT CCTCCGACAA CAATTCAACA GGCGCCGAGT TCGTGCAGTG GCTCAGCCTC
     7081 AAAGAGCCGG ACTCCGTCCT CTACATCTCC TTCGGCTCCC AGAACACGAT CAGCCCGACG
     7141 CAGATGATGG AACTCGCTGC TGGCCTTGAG TCCTCCGAGA AGCCATTCCT CTGGGTGATC
     7201 AGAGCCCCGT TCGGCTTCGA CATCAACGAA GAGATGCGCC CAGAGTGGCT GCCAGAGGGC
     7261 TTTGAGGAAC GCATGAAGGT GAAGAAACAG GGCAAGCTCG TGTACAAGCT CGGCCCGCAG
     7321 CTTGAGATCC TCAACCATGA ATCCATCGGC GGCTTTCTCA CCCACTGCGG ATGGAACAGC
     7381 ATCCTTGAGT CTCTTCGCGA GGGCGTTCCG ATGCTTGGAT GGCCACTTGC TGCCGAGCAG
     7441 GCCTACAACC TCAAGTACCT CGAAGATGAG ATGGGCGTCG CGGTTGAGCT TGCTAGAGGC
     7501 CTCGAAGGCG AGATCTCCAA AGAGAAGGTC AAGCGCATCG TCGAGATGAT CCTTGAGCGC
     7561 AACGAGGGCT CCAAAGGCTG GGAGATGAAG AATCGCGCCG TGGAAATGGG CAAAAAGCTC
     7621 AAGGACGCCG TGAACGAGGA AAAAGAGCTG AAGGGCTCCT CCGTGAAGGC GATCGACGAT
     7681 TTCCTCGACG CCGTCATGCA GGCCAAACTT GAGCCAAGCC TCCAGTGATA GTGAgcttta
     7741 tattaagcct taggattctt ctgactttct ttttttttga catttacgtt ttttattttt
     7801 tcttttcttt gtgaaagtca taggtttcaa ttttaagtta ctaaatagag taatttacct
     7861 ttatcatttt gaacacttca aaatattcga tccccttttg cttatacagt accacatttt
     7921 agatttccta aattgaaaga aaaaacacaa cttataaaac tagcaataat gccaatattt
     7981 tccatatatg ttgtatcact ctttgtttat acttttatat tatttgatta tagacacgaa
     8041 agctctacag aaacatctca aatccaaaaa aaataaaata tattatatat atgcgtgtgt
     8101 gtgaaaattt ttgagaaaaa tttctaattt aaagaaaaca atcataaact aatttagaaa
     8161 cccagatcaa aagtaggaaa tttacataag acatatcata ggggtaaatc cagaatcgga
     8221 tttatttaga gatgaagtgc tctatttctt gaaaaatgac aaaacttttt gggtgggcct
     8281 tcatttttta aaactttttt tgataacttt attgcccata tctgtttgtc gtcaacattt
     8341 ttggaaaatt tcttttaaat gatttttggt aattaaaatc ttaaaaactt gattttttta
     8401 atttaacata ttgaactgtc tatatatatt cctgaccaac cgtgctgctc catatgggac
     8461 aacaacctct ttagtgcggt ccatgaaagg tttccagagg ctatgacaac accaacctta
     8521 tctcgtgatt cagtttcact tcaaccacag agtataaagg aaaaagattc agacccatta
     8581 gcgctactag aggatgcaca tgtgaccgag ggacacgaag tggtttaaac tatcagtgtt
     8641 tgacaggata tattggcggg taaacctaag agaaaagagc gtttattaga ataatcggat
     8701 atttaaaagg gcgtgaaaag gtttatccgt tcgtccattt gtatgtgcca accacaggaa
     8761 ccgtaaaaag gccgcgttgc tggcgttttt ccataggctc cgcccccctg acgagcatca
     8821 caaaaatcga cgctcaagtc agaggtggcg aaacccgaca ggactataaa gataccaggc
     8881 gtttccccct ggaagctccc tcgtgcgctc tcctgttccg accctgccgc ttaccggata
     8941 cctgtccgcc tttctccctt cgggaagcgt ggcgctttct catagctcac gctgtaggta
     9001 tctcagttcg gtgtaggtcg ttcgctccaa gctgggctgt gtgcacgaac cccccgttca
     9061 gcccgaccgc tgcgccttat ccggtaacta tcgtcttgag tccaacccgg taagacacga
     9121 cttatcgcca ctggcagcag ccactggtaa caggattagc agagcgaggt atgtaggcgg
     9181 tgctacagag ttcttgaagt ggtggcctaa ctacggctac actagaagga cagtatttgg
     9241 tatctgcgct ctgctgaagc cagttacctt cggaaaaaga gttggtagct cttgatccgg
     9301 caaacaaacc accgctggta gcggtggttt ttttgtttgc aagcagcaga ttacgcgcag
     9361 aaaaaaagga tctcaggaag atcctttgat cttttctacg gggtctgacg ctcagtggaa
     9421 cgaaaactca cgttaaggga ttttggtcat gagattatca aaaaggatct tcacctagat
     9481 ccttttaaat taaaaatgaa gttttaaatc aatctaaagt atatatgagt aaacttggtc
     9541 tgacagctaa aacaattcat ccagtaaaat ataatatttt attttctccc aatcaggctt
     9601 gatccccagt aagtcaaaaa atagctcgac atactgttct tccccgatat cctccctgat
     9661 cgaccggacg cagaaggcaa tgtcatacca cttgtccgcc ctgccgcttc tcccaagatc
     9721 aataaagcca cttactttgc catctttcac aaagatgttg ctgtctccca ggtcgccgtg
     9781 ggaaaagaca agttcctctt cgggcttttc cgtctttaaa aaatcataca gctcgcgcgg
     9841 atctttaaat ggagtgtcct cttcccagtt ttcgcaatcc acatcggcca gatcgttatt
     9901 cagtaagtaa tccaattcgg ctaagcggct gtctaagcta ttcgtatagg gacaatccga
     9961 tatgtcgatg gagtgaaaga gcctgatgca ctccgcatac agctcgataa tcttttcagg
    10021 gctttgttca tcttcatact cttccgagca aaggacgcca tcggcctcac tcatgagcag
    10081 attgctccag ccatcatgcc gttcaaagtg caggaccttt ggaacaggca gctttccttc
    10141 cagccatagc atcatgtcct tttcccgttc cacatcatag gtggtccctt tataccggct
    10201 gtccgtcatt tttaaatata ggttttcatt ttctcccacc agcttatata ccttagcagg
    10261 agacattcct tccgtatctt ttacgcagcg gtatttttcg atcagttttt tcaattccgg
    10321 tgatattctc attttagcca tactcttcct ttttcaatat tattgaagca tttatcaggg
    10381 ttattgtctc atgagcggat acatatttga atgtatttag aaaaataaac aaataggggt
    10441 tccgcgcacg aattggccag cgctgccatt tttggggtga ggccgttcgc ggccgagggg
    10501 cgcagcccct ggggggatgg gagctcggtg ccttgatgtg ggcgccggcg gtcgagtggc
    10561 gacggcgcgg cttgtccgcg ccctggtaga ttgcctggcc gtaggccagc catttttgag
    10621 cggccagcgg ccgcgatagg ccgacgcgaa gcggcggggc gtagggagcg cagcgaccga
    10681 agggtaggcg ctttttgcag ctcttcggct gtgcgctggc cagacagtta tgcacaggcc
    10741 aggcgggttt taagagtttt aataagtttt aaagagtttt aggcggaaaa atcgcctttt
    10801 ttctctttta tatcagtcac ttacatgtgt gaccggttcc caatgtacgg ctttgggttc
    10861 ccaatgtacg ggttccggtt cccaatgtac ggctttgggt tcccaatgta cgtgctatcc
    10921 acaggaaaga agctttttcg acctttttcc cctgctaggg caatttgccc tagcatctgc
    10981 tccgtacatt aggaaccggc ggatgcttcg ccctcgatca ggttgcggta gcgcatgact
    11041 aggatcgggc cagcctgccc cgcctcctcc ttcaaatcgt actccggcag gtcatttgac
    11101 ccgatcagct tgcgcacggt gaaacagaac ttcttgaact ctccggcgct gccactgcgt
    11161 tcgtagatcg tcttgaacaa ccatctggct tctgccttgc ctgcggcgcg gcgtgccagg
    11221 cggtagagaa aacggccgat gccgggatcg atcaaaaagt aatcggggtg aaccgtcagc
    11281 acgtccgggt tcttgccttc tgtgatctcg cggtacatcc aatcagctag ctcgatctcg
    11341 atgtactccg gccgcccggt ttcgctcttt acgatcttgt agcggctaat caaggcttca
    11401 ccctcggata ccgtcaccag gcggccgttc ttggccttct tcgtacgctg catggcaacg
    11461 tgcgtggtgt ttaaccgaat gcaggtttct accaggtcgt ctttctgctt tccgccatcg
    11521 gctcgccggc agaacttgag tacgtccgca acgtgtggac ggaacacgcg gccgggcttg
    11581 tctcccttcc cttcccggta tcggtt
//
