# Supplementary material for: Building a pipeline to identify and engineer constitutive and repressible promoters
Source: Quant Plant Biol. 2023 Oct 19;4:e12. doi: 10.1017/qpb.2023.10 (PMC10600573; doi:10.1017/qpb.2023.10)
Supplement: Yang and Nemhauser supplementary material 6 — Yang and Nemhauser supplementary material [file S2632882823000103sup006.zip › Genebank/Level2/RUBY/pich86966-26780ruby.gb]

LOCUS       pICH86966-26780:RUBY   12433 bp ds-DNA     circular     10-MAR-2022
DEFINITION  .
FEATURES             Location/Qualifiers
     misc_feature    854..1001
                     /label="LB"
                     /ApEinfo_revcolor="#b1ff67"
                     /ApEinfo_fwdcolor="#b1ff67"
     promoter        1050..1349
                     /label="nos\prom"
                     /ApEinfo_revcolor="#ffef86"
                     /ApEinfo_fwdcolor="#ffef86"
     CDS             1362..2153
                     /label="Kan"
                     /ApEinfo_revcolor="#b7e6d7"
                     /ApEinfo_fwdcolor="#b7e6d7"
     terminator      2171..2438
                     /label="nos\term"
                     /ApEinfo_revcolor="#b4abac"
                     /ApEinfo_fwdcolor="#b4abac"
     misc_feature    2463..4116
                     /label="AT2G26780_Promoter"
                     /ApEinfo_revcolor="#84b0dc"
                     /ApEinfo_fwdcolor="#84b0dc"
     misc_feature    2463..8555
                     /label="RUBY"
                     /ApEinfo_revcolor="#faac61"
                     /ApEinfo_fwdcolor="#faac61"
     misc_feature    2482..2500
                     /label="MIKC_MADS"
                     /ApEinfo_revcolor="#85dae9"
                     /ApEinfo_fwdcolor="#85dae9"
     misc_feature    complement(2482..2500)
                     /label="MIKC_MADS"
                     /ApEinfo_revcolor="#b1ff67"
                     /ApEinfo_fwdcolor="#b1ff67"
     misc_feature    2483..2497
                     /label="MIKC_MADS"
                     /ApEinfo_revcolor="#ffef86"
                     /ApEinfo_fwdcolor="#ffef86"
     misc_feature    complement(2483..2500)
                     /label="MIKC_MADS"
                     /ApEinfo_revcolor="#ffef86"
                     /ApEinfo_fwdcolor="#ffef86"
     misc_feature    complement(2484..2498)
                     /label="C2H2"
                     /ApEinfo_revcolor="#75c6a9"
                     /ApEinfo_fwdcolor="#75c6a9"
     misc_feature    complement(2484..2501)
                     /label="MIKC_MADS"
                     /ApEinfo_revcolor="#d59687"
                     /ApEinfo_fwdcolor="#d59687"
     misc_feature    2484..2502
                     /label="MIKC_MADS"
                     /ApEinfo_revcolor="#ffef86"
                     /ApEinfo_fwdcolor="#ffef86"
     misc_feature    2485..2499
                     /label="MIKC_MADS"
                     /ApEinfo_revcolor="#84b0dc"
                     /ApEinfo_fwdcolor="#84b0dc"
     misc_feature    complement(2486..2499)
                     /label="Trihelix"
                     /ApEinfo_revcolor="#c7b0e3"
                     /ApEinfo_fwdcolor="#c7b0e3"
     misc_feature    complement(2510..2530)
                     /label="Trihelix"
                     /ApEinfo_revcolor="#ffef86"
                     /ApEinfo_fwdcolor="#ffef86"
     misc_feature    complement(2516..2534)
                     /label="Trihelix"
                     /ApEinfo_revcolor="#faac61"
                     /ApEinfo_fwdcolor="#faac61"
     misc_feature    complement(2536..2550)
                     /label="ERF"
                     /ApEinfo_revcolor="#faac61"
                     /ApEinfo_fwdcolor="#faac61"
     misc_feature    2541..2549
                     /label="ARF"
                     /ApEinfo_revcolor="#b1ff67"
                     /ApEinfo_fwdcolor="#b1ff67"
     misc_feature    2542..2551
                     /label="ARF"
                     /ApEinfo_revcolor="#ff9ccd"
                     /ApEinfo_fwdcolor="#ff9ccd"
     misc_feature    2543..2550
                     /label="AP2"
                     /ApEinfo_revcolor="#f8d3a9"
                     /ApEinfo_fwdcolor="#f8d3a9"
     misc_feature    complement(2590..2601)
                     /label="C2H2"
                     /ApEinfo_revcolor="#f8d3a9"
                     /ApEinfo_fwdcolor="#f8d3a9"
     misc_feature    complement(2590..2604)
                     /label="MYB"
                     /ApEinfo_revcolor="#b1ff67"
                     /ApEinfo_fwdcolor="#b1ff67"
     misc_feature    2598..2612
                     /label="Trihelix"
                     /ApEinfo_revcolor="#d6b295"
                     /ApEinfo_fwdcolor="#d6b295"
     misc_feature    2631..2651
                     /label="MIKC_MADS"
                     /ApEinfo_revcolor="#b1ff67"
                     /ApEinfo_fwdcolor="#b1ff67"
     misc_feature    2651..2665
                     /label="HD-ZIP"
                     /ApEinfo_revcolor="#84b0dc"
                     /ApEinfo_fwdcolor="#84b0dc"
     misc_feature    complement(2651..2665)
                     /label="HD-ZIP"
                     /ApEinfo_revcolor="#b1ff67"
                     /ApEinfo_fwdcolor="#b1ff67"
     misc_feature    2668..2688
                     /label="MYB"
                     /ApEinfo_revcolor="#ff9ccd"
                     /ApEinfo_fwdcolor="#ff9ccd"
     misc_feature    2671..2691
                     /label="MYB"
                     /ApEinfo_revcolor="#f58a5e"
                     /ApEinfo_fwdcolor="#f58a5e"
     misc_feature    2672..2692
                     /label="B3"
                     /ApEinfo_revcolor="#84b0dc"
                     /ApEinfo_fwdcolor="#84b0dc"
     misc_feature    2673..2688
                     /label="MYB"
                     /ApEinfo_revcolor="#ffef86"
                     /ApEinfo_fwdcolor="#ffef86"
     misc_feature    2673..2692
                     /label="E2F/DP"
                     /ApEinfo_revcolor="#b1ff67"
                     /ApEinfo_fwdcolor="#b1ff67"
     misc_feature    2674..2688
                     /label="MYB"
                     /ApEinfo_revcolor="#75c6a9"
                     /ApEinfo_fwdcolor="#75c6a9"
     misc_feature    complement(2674..2688)
                     /label="MYB"
                     /ApEinfo_revcolor="#ff9ccd"
                     /ApEinfo_fwdcolor="#ff9ccd"
     misc_feature    complement(2675..2695)
                     /label="MYB"
                     /ApEinfo_revcolor="#b1ff67"
                     /ApEinfo_fwdcolor="#b1ff67"
     misc_feature    2676..2690
                     /label="MYB"
                     /ApEinfo_revcolor="#b7e6d7"
                     /ApEinfo_fwdcolor="#b7e6d7"
     misc_feature    2677..2689
                     /label="MYB"
                     /ApEinfo_revcolor="#f58a5e"
                     /ApEinfo_fwdcolor="#f58a5e"
     misc_feature    complement(2677..2689)
                     /label="MYB"
                     /ApEinfo_revcolor="#85dae9"
                     /ApEinfo_fwdcolor="#85dae9"
     misc_feature    2677..2694
                     /label="MYB"
                     /ApEinfo_revcolor="#f8d3a9"
                     /ApEinfo_fwdcolor="#f8d3a9"
     misc_feature    complement(2678..2698)
                     /label="MYB"
                     /ApEinfo_revcolor="#ffef86"
                     /ApEinfo_fwdcolor="#ffef86"
     misc_feature    2707..2721
                     /label="MYB"
                     /ApEinfo_revcolor="#b7e6d7"
                     /ApEinfo_fwdcolor="#b7e6d7"
     misc_feature    2708..2722
                     /label="MYB"
                     /ApEinfo_revcolor="#b7e6d7"
                     /ApEinfo_fwdcolor="#b7e6d7"
     misc_feature    complement(2709..2721)
                     /label="MYB"
                     /ApEinfo_revcolor="#faac61"
                     /ApEinfo_fwdcolor="#faac61"
     misc_feature    2710..2722
                     /label="MYB"
                     /ApEinfo_revcolor="#75c6a9"
                     /ApEinfo_fwdcolor="#75c6a9"
     misc_feature    2741..2768
                     /label="Dof"
                     /ApEinfo_revcolor="#faac61"
                     /ApEinfo_fwdcolor="#faac61"
     misc_feature    2746..2774
                     /label="Dof"
                     /ApEinfo_revcolor="#b1ff67"
                     /ApEinfo_fwdcolor="#b1ff67"
     misc_feature    2747..2767
                     /label="Dof"
                     /ApEinfo_revcolor="#85dae9"
                     /ApEinfo_fwdcolor="#85dae9"
     misc_feature    complement(2748..2767)
                     /label="AP2"
                     /ApEinfo_revcolor="#b1ff67"
                     /ApEinfo_fwdcolor="#b1ff67"
     misc_feature    2748..2768
                     /label="Dof"
                     /ApEinfo_revcolor="#9eafd2"
                     /ApEinfo_fwdcolor="#9eafd2"
     misc_feature    complement(2748..2768)
                     /label="Dof"
                     /ApEinfo_revcolor="#84b0dc"
                     /ApEinfo_fwdcolor="#84b0dc"
     misc_feature    2748..2775
                     /label="Dof"
                     /ApEinfo_revcolor="#85dae9"
                     /ApEinfo_fwdcolor="#85dae9"
     misc_feature    complement(2749..2768)
                     /label="AP2"
                     /ApEinfo_revcolor="#c6c9d1"
                     /ApEinfo_fwdcolor="#c6c9d1"
     misc_feature    2749..2776
                     /label="Dof"
                     /ApEinfo_revcolor="#b1ff67"
                     /ApEinfo_fwdcolor="#b1ff67"
     misc_feature    complement(2750..2765)
                     /label="Trihelix"
                     /ApEinfo_revcolor="#b4abac"
                     /ApEinfo_fwdcolor="#b4abac"
     misc_feature    2750..2777
                     /label="Dof"
                     /ApEinfo_revcolor="#f58a5e"
                     /ApEinfo_fwdcolor="#f58a5e"
     misc_feature    2751..2765
                     /label="Trihelix"
                     /ApEinfo_revcolor="#ff9ccd"
                     /ApEinfo_fwdcolor="#ff9ccd"
     misc_feature    complement(2751..2770)
                     /label="AP2"
                     /ApEinfo_revcolor="#d6b295"
                     /ApEinfo_fwdcolor="#d6b295"
     misc_feature    2751..2771
                     /label="Dof"
                     /ApEinfo_revcolor="#b7e6d7"
                     /ApEinfo_fwdcolor="#b7e6d7"
     misc_feature    2751..2778
                     /label="Dof"
                     /ApEinfo_revcolor="#c6c9d1"
                     /ApEinfo_fwdcolor="#c6c9d1"
     misc_feature    2752..2772
                     /label="Dof"
                     /ApEinfo_revcolor="#85dae9"
                     /ApEinfo_fwdcolor="#85dae9"
     misc_feature    2752..2779
                     /label="Dof"
                     /ApEinfo_revcolor="#ffef86"
                     /ApEinfo_fwdcolor="#ffef86"
     misc_feature    2753..2773
                     /label="MIKC_MADS"
                     /ApEinfo_revcolor="#84b0dc"
                     /ApEinfo_fwdcolor="#84b0dc"
     misc_feature    complement(2753..2773)
                     /label="Dof"
                     /ApEinfo_revcolor="#f8d3a9"
                     /ApEinfo_fwdcolor="#f8d3a9"
     misc_feature    2753..2780
                     /label="Dof"
                     /ApEinfo_revcolor="#d6b295"
                     /ApEinfo_fwdcolor="#d6b295"
     misc_feature    2753..2781
                     /label="Dof"
                     /ApEinfo_revcolor="#ff9ccd"
                     /ApEinfo_fwdcolor="#ff9ccd"
     misc_feature    2754..2768
                     /label="Dof"
                     /ApEinfo_revcolor="#f58a5e"
                     /ApEinfo_fwdcolor="#f58a5e"
     misc_feature    complement(2754..2772)
                     /label="Dof"
                     /ApEinfo_revcolor="#d59687"
                     /ApEinfo_fwdcolor="#d59687"
     misc_feature    2754..2781
                     /label="Dof"
                     /ApEinfo_revcolor="#84b0dc"
                     /ApEinfo_fwdcolor="#84b0dc"
     misc_feature    complement(2755..2768)
                     /label="Dof"
                     /ApEinfo_revcolor="#f8d3a9"
                     /ApEinfo_fwdcolor="#f8d3a9"
     misc_feature    complement(2755..2775)
                     /label="Dof"
                     /ApEinfo_revcolor="#b4abac"
                     /ApEinfo_fwdcolor="#b4abac"
     misc_feature    complement(2756..2765)
                     /label="Trihelix"
                     /ApEinfo_revcolor="#ffef86"
                     /ApEinfo_fwdcolor="#ffef86"
     misc_feature    complement(2756..2774)
                     /label="Dof"
                     /ApEinfo_revcolor="#84b0dc"
                     /ApEinfo_fwdcolor="#84b0dc"
     misc_feature    complement(2756..2775)
                     /label="AP2"
                     /ApEinfo_revcolor="#f8d3a9"
                     /ApEinfo_fwdcolor="#f8d3a9"
     misc_feature    complement(2756..2776)
                     /label="Dof"
                     /ApEinfo_revcolor="#ffef86"
                     /ApEinfo_fwdcolor="#ffef86"
     misc_feature    2756..2782
                     /label="Dof"
                     /ApEinfo_revcolor="#f58a5e"
                     /ApEinfo_fwdcolor="#f58a5e"
     misc_feature    complement(2757..2775)
                     /label="B3"
                     /ApEinfo_revcolor="#f58a5e"
                     /ApEinfo_fwdcolor="#f58a5e"
     misc_feature    complement(2758..2768)
                     /label="C3H"
                     /ApEinfo_revcolor="#85dae9"
                     /ApEinfo_fwdcolor="#85dae9"
     misc_feature    complement(2758..2768)
                     /label="Dof"
                     /ApEinfo_revcolor="#9eafd2"
                     /ApEinfo_fwdcolor="#9eafd2"
     misc_feature    complement(2758..2771)
                     /label="C3H"
                     /ApEinfo_revcolor="#b7e6d7"
                     /ApEinfo_fwdcolor="#b7e6d7"
     misc_feature    2758..2776
                     /label="Dof"
                     /ApEinfo_revcolor="#c7b0e3"
                     /ApEinfo_fwdcolor="#c7b0e3"
     misc_feature    2758..2778
                     /label="Dof"
                     /ApEinfo_revcolor="#faac61"
                     /ApEinfo_fwdcolor="#faac61"
     misc_feature    2759..2779
                     /label="Dof"
                     /ApEinfo_revcolor="#85dae9"
                     /ApEinfo_fwdcolor="#85dae9"
     misc_feature    complement(2762..2776)
                     /label="B3"
                     /ApEinfo_revcolor="#ff9ccd"
                     /ApEinfo_fwdcolor="#ff9ccd"
     misc_feature    complement(2763..2777)
                     /label="B3"
                     /ApEinfo_revcolor="#c6c9d1"
                     /ApEinfo_fwdcolor="#c6c9d1"
     misc_feature    2763..2783
                     /label="MIKC_MADS"
                     /ApEinfo_revcolor="#85dae9"
                     /ApEinfo_fwdcolor="#85dae9"
     misc_feature    complement(2764..2778)
                     /label="B3"
                     /ApEinfo_revcolor="#f8d3a9"
                     /ApEinfo_fwdcolor="#f8d3a9"
     misc_feature    complement(2765..2784)
                     /label="AP2"
                     /ApEinfo_revcolor="#c7b0e3"
                     /ApEinfo_fwdcolor="#c7b0e3"
     misc_feature    complement(2766..2780)
                     /label="B3"
                     /ApEinfo_revcolor="#c7b0e3"
                     /ApEinfo_fwdcolor="#c7b0e3"
     misc_feature    complement(2766..2785)
                     /label="AP2"
                     /ApEinfo_revcolor="#ff9ccd"
                     /ApEinfo_fwdcolor="#ff9ccd"
     misc_feature    complement(2768..2782)
                     /label="B3"
                     /ApEinfo_revcolor="#f8d3a9"
                     /ApEinfo_fwdcolor="#f8d3a9"
     misc_feature    complement(2770..2784)
                     /label="B3"
                     /ApEinfo_revcolor="#75c6a9"
                     /ApEinfo_fwdcolor="#75c6a9"
     misc_feature    2796..2806
                     /label="G2-like"
                     /ApEinfo_revcolor="#9eafd2"
                     /ApEinfo_fwdcolor="#9eafd2"
     misc_feature    complement(2796..2806)
                     /label="G2-like"
                     /ApEinfo_revcolor="#c6c9d1"
                     /ApEinfo_fwdcolor="#c6c9d1"
     misc_feature    2796..2816
                     /label="NAC"
                     /ApEinfo_revcolor="#85dae9"
                     /ApEinfo_fwdcolor="#85dae9"
     misc_feature    complement(2797..2813)
                     /label="NAC"
                     /ApEinfo_revcolor="#ffef86"
                     /ApEinfo_fwdcolor="#ffef86"
     misc_feature    2798..2813
                     /label="NAC"
                     /ApEinfo_revcolor="#f58a5e"
                     /ApEinfo_fwdcolor="#f58a5e"
     misc_feature    complement(2800..2813)
                     /label="NAC"
                     /ApEinfo_revcolor="#9eafd2"
                     /ApEinfo_fwdcolor="#9eafd2"
     misc_feature    2829..2843
                     /label="B3"
                     /ApEinfo_revcolor="#9eafd2"
                     /ApEinfo_fwdcolor="#9eafd2"
     misc_feature    2831..2845
                     /label="B3"
                     /ApEinfo_revcolor="#c6c9d1"
                     /ApEinfo_fwdcolor="#c6c9d1"
     misc_feature    complement(2848..2868)
                     /label="E2F/DP"
                     /ApEinfo_revcolor="#b7e6d7"
                     /ApEinfo_fwdcolor="#b7e6d7"
     misc_feature    2871..2885
                     /label="B3"
                     /ApEinfo_revcolor="#d6b295"
                     /ApEinfo_fwdcolor="#d6b295"
     misc_feature    2879..2898
                     /label="E2F/DP"
                     /ApEinfo_revcolor="#ffef86"
                     /ApEinfo_fwdcolor="#ffef86"
     misc_feature    complement(2880..2893)
                     /label="bZIP"
                     /ApEinfo_revcolor="#faac61"
                     /ApEinfo_fwdcolor="#faac61"
     misc_feature    2882..2892
                     /label="bZIP"
                     /ApEinfo_revcolor="#c7b0e3"
                     /ApEinfo_fwdcolor="#c7b0e3"
     misc_feature    complement(2886..2900)
                     /label="ERF"
                     /ApEinfo_revcolor="#b4abac"
                     /ApEinfo_fwdcolor="#b4abac"
     misc_feature    complement(2886..2906)
                     /label="LBD"
                     /ApEinfo_revcolor="#85dae9"
                     /ApEinfo_fwdcolor="#85dae9"
     misc_feature    2890..2903
                     /label="C3H"
                     /ApEinfo_revcolor="#c7b0e3"
                     /ApEinfo_fwdcolor="#c7b0e3"
     misc_feature    2910..2917
                     /label="G2-like"
                     /ApEinfo_revcolor="#f58a5e"
                     /ApEinfo_fwdcolor="#f58a5e"
     misc_feature    complement(2911..2923)
                     /label="GATA"
                     /ApEinfo_revcolor="#c6c9d1"
                     /ApEinfo_fwdcolor="#c6c9d1"
     misc_feature    2911..2925
                     /label="GATA"
                     /ApEinfo_revcolor="#faac61"
                     /ApEinfo_fwdcolor="#faac61"
     misc_feature    2912..2924
                     /label="GATA"
                     /ApEinfo_revcolor="#84b0dc"
                     /ApEinfo_fwdcolor="#84b0dc"
     misc_feature    complement(2912..2926)
                     /label="GATA"
                     /ApEinfo_revcolor="#b7e6d7"
                     /ApEinfo_fwdcolor="#b7e6d7"
     misc_feature    2931..2945
                     /label="B3"
                     /ApEinfo_revcolor="#ff9ccd"
                     /ApEinfo_fwdcolor="#ff9ccd"
     misc_feature    2958..2972
                     /label="MYB_related"
                     /ApEinfo_revcolor="#c7b0e3"
                     /ApEinfo_fwdcolor="#c7b0e3"
     misc_feature    complement(2959..2970)
                     /label="MYB_related"
                     /ApEinfo_revcolor="#b7e6d7"
                     /ApEinfo_fwdcolor="#b7e6d7"
     misc_feature    2959..2972
                     /label="MYB_related"
                     /ApEinfo_revcolor="#9eafd2"
                     /ApEinfo_fwdcolor="#9eafd2"
     misc_feature    complement(2961..2970)
                     /label="MYB_related"
                     /ApEinfo_revcolor="#ff9ccd"
                     /ApEinfo_fwdcolor="#ff9ccd"
     misc_feature    2961..2972
                     /label="MYB_related"
                     /ApEinfo_revcolor="#75c6a9"
                     /ApEinfo_fwdcolor="#75c6a9"
     misc_feature    2990..3000
                     /label="SBP"
                     /ApEinfo_revcolor="#c7b0e3"
                     /ApEinfo_fwdcolor="#c7b0e3"
     misc_feature    3013..3027
                     /label="C2H2"
                     /ApEinfo_revcolor="#d59687"
                     /ApEinfo_fwdcolor="#d59687"
     misc_feature    complement(3013..3028)
                     /label="C2H2"
                     /ApEinfo_revcolor="#b1ff67"
                     /ApEinfo_fwdcolor="#b1ff67"
     misc_feature    3013..3029
                     /label="C2H2"
                     /ApEinfo_revcolor="#c6c9d1"
                     /ApEinfo_fwdcolor="#c6c9d1"
     misc_feature    3013..3030
                     /label="C2H2"
                     /ApEinfo_revcolor="#f8d3a9"
                     /ApEinfo_fwdcolor="#f8d3a9"
     misc_feature    3013..3032
                     /label="C2H2"
                     /ApEinfo_revcolor="#84b0dc"
                     /ApEinfo_fwdcolor="#84b0dc"
     misc_feature    complement(3013..3032)
                     /label="C2H2"
                     /ApEinfo_revcolor="#d6b295"
                     /ApEinfo_fwdcolor="#d6b295"
     misc_feature    3014..3028
                     /label="C2H2"
                     /ApEinfo_revcolor="#c7b0e3"
                     /ApEinfo_fwdcolor="#c7b0e3"
     misc_feature    complement(3014..3034)
                     /label="C2H2"
                     /ApEinfo_revcolor="#d6b295"
                     /ApEinfo_fwdcolor="#d6b295"
     misc_feature    complement(3041..3061)
                     /label="MIKC_MADS"
                     /ApEinfo_revcolor="#faac61"
                     /ApEinfo_fwdcolor="#faac61"
     misc_feature    complement(3075..3090)
                     /label="B3"
                     /ApEinfo_revcolor="#c6c9d1"
                     /ApEinfo_fwdcolor="#c6c9d1"
     misc_feature    3076..3086
                     /label="BES1"
                     /ApEinfo_revcolor="#75c6a9"
                     /ApEinfo_fwdcolor="#75c6a9"
     misc_feature    complement(3076..3086)
                     /label="BES1"
                     /ApEinfo_revcolor="#f58a5e"
                     /ApEinfo_fwdcolor="#f58a5e"
     misc_feature    3113..3127
                     /label="ERF"
                     /ApEinfo_revcolor="#ff9ccd"
                     /ApEinfo_fwdcolor="#ff9ccd"
     misc_feature    3113..3127
                     /label="MYB"
                     /ApEinfo_revcolor="#f8d3a9"
                     /ApEinfo_fwdcolor="#f8d3a9"
     misc_feature    3113..3130
                     /label="C2H2"
                     /ApEinfo_revcolor="#c7b0e3"
                     /ApEinfo_fwdcolor="#c7b0e3"
     misc_feature    complement(3113..3130)
                     /label="MYB"
                     /ApEinfo_revcolor="#75c6a9"
                     /ApEinfo_fwdcolor="#75c6a9"
     misc_feature    3116..3136
                     /label="LBD"
                     /ApEinfo_revcolor="#f8d3a9"
                     /ApEinfo_fwdcolor="#f8d3a9"
     misc_feature    complement(3118..3132)
                     /label="ERF"
                     /ApEinfo_revcolor="#75c6a9"
                     /ApEinfo_fwdcolor="#75c6a9"
     misc_feature    3146..3164
                     /label="AP2"
                     /ApEinfo_revcolor="#d6b295"
                     /ApEinfo_fwdcolor="#d6b295"
     misc_feature    3147..3161
                     /label="AP2"
                     /ApEinfo_revcolor="#d6b295"
                     /ApEinfo_fwdcolor="#d6b295"
     misc_feature    complement(3147..3161)
                     /label="AP2"
                     /ApEinfo_revcolor="#85dae9"
                     /ApEinfo_fwdcolor="#85dae9"
     misc_feature    complement(3169..3178)
                     /label="ARF"
                     /ApEinfo_revcolor="#ffef86"
                     /ApEinfo_fwdcolor="#ffef86"
     misc_feature    3170..3179
                     /label="ARF"
                     /ApEinfo_revcolor="#b4abac"
                     /ApEinfo_fwdcolor="#b4abac"
     misc_feature    complement(3171..3179)
                     /label="ARF"
                     /ApEinfo_revcolor="#9eafd2"
                     /ApEinfo_fwdcolor="#9eafd2"
     misc_feature    3171..3180
                     /label="ARF"
                     /ApEinfo_revcolor="#84b0dc"
                     /ApEinfo_fwdcolor="#84b0dc"
     misc_feature    3171..3185
                     /label="B3"
                     /ApEinfo_revcolor="#ffef86"
                     /ApEinfo_fwdcolor="#ffef86"
     misc_feature    3186..3200
                     /label="C2H2"
                     /ApEinfo_revcolor="#f8d3a9"
                     /ApEinfo_fwdcolor="#f8d3a9"
     misc_feature    3209..3221
                     /label="ARR-B"
                     /ApEinfo_revcolor="#b4abac"
                     /ApEinfo_fwdcolor="#b4abac"
     misc_feature    3210..3223
                     /label="G2-like"
                     /ApEinfo_revcolor="#ff9ccd"
                     /ApEinfo_fwdcolor="#ff9ccd"
     misc_feature    3211..3221
                     /label="G2-like"
                     /ApEinfo_revcolor="#faac61"
                     /ApEinfo_fwdcolor="#faac61"
     misc_feature    3213..3220
                     /label="ARR-B"
                     /ApEinfo_revcolor="#9eafd2"
                     /ApEinfo_fwdcolor="#9eafd2"
     misc_feature    3219..3229
                     /label="C2H2"
                     /ApEinfo_revcolor="#b4abac"
                     /ApEinfo_fwdcolor="#b4abac"
     misc_feature    complement(3226..3240)
                     /label="ERF"
                     /ApEinfo_revcolor="#84b0dc"
                     /ApEinfo_fwdcolor="#84b0dc"
     misc_feature    3275..3289
                     /label="C2H2"
                     /ApEinfo_revcolor="#faac61"
                     /ApEinfo_fwdcolor="#faac61"
     misc_feature    complement(3275..3290)
                     /label="C2H2"
                     /ApEinfo_revcolor="#b7e6d7"
                     /ApEinfo_fwdcolor="#b7e6d7"
     misc_feature    3275..3291
                     /label="C2H2"
                     /ApEinfo_revcolor="#faac61"
                     /ApEinfo_fwdcolor="#faac61"
     misc_feature    3275..3292
                     /label="C2H2"
                     /ApEinfo_revcolor="#d59687"
                     /ApEinfo_fwdcolor="#d59687"
     misc_feature    3275..3294
                     /label="C2H2"
                     /ApEinfo_revcolor="#c6c9d1"
                     /ApEinfo_fwdcolor="#c6c9d1"
     misc_feature    complement(3275..3294)
                     /label="C2H2"
                     /ApEinfo_revcolor="#d6b295"
                     /ApEinfo_fwdcolor="#d6b295"
     misc_feature    3276..3290
                     /label="C2H2"
                     /ApEinfo_revcolor="#ffef86"
                     /ApEinfo_fwdcolor="#ffef86"
     misc_feature    complement(3276..3296)
                     /label="C2H2"
                     /ApEinfo_revcolor="#9eafd2"
                     /ApEinfo_fwdcolor="#9eafd2"
     misc_feature    3291..3310
                     /label="AP2"
                     /ApEinfo_revcolor="#c7b0e3"
                     /ApEinfo_fwdcolor="#c7b0e3"
     misc_feature    complement(3293..3313)
                     /label="Dof"
                     /ApEinfo_revcolor="#84b0dc"
                     /ApEinfo_fwdcolor="#84b0dc"
     misc_feature    complement(3294..3309)
                     /label="C2H2"
                     /ApEinfo_revcolor="#d59687"
                     /ApEinfo_fwdcolor="#d59687"
     misc_feature    3294..3313
                     /label="GRAS"
                     /ApEinfo_revcolor="#b4abac"
                     /ApEinfo_fwdcolor="#b4abac"
     misc_feature    complement(3295..3315)
                     /label="C2H2"
                     /ApEinfo_revcolor="#c7b0e3"
                     /ApEinfo_fwdcolor="#c7b0e3"
     misc_feature    3321..3341
                     /label="MYB"
                     /ApEinfo_revcolor="#f8d3a9"
                     /ApEinfo_fwdcolor="#f8d3a9"
     misc_feature    3324..3344
                     /label="MYB"
                     /ApEinfo_revcolor="#b4abac"
                     /ApEinfo_fwdcolor="#b4abac"
     misc_feature    3326..3339
                     /label="MYB"
                     /ApEinfo_revcolor="#b7e6d7"
                     /ApEinfo_fwdcolor="#b7e6d7"
     misc_feature    complement(3331..3345)
                     /label="MYB"
                     /ApEinfo_revcolor="#f8d3a9"
                     /ApEinfo_fwdcolor="#f8d3a9"
     misc_feature    complement(3331..3346)
                     /label="MYB"
                     /ApEinfo_revcolor="#d59687"
                     /ApEinfo_fwdcolor="#d59687"
     misc_feature    complement(3331..3351)
                     /label="MYB"
                     /ApEinfo_revcolor="#f58a5e"
                     /ApEinfo_fwdcolor="#f58a5e"
     misc_feature    3333..3346
                     /label="bHLH"
                     /ApEinfo_revcolor="#c7b0e3"
                     /ApEinfo_fwdcolor="#c7b0e3"
     misc_feature    3339..3359
                     /label="MYB"
                     /ApEinfo_revcolor="#b1ff67"
                     /ApEinfo_fwdcolor="#b1ff67"
     misc_feature    complement(3350..3359)
                     /label="HD-ZIP"
                     /ApEinfo_revcolor="#84b0dc"
                     /ApEinfo_fwdcolor="#84b0dc"
     misc_feature    3395..3409
                     /label="MYB"
                     /ApEinfo_revcolor="#d6b295"
                     /ApEinfo_fwdcolor="#d6b295"
     misc_feature    complement(3418..3444)
                     /label="Dof"
                     /ApEinfo_revcolor="#b1ff67"
                     /ApEinfo_fwdcolor="#b1ff67"
     misc_feature    3419..3438
                     /label="AP2"
                     /ApEinfo_revcolor="#f58a5e"
                     /ApEinfo_fwdcolor="#f58a5e"
     misc_feature    complement(3422..3442)
                     /label="Dof"
                     /ApEinfo_revcolor="#85dae9"
                     /ApEinfo_fwdcolor="#85dae9"
     misc_feature    3424..3443
                     /label="AP2"
                     /ApEinfo_revcolor="#b1ff67"
                     /ApEinfo_fwdcolor="#b1ff67"
     misc_feature    complement(3427..3447)
                     /label="MIKC_MADS"
                     /ApEinfo_revcolor="#85dae9"
                     /ApEinfo_fwdcolor="#85dae9"
     misc_feature    3428..3442
                     /label="B3"
                     /ApEinfo_revcolor="#d59687"
                     /ApEinfo_fwdcolor="#d59687"
     misc_feature    complement(3449..3459)
                     /label="MYB"
                     /ApEinfo_revcolor="#ff9ccd"
                     /ApEinfo_fwdcolor="#ff9ccd"
     misc_feature    complement(3455..3470)
                     /label="SBP"
                     /ApEinfo_revcolor="#d6b295"
                     /ApEinfo_fwdcolor="#d6b295"
     misc_feature    3456..3466
                     /label="SBP"
                     /ApEinfo_revcolor="#d59687"
                     /ApEinfo_fwdcolor="#d59687"
     misc_feature    complement(3513..3526)
                     /label="G2-like"
                     /ApEinfo_revcolor="#b4abac"
                     /ApEinfo_fwdcolor="#b4abac"
     misc_feature    complement(3534..3541)
                     /label="MYB_related"
                     /ApEinfo_revcolor="#b1ff67"
                     /ApEinfo_fwdcolor="#b1ff67"
     misc_feature    3583..3597
                     /label="ERF"
                     /ApEinfo_revcolor="#d6b295"
                     /ApEinfo_fwdcolor="#d6b295"
     misc_feature    3586..3600
                     /label="MYB"
                     /ApEinfo_revcolor="#d59687"
                     /ApEinfo_fwdcolor="#d59687"
     misc_feature    complement(3587..3601)
                     /label="MYB_related"
                     /ApEinfo_revcolor="#f58a5e"
                     /ApEinfo_fwdcolor="#f58a5e"
     misc_feature    complement(3590..3599)
                     /label="MYB"
                     /ApEinfo_revcolor="#c7b0e3"
                     /ApEinfo_fwdcolor="#c7b0e3"
     misc_feature    complement(3591..3603)
                     /label="MYB"
                     /ApEinfo_revcolor="#85dae9"
                     /ApEinfo_fwdcolor="#85dae9"
     misc_feature    complement(3611..3622)
                     /label="C2H2"
                     /ApEinfo_revcolor="#9eafd2"
                     /ApEinfo_fwdcolor="#9eafd2"
     misc_feature    3615..3633
                     /label="NAC"
                     /ApEinfo_revcolor="#d6b295"
                     /ApEinfo_fwdcolor="#d6b295"
     misc_feature    complement(3617..3635)
                     /label="NAC"
                     /ApEinfo_revcolor="#ffef86"
                     /ApEinfo_fwdcolor="#ffef86"
     misc_feature    complement(3728..3742)
                     /label="C2H2"
                     /ApEinfo_revcolor="#ff9ccd"
                     /ApEinfo_fwdcolor="#ff9ccd"
     misc_feature    3731..3741
                     /label="C2H2"
                     /ApEinfo_revcolor="#75c6a9"
                     /ApEinfo_fwdcolor="#75c6a9"
     misc_feature    complement(3731..3741)
                     /label="C2H2"
                     /ApEinfo_revcolor="#b4abac"
                     /ApEinfo_fwdcolor="#b4abac"
     misc_feature    complement(3734..3747)
                     /label="Dof"
                     /ApEinfo_revcolor="#d6b295"
                     /ApEinfo_fwdcolor="#d6b295"
     misc_feature    3750..3767
                     /label="MYB"
                     /ApEinfo_revcolor="#c7b0e3"
                     /ApEinfo_fwdcolor="#c7b0e3"
     misc_feature    3766..3774
                     /label="NF-YB"
                     /ApEinfo_revcolor="#faac61"
                     /ApEinfo_fwdcolor="#faac61"
     misc_feature    3791..3798
                     /label="AP2"
                     /ApEinfo_revcolor="#faac61"
                     /ApEinfo_fwdcolor="#faac61"
     misc_feature    3802..3828
                     /label="GATA"
                     /ApEinfo_revcolor="#f58a5e"
                     /ApEinfo_fwdcolor="#f58a5e"
     misc_feature    complement(3804..3816)
                     /label="HD-ZIP"
                     /ApEinfo_revcolor="#d59687"
                     /ApEinfo_fwdcolor="#d59687"
     misc_feature    3805..3814
                     /label="HD-ZIP"
                     /ApEinfo_revcolor="#85dae9"
                     /ApEinfo_fwdcolor="#85dae9"
     misc_feature    3806..3815
                     /label="HD-ZIP"
                     /ApEinfo_revcolor="#c7b0e3"
                     /ApEinfo_fwdcolor="#c7b0e3"
     misc_feature    complement(3806..3815)
                     /label="HD-ZIP"
                     /ApEinfo_revcolor="#ffef86"
                     /ApEinfo_fwdcolor="#ffef86"
     misc_feature    3806..3816
                     /label="HD-ZIP"
                     /ApEinfo_revcolor="#c6c9d1"
                     /ApEinfo_fwdcolor="#c6c9d1"
     misc_feature    3806..3820
                     /label="HD-ZIP"
                     /ApEinfo_revcolor="#faac61"
                     /ApEinfo_fwdcolor="#faac61"
     misc_feature    complement(3806..3820)
                     /label="HD-ZIP"
                     /ApEinfo_revcolor="#9eafd2"
                     /ApEinfo_fwdcolor="#9eafd2"
     misc_feature    3807..3817
                     /label="HD-ZIP"
                     /ApEinfo_revcolor="#f58a5e"
                     /ApEinfo_fwdcolor="#f58a5e"
     misc_feature    complement(3863..3876)
                     /label="bHLH"
                     /ApEinfo_revcolor="#faac61"
                     /ApEinfo_fwdcolor="#faac61"
     misc_feature    3864..3874
                     /label="bHLH"
                     /ApEinfo_revcolor="#c6c9d1"
                     /ApEinfo_fwdcolor="#c6c9d1"
     misc_feature    complement(3864..3874)
                     /label="bHLH"
                     /ApEinfo_revcolor="#b4abac"
                     /ApEinfo_fwdcolor="#b4abac"
     misc_feature    complement(3868..3881)
                     /label="MYB"
                     /ApEinfo_revcolor="#b1ff67"
                     /ApEinfo_fwdcolor="#b1ff67"
     misc_feature    complement(3885..3898)
                     /label="GRF"
                     /ApEinfo_revcolor="#d6b295"
                     /ApEinfo_fwdcolor="#d6b295"
     misc_feature    3915..3923
                     /label="G2-like"
                     /ApEinfo_revcolor="#75c6a9"
                     /ApEinfo_fwdcolor="#75c6a9"
     misc_feature    3955..3968
                     /label="MIKC_MADS"
                     /ApEinfo_revcolor="#b4abac"
                     /ApEinfo_fwdcolor="#b4abac"
     misc_feature    complement(3983..4002)
                     /label="ERF"
                     /ApEinfo_revcolor="#c6c9d1"
                     /ApEinfo_fwdcolor="#c6c9d1"
     misc_feature    complement(4019..4033)
                     /label="C2H2"
                     /ApEinfo_revcolor="#b7e6d7"
                     /ApEinfo_fwdcolor="#b7e6d7"
     misc_feature    complement(4024..4034)
                     /label="C2H2"
                     /ApEinfo_revcolor="#faac61"
                     /ApEinfo_fwdcolor="#faac61"
     misc_feature    4024..4038
                     /label="C2H2"
                     /ApEinfo_revcolor="#d59687"
                     /ApEinfo_fwdcolor="#d59687"
     misc_feature    4047..4065
                     /label="NAC"
                     /ApEinfo_revcolor="#ff9ccd"
                     /ApEinfo_fwdcolor="#ff9ccd"
     misc_feature    complement(4047..4065)
                     /label="NAC"
                     /ApEinfo_revcolor="#d6b295"
                     /ApEinfo_fwdcolor="#d6b295"
     misc_feature    4049..4068
                     /label="NAC"
                     /ApEinfo_revcolor="#faac61"
                     /ApEinfo_fwdcolor="#faac61"
     misc_feature    4050..4065
                     /label="NAC"
                     /ApEinfo_revcolor="#75c6a9"
                     /ApEinfo_fwdcolor="#75c6a9"
     misc_feature    complement(4050..4065)
                     /label="NAC"
                     /ApEinfo_revcolor="#b7e6d7"
                     /ApEinfo_fwdcolor="#b7e6d7"
     misc_feature    complement(4051..4065)
                     /label="NAC"
                     /ApEinfo_revcolor="#c6c9d1"
                     /ApEinfo_fwdcolor="#c6c9d1"
     misc_feature    complement(4052..4068)
                     /label="NAC"
                     /ApEinfo_revcolor="#b7e6d7"
                     /ApEinfo_fwdcolor="#b7e6d7"
     misc_feature    4053..4065
                     /label="NAC"
                     /ApEinfo_revcolor="#b7e6d7"
                     /ApEinfo_fwdcolor="#b7e6d7"
     misc_feature    complement(4053..4065)
                     /label="NAC"
                     /ApEinfo_revcolor="#d59687"
                     /ApEinfo_fwdcolor="#d59687"
     misc_feature    4053..4066
                     /label="NAC"
                     /ApEinfo_revcolor="#b7e6d7"
                     /ApEinfo_fwdcolor="#b7e6d7"
     misc_feature    4053..4067
                     /label="NAC"
                     /ApEinfo_revcolor="#d59687"
                     /ApEinfo_fwdcolor="#d59687"
     misc_feature    complement(4053..4067)
                     /label="NAC"
                     /ApEinfo_revcolor="#b4abac"
                     /ApEinfo_fwdcolor="#b4abac"
     misc_feature    4053..4068
                     /label="NAC"
                     /ApEinfo_revcolor="#f58a5e"
                     /ApEinfo_fwdcolor="#f58a5e"
     misc_feature    complement(4055..4075)
                     /label="ERF"
                     /ApEinfo_revcolor="#c6c9d1"
                     /ApEinfo_fwdcolor="#c6c9d1"
     misc_feature    complement(4061..4081)
                     /label="MIKC_MADS"
                     /ApEinfo_revcolor="#d59687"
                     /ApEinfo_fwdcolor="#d59687"
     misc_feature    complement(4066..4092)
                     /label="Dof"
                     /ApEinfo_revcolor="#c6c9d1"
                     /ApEinfo_fwdcolor="#c6c9d1"
     misc_feature    4067..4085
                     /label="B3"
                     /ApEinfo_revcolor="#75c6a9"
                     /ApEinfo_fwdcolor="#75c6a9"
     misc_feature    complement(4067..4087)
                     /label="MIKC_MADS"
                     /ApEinfo_revcolor="#f58a5e"
                     /ApEinfo_fwdcolor="#f58a5e"
     misc_feature    complement(4074..4102)
                     /label="Dof"
                     /ApEinfo_revcolor="#ffef86"
                     /ApEinfo_fwdcolor="#ffef86"
     misc_feature    4075..4095
                     /label="Dof"
                     /ApEinfo_revcolor="#b4abac"
                     /ApEinfo_fwdcolor="#b4abac"
     misc_feature    4080..4100
                     /label="Dof"
                     /ApEinfo_revcolor="#d59687"
                     /ApEinfo_fwdcolor="#d59687"
     misc_feature    complement(4080..4100)
                     /label="Dof"
                     /ApEinfo_revcolor="#9eafd2"
                     /ApEinfo_fwdcolor="#9eafd2"
     misc_feature    complement(4080..4107)
                     /label="Dof"
                     /ApEinfo_revcolor="#9eafd2"
                     /ApEinfo_fwdcolor="#9eafd2"
     misc_feature    complement(4081..4101)
                     /label="Dof"
                     /ApEinfo_revcolor="#ff9ccd"
                     /ApEinfo_fwdcolor="#ff9ccd"
     misc_feature    4084..4102
                     /label="B3"
                     /ApEinfo_revcolor="#84b0dc"
                     /ApEinfo_fwdcolor="#84b0dc"
     misc_feature    complement(4084..4104)
                     /label="MIKC_MADS"
                     /ApEinfo_revcolor="#75c6a9"
                     /ApEinfo_fwdcolor="#75c6a9"
     misc_feature    4087..4106
                     /label="GRAS"
                     /ApEinfo_revcolor="#b4abac"
                     /ApEinfo_fwdcolor="#b4abac"
     misc_feature    complement(4090..4110)
                     /label="MIKC_MADS"
                     /ApEinfo_revcolor="#75c6a9"
                     /ApEinfo_fwdcolor="#75c6a9"
     misc_feature    4093..4112
                     /label="GRAS"
                     /ApEinfo_revcolor="#9eafd2"
                     /ApEinfo_fwdcolor="#9eafd2"
     misc_feature    complement(4093..4113)
                     /label="MIKC_MADS"
                     /ApEinfo_revcolor="#75c6a9"
                     /ApEinfo_fwdcolor="#75c6a9"
     misc_feature    4095..4113
                     /label="B3"
                     /ApEinfo_revcolor="#f8d3a9"
                     /ApEinfo_fwdcolor="#f8d3a9"
     misc_feature    4102..4115
                     /label="MIKC_MADS"
                     /ApEinfo_revcolor="#9eafd2"
                     /ApEinfo_fwdcolor="#9eafd2"
     misc_feature    4117..4165
                     /label="AT2G26780_5'UTR"
                     /ApEinfo_revcolor="#d59687"
                     /ApEinfo_fwdcolor="#d59687"
     misc_feature    4166..4169
                     /label="AATG Overhang"
                     /ApEinfo_revcolor="#b4abac"
                     /ApEinfo_fwdcolor="#b4abac"
     misc_feature    4167..5657
                     /label=" CYP76AD1"
                     /ApEinfo_revcolor="#c7b0e3"
                     /ApEinfo_fwdcolor="#c7b0e3"
     primer          complement(4335..4361)
                     /label="RUBY_Seq_R"
                     /note="sequence: TGGGCCGTGAATCTTGGCGAGGTTGGC"
                     /ApEinfo_revcolor="#faac61"
                     /ApEinfo_fwdcolor="#faac61"
     misc_feature    5724..6548
                     /label="DODA"
                     /ApEinfo_revcolor="#f8d3a9"
                     /ApEinfo_fwdcolor="#f8d3a9"
     misc_feature    6615..8123
                     /label="Glucosyltransferase"
                     /ApEinfo_revcolor="#9eafd2"
                     /ApEinfo_fwdcolor="#9eafd2"
     misc_feature    8124..8127
                     /label="GCTT Overhang"
                     /ApEinfo_revcolor="#b4abac"
                     /ApEinfo_fwdcolor="#b4abac"
     misc_feature    8128..8305
                     /label="AT2G26780_3'UTR"
                     /ApEinfo_revcolor="#b4abac"
                     /ApEinfo_fwdcolor="#b4abac"
     misc_feature    complement(8246..8255)
                     /label="Trihelix"
                     /ApEinfo_revcolor="#ffef86"
                     /ApEinfo_fwdcolor="#ffef86"
     misc_feature    8306..8555
                     /label="AT2G26780_Terminator"
                     /ApEinfo_revcolor="#b7e6d7"
                     /ApEinfo_fwdcolor="#b7e6d7"
     misc_feature    8560..8583
                     /label="link2eb"
                     /ApEinfo_revcolor="#d59687"
                     /ApEinfo_fwdcolor="#d59687"
     misc_feature    complement(8601..8728)
                     /label="RB\short"
                     /ApEinfo_revcolor="#85dae9"
                     /ApEinfo_fwdcolor="#85dae9"
     misc_feature    complement(8747..9361)
                     /label="rep\(pMB1,\1\mutation)"
                     /ApEinfo_revcolor="#d6b295"
                     /ApEinfo_fwdcolor="#d6b295"
     rep_origin      8762..8762
                     /label="ORI"
                     /ApEinfo_revcolor="#84b0dc"
                     /ApEinfo_fwdcolor="#84b0dc"
     misc_feature    complement(9350..9350)
                     /label="T\to\C"
                     /ApEinfo_revcolor="#84b0dc"
                     /ApEinfo_fwdcolor="#84b0dc"
     CDS             complement(9524..10315)
                     /label="Kan\(no\BpiI)"
                     /ApEinfo_revcolor="#d59687"
                     /ApEinfo_fwdcolor="#d59687"
     misc_feature    complement(9833..9833)
                     /label="A\to\G\(BpiI\removed)"
                     /ApEinfo_revcolor="#f8d3a9"
                     /ApEinfo_fwdcolor="#f8d3a9"
     misc_feature    complement(10501..852)
                     /label="pVS1ori\short"
                     /ApEinfo_revcolor="#ffef86"
                     /ApEinfo_fwdcolor="#ffef86"
ORIGIN
        1 ttttgctcat tttctcttta cctcattaac tcaaatgagt tttgatttaa tttcagcggc
       61 cagcgcctgg acctcgcggg cagcgtcgcc ctcgggttct gattcaagaa cggttgtgcc
      121 ggcggcggca gtgcctgggt agctcacgcg ctgcgtgata cgggactcaa gaatgggcag
      181 ctcgtacccg gccagcgcct cggcaacctc accgccgatg cgcgtgcctt tgatcgcccg
      241 cgacacgaca aaggccgctt gtagccttcc atccgtgacc tcaatgcgct gcttaaccag
      301 ctccaccagg tcggcggtgg cccatatgtc gtaagggctt ggctgcaccg gaatcagcac
      361 gaagtcggct gccttgatcg cggacacagc caagtccgcc gcctggggcg ctccgtcgat
      421 cactacgaag tcgcgccggc cgatggcctt cacgtcgcgg tcaatcgtcg ggcggtcgat
      481 gccgacaacg gttagcggtt gatcttcccg cacggccgcc caatcgcggg cactgccctg
      541 gggatcggaa tcgactaaca gaacatcggc cccggcgagt tgcagggcgc gggctagatg
      601 ggttgcgatg gtcgtcttgc ctgacccgcc tttctggtta agtacagcga taaccttcat
      661 gcgttcccct tgcgtatttg tttatttact catcgcatca tatacgcagc gaccgcatga
      721 cgcaagctgt tttactcaaa tacacatcac ctttttagac ggcggcgctc ggtttcttca
      781 gcggccaagc tggccggcca ggccgccagc ttggcatcag acaaaccggc caggatttca
      841 tgcagccgca cggctgatgg gctgcctgta tcgagtggtg attttgtgcc gagctgccgg
      901 tcggggagct gttggctggc tggtggcagg atatattgtg gtgtaaacaa attgacgctt
      961 agacaactta ataacacatt gcggacgttt ttaatgtact ggggtggatg cagtgggccc
     1021 cactctgtgt gccgaattcg gatccggaga gcggagaatt aagggagtca cgttatgacc
     1081 cccgccgatg acgcgggaca agccgtttta cgtttggaac tgacagaacc gcaacgttga
     1141 aggagccact cagccgcggg tttctggagt ttaatgagct aagcacatac gtcagaaacc
     1201 attattgcgc gttcaaaagt cgcctaaggt cactatcagc tagcaaatat ttcttgtcaa
     1261 aaatgctcca ctgacgttcc ataaattccc ctcggtatcc aattagagtc tcatattcac
     1321 tctcaatcca aataatctgc accggatctg gatcgtttcg catgattgaa caagatggat
     1381 tgcacgcagg ttctccggcc gcttgggtgg agaggctatt cggctatgac tgggcacaac
     1441 agacaatcgg ctgctctgat gccgccgtgt tccggctgtc agcgcagggg cgcccggttc
     1501 tttttgtcaa gaccgacctg tccggtgccc tgaatgaact ccaggacgag gcagcgcggc
     1561 tatcgtggct ggccacgacg ggcgttcctt gcgcagctgt gctcgacgtt gtcactgaag
     1621 cgggaaggga ctggctgcta ttgggcgaag tgccggggca ggatctcctg tcatctcacc
     1681 ttgctcctgc cgagaaagta tccatcatgg ctgatgcaat gcggcggctg catacgcttg
     1741 atccggctac ctgcccattc gaccaccaag cgaaacatcg catcgagcga gcacgtactc
     1801 ggatggaagc cggtcttgtc gatcaggatg atctggacga agagcatcag gggctcgcgc
     1861 cagccgaact gttcgccagg ctcaaggcgc gtatgcccga cggcgaggat ctcgtcgtga
     1921 ctcatggcga tgcctgcttg ccgaatatca tggtggaaaa tggccgcttt tctggattca
     1981 tcgactgtgg ccggctgggt gtggcggacc gctatcagga catagcgttg gctacccgtg
     2041 atattgctga agagcttggc ggcgaatggg ctgaccgctt cctcgtgctt tacggtatcg
     2101 ccgctcccga ttcgcagcgc atcgccttct atcgccttct tgacgagttc ttctgagcgg
     2161 gactctggat ctagagtcaa gcagatcgtt caaacatttg gcaataaagt ttcttaagat
     2221 tgaatcctgt tgccggtctt gcgatgatta tcatataatt tctgttgaat tacgttaagc
     2281 atgtaataat taacatgtaa tgcatgacgt tatttatgag atgggttttt atgattagag
     2341 tcccgcaatt atacatttaa tacgcgatag aaaacaaaat atagcgcgca aactaggata
     2401 aattatcgcg cgcggtgtca tctatgttac tagatcgacg ctgcaagaat tcaagcttgg
     2461 agaatttagt tttgtttaaa agtttttctg gtttaggtaa taaattgttg cataattttc
     2521 aactccggtt gatgtgtgtc gctgtcggac tgttgttgtc tgaaacttaa aaatcacaga
     2581 gcggtcacgg gttctgtttc gtgtttaact gccacgatat tctttttaat tgttttttaa
     2641 aagggaaagt aatcaaaatg atgacactaa taagagtggt ttggtgtgaa acttagacct
     2701 ttcttacaca aatttggtaa agccaaaact ttttttggtc atggggattt attttttttt
     2761 actttttatt tttttttttg tcataaagaa attatagaat cttgttgtga aagacgtaaa
     2821 atataatgcc caaacaaaaa aaacGTAAAT TGGCGGATAA ACTATAAGTT CCCAAAAAAA
     2881 CATAAGCTGG CGGAAAAAGA GAATTCTTCG GAATCTAGAT CCTAAATAAA GAAGATGAAG
     2941 TAAACTCAAA TTATAATGCA GAAAATATCA AACCAATCTC GAAAAAGGAC GATAGTACAA
     3001 ACTAAGATCC ATATTAACAA GACAAAATCT TAAAAAAATA AGAGATCCAA CAAAGCAGAA
     3061 ACTCCACTTC Ttttaacaca cctgcaagta cgattgatca aatccaaaat aacaTTTACC
     3121 ACCTCCTATC ACGTTGAGAG CCAATCTCTC GAGAACCAAG GATATCATAA CCCGACATGC
     3181 AAGACCACTA AAAGAAACAC AAACACCATT CCAGATACGA CGATGACCAC CAATTCGTCA
     3241 CTTAACGTCT AGATAGAATC CTTCAAAAAA CAATCAGATT ACGACAAAAT TGTAAAAGAA
     3301 GGACAAGAAG CGAGGCAAAA CTTCTCAAAA CCCACCAATC ACAAGATCAc caatcacgag
     3361 taaagccaca actattttaa ttaaatcata caatatccta aattaggctt ttctttttga
     3421 taaattaaaa aaaaaaagat aggatcatcc aacaaaaata gtacaaacaa aaaatgtcaa
     3481 aatcttgcat cacctctaaa aacctttcat gttaacaaaa tcttgcatat ttttgcccta
     3541 tacaaagtct tgcatatata caaagtcctt tggtatattg ttgttagcca ccttatctaa
     3601 ctcttttacg ggctctgtcc tcatgaagaa gaacaatttt tttaataaat tgttacctta
     3661 ccacatataa gcttaatctg gaatggttgt gatttaatca atgaagatat tgcctcaaac
     3721 ctgaatagag gagtgaaagt ggatttcaat tggttggtta tcaaacccat cagcatgata
     3781 cctgttagtt tctcggccat accactcaat cattgccata aatatcattg aagtctacta
     3841 gtctgtttga gacattcaac tcacacaagt ggtgggttat tttcTCTGAC AAACACGGCC
     3901 AAACAATAAA ATTGCTGAAA ACAAGAAGTT GCCTAAAAAA CCAAAGGACT TGTGAGAAAA
     3961 ATGGCAAATG CGGGCTAGGA TGGGCTGTGG ATTAGAGGCC CAATATGCCT AATGGGATAC
     4021 AACACGACGT CGTTTAGACC AGCCATAGTT CTCTTGTCCG CCAAGACGGG AGAGACTAAG
     4081 GAAAAGCATA AGAAGAGAAG AACCAAAGAA GAAGCAaaga agcactgata aatctctgca
     4141 actcaacaaa tttctgagat tagctaatgG ATCATGCGAC CCTCGCCATG ATCCTCGCGA
     4201 TCTGGTTCAT CAGCTTCCAC TTCATCAAGC TGCTGTTCTC CCAGCAGACC ACCAAGCTGC
     4261 TTCCGCCAGG ACCAAAGCCG CTTCCGATCA TCGGCAACAT CCTTGAGGTG GGCAAGAAGC
     4321 CGCATCGGTC CTTCGCCAAC CTCGCCAAGA TTCACGGCCC ACTCATTTCC CTCAGACTCG
     4381 GCTCTGTGAC CACCATCGTT GTGTCCTCTG CCGACGTGGC CAAAGAGATG TTCCTCAAGA
     4441 AGGATCACCC GCTCTCCAAC CGCACGATCC CGAATAGTGT TACAGCCGGC GACCACCACA
     4501 AGCTCACCAT GTCTTGGCTC CCGGTGTCTC CGAAGTGGCG CAACTTCCGC AAGATTACCG
     4561 CCGTGCATCT GCTCTCCCCA CAGAGACTCG ATGCCTGCCA GACATTCAGG CACGCCAAGG
     4621 TGCAGCAGCT CTACGAGTAC GTTCAAGAGT GCGCCCAGAA AGGCCAGGCC GTGGATATTG
     4681 GCAAGGCCGC CTTTACGACC AGCCTCAACC TCCTCAGCAA GCTGTTCTTC AGCGTCGAGC
     4741 TGGCGCACCA CAAGTCCCAT ACCAGCCAAG AGTTCAAAGA GCTGATCTGG AACATCATGG
     4801 AAGATATAGG CAAGCCGAAC TACGCCGACT ACTTCCCGAT TCTCGGCTGC GTTGACCCAT
     4861 CTGGCATTAG AAGAAGGCTC GCCTGCTCCT TCGACAAGCT GATCGCCGTG TTCCAGGGCA
     4921 TCATCTGCGA GAGACTCGCC CCAGATTCCT CCACCACAAC TACCACCACC ACCGACGACG
     4981 TGCTCGATGT GCTCCTCCAG CTGTTCAAGC AGAACGAGCT GACGATGGGC GAGATCAACC
     5041 ACCTCCTCGT GGACATCTTC GACGCCGGCA CCGATACCAC ATCCTCCACA TTCGAGTGGG
     5101 TGATGACCGA GCTGATCCGC AATCCAGAGA TGATGGAAAA GGCCCAAGAG GAAATCAAGC
     5161 AGGTCCTCGG CAAGGACAAG CAGATCCAAG AGTCCGACAT CATCAACCTG CCGTACCTCC
     5221 AGGCGATCAT CAAAGAGACA CTCCGCCTCC ATCCGCCGAC CGTGTTCTTG CTCCCAAGAA
     5281 AGGCCGACAC CGATGTCGAG CTGTACGGCT ACATCGTGCC GAAGGATGCC CAGATCCTCG
     5341 TGAACCTCTG GGCCATTGGC AGGGACCCAA ACGCCTGGCA GAACGCCGAT ATTTTCAGCC
     5401 CAGAGCGCTT CATCGGCTGC GAGATCGATG TTAAGGGCCG CGATTTCGGC CTCCTTCCAT
     5461 TTGGCGCTGG CCGCAGAATT TGCCCAGGCA TGAATCTCGC CATCAGGATG CTCACCCTCA
     5521 TGCTCGCCAC ACTCCTCCAG TTCTTCAACT GGAAGCTCGA AGGCGACATC TCCCCGAAGG
     5581 ACCTCGACAT GGACGAGAAG TTCGGCATTG CGCTCCAAAA GACCAAGCCG CTCAAGCTCA
     5641 TCCCGATTCC GCGCTACGGA AGCGGAGCTA CTAACTTCAG CCTGCTGAAG CAGGCTGGAG
     5701 ACGTGGAGGA GAACCCTGGA CCTATGAAGA TGATGAACGG CGAGGACGCC AACGACCAGA
     5761 TGATCAAAGA GTCCTTCTTC ATCACCCACG GCAACCCGAT CCTCACCGTC GAGGATACAC
     5821 ATCCGCTCAG GCCGTTCTTC GAGACATGGC GCGAGAAGAT TTTCTCCAAG AAGCCGAAGG
     5881 CCATCCTCAT CATCTCCGGC CACTGGGAGA CAGTGAAGCC AACCGTGAAC GCCGTGCACA
     5941 TCAACGACAC CATCCACGAC TTCGACGACT ACCCAGCCGC CATGTACCAG TTCAAGTACC
     6001 CAGCTCCAGG CGAGCCAGAG CTTGCGAGAA AGGTGGAAGA GATCCTCAAG AAGTCCGGGT
     6061 TCGAGACAGC CGAGACAGAC CAAAAGAGGG GCCTTGATCA CGGCGCCTGG GTTCCACTCA
     6121 TGCTCATGTA TCCAGAGGCG GACATCCCGG TGTGCCAGCT CTCAGTTCAG CCACATCTCG
     6181 ACGGCACCTA CCACTACAAT CTCGGCAGAG CCCTCGCGCC GCTCAAGAAT GATGGCGTGC
     6241 TCATTATTGG CTCCGGCAGC GCCACACATC CACTCGATGA GACACCGCAC TACTTCGATG
     6301 GTGTTGCCCC TTGGGCCGCT GCCTTCGATT CTTGGCTTAG GAAGGCCCTC ATCAACGGCC
     6361 GCTTCGAGGA AGTGAACATC TACGAGAGCA AGGCCCCGAA CTGGAAGCTC GCCCATCCAT
     6421 TTCCAGAGCA CTTCTACCCG CTCCACGTTG TGCTCGGCGC TGCTGGTGAA AAGTGGAAGG
     6481 CCGAGCTGAT CCACTCCTCC TGGGATCATG GCACACTTTG CCACGGCTCC TACAAGTTCA
     6541 CCTCCGCCGG TTCAGGTGCC ACTAATTTTT CTCTCTTGAA ACAGGCCGGT GACGTTGAAG
     6601 AGAACCCAGG TCCAATGACC GCCATCAAGA TGAACACCAA CGGCGAGGGC GAGACACAGC
     6661 ACATCCTCAT GATCCCGTTC ATGGCGCAGG GCCACCTCAG GCCATTTCTC GAACTCGCCA
     6721 TGTTCCTCTA CAAGCGCTCC CACGTGATCA TCACCCTGCT CACAACTCCG CTCAACGCCG
     6781 GCTTCCTCAG GCACCTCCTT CACCACCATT CCTACTCCTC CAGCGGCATC AGGATCGTCG
     6841 AGCTGCCATT CAACTCCACC AACCACGGAC TCCCACCGGG CATCGAGAAC ACCGATAAGC
     6901 TCACACTCCC GCTCGTGGTG TCCCTCTTCC ATTCCACCAT CAGCCTCGAT CCGCACCTCC
     6961 GCGATTACAT CTCCAGGCAT TTCAGCCCAG CCAGGCCACC ACTCTGCGTG ATCCATGATG
     7021 TGTTCCTCGG CTGGGTTGAC CAGGTGGCCA AGGATGTGGG CTCTACAGGC GTGGTGTTCA
     7081 CAACAGGCGG CGCTTATGGC ACATCCGCCT ACGTGTCCAT CTGGAACGAT CTCCCGCACC
     7141 AGAACTACTC CGACGACCAA GAGTTCCCGC TGCCAGGCTT CCCAGAGAAC CATAAGTTCC
     7201 GCAGGTCCCA GCTCCATCGG TTCCTCAGAT ATGCCGACGG CTCCGACGAT TGGTCCAAGT
     7261 ATTTCCAGCC GCAGCTCCGC CAGTCCATGA AGTCTTTTGG CTGGCTCTGC AACTCCGTGG
     7321 AAGAGATCGA GACACTCGGC TTCTCCATCC TCCGCAACTA CACCAAGCTG CCGATCTGGG
     7381 GCATCGGCCC ACTTATTGCT TCCCCAGTGC AGCACTCCTC CTCCGACAAC AATTCAACAG
     7441 GCGCCGAGTT CGTGCAGTGG CTCAGCCTCA AAGAGCCGGA CTCCGTCCTC TACATCTCCT
     7501 TCGGCTCCCA GAACACGATC AGCCCGACGC AGATGATGGA ACTCGCTGCT GGCCTTGAGT
     7561 CCTCCGAGAA GCCATTCCTC TGGGTGATCA GAGCCCCGTT CGGCTTCGAC ATCAACGAAG
     7621 AGATGCGCCC AGAGTGGCTG CCAGAGGGCT TTGAGGAACG CATGAAGGTG AAGAAACAGG
     7681 GCAAGCTCGT GTACAAGCTC GGCCCGCAGC TTGAGATCCT CAACCATGAA TCCATCGGCG
     7741 GCTTTCTCAC CCACTGCGGA TGGAACAGCA TCCTTGAGTC TCTTCGCGAG GGCGTTCCGA
     7801 TGCTTGGATG GCCACTTGCT GCCGAGCAGG CCTACAACCT CAAGTACCTC GAAGATGAGA
     7861 TGGGCGTCGC GGTTGAGCTT GCTAGAGGCC TCGAAGGCGA GATCTCCAAA GAGAAGGTCA
     7921 AGCGCATCGT CGAGATGATC CTTGAGCGCA ACGAGGGCTC CAAAGGCTGG GAGATGAAGA
     7981 ATCGCGCCGT GGAAATGGGC AAAAAGCTCA AGGACGCCGT GAACGAGGAA AAAGAGCTGA
     8041 AGGGCTCCTC CGTGAAGGCG ATCGACGATT TCCTCGACGC CGTCATGCAG GCCAAACTTG
     8101 AGCCAAGCCT CCAGTGATAG TGAgcttgca agcacagaga agattttagt tttatgcctg
     8161 aagttgatat aaatgggaat tgaatctcct actttgtatt tgtttactta tatacaagtt
     8221 cacattgata tatatatctt ctaagttttt acttttcttc cctgatggta aaaatttatt
     8281 cacggctttt ttagccagtc tatctacttc ttacattcga ggtttgtgag ctgagctcgg
     8341 aaacccaaat ttcaaaattg gccaaactgc aaatcacgat caaatcacca tgtatttaga
     8401 agcttgacca gttccttgtg aagagatcgt gtggcttgca gtcattgcga ctactacgaa
     8461 tcaagtgtat gattattgta gaggaccact gagcttggga cttctcttcc aagtcgatcg
     8521 acactataga ttaattatgg tgtgatactt aggtccgcta ctagaggatg cacatgtgac
     8581 cgagggacac gaagtggttt aaactatcag tgtttgacag gatatattgg cgggtaaacc
     8641 taagagaaaa gagcgtttat tagaataatc ggatatttaa aagggcgtga aaaggtttat
     8701 ccgttcgtcc atttgtatgt gccaaccaca ggaaccgtaa aaaggccgcg ttgctggcgt
     8761 ttttccatag gctccgcccc cctgacgagc atcacaaaaa tcgacgctca agtcagaggt
     8821 ggcgaaaccc gacaggacta taaagatacc aggcgtttcc ccctggaagc tccctcgtgc
     8881 gctctcctgt tccgaccctg ccgcttaccg gatacctgtc cgcctttctc ccttcgggaa
     8941 gcgtggcgct ttctcatagc tcacgctgta ggtatctcag ttcggtgtag gtcgttcgct
     9001 ccaagctggg ctgtgtgcac gaaccccccg ttcagcccga ccgctgcgcc ttatccggta
     9061 actatcgtct tgagtccaac ccggtaagac acgacttatc gccactggca gcagccactg
     9121 gtaacaggat tagcagagcg aggtatgtag gcggtgctac agagttcttg aagtggtggc
     9181 ctaactacgg ctacactaga aggacagtat ttggtatctg cgctctgctg aagccagtta
     9241 ccttcggaaa aagagttggt agctcttgat ccggcaaaca aaccaccgct ggtagcggtg
     9301 gtttttttgt ttgcaagcag cagattacgc gcagaaaaaa aggatctcag gaagatcctt
     9361 tgatcttttc tacggggtct gacgctcagt ggaacgaaaa ctcacgttaa gggattttgg
     9421 tcatgagatt atcaaaaagg atcttcacct agatcctttt aaattaaaaa tgaagtttta
     9481 aatcaatcta aagtatatat gagtaaactt ggtctgacag ctaaaacaat tcatccagta
     9541 aaatataata ttttattttc tcccaatcag gcttgatccc cagtaagtca aaaaatagct
     9601 cgacatactg ttcttccccg atatcctccc tgatcgaccg gacgcagaag gcaatgtcat
     9661 accacttgtc cgccctgccg cttctcccaa gatcaataaa gccacttact ttgccatctt
     9721 tcacaaagat gttgctgtct cccaggtcgc cgtgggaaaa gacaagttcc tcttcgggct
     9781 tttccgtctt taaaaaatca tacagctcgc gcggatcttt aaatggagtg tcctcttccc
     9841 agttttcgca atccacatcg gccagatcgt tattcagtaa gtaatccaat tcggctaagc
     9901 ggctgtctaa gctattcgta tagggacaat ccgatatgtc gatggagtga aagagcctga
     9961 tgcactccgc atacagctcg ataatctttt cagggctttg ttcatcttca tactcttccg
    10021 agcaaaggac gccatcggcc tcactcatga gcagattgct ccagccatca tgccgttcaa
    10081 agtgcaggac ctttggaaca ggcagctttc cttccagcca tagcatcatg tccttttccc
    10141 gttccacatc ataggtggtc cctttatacc ggctgtccgt catttttaaa tataggtttt
    10201 cattttctcc caccagctta tataccttag caggagacat tccttccgta tcttttacgc
    10261 agcggtattt ttcgatcagt tttttcaatt ccggtgatat tctcatttta gccatactct
    10321 tcctttttca atattattga agcatttatc agggttattg tctcatgagc ggatacatat
    10381 ttgaatgtat ttagaaaaat aaacaaatag gggttccgcg cacgaattgg ccagcgctgc
    10441 catttttggg gtgaggccgt tcgcggccga ggggcgcagc ccctgggggg atgggagctc
    10501 ggtgccttga tgtgggcgcc ggcggtcgag tggcgacggc gcggcttgtc cgcgccctgg
    10561 tagattgcct ggccgtaggc cagccatttt tgagcggcca gcggccgcga taggccgacg
    10621 cgaagcggcg gggcgtaggg agcgcagcga ccgaagggta ggcgcttttt gcagctcttc
    10681 ggctgtgcgc tggccagaca gttatgcaca ggccaggcgg gttttaagag ttttaataag
    10741 ttttaaagag ttttaggcgg aaaaatcgcc ttttttctct tttatatcag tcacttacat
    10801 gtgtgaccgg ttcccaatgt acggctttgg gttcccaatg tacgggttcc ggttcccaat
    10861 gtacggcttt gggttcccaa tgtacgtgct atccacagga aagaagcttt ttcgaccttt
    10921 ttcccctgct agggcaattt gccctagcat ctgctccgta cattaggaac cggcggatgc
    10981 ttcgccctcg atcaggttgc ggtagcgcat gactaggatc gggccagcct gccccgcctc
    11041 ctccttcaaa tcgtactccg gcaggtcatt tgacccgatc agcttgcgca cggtgaaaca
    11101 gaacttcttg aactctccgg cgctgccact gcgttcgtag atcgtcttga acaaccatct
    11161 ggcttctgcc ttgcctgcgg cgcggcgtgc caggcggtag agaaaacggc cgatgccggg
    11221 atcgatcaaa aagtaatcgg ggtgaaccgt cagcacgtcc gggttcttgc cttctgtgat
    11281 ctcgcggtac atccaatcag ctagctcgat ctcgatgtac tccggccgcc cggtttcgct
    11341 ctttacgatc ttgtagcggc taatcaaggc ttcaccctcg gataccgtca ccaggcggcc
    11401 gttcttggcc ttcttcgtac gctgcatggc aacgtgcgtg gtgtttaacc gaatgcaggt
    11461 ttctaccagg tcgtctttct gctttccgcc atcggctcgc cggcagaact tgagtacgtc
    11521 cgcaacgtgt ggacggaaca cgcggccggg cttgtctccc ttcccttccc ggtatcggtt
    11581 catggattcg gttagatggg aaaccgccat cagtaccagg tcgtaatccc acacactggc
    11641 catgccggcc ggccctgcgg aaacctctac gtgcccgtct ggaagctcgt agcggatcac
    11701 ctcgccagct cgtcggtcac gcttcgacag acggaaaacg gccacgtcca tgatgctgcg
    11761 actatcgcgg gtgcccacgt catagagcat cggaacgaaa aaatctggtt gctcgtcgcc
    11821 cttgggcggc ttcctaatcg acggcgcacc ggctgccggc ggttgccggg attctttgcg
    11881 gattcgatca gcggccgctt gccacgattc accggggcgt gcttctgcct cgatgcgttg
    11941 ccgctgggcg gcctgcgcgg ccttcaactt ctccaccagg tcatcaccca gcgccgcgcc
    12001 gatttgtacc gggccggatg gtttgcgacc gtcacgccga ttcctcgggc ttgggggttc
    12061 cagtgccatt gcagggccgg cagacaaccc agccgcttac gcctggccaa ccgcccgttc
    12121 ctccacacat ggggcattcc acggcgtcgg tgcctggttg ttcttgattt tccatgccgc
    12181 ctcctttagc cgctaaaatt catctactca tttattcatt tgctcattta ctctggtagc
    12241 tgcgcgatgt attcagatag cagctcggta atggtcttgc cttggcgtac cgcgtacatc
    12301 ttcagcttgg tgtgatcctc cgccggcaac tgaaagttga cccgcttcat ggctggcgtg
    12361 tctgccaggc tggccaacgt tgcagccttg ctgctgcgtg cgctcggacg gccggcactt
    12421 agcgtgtttg tgc
//
