# Supplementary material for: Building a pipeline to identify and engineer constitutive and repressible promoters
Source: Quant Plant Biol. 2023 Oct 19;4:e12. doi: 10.1017/qpb.2023.10 (PMC10600573; doi:10.1017/qpb.2023.10)
Supplement: Yang and Nemhauser supplementary material 6 — Yang and Nemhauser supplementary material [file S2632882823000103sup006.zip › Genebank/Level2/RUBY/pich86966-29080ruby.gb]

LOCUS       pICH86966-29080:RUBY   12425 bp ds-DNA     circular     03-FEB-2022
DEFINITION  .
FEATURES             Location/Qualifiers
     misc_feature    854..1001
                     /label="LB"
                     /ApEinfo_revcolor="#b1ff67"
                     /ApEinfo_fwdcolor="#b1ff67"
     promoter        1050..1349
                     /label="nos\prom"
                     /ApEinfo_revcolor="#ffef86"
                     /ApEinfo_fwdcolor="#ffef86"
     CDS             1362..2153
                     /label="Kan"
                     /ApEinfo_revcolor="#b7e6d7"
                     /ApEinfo_fwdcolor="#b7e6d7"
     terminator      2171..2438
                     /label="nos\term"
                     /ApEinfo_revcolor="#b4abac"
                     /ApEinfo_fwdcolor="#b4abac"
     misc_feature    2463..3958
                     /label="AT2G69080_Promoter"
                     /ApEinfo_revcolor="#d59687"
                     /ApEinfo_fwdcolor="#d59687"
     misc_feature    2463..8547
                     /label="RUBY"
                     /ApEinfo_revcolor="#84b0dc"
                     /ApEinfo_fwdcolor="#84b0dc"
     misc_feature    complement(2465..2475)
                     /label="MYB"
                     /ApEinfo_revcolor="#c7b0e3"
                     /ApEinfo_fwdcolor="#c7b0e3"
     misc_feature    2487..2501
                     /label="MYB"
                     /ApEinfo_revcolor="#75c6a9"
                     /ApEinfo_fwdcolor="#75c6a9"
     misc_feature    complement(2488..2501)
                     /label="MYB"
                     /ApEinfo_revcolor="#d59687"
                     /ApEinfo_fwdcolor="#d59687"
     misc_feature    2488..2508
                     /label="ERF"
                     /ApEinfo_revcolor="#9eafd2"
                     /ApEinfo_fwdcolor="#9eafd2"
     misc_feature    complement(2488..2508)
                     /label="ERF"
                     /ApEinfo_revcolor="#faac61"
                     /ApEinfo_fwdcolor="#faac61"
     misc_feature    2493..2502
                     /label="bZIP"
                     /ApEinfo_revcolor="#c6c9d1"
                     /ApEinfo_fwdcolor="#c6c9d1"
     misc_feature    complement(2493..2503)
                     /label="bZIP"
                     /ApEinfo_revcolor="#75c6a9"
                     /ApEinfo_fwdcolor="#75c6a9"
     misc_feature    2521..2535
                     /label="GATA"
                     /ApEinfo_revcolor="#d6b295"
                     /ApEinfo_fwdcolor="#d6b295"
     misc_feature    complement(2522..2536)
                     /label="GATA"
                     /ApEinfo_revcolor="#b4abac"
                     /ApEinfo_fwdcolor="#b4abac"
     misc_feature    complement(2523..2533)
                     /label="GATA"
                     /ApEinfo_revcolor="#84b0dc"
                     /ApEinfo_fwdcolor="#84b0dc"
     misc_feature    2523..2537
                     /label="GATA"
                     /ApEinfo_revcolor="#d59687"
                     /ApEinfo_fwdcolor="#d59687"
     misc_feature    complement(2525..2537)
                     /label="GATA"
                     /ApEinfo_revcolor="#b1ff67"
                     /ApEinfo_fwdcolor="#b1ff67"
     misc_feature    2526..2536
                     /label="GATA"
                     /ApEinfo_revcolor="#b7e6d7"
                     /ApEinfo_fwdcolor="#b7e6d7"
     misc_feature    2526..2538
                     /label="GATA"
                     /ApEinfo_revcolor="#b7e6d7"
                     /ApEinfo_fwdcolor="#b7e6d7"
     misc_feature    2531..2545
                     /label="LBD"
                     /ApEinfo_revcolor="#ff9ccd"
                     /ApEinfo_fwdcolor="#ff9ccd"
     misc_feature    2531..2545
                     /label="ERF"
                     /ApEinfo_revcolor="#d59687"
                     /ApEinfo_fwdcolor="#d59687"
     misc_feature    complement(2534..2553)
                     /label="C2H2"
                     /ApEinfo_revcolor="#85dae9"
                     /ApEinfo_fwdcolor="#85dae9"
     misc_feature    2539..2556
                     /label="MIKC_MADS"
                     /ApEinfo_revcolor="#faac61"
                     /ApEinfo_fwdcolor="#faac61"
     misc_feature    complement(2540..2554)
                     /label="MIKC_MADS"
                     /ApEinfo_revcolor="#b7e6d7"
                     /ApEinfo_fwdcolor="#b7e6d7"
     misc_feature    2541..2555
                     /label="MIKC_MADS"
                     /ApEinfo_revcolor="#84b0dc"
                     /ApEinfo_fwdcolor="#84b0dc"
     misc_feature    2543..2554
                     /label="MIKC_MADS"
                     /ApEinfo_revcolor="#85dae9"
                     /ApEinfo_fwdcolor="#85dae9"
     misc_feature    complement(2543..2557)
                     /label="MIKC_MADS"
                     /ApEinfo_revcolor="#f8d3a9"
                     /ApEinfo_fwdcolor="#f8d3a9"
     misc_feature    2562..2576
                     /label="Trihelix"
                     /ApEinfo_revcolor="#d59687"
                     /ApEinfo_fwdcolor="#d59687"
     misc_feature    2562..2582
                     /label="Dof"
                     /ApEinfo_revcolor="#75c6a9"
                     /ApEinfo_fwdcolor="#75c6a9"
     misc_feature    complement(2575..2589)
                     /label="E2F/DP"
                     /ApEinfo_revcolor="#c7b0e3"
                     /ApEinfo_fwdcolor="#c7b0e3"
     misc_feature    complement(2596..2616)
                     /label="Dof"
                     /ApEinfo_revcolor="#faac61"
                     /ApEinfo_fwdcolor="#faac61"
     misc_feature    2596..2622
                     /label="Dof"
                     /ApEinfo_revcolor="#c6c9d1"
                     /ApEinfo_fwdcolor="#c6c9d1"
     misc_feature    2607..2621
                     /label="ERF"
                     /ApEinfo_revcolor="#d59687"
                     /ApEinfo_fwdcolor="#d59687"
     misc_feature    2608..2626
                     /label="GATA"
                     /ApEinfo_revcolor="#b1ff67"
                     /ApEinfo_fwdcolor="#b1ff67"
     misc_feature    2610..2624
                     /label="ERF"
                     /ApEinfo_revcolor="#c7b0e3"
                     /ApEinfo_fwdcolor="#c7b0e3"
     misc_feature    2610..2624
                     /label="Trihelix"
                     /ApEinfo_revcolor="#b7e6d7"
                     /ApEinfo_fwdcolor="#b7e6d7"
     misc_feature    2611..2625
                     /label="Trihelix"
                     /ApEinfo_revcolor="#c7b0e3"
                     /ApEinfo_fwdcolor="#c7b0e3"
     misc_feature    complement(2612..2622)
                     /label="Trihelix"
                     /ApEinfo_revcolor="#faac61"
                     /ApEinfo_fwdcolor="#faac61"
     misc_feature    complement(2614..2632)
                     /label="ERF"
                     /ApEinfo_revcolor="#ffef86"
                     /ApEinfo_fwdcolor="#ffef86"
     misc_feature    complement(2635..2647)
                     /label="HD-ZIP"
                     /ApEinfo_revcolor="#f8d3a9"
                     /ApEinfo_fwdcolor="#f8d3a9"
     misc_feature    2659..2668
                     /label="G2-like"
                     /ApEinfo_revcolor="#ff9ccd"
                     /ApEinfo_fwdcolor="#ff9ccd"
     misc_feature    2701..2714
                     /label="SBP"
                     /ApEinfo_revcolor="#b7e6d7"
                     /ApEinfo_fwdcolor="#b7e6d7"
     misc_feature    complement(2702..2712)
                     /label="SBP"
                     /ApEinfo_revcolor="#b7e6d7"
                     /ApEinfo_fwdcolor="#b7e6d7"
     misc_feature    2702..2713
                     /label="SBP"
                     /ApEinfo_revcolor="#c7b0e3"
                     /ApEinfo_fwdcolor="#c7b0e3"
     misc_feature    2702..2713
                     /label="bHLH"
                     /ApEinfo_revcolor="#b1ff67"
                     /ApEinfo_fwdcolor="#b1ff67"
     misc_feature    2703..2712
                     /label="SBP"
                     /ApEinfo_revcolor="#c6c9d1"
                     /ApEinfo_fwdcolor="#c6c9d1"
     misc_feature    complement(2703..2712)
                     /label="SBP"
                     /ApEinfo_revcolor="#b4abac"
                     /ApEinfo_fwdcolor="#b4abac"
     misc_feature    2703..2713
                     /label="SBP"
                     /ApEinfo_revcolor="#84b0dc"
                     /ApEinfo_fwdcolor="#84b0dc"
     misc_feature    2704..2713
                     /label="SBP"
                     /ApEinfo_revcolor="#b1ff67"
                     /ApEinfo_fwdcolor="#b1ff67"
     misc_feature    2705..2712
                     /label="SBP"
                     /ApEinfo_revcolor="#ff9ccd"
                     /ApEinfo_fwdcolor="#ff9ccd"
     misc_feature    complement(2705..2712)
                     /label="SBP"
                     /ApEinfo_revcolor="#faac61"
                     /ApEinfo_fwdcolor="#faac61"
     misc_feature    2705..2716
                     /label="NAC"
                     /ApEinfo_revcolor="#d6b295"
                     /ApEinfo_fwdcolor="#d6b295"
     misc_feature    2718..2728
                     /label="ZF-HD"
                     /ApEinfo_revcolor="#75c6a9"
                     /ApEinfo_fwdcolor="#75c6a9"
     misc_feature    complement(2745..2759)
                     /label="MYB"
                     /ApEinfo_revcolor="#b4abac"
                     /ApEinfo_fwdcolor="#b4abac"
     misc_feature    2745..2760
                     /label="MYB"
                     /ApEinfo_revcolor="#ffef86"
                     /ApEinfo_fwdcolor="#ffef86"
     misc_feature    2745..2762
                     /label="MYB"
                     /ApEinfo_revcolor="#b7e6d7"
                     /ApEinfo_fwdcolor="#b7e6d7"
     misc_feature    complement(2747..2767)
                     /label="MYB"
                     /ApEinfo_revcolor="#b1ff67"
                     /ApEinfo_fwdcolor="#b1ff67"
     misc_feature    complement(2748..2762)
                     /label="MYB"
                     /ApEinfo_revcolor="#f58a5e"
                     /ApEinfo_fwdcolor="#f58a5e"
     misc_feature    complement(2794..2804)
                     /label="ZF-HD"
                     /ApEinfo_revcolor="#75c6a9"
                     /ApEinfo_fwdcolor="#75c6a9"
     misc_feature    2805..2819
                     /label="GATA"
                     /ApEinfo_revcolor="#b1ff67"
                     /ApEinfo_fwdcolor="#b1ff67"
     misc_feature    2828..2846
                     /label="NAC"
                     /ApEinfo_revcolor="#ffef86"
                     /ApEinfo_fwdcolor="#ffef86"
     misc_feature    2828..2848
                     /label="NAC"
                     /ApEinfo_revcolor="#9eafd2"
                     /ApEinfo_fwdcolor="#9eafd2"
     misc_feature    2837..2848
                     /label="NAC"
                     /ApEinfo_revcolor="#85dae9"
                     /ApEinfo_fwdcolor="#85dae9"
     misc_feature    2838..2849
                     /label="NAC"
                     /ApEinfo_revcolor="#b7e6d7"
                     /ApEinfo_fwdcolor="#b7e6d7"
     misc_feature    2860..2879
                     /label="AP2"
                     /ApEinfo_revcolor="#faac61"
                     /ApEinfo_fwdcolor="#faac61"
     misc_feature    2865..2884
                     /label="AP2"
                     /ApEinfo_revcolor="#c6c9d1"
                     /ApEinfo_fwdcolor="#c6c9d1"
     misc_feature    complement(2868..2883)
                     /label="C2H2"
                     /ApEinfo_revcolor="#ffef86"
                     /ApEinfo_fwdcolor="#ffef86"
     misc_feature    2868..2884
                     /label="C2H2"
                     /ApEinfo_revcolor="#b1ff67"
                     /ApEinfo_fwdcolor="#b1ff67"
     misc_feature    2868..2885
                     /label="C2H2"
                     /ApEinfo_revcolor="#b4abac"
                     /ApEinfo_fwdcolor="#b4abac"
     misc_feature    2868..2887
                     /label="GRAS"
                     /ApEinfo_revcolor="#b7e6d7"
                     /ApEinfo_fwdcolor="#b7e6d7"
     misc_feature    2868..2887
                     /label="C2H2"
                     /ApEinfo_revcolor="#f58a5e"
                     /ApEinfo_fwdcolor="#f58a5e"
     misc_feature    complement(2868..2887)
                     /label="C2H2"
                     /ApEinfo_revcolor="#c7b0e3"
                     /ApEinfo_fwdcolor="#c7b0e3"
     misc_feature    2869..2883
                     /label="C2H2"
                     /ApEinfo_revcolor="#c6c9d1"
                     /ApEinfo_fwdcolor="#c6c9d1"
     misc_feature    complement(2869..2889)
                     /label="C2H2"
                     /ApEinfo_revcolor="#d6b295"
                     /ApEinfo_fwdcolor="#d6b295"
     misc_feature    complement(2904..2923)
                     /label="BES1"
                     /ApEinfo_revcolor="#75c6a9"
                     /ApEinfo_fwdcolor="#75c6a9"
     misc_feature    2905..2922
                     /label="bHLH"
                     /ApEinfo_revcolor="#b7e6d7"
                     /ApEinfo_fwdcolor="#b7e6d7"
     misc_feature    complement(2905..2923)
                     /label="bZIP"
                     /ApEinfo_revcolor="#f8d3a9"
                     /ApEinfo_fwdcolor="#f8d3a9"
     misc_feature    2906..2920
                     /label="bHLH"
                     /ApEinfo_revcolor="#84b0dc"
                     /ApEinfo_fwdcolor="#84b0dc"
     misc_feature    complement(2906..2920)
                     /label="bHLH"
                     /ApEinfo_revcolor="#ffef86"
                     /ApEinfo_fwdcolor="#ffef86"
     misc_feature    2906..2926
                     /label="bHLH"
                     /ApEinfo_revcolor="#ff9ccd"
                     /ApEinfo_fwdcolor="#ff9ccd"
     misc_feature    complement(2906..2928)
                     /label="bHLH"
                     /ApEinfo_revcolor="#c6c9d1"
                     /ApEinfo_fwdcolor="#c6c9d1"
     misc_feature    complement(2907..2920)
                     /label="bHLH"
                     /ApEinfo_revcolor="#ff9ccd"
                     /ApEinfo_fwdcolor="#ff9ccd"
     misc_feature    2907..2921
                     /label="bHLH"
                     /ApEinfo_revcolor="#75c6a9"
                     /ApEinfo_fwdcolor="#75c6a9"
     misc_feature    2907..2924
                     /label="bZIP"
                     /ApEinfo_revcolor="#b1ff67"
                     /ApEinfo_fwdcolor="#b1ff67"
     misc_feature    complement(2907..2927)
                     /label="bHLH"
                     /ApEinfo_revcolor="#faac61"
                     /ApEinfo_fwdcolor="#faac61"
     misc_feature    2907..2929
                     /label="bHLH"
                     /ApEinfo_revcolor="#ff9ccd"
                     /ApEinfo_fwdcolor="#ff9ccd"
     misc_feature    2908..2921
                     /label="bHLH"
                     /ApEinfo_revcolor="#b7e6d7"
                     /ApEinfo_fwdcolor="#b7e6d7"
     misc_feature    2908..2922
                     /label="bHLH"
                     /ApEinfo_revcolor="#b7e6d7"
                     /ApEinfo_fwdcolor="#b7e6d7"
     misc_feature    2908..2925
                     /label="bZIP"
                     /ApEinfo_revcolor="#f58a5e"
                     /ApEinfo_fwdcolor="#f58a5e"
     misc_feature    2908..2928
                     /label="bHLH"
                     /ApEinfo_revcolor="#d59687"
                     /ApEinfo_fwdcolor="#d59687"
     misc_feature    2909..2923
                     /label="bZIP"
                     /ApEinfo_revcolor="#ffef86"
                     /ApEinfo_fwdcolor="#ffef86"
     misc_feature    complement(2909..2923)
                     /label="BES1"
                     /ApEinfo_revcolor="#c7b0e3"
                     /ApEinfo_fwdcolor="#c7b0e3"
     misc_feature    complement(2909..2923)
                     /label="bZIP"
                     /ApEinfo_revcolor="#f58a5e"
                     /ApEinfo_fwdcolor="#f58a5e"
     misc_feature    complement(2909..2929)
                     /label="bHLH"
                     /ApEinfo_revcolor="#d59687"
                     /ApEinfo_fwdcolor="#d59687"
     misc_feature    complement(2910..2927)
                     /label="bZIP"
                     /ApEinfo_revcolor="#ffef86"
                     /ApEinfo_fwdcolor="#ffef86"
     misc_feature    2910..2929
                     /label="ERF"
                     /ApEinfo_revcolor="#d6b295"
                     /ApEinfo_fwdcolor="#d6b295"
     misc_feature    2911..2922
                     /label="bZIP"
                     /ApEinfo_revcolor="#c6c9d1"
                     /ApEinfo_fwdcolor="#c6c9d1"
     misc_feature    2911..2922
                     /label="bHLH"
                     /ApEinfo_revcolor="#c7b0e3"
                     /ApEinfo_fwdcolor="#c7b0e3"
     misc_feature    complement(2911..2928)
                     /label="bZIP"
                     /ApEinfo_revcolor="#faac61"
                     /ApEinfo_fwdcolor="#faac61"
     misc_feature    2912..2921
                     /label="bHLH"
                     /ApEinfo_revcolor="#f58a5e"
                     /ApEinfo_fwdcolor="#f58a5e"
     misc_feature    complement(2912..2921)
                     /label="bZIP"
                     /ApEinfo_revcolor="#9eafd2"
                     /ApEinfo_fwdcolor="#9eafd2"
     misc_feature    complement(2912..2922)
                     /label="BES1"
                     /ApEinfo_revcolor="#b1ff67"
                     /ApEinfo_fwdcolor="#b1ff67"
     misc_feature    2912..2926
                     /label="BES1"
                     /ApEinfo_revcolor="#f8d3a9"
                     /ApEinfo_fwdcolor="#f8d3a9"
     misc_feature    2912..2926
                     /label="bZIP"
                     /ApEinfo_revcolor="#b1ff67"
                     /ApEinfo_fwdcolor="#b1ff67"
     misc_feature    complement(2912..2926)
                     /label="bZIP"
                     /ApEinfo_revcolor="#faac61"
                     /ApEinfo_fwdcolor="#faac61"
     misc_feature    2912..2930
                     /label="bZIP"
                     /ApEinfo_revcolor="#84b0dc"
                     /ApEinfo_fwdcolor="#84b0dc"
     misc_feature    2912..2931
                     /label="BES1"
                     /ApEinfo_revcolor="#d6b295"
                     /ApEinfo_fwdcolor="#d6b295"
     misc_feature    2913..2921
                     /label="bHLH"
                     /ApEinfo_revcolor="#d6b295"
                     /ApEinfo_fwdcolor="#d6b295"
     misc_feature    complement(2913..2921)
                     /label="bHLH"
                     /ApEinfo_revcolor="#d59687"
                     /ApEinfo_fwdcolor="#d59687"
     misc_feature    2913..2922
                     /label="bHLH"
                     /ApEinfo_revcolor="#b4abac"
                     /ApEinfo_fwdcolor="#b4abac"
     misc_feature    complement(2913..2922)
                     /label="bHLH"
                     /ApEinfo_revcolor="#9eafd2"
                     /ApEinfo_fwdcolor="#9eafd2"
     misc_feature    2913..2923
                     /label="BES1"
                     /ApEinfo_revcolor="#ffef86"
                     /ApEinfo_fwdcolor="#ffef86"
     misc_feature    2913..2924
                     /label="bZIP"
                     /ApEinfo_revcolor="#b1ff67"
                     /ApEinfo_fwdcolor="#b1ff67"
     misc_feature    complement(2913..2924)
                     /label="bZIP"
                     /ApEinfo_revcolor="#84b0dc"
                     /ApEinfo_fwdcolor="#84b0dc"
     misc_feature    complement(2913..2924)
                     /label="bHLH"
                     /ApEinfo_revcolor="#d6b295"
                     /ApEinfo_fwdcolor="#d6b295"
     misc_feature    2913..2929
                     /label="Trihelix"
                     /ApEinfo_revcolor="#c6c9d1"
                     /ApEinfo_fwdcolor="#c6c9d1"
     misc_feature    complement(2913..2929)
                     /label="bHLH"
                     /ApEinfo_revcolor="#75c6a9"
                     /ApEinfo_fwdcolor="#75c6a9"
     misc_feature    complement(2913..2930)
                     /label="bHLH"
                     /ApEinfo_revcolor="#ff9ccd"
                     /ApEinfo_fwdcolor="#ff9ccd"
     misc_feature    2914..2921
                     /label="bHLH"
                     /ApEinfo_revcolor="#b7e6d7"
                     /ApEinfo_fwdcolor="#b7e6d7"
     misc_feature    2914..2921
                     /label="bZIP"
                     /ApEinfo_revcolor="#85dae9"
                     /ApEinfo_fwdcolor="#85dae9"
     misc_feature    complement(2914..2921)
                     /label="bHLH"
                     /ApEinfo_revcolor="#ffef86"
                     /ApEinfo_fwdcolor="#ffef86"
     misc_feature    complement(2914..2921)
                     /label="bZIP"
                     /ApEinfo_revcolor="#84b0dc"
                     /ApEinfo_fwdcolor="#84b0dc"
     misc_feature    2914..2922
                     /label="bHLH"
                     /ApEinfo_revcolor="#85dae9"
                     /ApEinfo_fwdcolor="#85dae9"
     misc_feature    2914..2923
                     /label="bZIP"
                     /ApEinfo_revcolor="#f8d3a9"
                     /ApEinfo_fwdcolor="#f8d3a9"
     misc_feature    complement(2914..2923)
                     /label="bHLH"
                     /ApEinfo_revcolor="#b4abac"
                     /ApEinfo_fwdcolor="#b4abac"
     misc_feature    complement(2914..2927)
                     /label="bHLH"
                     /ApEinfo_revcolor="#ff9ccd"
                     /ApEinfo_fwdcolor="#ff9ccd"
     misc_feature    complement(2914..2928)
                     /label="bHLH"
                     /ApEinfo_revcolor="#b4abac"
                     /ApEinfo_fwdcolor="#b4abac"
     misc_feature    2915..2925
                     /label="TCP"
                     /ApEinfo_revcolor="#faac61"
                     /ApEinfo_fwdcolor="#faac61"
     misc_feature    2915..2928
                     /label="bHLH"
                     /ApEinfo_revcolor="#84b0dc"
                     /ApEinfo_fwdcolor="#84b0dc"
     misc_feature    2915..2929
                     /label="bHLH"
                     /ApEinfo_revcolor="#d59687"
                     /ApEinfo_fwdcolor="#d59687"
     misc_feature    complement(2915..2929)
                     /label="bHLH"
                     /ApEinfo_revcolor="#9eafd2"
                     /ApEinfo_fwdcolor="#9eafd2"
     misc_feature    2928..2948
                     /label="EIL"
                     /ApEinfo_revcolor="#d59687"
                     /ApEinfo_fwdcolor="#d59687"
     misc_feature    complement(2929..2940)
                     /label="NAC"
                     /ApEinfo_revcolor="#f8d3a9"
                     /ApEinfo_fwdcolor="#f8d3a9"
     misc_feature    complement(2930..2940)
                     /label="BES1"
                     /ApEinfo_revcolor="#85dae9"
                     /ApEinfo_fwdcolor="#85dae9"
     misc_feature    complement(2930..2941)
                     /label="NAC"
                     /ApEinfo_revcolor="#d59687"
                     /ApEinfo_fwdcolor="#d59687"
     misc_feature    complement(2931..2942)
                     /label="bHLH"
                     /ApEinfo_revcolor="#faac61"
                     /ApEinfo_fwdcolor="#faac61"
     misc_feature    2932..2939
                     /label="bHLH"
                     /ApEinfo_revcolor="#b7e6d7"
                     /ApEinfo_fwdcolor="#b7e6d7"
     misc_feature    complement(2932..2939)
                     /label="bHLH"
                     /ApEinfo_revcolor="#85dae9"
                     /ApEinfo_fwdcolor="#85dae9"
     misc_feature    complement(2937..2951)
                     /label="GATA"
                     /ApEinfo_revcolor="#9eafd2"
                     /ApEinfo_fwdcolor="#9eafd2"
     misc_feature    complement(2942..2949)
                     /label="GATA"
                     /ApEinfo_revcolor="#ff9ccd"
                     /ApEinfo_fwdcolor="#ff9ccd"
     misc_feature    2942..2954
                     /label="GATA"
                     /ApEinfo_revcolor="#c7b0e3"
                     /ApEinfo_fwdcolor="#c7b0e3"
     misc_feature    complement(2963..2976)
                     /label="bZIP"
                     /ApEinfo_revcolor="#c6c9d1"
                     /ApEinfo_fwdcolor="#c6c9d1"
     misc_feature    2963..2977
                     /label="bZIP"
                     /ApEinfo_revcolor="#ff9ccd"
                     /ApEinfo_fwdcolor="#ff9ccd"
     misc_feature    complement(2963..2977)
                     /label="bZIP"
                     /ApEinfo_revcolor="#b1ff67"
                     /ApEinfo_fwdcolor="#b1ff67"
     misc_feature    2963..2982
                     /label="TCP"
                     /ApEinfo_revcolor="#9eafd2"
                     /ApEinfo_fwdcolor="#9eafd2"
     misc_feature    complement(2965..2975)
                     /label="NAC"
                     /ApEinfo_revcolor="#d59687"
                     /ApEinfo_fwdcolor="#d59687"
     misc_feature    complement(2965..2975)
                     /label="bZIP"
                     /ApEinfo_revcolor="#faac61"
                     /ApEinfo_fwdcolor="#faac61"
     misc_feature    2965..2976
                     /label="bZIP"
                     /ApEinfo_revcolor="#b7e6d7"
                     /ApEinfo_fwdcolor="#b7e6d7"
     misc_feature    complement(2965..2976)
                     /label="bZIP"
                     /ApEinfo_revcolor="#f8d3a9"
                     /ApEinfo_fwdcolor="#f8d3a9"
     misc_feature    2965..2983
                     /label="NAC"
                     /ApEinfo_revcolor="#75c6a9"
                     /ApEinfo_fwdcolor="#75c6a9"
     misc_feature    2966..2976
                     /label="bZIP"
                     /ApEinfo_revcolor="#84b0dc"
                     /ApEinfo_fwdcolor="#84b0dc"
     misc_feature    complement(2966..2976)
                     /label="BES1"
                     /ApEinfo_revcolor="#ff9ccd"
                     /ApEinfo_fwdcolor="#ff9ccd"
     misc_feature    complement(2966..2986)
                     /label="NAC"
                     /ApEinfo_revcolor="#ff9ccd"
                     /ApEinfo_fwdcolor="#ff9ccd"
     misc_feature    complement(2967..2984)
                     /label="bHLH"
                     /ApEinfo_revcolor="#d6b295"
                     /ApEinfo_fwdcolor="#d6b295"
     misc_feature    complement(2968..2976)
                     /label="bHLH"
                     /ApEinfo_revcolor="#ffef86"
                     /ApEinfo_fwdcolor="#ffef86"
     misc_feature    2968..2977
                     /label="bZIP"
                     /ApEinfo_revcolor="#c7b0e3"
                     /ApEinfo_fwdcolor="#c7b0e3"
     misc_feature    2968..2985
                     /label="NAC"
                     /ApEinfo_revcolor="#ffef86"
                     /ApEinfo_fwdcolor="#ffef86"
     misc_feature    complement(2968..2986)
                     /label="NAC"
                     /ApEinfo_revcolor="#ffef86"
                     /ApEinfo_fwdcolor="#ffef86"
     misc_feature    complement(2969..2983)
                     /label="bHLH"
                     /ApEinfo_revcolor="#ff9ccd"
                     /ApEinfo_fwdcolor="#ff9ccd"
     misc_feature    2969..2990
                     /label="NAC"
                     /ApEinfo_revcolor="#c7b0e3"
                     /ApEinfo_fwdcolor="#c7b0e3"
     misc_feature    2971..2984
                     /label="TCP"
                     /ApEinfo_revcolor="#ff9ccd"
                     /ApEinfo_fwdcolor="#ff9ccd"
     misc_feature    complement(2972..2991)
                     /label="TCP"
                     /ApEinfo_revcolor="#75c6a9"
                     /ApEinfo_fwdcolor="#75c6a9"
     misc_feature    complement(2972..2992)
                     /label="TCP"
                     /ApEinfo_revcolor="#b4abac"
                     /ApEinfo_fwdcolor="#b4abac"
     misc_feature    complement(2991..3011)
                     /label="MIKC_MADS"
                     /ApEinfo_revcolor="#b4abac"
                     /ApEinfo_fwdcolor="#b4abac"
     misc_feature    2992..3011
                     /label="AP2"
                     /ApEinfo_revcolor="#c7b0e3"
                     /ApEinfo_fwdcolor="#c7b0e3"
     misc_feature    3027..3047
                     /label="C2H2"
                     /ApEinfo_revcolor="#c7b0e3"
                     /ApEinfo_fwdcolor="#c7b0e3"
     misc_feature    complement(3029..3048)
                     /label="GRAS"
                     /ApEinfo_revcolor="#d6b295"
                     /ApEinfo_fwdcolor="#d6b295"
     misc_feature    3033..3048
                     /label="C2H2"
                     /ApEinfo_revcolor="#f58a5e"
                     /ApEinfo_fwdcolor="#f58a5e"
     misc_feature    3056..3070
                     /label="G2-like"
                     /ApEinfo_revcolor="#9eafd2"
                     /ApEinfo_fwdcolor="#9eafd2"
     misc_feature    complement(3057..3067)
                     /label="G2-like"
                     /ApEinfo_revcolor="#faac61"
                     /ApEinfo_fwdcolor="#faac61"
     misc_feature    3057..3069
                     /label="G2-like"
                     /ApEinfo_revcolor="#b4abac"
                     /ApEinfo_fwdcolor="#b4abac"
     misc_feature    complement(3057..3069)
                     /label="G2-like"
                     /ApEinfo_revcolor="#85dae9"
                     /ApEinfo_fwdcolor="#85dae9"
     misc_feature    3059..3069
                     /label="G2-like"
                     /ApEinfo_revcolor="#b1ff67"
                     /ApEinfo_fwdcolor="#b1ff67"
     misc_feature    3092..3102
                     /label="TCP"
                     /ApEinfo_revcolor="#9eafd2"
                     /ApEinfo_fwdcolor="#9eafd2"
     misc_feature    3092..3104
                     /label="TCP"
                     /ApEinfo_revcolor="#84b0dc"
                     /ApEinfo_fwdcolor="#84b0dc"
     misc_feature    3118..3138
                     /label="MYB"
                     /ApEinfo_revcolor="#75c6a9"
                     /ApEinfo_fwdcolor="#75c6a9"
     misc_feature    3121..3135
                     /label="MYB"
                     /ApEinfo_revcolor="#ff9ccd"
                     /ApEinfo_fwdcolor="#ff9ccd"
     misc_feature    3121..3141
                     /label="MYB"
                     /ApEinfo_revcolor="#ffef86"
                     /ApEinfo_fwdcolor="#ffef86"
     misc_feature    3122..3142
                     /label="B3"
                     /ApEinfo_revcolor="#85dae9"
                     /ApEinfo_fwdcolor="#85dae9"
     misc_feature    3123..3138
                     /label="MYB"
                     /ApEinfo_revcolor="#84b0dc"
                     /ApEinfo_fwdcolor="#84b0dc"
     misc_feature    3124..3138
                     /label="MYB"
                     /ApEinfo_revcolor="#ffef86"
                     /ApEinfo_fwdcolor="#ffef86"
     misc_feature    3125..3139
                     /label="MYB"
                     /ApEinfo_revcolor="#c6c9d1"
                     /ApEinfo_fwdcolor="#c6c9d1"
     misc_feature    complement(3125..3145)
                     /label="MYB"
                     /ApEinfo_revcolor="#d6b295"
                     /ApEinfo_fwdcolor="#d6b295"
     misc_feature    complement(3126..3138)
                     /label="MYB"
                     /ApEinfo_revcolor="#d59687"
                     /ApEinfo_fwdcolor="#d59687"
     misc_feature    3126..3139
                     /label="MYB"
                     /ApEinfo_revcolor="#85dae9"
                     /ApEinfo_fwdcolor="#85dae9"
     misc_feature    3126..3140
                     /label="MYB"
                     /ApEinfo_revcolor="#b4abac"
                     /ApEinfo_fwdcolor="#b4abac"
     misc_feature    3127..3137
                     /label="MYB"
                     /ApEinfo_revcolor="#75c6a9"
                     /ApEinfo_fwdcolor="#75c6a9"
     misc_feature    3127..3139
                     /label="MYB"
                     /ApEinfo_revcolor="#b4abac"
                     /ApEinfo_fwdcolor="#b4abac"
     misc_feature    complement(3127..3139)
                     /label="MYB"
                     /ApEinfo_revcolor="#ffef86"
                     /ApEinfo_fwdcolor="#ffef86"
     misc_feature    complement(3127..3141)
                     /label="MYB"
                     /ApEinfo_revcolor="#d6b295"
                     /ApEinfo_fwdcolor="#d6b295"
     misc_feature    3127..3144
                     /label="MYB"
                     /ApEinfo_revcolor="#f58a5e"
                     /ApEinfo_fwdcolor="#f58a5e"
     misc_feature    3128..3137
                     /label="MYB"
                     /ApEinfo_revcolor="#d6b295"
                     /ApEinfo_fwdcolor="#d6b295"
     misc_feature    complement(3128..3142)
                     /label="MYB"
                     /ApEinfo_revcolor="#faac61"
                     /ApEinfo_fwdcolor="#faac61"
     misc_feature    complement(3128..3148)
                     /label="MYB"
                     /ApEinfo_revcolor="#f8d3a9"
                     /ApEinfo_fwdcolor="#f8d3a9"
     misc_feature    3129..3138
                     /label="MYB"
                     /ApEinfo_revcolor="#b1ff67"
                     /ApEinfo_fwdcolor="#b1ff67"
     misc_feature    complement(3134..3144)
                     /label="TCP"
                     /ApEinfo_revcolor="#d59687"
                     /ApEinfo_fwdcolor="#d59687"
     misc_feature    3154..3168
                     /label="MYB"
                     /ApEinfo_revcolor="#85dae9"
                     /ApEinfo_fwdcolor="#85dae9"
     misc_feature    complement(3154..3174)
                     /label="MYB"
                     /ApEinfo_revcolor="#d59687"
                     /ApEinfo_fwdcolor="#d59687"
     misc_feature    3155..3169
                     /label="MYB_related"
                     /ApEinfo_revcolor="#f8d3a9"
                     /ApEinfo_fwdcolor="#f8d3a9"
     misc_feature    complement(3155..3169)
                     /label="MYB_related"
                     /ApEinfo_revcolor="#84b0dc"
                     /ApEinfo_fwdcolor="#84b0dc"
     misc_feature    3157..3169
                     /label="GeBP"
                     /ApEinfo_revcolor="#f8d3a9"
                     /ApEinfo_fwdcolor="#f8d3a9"
     misc_feature    3157..3170
                     /label="MYB"
                     /ApEinfo_revcolor="#f58a5e"
                     /ApEinfo_fwdcolor="#f58a5e"
     misc_feature    complement(3157..3170)
                     /label="MYB_related"
                     /ApEinfo_revcolor="#c7b0e3"
                     /ApEinfo_fwdcolor="#c7b0e3"
     misc_feature    3157..3171
                     /label="MYB_related"
                     /ApEinfo_revcolor="#ff9ccd"
                     /ApEinfo_fwdcolor="#ff9ccd"
     misc_feature    complement(3157..3171)
                     /label="MYB_related"
                     /ApEinfo_revcolor="#c7b0e3"
                     /ApEinfo_fwdcolor="#c7b0e3"
     misc_feature    complement(3159..3168)
                     /label="MYB_related"
                     /ApEinfo_revcolor="#d6b295"
                     /ApEinfo_fwdcolor="#d6b295"
     misc_feature    complement(3159..3169)
                     /label="MYB_related"
                     /ApEinfo_revcolor="#85dae9"
                     /ApEinfo_fwdcolor="#85dae9"
     misc_feature    complement(3159..3171)
                     /label="MYB"
                     /ApEinfo_revcolor="#d59687"
                     /ApEinfo_fwdcolor="#d59687"
     misc_feature    complement(3169..3188)
                     /label="AP2"
                     /ApEinfo_revcolor="#d6b295"
                     /ApEinfo_fwdcolor="#d6b295"
     misc_feature    complement(3169..3192)
                     /label="BBR-BPC"
                     /ApEinfo_revcolor="#d59687"
                     /ApEinfo_fwdcolor="#d59687"
     misc_feature    3171..3191
                     /label="C2H2"
                     /ApEinfo_revcolor="#9eafd2"
                     /ApEinfo_fwdcolor="#9eafd2"
     misc_feature    complement(3171..3194)
                     /label="BBR-BPC"
                     /ApEinfo_revcolor="#f8d3a9"
                     /ApEinfo_fwdcolor="#f8d3a9"
     misc_feature    complement(3173..3192)
                     /label="GRAS"
                     /ApEinfo_revcolor="#ff9ccd"
                     /ApEinfo_fwdcolor="#ff9ccd"
     misc_feature    3173..3193
                     /label="MIKC_MADS"
                     /ApEinfo_revcolor="#f8d3a9"
                     /ApEinfo_fwdcolor="#f8d3a9"
     misc_feature    3176..3196
                     /label="BBR-BPC"
                     /ApEinfo_revcolor="#85dae9"
                     /ApEinfo_fwdcolor="#85dae9"
     misc_feature    complement(3197..3204)
                     /label="MYB_related"
                     /ApEinfo_revcolor="#f58a5e"
                     /ApEinfo_fwdcolor="#f58a5e"
     misc_feature    complement(3216..3229)
                     /label="bHLH"
                     /ApEinfo_revcolor="#b7e6d7"
                     /ApEinfo_fwdcolor="#b7e6d7"
     misc_feature    3217..3230
                     /label="bHLH"
                     /ApEinfo_revcolor="#f58a5e"
                     /ApEinfo_fwdcolor="#f58a5e"
     misc_feature    complement(3225..3254)
                     /label="BBR-BPC"
                     /ApEinfo_revcolor="#84b0dc"
                     /ApEinfo_fwdcolor="#84b0dc"
     misc_feature    3231..3251
                     /label="BBR-BPC"
                     /ApEinfo_revcolor="#f58a5e"
                     /ApEinfo_fwdcolor="#f58a5e"
     misc_feature    3233..3253
                     /label="BBR-BPC"
                     /ApEinfo_revcolor="#f58a5e"
                     /ApEinfo_fwdcolor="#f58a5e"
     misc_feature    complement(3234..3257)
                     /label="BBR-BPC"
                     /ApEinfo_revcolor="#faac61"
                     /ApEinfo_fwdcolor="#faac61"
     misc_feature    3235..3255
                     /label="BBR-BPC"
                     /ApEinfo_revcolor="#b1ff67"
                     /ApEinfo_fwdcolor="#b1ff67"
     misc_feature    complement(3237..3266)
                     /label="BBR-BPC"
                     /ApEinfo_revcolor="#b1ff67"
                     /ApEinfo_fwdcolor="#b1ff67"
     misc_feature    3243..3259
                     /label="RAV"
                     /ApEinfo_revcolor="#b4abac"
                     /ApEinfo_fwdcolor="#b4abac"
     misc_feature    3244..3264
                     /label="C2H2"
                     /ApEinfo_revcolor="#c7b0e3"
                     /ApEinfo_fwdcolor="#c7b0e3"
     misc_feature    complement(3249..3265)
                     /label="C2H2"
                     /ApEinfo_revcolor="#84b0dc"
                     /ApEinfo_fwdcolor="#84b0dc"
     misc_feature    3281..3298
                     /label="CAMTA"
                     /ApEinfo_revcolor="#f8d3a9"
                     /ApEinfo_fwdcolor="#f8d3a9"
     misc_feature    3351..3365
                     /label="NAC"
                     /ApEinfo_revcolor="#b4abac"
                     /ApEinfo_fwdcolor="#b4abac"
     misc_feature    3352..3372
                     /label="NAC"
                     /ApEinfo_revcolor="#c6c9d1"
                     /ApEinfo_fwdcolor="#c6c9d1"
     misc_feature    complement(3352..3372)
                     /label="NAC"
                     /ApEinfo_revcolor="#c7b0e3"
                     /ApEinfo_fwdcolor="#c7b0e3"
     misc_feature    3353..3373
                     /label="NAC"
                     /ApEinfo_revcolor="#f58a5e"
                     /ApEinfo_fwdcolor="#f58a5e"
     misc_feature    complement(3354..3372)
                     /label="NAC"
                     /ApEinfo_revcolor="#faac61"
                     /ApEinfo_fwdcolor="#faac61"
     misc_feature    complement(3355..3372)
                     /label="NAC"
                     /ApEinfo_revcolor="#85dae9"
                     /ApEinfo_fwdcolor="#85dae9"
     misc_feature    3355..3376
                     /label="NAC"
                     /ApEinfo_revcolor="#f8d3a9"
                     /ApEinfo_fwdcolor="#f8d3a9"
     misc_feature    complement(3356..3372)
                     /label="NAC"
                     /ApEinfo_revcolor="#75c6a9"
                     /ApEinfo_fwdcolor="#75c6a9"
     misc_feature    3356..3373
                     /label="NAC"
                     /ApEinfo_revcolor="#c7b0e3"
                     /ApEinfo_fwdcolor="#c7b0e3"
     misc_feature    3357..3372
                     /label="NAC"
                     /ApEinfo_revcolor="#d59687"
                     /ApEinfo_fwdcolor="#d59687"
     misc_feature    complement(3399..3409)
                     /label="C2H2"
                     /ApEinfo_revcolor="#ff9ccd"
                     /ApEinfo_fwdcolor="#ff9ccd"
     misc_feature    complement(3412..3430)
                     /label="NAC"
                     /ApEinfo_revcolor="#85dae9"
                     /ApEinfo_fwdcolor="#85dae9"
     misc_feature    3415..3431
                     /label="NAC"
                     /ApEinfo_revcolor="#b4abac"
                     /ApEinfo_fwdcolor="#b4abac"
     misc_feature    3449..3458
                     /label="B3"
                     /ApEinfo_revcolor="#d6b295"
                     /ApEinfo_fwdcolor="#d6b295"
     misc_feature    3459..3473
                     /label="ERF"
                     /ApEinfo_revcolor="#f8d3a9"
                     /ApEinfo_fwdcolor="#f8d3a9"
     misc_feature    3461..3468
                     /label="ERF"
                     /ApEinfo_revcolor="#b7e6d7"
                     /ApEinfo_fwdcolor="#b7e6d7"
     misc_feature    3487..3501
                     /label="B3"
                     /ApEinfo_revcolor="#d6b295"
                     /ApEinfo_fwdcolor="#d6b295"
     misc_feature    complement(3524..3544)
                     /label="MIKC_MADS"
                     /ApEinfo_revcolor="#d59687"
                     /ApEinfo_fwdcolor="#d59687"
     misc_feature    3525..3539
                     /label="MIKC_MADS"
                     /ApEinfo_revcolor="#f8d3a9"
                     /ApEinfo_fwdcolor="#f8d3a9"
     misc_feature    3527..3541
                     /label="MIKC_MADS"
                     /ApEinfo_revcolor="#9eafd2"
                     /ApEinfo_fwdcolor="#9eafd2"
     misc_feature    complement(3689..3709)
                     /label="B3"
                     /ApEinfo_revcolor="#b7e6d7"
                     /ApEinfo_fwdcolor="#b7e6d7"
     misc_feature    complement(3689..3709)
                     /label="ARF"
                     /ApEinfo_revcolor="#b7e6d7"
                     /ApEinfo_fwdcolor="#b7e6d7"
     misc_feature    3693..3712
                     /label="AP2"
                     /ApEinfo_revcolor="#faac61"
                     /ApEinfo_fwdcolor="#faac61"
     misc_feature    complement(3694..3712)
                     /label="MIKC_MADS"
                     /ApEinfo_revcolor="#c6c9d1"
                     /ApEinfo_fwdcolor="#c6c9d1"
     misc_feature    3694..3713
                     /label="AP2"
                     /ApEinfo_revcolor="#ff9ccd"
                     /ApEinfo_fwdcolor="#ff9ccd"
     misc_feature    3695..3709
                     /label="B3"
                     /ApEinfo_revcolor="#b1ff67"
                     /ApEinfo_fwdcolor="#b1ff67"
     misc_feature    complement(3695..3715)
                     /label="Dof"
                     /ApEinfo_revcolor="#c6c9d1"
                     /ApEinfo_fwdcolor="#c6c9d1"
     misc_feature    3696..3710
                     /label="B3"
                     /ApEinfo_revcolor="#f58a5e"
                     /ApEinfo_fwdcolor="#f58a5e"
     misc_feature    complement(3696..3716)
                     /label="Dof"
                     /ApEinfo_revcolor="#f8d3a9"
                     /ApEinfo_fwdcolor="#f8d3a9"
     misc_feature    complement(3696..3722)
                     /label="Dof"
                     /ApEinfo_revcolor="#ffef86"
                     /ApEinfo_fwdcolor="#ffef86"
     misc_feature    3697..3710
                     /label="MIKC_MADS"
                     /ApEinfo_revcolor="#b4abac"
                     /ApEinfo_fwdcolor="#b4abac"
     misc_feature    3697..3711
                     /label="B3"
                     /ApEinfo_revcolor="#75c6a9"
                     /ApEinfo_fwdcolor="#75c6a9"
     misc_feature    3697..3716
                     /label="AP2"
                     /ApEinfo_revcolor="#84b0dc"
                     /ApEinfo_fwdcolor="#84b0dc"
     misc_feature    complement(3697..3717)
                     /label="Dof"
                     /ApEinfo_revcolor="#85dae9"
                     /ApEinfo_fwdcolor="#85dae9"
     misc_feature    complement(3697..3717)
                     /label="MIKC_MADS"
                     /ApEinfo_revcolor="#faac61"
                     /ApEinfo_fwdcolor="#faac61"
     misc_feature    complement(3697..3724)
                     /label="Dof"
                     /ApEinfo_revcolor="#f58a5e"
                     /ApEinfo_fwdcolor="#f58a5e"
     misc_feature    3698..3712
                     /label="B3"
                     /ApEinfo_revcolor="#f58a5e"
                     /ApEinfo_fwdcolor="#f58a5e"
     misc_feature    3698..3717
                     /label="AP2"
                     /ApEinfo_revcolor="#d6b295"
                     /ApEinfo_fwdcolor="#d6b295"
     misc_feature    3698..3717
                     /label="GRAS"
                     /ApEinfo_revcolor="#f8d3a9"
                     /ApEinfo_fwdcolor="#f8d3a9"
     misc_feature    complement(3698..3718)
                     /label="Dof"
                     /ApEinfo_revcolor="#f58a5e"
                     /ApEinfo_fwdcolor="#f58a5e"
     misc_feature    complement(3698..3725)
                     /label="Dof"
                     /ApEinfo_revcolor="#9eafd2"
                     /ApEinfo_fwdcolor="#9eafd2"
     misc_feature    3699..3713
                     /label="B3"
                     /ApEinfo_revcolor="#9eafd2"
                     /ApEinfo_fwdcolor="#9eafd2"
     misc_feature    complement(3699..3719)
                     /label="Dof"
                     /ApEinfo_revcolor="#f58a5e"
                     /ApEinfo_fwdcolor="#f58a5e"
     misc_feature    complement(3699..3726)
                     /label="Dof"
                     /ApEinfo_revcolor="#9eafd2"
                     /ApEinfo_fwdcolor="#9eafd2"
     misc_feature    3700..3714
                     /label="B3"
                     /ApEinfo_revcolor="#9eafd2"
                     /ApEinfo_fwdcolor="#9eafd2"
     misc_feature    complement(3700..3720)
                     /label="MIKC_MADS"
                     /ApEinfo_revcolor="#ffef86"
                     /ApEinfo_fwdcolor="#ffef86"
     misc_feature    complement(3700..3720)
                     /label="Dof"
                     /ApEinfo_revcolor="#f8d3a9"
                     /ApEinfo_fwdcolor="#f8d3a9"
     misc_feature    3701..3715
                     /label="B3"
                     /ApEinfo_revcolor="#9eafd2"
                     /ApEinfo_fwdcolor="#9eafd2"
     misc_feature    complement(3701..3721)
                     /label="Dof"
                     /ApEinfo_revcolor="#faac61"
                     /ApEinfo_fwdcolor="#faac61"
     misc_feature    3702..3716
                     /label="B3"
                     /ApEinfo_revcolor="#85dae9"
                     /ApEinfo_fwdcolor="#85dae9"
     misc_feature    complement(3702..3720)
                     /label="Dof"
                     /ApEinfo_revcolor="#b4abac"
                     /ApEinfo_fwdcolor="#b4abac"
     misc_feature    3702..3721
                     /label="AP2"
                     /ApEinfo_revcolor="#d6b295"
                     /ApEinfo_fwdcolor="#d6b295"
     misc_feature    3702..3722
                     /label="Dof"
                     /ApEinfo_revcolor="#f58a5e"
                     /ApEinfo_fwdcolor="#f58a5e"
     misc_feature    complement(3702..3722)
                     /label="MIKC_MADS"
                     /ApEinfo_revcolor="#c6c9d1"
                     /ApEinfo_fwdcolor="#c6c9d1"
     misc_feature    complement(3702..3729)
                     /label="Dof"
                     /ApEinfo_revcolor="#ffef86"
                     /ApEinfo_fwdcolor="#ffef86"
     misc_feature    3703..3717
                     /label="B3"
                     /ApEinfo_revcolor="#9eafd2"
                     /ApEinfo_fwdcolor="#9eafd2"
     misc_feature    complement(3703..3723)
                     /label="MIKC_MADS"
                     /ApEinfo_revcolor="#d59687"
                     /ApEinfo_fwdcolor="#d59687"
     misc_feature    3704..3718
                     /label="B3"
                     /ApEinfo_revcolor="#85dae9"
                     /ApEinfo_fwdcolor="#85dae9"
     misc_feature    3704..3722
                     /label="Dof"
                     /ApEinfo_revcolor="#9eafd2"
                     /ApEinfo_fwdcolor="#9eafd2"
     misc_feature    3704..3723
                     /label="AP2"
                     /ApEinfo_revcolor="#f8d3a9"
                     /ApEinfo_fwdcolor="#f8d3a9"
     misc_feature    3705..3725
                     /label="Dof"
                     /ApEinfo_revcolor="#d6b295"
                     /ApEinfo_fwdcolor="#d6b295"
     misc_feature    3706..3720
                     /label="B3"
                     /ApEinfo_revcolor="#b4abac"
                     /ApEinfo_fwdcolor="#b4abac"
     misc_feature    3706..3724
                     /label="Dof"
                     /ApEinfo_revcolor="#faac61"
                     /ApEinfo_fwdcolor="#faac61"
     misc_feature    complement(3751..3769)
                     /label="GATA"
                     /ApEinfo_revcolor="#f58a5e"
                     /ApEinfo_fwdcolor="#f58a5e"
     misc_feature    complement(3754..3772)
                     /label="GATA"
                     /ApEinfo_revcolor="#75c6a9"
                     /ApEinfo_fwdcolor="#75c6a9"
     misc_feature    complement(3759..3773)
                     /label="GATA"
                     /ApEinfo_revcolor="#d59687"
                     /ApEinfo_fwdcolor="#d59687"
     misc_feature    complement(3763..3769)
                     /label="MIKC_MADS"
                     /ApEinfo_revcolor="#b4abac"
                     /ApEinfo_fwdcolor="#b4abac"
     misc_feature    complement(3763..3771)
                     /label="NF-YB"
                     /ApEinfo_revcolor="#c6c9d1"
                     /ApEinfo_fwdcolor="#c6c9d1"
     misc_feature    complement(3763..3777)
                     /label="MYB"
                     /ApEinfo_revcolor="#b1ff67"
                     /ApEinfo_fwdcolor="#b1ff67"
     misc_feature    3772..3790
                     /label="MIKC_MADS"
                     /ApEinfo_revcolor="#75c6a9"
                     /ApEinfo_fwdcolor="#75c6a9"
     misc_feature    complement(3772..3790)
                     /label="MIKC_MADS"
                     /ApEinfo_revcolor="#f8d3a9"
                     /ApEinfo_fwdcolor="#f8d3a9"
     misc_feature    complement(3775..3787)
                     /label="MIKC_MADS"
                     /ApEinfo_revcolor="#b7e6d7"
                     /ApEinfo_fwdcolor="#b7e6d7"
     misc_feature    3825..3839
                     /label="ERF"
                     /ApEinfo_revcolor="#84b0dc"
                     /ApEinfo_fwdcolor="#84b0dc"
     misc_feature    3836..3850
                     /label="C2H2"
                     /ApEinfo_revcolor="#85dae9"
                     /ApEinfo_fwdcolor="#85dae9"
     misc_feature    complement(3837..3847)
                     /label="C2H2"
                     /ApEinfo_revcolor="#9eafd2"
                     /ApEinfo_fwdcolor="#9eafd2"
     misc_feature    complement(3839..3859)
                     /label="Dof"
                     /ApEinfo_revcolor="#84b0dc"
                     /ApEinfo_fwdcolor="#84b0dc"
     misc_feature    3839..3865
                     /label="Dof"
                     /ApEinfo_revcolor="#c6c9d1"
                     /ApEinfo_fwdcolor="#c6c9d1"
     misc_feature    3856..3870
                     /label="C2H2"
                     /ApEinfo_revcolor="#84b0dc"
                     /ApEinfo_fwdcolor="#84b0dc"
     misc_feature    3901..3915
                     /label="MYB"
                     /ApEinfo_revcolor="#c7b0e3"
                     /ApEinfo_fwdcolor="#c7b0e3"
     misc_feature    3902..3916
                     /label="MYB"
                     /ApEinfo_revcolor="#ffef86"
                     /ApEinfo_fwdcolor="#ffef86"
     misc_feature    3904..3918
                     /label="MYB"
                     /ApEinfo_revcolor="#f58a5e"
                     /ApEinfo_fwdcolor="#f58a5e"
     misc_feature    complement(3905..3918)
                     /label="MYB"
                     /ApEinfo_revcolor="#9eafd2"
                     /ApEinfo_fwdcolor="#9eafd2"
     misc_feature    3959..4288
                     /label="AT2G29080_5'UTR"
                     /ApEinfo_revcolor="#b7e6d7"
                     /ApEinfo_fwdcolor="#b7e6d7"
     misc_feature    4289..4292
                     /label="AATG Overhang"
                     /ApEinfo_revcolor="#b4abac"
                     /ApEinfo_fwdcolor="#b4abac"
     misc_feature    4290..5780
                     /label=" CYP76AD1"
                     /ApEinfo_revcolor="#c7b0e3"
                     /ApEinfo_fwdcolor="#c7b0e3"
     primer          complement(4458..4484)
                     /label="RUBY_Seq_R"
                     /note="sequence: TGGGCCGTGAATCTTGGCGAGGTTGGC"
                     /ApEinfo_revcolor="#faac61"
                     /ApEinfo_fwdcolor="#faac61"
     misc_feature    5847..6671
                     /label="DODA"
                     /ApEinfo_revcolor="#f8d3a9"
                     /ApEinfo_fwdcolor="#f8d3a9"
     misc_feature    6738..8246
                     /label="Glucosyltransferase"
                     /ApEinfo_revcolor="#9eafd2"
                     /ApEinfo_fwdcolor="#9eafd2"
     misc_feature    8247..8250
                     /label="GCTT Overhang"
                     /ApEinfo_revcolor="#b4abac"
                     /ApEinfo_fwdcolor="#b4abac"
     misc_feature    8251..8534
                     /label="AT2G29080_3'UTR"
                     /ApEinfo_revcolor="#d59687"
                     /ApEinfo_fwdcolor="#d59687"
     misc_feature    complement(8464..8470)
                     /label="MIKC_MADS"
                     /ApEinfo_revcolor="#b4abac"
                     /ApEinfo_fwdcolor="#b4abac"
     misc_feature    8535..8547
                     /label="AT2G29080_Terminator"
                     /ApEinfo_revcolor="#faac61"
                     /ApEinfo_fwdcolor="#faac61"
     misc_feature    8552..8575
                     /label="link2eb"
                     /ApEinfo_revcolor="#d59687"
                     /ApEinfo_fwdcolor="#d59687"
     misc_feature    complement(8593..8720)
                     /label="RB\short"
                     /ApEinfo_revcolor="#85dae9"
                     /ApEinfo_fwdcolor="#85dae9"
     misc_feature    complement(8739..9353)
                     /label="rep\(pMB1,\1\mutation)"
                     /ApEinfo_revcolor="#d6b295"
                     /ApEinfo_fwdcolor="#d6b295"
     rep_origin      8754..8754
                     /label="ORI"
                     /ApEinfo_revcolor="#84b0dc"
                     /ApEinfo_fwdcolor="#84b0dc"
     misc_feature    complement(9342..9342)
                     /label="T\to\C"
                     /ApEinfo_revcolor="#84b0dc"
                     /ApEinfo_fwdcolor="#84b0dc"
     CDS             complement(9516..10307)
                     /label="Kan\(no\BpiI)"
                     /ApEinfo_revcolor="#d59687"
                     /ApEinfo_fwdcolor="#d59687"
     misc_feature    complement(9825..9825)
                     /label="A\to\G\(BpiI\removed)"
                     /ApEinfo_revcolor="#f8d3a9"
                     /ApEinfo_fwdcolor="#f8d3a9"
     misc_feature    complement(10493..852)
                     /label="pVS1ori\short"
                     /ApEinfo_revcolor="#ffef86"
                     /ApEinfo_fwdcolor="#ffef86"
ORIGIN
        1 ttttgctcat tttctcttta cctcattaac tcaaatgagt tttgatttaa tttcagcggc
       61 cagcgcctgg acctcgcggg cagcgtcgcc ctcgggttct gattcaagaa cggttgtgcc
      121 ggcggcggca gtgcctgggt agctcacgcg ctgcgtgata cgggactcaa gaatgggcag
      181 ctcgtacccg gccagcgcct cggcaacctc accgccgatg cgcgtgcctt tgatcgcccg
      241 cgacacgaca aaggccgctt gtagccttcc atccgtgacc tcaatgcgct gcttaaccag
      301 ctccaccagg tcggcggtgg cccatatgtc gtaagggctt ggctgcaccg gaatcagcac
      361 gaagtcggct gccttgatcg cggacacagc caagtccgcc gcctggggcg ctccgtcgat
      421 cactacgaag tcgcgccggc cgatggcctt cacgtcgcgg tcaatcgtcg ggcggtcgat
      481 gccgacaacg gttagcggtt gatcttcccg cacggccgcc caatcgcggg cactgccctg
      541 gggatcggaa tcgactaaca gaacatcggc cccggcgagt tgcagggcgc gggctagatg
      601 ggttgcgatg gtcgtcttgc ctgacccgcc tttctggtta agtacagcga taaccttcat
      661 gcgttcccct tgcgtatttg tttatttact catcgcatca tatacgcagc gaccgcatga
      721 cgcaagctgt tttactcaaa tacacatcac ctttttagac ggcggcgctc ggtttcttca
      781 gcggccaagc tggccggcca ggccgccagc ttggcatcag acaaaccggc caggatttca
      841 tgcagccgca cggctgatgg gctgcctgta tcgagtggtg attttgtgcc gagctgccgg
      901 tcggggagct gttggctggc tggtggcagg atatattgtg gtgtaaacaa attgacgctt
      961 agacaactta ataacacatt gcggacgttt ttaatgtact ggggtggatg cagtgggccc
     1021 cactctgtgt gccgaattcg gatccggaga gcggagaatt aagggagtca cgttatgacc
     1081 cccgccgatg acgcgggaca agccgtttta cgtttggaac tgacagaacc gcaacgttga
     1141 aggagccact cagccgcggg tttctggagt ttaatgagct aagcacatac gtcagaaacc
     1201 attattgcgc gttcaaaagt cgcctaaggt cactatcagc tagcaaatat ttcttgtcaa
     1261 aaatgctcca ctgacgttcc ataaattccc ctcggtatcc aattagagtc tcatattcac
     1321 tctcaatcca aataatctgc accggatctg gatcgtttcg catgattgaa caagatggat
     1381 tgcacgcagg ttctccggcc gcttgggtgg agaggctatt cggctatgac tgggcacaac
     1441 agacaatcgg ctgctctgat gccgccgtgt tccggctgtc agcgcagggg cgcccggttc
     1501 tttttgtcaa gaccgacctg tccggtgccc tgaatgaact ccaggacgag gcagcgcggc
     1561 tatcgtggct ggccacgacg ggcgttcctt gcgcagctgt gctcgacgtt gtcactgaag
     1621 cgggaaggga ctggctgcta ttgggcgaag tgccggggca ggatctcctg tcatctcacc
     1681 ttgctcctgc cgagaaagta tccatcatgg ctgatgcaat gcggcggctg catacgcttg
     1741 atccggctac ctgcccattc gaccaccaag cgaaacatcg catcgagcga gcacgtactc
     1801 ggatggaagc cggtcttgtc gatcaggatg atctggacga agagcatcag gggctcgcgc
     1861 cagccgaact gttcgccagg ctcaaggcgc gtatgcccga cggcgaggat ctcgtcgtga
     1921 ctcatggcga tgcctgcttg ccgaatatca tggtggaaaa tggccgcttt tctggattca
     1981 tcgactgtgg ccggctgggt gtggcggacc gctatcagga catagcgttg gctacccgtg
     2041 atattgctga agagcttggc ggcgaatggg ctgaccgctt cctcgtgctt tacggtatcg
     2101 ccgctcccga ttcgcagcgc atcgccttct atcgccttct tgacgagttc ttctgagcgg
     2161 gactctggat ctagagtcaa gcagatcgtt caaacatttg gcaataaagt ttcttaagat
     2221 tgaatcctgt tgccggtctt gcgatgatta tcatataatt tctgttgaat tacgttaagc
     2281 atgtaataat taacatgtaa tgcatgacgt tatttatgag atgggttttt atgattagag
     2341 tcccgcaatt atacatttaa tacgcgatag aaaacaaaat atagcgcgca aactaggata
     2401 aattatcgcg cgcggtgtca tctatgttac tagatcgacg ctgcaagaat tcaagcttgg
     2461 agttccaact agctgttatt gctatcatgt tgtgacagtt gcgttgaaat atttgcgttt
     2521 gtgtttggat ccgaagcaaa cgccaaattt ggaatttgat attctctttt aacctcttgg
     2581 atcctaaatg ttcgatttat ccttttacat tttctccggc atcattttct acaatgcaat
     2641 aattccggat atttgtttga gattccgttc agacatataa tgagctgagg tagacgtaat
     2701 tgtttgtacg gaagcaaaaa cgtattataa ttatttactt gtaagttttt agttggtagt
     2761 attagtaagt tatacagagt tgtaaataaa ctaataattc gattagacca ccattatcaa
     2821 tattgttgta tgtaacaaac acggaagtac ataaatcgtt gagccgtgga aaggagacaa
     2881 aacatatttt tagtctcgtg ataaaacgag tcgccacgtg tccacagtcg ggtacgtgca
     2941 tgagatctaa cacactttat aactagctta cgtgggactc tcgacttcca taaaaacgaa
     3001 gaagattgaa atgaatctaa ttcattgtcc ccgatttgtc tctgtctaaa gtcagagaat
     3061 cagagattcg tttcagagta aaatgatttt gcattggtcc acttaagagt ctcttaacca
     3121 ttccaaaggt ttggtggaca aaacatgctc caaccctttc ttatccaatt tgtcccctct
     3181 tgtctctctt taattaagcc ctaccccaaa gtttttcaca tgatttgttc ttgaaagtgt
     3241 ctctctcaat ctttgttgtt tattattatt atttgatgtg aggcgactag aacgtgtaca
     3301 aagaaaagag gggagattgg ggattaacac gatcgatatt ccttttggat tagatacgtg
     3361 aagtacccga aatgtataag ttttaacata cactaaatta gtgtcagtaa taatcggcgt
     3421 aaatgagagg agtctttcaa aaacatacac tacatcttat atgtcgatca atagacatag
     3481 ttcataccca aaaaaatata caatacgatg gtataaggtg ccatgatttc caaattgagt
     3541 ttttgcttga tatcagttcc tatacattgt ttatgaggaa caagttatgt atatatgtct
     3601 ataattttat catatatata tatatatata tgataaaatt agtgattatt tatttgtttc
     3661 tcaattatga tttaaagagc cataattctt ctttagccaa aaaaaaaaaa aaaaagatag
     3721 aaccataatt ctttcattaa caacaatgca gataatttcg ttgatgatgg ttagtgtcct
     3781 ttttagttaa tattggttca ttactgaaaa taaaataaac tgatatgcta cggctacctc
     3841 ttcactttta ttttcaattt atgacaaaag ctatgcccat atgttctcca aggcccaata
     3901 tatgtaaaat taggcctatg aaccaaacac tggtttaata agaccggtaa gcacaagttg
     3961 gattcggaca ttatttagaa caaaaccggt tcaagagaat ctacagaaca caacaagtac
     4021 agagtctttt tgtctttgac atttcataaa ccttctcttc tctcgataaa cttcagatat
     4081 taaaaaaccc aaacttttat ttcccccaat caaaaaccct aatttcttct tatcttgttt
     4141 ggatttttca tttcttctgt ttgattttat tccacaaaca caataaaaaa gtttgcattt
     4201 tttcctcttc taagctcgtt tcagatcttc gatttcacca tttttataaa ctattatgcg
     4261 aacttagttt tgttctttgt gattttgtaa tgGATCATGC GACCCTCGCC ATGATCCTCG
     4321 CGATCTGGTT CATCAGCTTC CACTTCATCA AGCTGCTGTT CTCCCAGCAG ACCACCAAGC
     4381 TGCTTCCGCC AGGACCAAAG CCGCTTCCGA TCATCGGCAA CATCCTTGAG GTGGGCAAGA
     4441 AGCCGCATCG GTCCTTCGCC AACCTCGCCA AGATTCACGG CCCACTCATT TCCCTCAGAC
     4501 TCGGCTCTGT GACCACCATC GTTGTGTCCT CTGCCGACGT GGCCAAAGAG ATGTTCCTCA
     4561 AGAAGGATCA CCCGCTCTCC AACCGCACGA TCCCGAATAG TGTTACAGCC GGCGACCACC
     4621 ACAAGCTCAC CATGTCTTGG CTCCCGGTGT CTCCGAAGTG GCGCAACTTC CGCAAGATTA
     4681 CCGCCGTGCA TCTGCTCTCC CCACAGAGAC TCGATGCCTG CCAGACATTC AGGCACGCCA
     4741 AGGTGCAGCA GCTCTACGAG TACGTTCAAG AGTGCGCCCA GAAAGGCCAG GCCGTGGATA
     4801 TTGGCAAGGC CGCCTTTACG ACCAGCCTCA ACCTCCTCAG CAAGCTGTTC TTCAGCGTCG
     4861 AGCTGGCGCA CCACAAGTCC CATACCAGCC AAGAGTTCAA AGAGCTGATC TGGAACATCA
     4921 TGGAAGATAT AGGCAAGCCG AACTACGCCG ACTACTTCCC GATTCTCGGC TGCGTTGACC
     4981 CATCTGGCAT TAGAAGAAGG CTCGCCTGCT CCTTCGACAA GCTGATCGCC GTGTTCCAGG
     5041 GCATCATCTG CGAGAGACTC GCCCCAGATT CCTCCACCAC AACTACCACC ACCACCGACG
     5101 ACGTGCTCGA TGTGCTCCTC CAGCTGTTCA AGCAGAACGA GCTGACGATG GGCGAGATCA
     5161 ACCACCTCCT CGTGGACATC TTCGACGCCG GCACCGATAC CACATCCTCC ACATTCGAGT
     5221 GGGTGATGAC CGAGCTGATC CGCAATCCAG AGATGATGGA AAAGGCCCAA GAGGAAATCA
     5281 AGCAGGTCCT CGGCAAGGAC AAGCAGATCC AAGAGTCCGA CATCATCAAC CTGCCGTACC
     5341 TCCAGGCGAT CATCAAAGAG ACACTCCGCC TCCATCCGCC GACCGTGTTC TTGCTCCCAA
     5401 GAAAGGCCGA CACCGATGTC GAGCTGTACG GCTACATCGT GCCGAAGGAT GCCCAGATCC
     5461 TCGTGAACCT CTGGGCCATT GGCAGGGACC CAAACGCCTG GCAGAACGCC GATATTTTCA
     5521 GCCCAGAGCG CTTCATCGGC TGCGAGATCG ATGTTAAGGG CCGCGATTTC GGCCTCCTTC
     5581 CATTTGGCGC TGGCCGCAGA ATTTGCCCAG GCATGAATCT CGCCATCAGG ATGCTCACCC
     5641 TCATGCTCGC CACACTCCTC CAGTTCTTCA ACTGGAAGCT CGAAGGCGAC ATCTCCCCGA
     5701 AGGACCTCGA CATGGACGAG AAGTTCGGCA TTGCGCTCCA AAAGACCAAG CCGCTCAAGC
     5761 TCATCCCGAT TCCGCGCTAC GGAAGCGGAG CTACTAACTT CAGCCTGCTG AAGCAGGCTG
     5821 GAGACGTGGA GGAGAACCCT GGACCTATGA AGATGATGAA CGGCGAGGAC GCCAACGACC
     5881 AGATGATCAA AGAGTCCTTC TTCATCACCC ACGGCAACCC GATCCTCACC GTCGAGGATA
     5941 CACATCCGCT CAGGCCGTTC TTCGAGACAT GGCGCGAGAA GATTTTCTCC AAGAAGCCGA
     6001 AGGCCATCCT CATCATCTCC GGCCACTGGG AGACAGTGAA GCCAACCGTG AACGCCGTGC
     6061 ACATCAACGA CACCATCCAC GACTTCGACG ACTACCCAGC CGCCATGTAC CAGTTCAAGT
     6121 ACCCAGCTCC AGGCGAGCCA GAGCTTGCGA GAAAGGTGGA AGAGATCCTC AAGAAGTCCG
     6181 GGTTCGAGAC AGCCGAGACA GACCAAAAGA GGGGCCTTGA TCACGGCGCC TGGGTTCCAC
     6241 TCATGCTCAT GTATCCAGAG GCGGACATCC CGGTGTGCCA GCTCTCAGTT CAGCCACATC
     6301 TCGACGGCAC CTACCACTAC AATCTCGGCA GAGCCCTCGC GCCGCTCAAG AATGATGGCG
     6361 TGCTCATTAT TGGCTCCGGC AGCGCCACAC ATCCACTCGA TGAGACACCG CACTACTTCG
     6421 ATGGTGTTGC CCCTTGGGCC GCTGCCTTCG ATTCTTGGCT TAGGAAGGCC CTCATCAACG
     6481 GCCGCTTCGA GGAAGTGAAC ATCTACGAGA GCAAGGCCCC GAACTGGAAG CTCGCCCATC
     6541 CATTTCCAGA GCACTTCTAC CCGCTCCACG TTGTGCTCGG CGCTGCTGGT GAAAAGTGGA
     6601 AGGCCGAGCT GATCCACTCC TCCTGGGATC ATGGCACACT TTGCCACGGC TCCTACAAGT
     6661 TCACCTCCGC CGGTTCAGGT GCCACTAATT TTTCTCTCTT GAAACAGGCC GGTGACGTTG
     6721 AAGAGAACCC AGGTCCAATG ACCGCCATCA AGATGAACAC CAACGGCGAG GGCGAGACAC
     6781 AGCACATCCT CATGATCCCG TTCATGGCGC AGGGCCACCT CAGGCCATTT CTCGAACTCG
     6841 CCATGTTCCT CTACAAGCGC TCCCACGTGA TCATCACCCT GCTCACAACT CCGCTCAACG
     6901 CCGGCTTCCT CAGGCACCTC CTTCACCACC ATTCCTACTC CTCCAGCGGC ATCAGGATCG
     6961 TCGAGCTGCC ATTCAACTCC ACCAACCACG GACTCCCACC GGGCATCGAG AACACCGATA
     7021 AGCTCACACT CCCGCTCGTG GTGTCCCTCT TCCATTCCAC CATCAGCCTC GATCCGCACC
     7081 TCCGCGATTA CATCTCCAGG CATTTCAGCC CAGCCAGGCC ACCACTCTGC GTGATCCATG
     7141 ATGTGTTCCT CGGCTGGGTT GACCAGGTGG CCAAGGATGT GGGCTCTACA GGCGTGGTGT
     7201 TCACAACAGG CGGCGCTTAT GGCACATCCG CCTACGTGTC CATCTGGAAC GATCTCCCGC
     7261 ACCAGAACTA CTCCGACGAC CAAGAGTTCC CGCTGCCAGG CTTCCCAGAG AACCATAAGT
     7321 TCCGCAGGTC CCAGCTCCAT CGGTTCCTCA GATATGCCGA CGGCTCCGAC GATTGGTCCA
     7381 AGTATTTCCA GCCGCAGCTC CGCCAGTCCA TGAAGTCTTT TGGCTGGCTC TGCAACTCCG
     7441 TGGAAGAGAT CGAGACACTC GGCTTCTCCA TCCTCCGCAA CTACACCAAG CTGCCGATCT
     7501 GGGGCATCGG CCCACTTATT GCTTCCCCAG TGCAGCACTC CTCCTCCGAC AACAATTCAA
     7561 CAGGCGCCGA GTTCGTGCAG TGGCTCAGCC TCAAAGAGCC GGACTCCGTC CTCTACATCT
     7621 CCTTCGGCTC CCAGAACACG ATCAGCCCGA CGCAGATGAT GGAACTCGCT GCTGGCCTTG
     7681 AGTCCTCCGA GAAGCCATTC CTCTGGGTGA TCAGAGCCCC GTTCGGCTTC GACATCAACG
     7741 AAGAGATGCG CCCAGAGTGG CTGCCAGAGG GCTTTGAGGA ACGCATGAAG GTGAAGAAAC
     7801 AGGGCAAGCT CGTGTACAAG CTCGGCCCGC AGCTTGAGAT CCTCAACCAT GAATCCATCG
     7861 GCGGCTTTCT CACCCACTGC GGATGGAACA GCATCCTTGA GTCTCTTCGC GAGGGCGTTC
     7921 CGATGCTTGG ATGGCCACTT GCTGCCGAGC AGGCCTACAA CCTCAAGTAC CTCGAAGATG
     7981 AGATGGGCGT CGCGGTTGAG CTTGCTAGAG GCCTCGAAGG CGAGATCTCC AAAGAGAAGG
     8041 TCAAGCGCAT CGTCGAGATG ATCCTTGAGC GCAACGAGGG CTCCAAAGGC TGGGAGATGA
     8101 AGAATCGCGC CGTGGAAATG GGCAAAAAGC TCAAGGACGC CGTGAACGAG GAAAAAGAGC
     8161 TGAAGGGCTC CTCCGTGAAG GCGATCGACG ATTTCCTCGA CGCCGTCATG CAGGCCAAAC
     8221 TTGAGCCAAG CCTCCAGTGA TAGTGAgctt gagaaacgtc actgttacaa ctgtaaattt
     8281 gatcaagtat gcaataacac aattcaaaaa aagcattctc ttgttcttca atgtttttag
     8341 tgacgacgga atttgttagc aatgaacatt ttttgttttc taaattattg cttctaataa
     8401 gatttttatt tgcttttcag tctcattctt atagtttgcg ttttgtaata aaggattgaa
     8461 tatgatgatg atattgttac atcttccaat atttaccaaa taccatcatg taagaatgat
     8521 ggcatcatgt gtctaaacat cttaagccgc tactagagga tgcacatgtg accgagggac
     8581 acgaagtggt ttaaactatc agtgtttgac aggatatatt ggcgggtaaa cctaagagaa
     8641 aagagcgttt attagaataa tcggatattt aaaagggcgt gaaaaggttt atccgttcgt
     8701 ccatttgtat gtgccaacca caggaaccgt aaaaaggccg cgttgctggc gtttttccat
     8761 aggctccgcc cccctgacga gcatcacaaa aatcgacgct caagtcagag gtggcgaaac
     8821 ccgacaggac tataaagata ccaggcgttt ccccctggaa gctccctcgt gcgctctcct
     8881 gttccgaccc tgccgcttac cggatacctg tccgcctttc tcccttcggg aagcgtggcg
     8941 ctttctcata gctcacgctg taggtatctc agttcggtgt aggtcgttcg ctccaagctg
     9001 ggctgtgtgc acgaaccccc cgttcagccc gaccgctgcg ccttatccgg taactatcgt
     9061 cttgagtcca acccggtaag acacgactta tcgccactgg cagcagccac tggtaacagg
     9121 attagcagag cgaggtatgt aggcggtgct acagagttct tgaagtggtg gcctaactac
     9181 ggctacacta gaaggacagt atttggtatc tgcgctctgc tgaagccagt taccttcgga
     9241 aaaagagttg gtagctcttg atccggcaaa caaaccaccg ctggtagcgg tggttttttt
     9301 gtttgcaagc agcagattac gcgcagaaaa aaaggatctc aggaagatcc tttgatcttt
     9361 tctacggggt ctgacgctca gtggaacgaa aactcacgtt aagggatttt ggtcatgaga
     9421 ttatcaaaaa ggatcttcac ctagatcctt ttaaattaaa aatgaagttt taaatcaatc
     9481 taaagtatat atgagtaaac ttggtctgac agctaaaaca attcatccag taaaatataa
     9541 tattttattt tctcccaatc aggcttgatc cccagtaagt caaaaaatag ctcgacatac
     9601 tgttcttccc cgatatcctc cctgatcgac cggacgcaga aggcaatgtc ataccacttg
     9661 tccgccctgc cgcttctccc aagatcaata aagccactta ctttgccatc tttcacaaag
     9721 atgttgctgt ctcccaggtc gccgtgggaa aagacaagtt cctcttcggg cttttccgtc
     9781 tttaaaaaat catacagctc gcgcggatct ttaaatggag tgtcctcttc ccagttttcg
     9841 caatccacat cggccagatc gttattcagt aagtaatcca attcggctaa gcggctgtct
     9901 aagctattcg tatagggaca atccgatatg tcgatggagt gaaagagcct gatgcactcc
     9961 gcatacagct cgataatctt ttcagggctt tgttcatctt catactcttc cgagcaaagg
    10021 acgccatcgg cctcactcat gagcagattg ctccagccat catgccgttc aaagtgcagg
    10081 acctttggaa caggcagctt tccttccagc catagcatca tgtccttttc ccgttccaca
    10141 tcataggtgg tccctttata ccggctgtcc gtcattttta aatataggtt ttcattttct
    10201 cccaccagct tatatacctt agcaggagac attccttccg tatcttttac gcagcggtat
    10261 ttttcgatca gttttttcaa ttccggtgat attctcattt tagccatact cttccttttt
    10321 caatattatt gaagcattta tcagggttat tgtctcatga gcggatacat atttgaatgt
    10381 atttagaaaa ataaacaaat aggggttccg cgcacgaatt ggccagcgct gccatttttg
    10441 gggtgaggcc gttcgcggcc gaggggcgca gcccctgggg ggatgggagc tcggtgcctt
    10501 gatgtgggcg ccggcggtcg agtggcgacg gcgcggcttg tccgcgccct ggtagattgc
    10561 ctggccgtag gccagccatt tttgagcggc cagcggccgc gataggccga cgcgaagcgg
    10621 cggggcgtag ggagcgcagc gaccgaaggg taggcgcttt ttgcagctct tcggctgtgc
    10681 gctggccaga cagttatgca caggccaggc gggttttaag agttttaata agttttaaag
    10741 agttttaggc ggaaaaatcg ccttttttct cttttatatc agtcacttac atgtgtgacc
    10801 ggttcccaat gtacggcttt gggttcccaa tgtacgggtt ccggttccca atgtacggct
    10861 ttgggttccc aatgtacgtg ctatccacag gaaagaagct ttttcgacct ttttcccctg
    10921 ctagggcaat ttgccctagc atctgctccg tacattagga accggcggat gcttcgccct
    10981 cgatcaggtt gcggtagcgc atgactagga tcgggccagc ctgccccgcc tcctccttca
    11041 aatcgtactc cggcaggtca tttgacccga tcagcttgcg cacggtgaaa cagaacttct
    11101 tgaactctcc ggcgctgcca ctgcgttcgt agatcgtctt gaacaaccat ctggcttctg
    11161 ccttgcctgc ggcgcggcgt gccaggcggt agagaaaacg gccgatgccg ggatcgatca
    11221 aaaagtaatc ggggtgaacc gtcagcacgt ccgggttctt gccttctgtg atctcgcggt
    11281 acatccaatc agctagctcg atctcgatgt actccggccg cccggtttcg ctctttacga
    11341 tcttgtagcg gctaatcaag gcttcaccct cggataccgt caccaggcgg ccgttcttgg
    11401 ccttcttcgt acgctgcatg gcaacgtgcg tggtgtttaa ccgaatgcag gtttctacca
    11461 ggtcgtcttt ctgctttccg ccatcggctc gccggcagaa cttgagtacg tccgcaacgt
    11521 gtggacggaa cacgcggccg ggcttgtctc ccttcccttc ccggtatcgg ttcatggatt
    11581 cggttagatg ggaaaccgcc atcagtacca ggtcgtaatc ccacacactg gccatgccgg
    11641 ccggccctgc ggaaacctct acgtgcccgt ctggaagctc gtagcggatc acctcgccag
    11701 ctcgtcggtc acgcttcgac agacggaaaa cggccacgtc catgatgctg cgactatcgc
    11761 gggtgcccac gtcatagagc atcggaacga aaaaatctgg ttgctcgtcg cccttgggcg
    11821 gcttcctaat cgacggcgca ccggctgccg gcggttgccg ggattctttg cggattcgat
    11881 cagcggccgc ttgccacgat tcaccggggc gtgcttctgc ctcgatgcgt tgccgctggg
    11941 cggcctgcgc ggccttcaac ttctccacca ggtcatcacc cagcgccgcg ccgatttgta
    12001 ccgggccgga tggtttgcga ccgtcacgcc gattcctcgg gcttgggggt tccagtgcca
    12061 ttgcagggcc ggcagacaac ccagccgctt acgcctggcc aaccgcccgt tcctccacac
    12121 atggggcatt ccacggcgtc ggtgcctggt tgttcttgat tttccatgcc gcctccttta
    12181 gccgctaaaa ttcatctact catttattca tttgctcatt tactctggta gctgcgcgat
    12241 gtattcagat agcagctcgg taatggtctt gccttggcgt accgcgtaca tcttcagctt
    12301 ggtgtgatcc tccgccggca actgaaagtt gacccgcttc atggctggcg tgtctgccag
    12361 gctggccaac gttgcagcct tgctgctgcg tgcgctcgga cggccggcac ttagcgtgtt
    12421 tgtgc
//
