# Supplementary material for: Building a pipeline to identify and engineer constitutive and repressible promoters
Source: Quant Plant Biol. 2023 Oct 19;4:e12. doi: 10.1017/qpb.2023.10 (PMC10600573; doi:10.1017/qpb.2023.10)
Supplement: Yang and Nemhauser supplementary material 6 — Yang and Nemhauser supplementary material [file S2632882823000103sup006.zip › Genebank/Level2/RUBY/pich86966-33730ruby.gb]

LOCUS       pICH86966-33730:RUBY   11166 bp ds-DNA     circular     02-FEB-2022
DEFINITION  .
FEATURES             Location/Qualifiers
     misc_feature    1807..1954
                     /label="LB"
                     /ApEinfo_revcolor="#b1ff67"
                     /ApEinfo_fwdcolor="#b1ff67"
     promoter        2003..2302
                     /label="nos\prom"
                     /ApEinfo_revcolor="#ffef86"
                     /ApEinfo_fwdcolor="#ffef86"
     CDS             2315..3106
                     /label="Kan"
                     /ApEinfo_revcolor="#b7e6d7"
                     /ApEinfo_fwdcolor="#b7e6d7"
     terminator      3124..3391
                     /label="nos\term"
                     /ApEinfo_revcolor="#b4abac"
                     /ApEinfo_fwdcolor="#b4abac"
     misc_feature    3416..3681
                     /label="AT2G33730_Promoter"
                     /ApEinfo_revcolor="#ff9ccd"
                     /ApEinfo_fwdcolor="#ff9ccd"
     misc_feature    3416..8241
                     /label="RUBY"
                     /ApEinfo_revcolor="#c6c9d1"
                     /ApEinfo_fwdcolor="#c6c9d1"
     misc_feature    3427..3437
                     /label="C2H2"
                     /ApEinfo_revcolor="#b1ff67"
                     /ApEinfo_fwdcolor="#b1ff67"
     misc_feature    3428..3438
                     /label="MYB"
                     /ApEinfo_revcolor="#75c6a9"
                     /ApEinfo_fwdcolor="#75c6a9"
     misc_feature    complement(3477..3484)
                     /label="C2H2"
                     /ApEinfo_revcolor="#faac61"
                     /ApEinfo_fwdcolor="#faac61"
     misc_feature    complement(3547..3561)
                     /label="LBD"
                     /ApEinfo_revcolor="#c7b0e3"
                     /ApEinfo_fwdcolor="#c7b0e3"
     misc_feature    complement(3547..3563)
                     /label="LBD"
                     /ApEinfo_revcolor="#84b0dc"
                     /ApEinfo_fwdcolor="#84b0dc"
     misc_feature    3553..3567
                     /label="Trihelix"
                     /ApEinfo_revcolor="#f8d3a9"
                     /ApEinfo_fwdcolor="#f8d3a9"
     misc_feature    3596..3605
                     /label="CPP"
                     /ApEinfo_revcolor="#ffef86"
                     /ApEinfo_fwdcolor="#ffef86"
     misc_feature    complement(3597..3611)
                     /label="CPP"
                     /ApEinfo_revcolor="#f58a5e"
                     /ApEinfo_fwdcolor="#f58a5e"
     misc_feature    3628..3645
                     /label="Trihelix"
                     /ApEinfo_revcolor="#b7e6d7"
                     /ApEinfo_fwdcolor="#b7e6d7"
     misc_feature    complement(3645..3658)
                     /label="HSF"
                     /ApEinfo_revcolor="#9eafd2"
                     /ApEinfo_fwdcolor="#9eafd2"
     misc_feature    3645..3659
                     /label="HSF"
                     /ApEinfo_revcolor="#85dae9"
                     /ApEinfo_fwdcolor="#85dae9"
     misc_feature    3682..3803
                     /label="AT2G33730_5'UTR"
                     /ApEinfo_revcolor="#f8d3a9"
                     /ApEinfo_fwdcolor="#f8d3a9"
     misc_feature    3804..3807
                     /label="AATG Overhang"
                     /ApEinfo_revcolor="#b4abac"
                     /ApEinfo_fwdcolor="#b4abac"
     misc_feature    3805..5295
                     /label=" CYP76AD1"
                     /ApEinfo_revcolor="#c7b0e3"
                     /ApEinfo_fwdcolor="#c7b0e3"
     primer          complement(3973..3999)
                     /label="RUBY_Seq_R"
                     /note="sequence: TGGGCCGTGAATCTTGGCGAGGTTGGC"
                     /ApEinfo_revcolor="#faac61"
                     /ApEinfo_fwdcolor="#faac61"
     misc_feature    5362..6186
                     /label="DODA"
                     /ApEinfo_revcolor="#f8d3a9"
                     /ApEinfo_fwdcolor="#f8d3a9"
     misc_feature    6253..7761
                     /label="Glucosyltransferase"
                     /ApEinfo_revcolor="#9eafd2"
                     /ApEinfo_fwdcolor="#9eafd2"
     misc_feature    7762..7765
                     /label="GCTT Overhang"
                     /ApEinfo_revcolor="#b4abac"
                     /ApEinfo_fwdcolor="#b4abac"
     misc_feature    7766..8163
                     /label="AT2G33730_3'UTR"
                     /ApEinfo_revcolor="#85dae9"
                     /ApEinfo_fwdcolor="#85dae9"
     misc_feature    8164..8241
                     /label="AT2G33730_Terminator"
                     /ApEinfo_revcolor="#ff9ccd"
                     /ApEinfo_fwdcolor="#ff9ccd"
     misc_feature    8246..8269
                     /label="link2eb"
                     /ApEinfo_revcolor="#d59687"
                     /ApEinfo_fwdcolor="#d59687"
     misc_feature    complement(8287..8414)
                     /label="RB\short"
                     /ApEinfo_revcolor="#85dae9"
                     /ApEinfo_fwdcolor="#85dae9"
     misc_feature    complement(8433..9047)
                     /label="rep\(pMB1,\1\mutation)"
                     /ApEinfo_revcolor="#d6b295"
                     /ApEinfo_fwdcolor="#d6b295"
     rep_origin      8448..8448
                     /label="ORI"
                     /ApEinfo_revcolor="#84b0dc"
                     /ApEinfo_fwdcolor="#84b0dc"
     misc_feature    complement(9036..9036)
                     /label="T\to\C"
                     /ApEinfo_revcolor="#84b0dc"
                     /ApEinfo_fwdcolor="#84b0dc"
     CDS             complement(9210..10001)
                     /label="Kan\(no\BpiI)"
                     /ApEinfo_revcolor="#d59687"
                     /ApEinfo_fwdcolor="#d59687"
     misc_feature    complement(9519..9519)
                     /label="A\to\G\(BpiI\removed)"
                     /ApEinfo_revcolor="#f8d3a9"
                     /ApEinfo_fwdcolor="#f8d3a9"
     misc_feature    complement(10187..1805)
                     /label="pVS1ori\short"
                     /ApEinfo_revcolor="#ffef86"
                     /ApEinfo_fwdcolor="#ffef86"
ORIGIN
        1 gctttccgcc atcggctcgc cggcagaact tgagtacgtc cgcaacgtgt ggacggaaca
       61 cgcggccggg cttgtctccc ttcccttccc ggtatcggtt catggattcg gttagatggg
      121 aaaccgccat cagtaccagg tcgtaatccc acacactggc catgccggcc ggccctgcgg
      181 aaacctctac gtgcccgtct ggaagctcgt agcggatcac ctcgccagct cgtcggtcac
      241 gcttcgacag acggaaaacg gccacgtcca tgatgctgcg actatcgcgg gtgcccacgt
      301 catagagcat cggaacgaaa aaatctggtt gctcgtcgcc cttgggcggc ttcctaatcg
      361 acggcgcacc ggctgccggc ggttgccggg attctttgcg gattcgatca gcggccgctt
      421 gccacgattc accggggcgt gcttctgcct cgatgcgttg ccgctgggcg gcctgcgcgg
      481 ccttcaactt ctccaccagg tcatcaccca gcgccgcgcc gatttgtacc gggccggatg
      541 gtttgcgacc gtcacgccga ttcctcgggc ttgggggttc cagtgccatt gcagggccgg
      601 cagacaaccc agccgcttac gcctggccaa ccgcccgttc ctccacacat ggggcattcc
      661 acggcgtcgg tgcctggttg ttcttgattt tccatgccgc ctcctttagc cgctaaaatt
      721 catctactca tttattcatt tgctcattta ctctggtagc tgcgcgatgt attcagatag
      781 cagctcggta atggtcttgc cttggcgtac cgcgtacatc ttcagcttgg tgtgatcctc
      841 cgccggcaac tgaaagttga cccgcttcat ggctggcgtg tctgccaggc tggccaacgt
      901 tgcagccttg ctgctgcgtg cgctcggacg gccggcactt agcgtgtttg tgcttttgct
      961 cattttctct ttacctcatt aactcaaatg agttttgatt taatttcagc ggccagcgcc
     1021 tggacctcgc gggcagcgtc gccctcgggt tctgattcaa gaacggttgt gccggcggcg
     1081 gcagtgcctg ggtagctcac gcgctgcgtg atacgggact caagaatggg cagctcgtac
     1141 ccggccagcg cctcggcaac ctcaccgccg atgcgcgtgc ctttgatcgc ccgcgacacg
     1201 acaaaggccg cttgtagcct tccatccgtg acctcaatgc gctgcttaac cagctccacc
     1261 aggtcggcgg tggcccatat gtcgtaaggg cttggctgca ccggaatcag cacgaagtcg
     1321 gctgccttga tcgcggacac agccaagtcc gccgcctggg gcgctccgtc gatcactacg
     1381 aagtcgcgcc ggccgatggc cttcacgtcg cggtcaatcg tcgggcggtc gatgccgaca
     1441 acggttagcg gttgatcttc ccgcacggcc gcccaatcgc gggcactgcc ctggggatcg
     1501 gaatcgacta acagaacatc ggccccggcg agttgcaggg cgcgggctag atgggttgcg
     1561 atggtcgtct tgcctgaccc gcctttctgg ttaagtacag cgataacctt catgcgttcc
     1621 ccttgcgtat ttgtttattt actcatcgca tcatatacgc agcgaccgca tgacgcaagc
     1681 tgttttactc aaatacacat caccttttta gacggcggcg ctcggtttct tcagcggcca
     1741 agctggccgg ccaggccgcc agcttggcat cagacaaacc ggccaggatt tcatgcagcc
     1801 gcacggctga tgggctgcct gtatcgagtg gtgattttgt gccgagctgc cggtcgggga
     1861 gctgttggct ggctggtggc aggatatatt gtggtgtaaa caaattgacg cttagacaac
     1921 ttaataacac attgcggacg tttttaatgt actggggtgg atgcagtggg ccccactctg
     1981 tgtgccgaat tcggatccgg agagcggaga attaagggag tcacgttatg acccccgccg
     2041 atgacgcggg acaagccgtt ttacgtttgg aactgacaga accgcaacgt tgaaggagcc
     2101 actcagccgc gggtttctgg agtttaatga gctaagcaca tacgtcagaa accattattg
     2161 cgcgttcaaa agtcgcctaa ggtcactatc agctagcaaa tatttcttgt caaaaatgct
     2221 ccactgacgt tccataaatt cccctcggta tccaattaga gtctcatatt cactctcaat
     2281 ccaaataatc tgcaccggat ctggatcgtt tcgcatgatt gaacaagatg gattgcacgc
     2341 aggttctccg gccgcttggg tggagaggct attcggctat gactgggcac aacagacaat
     2401 cggctgctct gatgccgccg tgttccggct gtcagcgcag gggcgcccgg ttctttttgt
     2461 caagaccgac ctgtccggtg ccctgaatga actccaggac gaggcagcgc ggctatcgtg
     2521 gctggccacg acgggcgttc cttgcgcagc tgtgctcgac gttgtcactg aagcgggaag
     2581 ggactggctg ctattgggcg aagtgccggg gcaggatctc ctgtcatctc accttgctcc
     2641 tgccgagaaa gtatccatca tggctgatgc aatgcggcgg ctgcatacgc ttgatccggc
     2701 tacctgccca ttcgaccacc aagcgaaaca tcgcatcgag cgagcacgta ctcggatgga
     2761 agccggtctt gtcgatcagg atgatctgga cgaagagcat caggggctcg cgccagccga
     2821 actgttcgcc aggctcaagg cgcgtatgcc cgacggcgag gatctcgtcg tgactcatgg
     2881 cgatgcctgc ttgccgaata tcatggtgga aaatggccgc ttttctggat tcatcgactg
     2941 tggccggctg ggtgtggcgg accgctatca ggacatagcg ttggctaccc gtgatattgc
     3001 tgaagagctt ggcggcgaat gggctgaccg cttcctcgtg ctttacggta tcgccgctcc
     3061 cgattcgcag cgcatcgcct tctatcgcct tcttgacgag ttcttctgag cgggactctg
     3121 gatctagagt caagcagatc gttcaaacat ttggcaataa agtttcttaa gattgaatcc
     3181 tgttgccggt cttgcgatga ttatcatata atttctgttg aattacgtta agcatgtaat
     3241 aattaacatg taatgcatga cgttatttat gagatgggtt tttatgatta gagtcccgca
     3301 attatacatt taatacgcga tagaaaacaa aatatagcgc gcaaactagg ataaattatc
     3361 gcgcgcggtg tcatctatgt tactagatcg acgctgcaag aattcaagct tggagaaaga
     3421 cagaattagt gtagttggtt taatccctaa tgatgaatga actgtgtcac accacactac
     3481 tacaagcgag ttctctaacc cttgaaatgg gtttgtaatc ttcacccaag agaaaatcta
     3541 actactctac ataatctccg ctgaaaaaac actaatgggc ctaaaaacaa aattagattt
     3601 gaattcggaa tgcaaaagaa aaactaatgg gcctaaaacc cttgagagtt tgctagaatt
     3661 ggggggtttt ggaaaaatgt agaaaaagag aatccaagtg aaaaagaaat cagagcgaga
     3721 gaagaagaga agaaaggttc taggtcttgt ttgctttccc ctcctgctaa tcgaccaagc
     3781 gaataatctc cagctaacca ccgaatgGAT CATGCGACCC TCGCCATGAT CCTCGCGATC
     3841 TGGTTCATCA GCTTCCACTT CATCAAGCTG CTGTTCTCCC AGCAGACCAC CAAGCTGCTT
     3901 CCGCCAGGAC CAAAGCCGCT TCCGATCATC GGCAACATCC TTGAGGTGGG CAAGAAGCCG
     3961 CATCGGTCCT TCGCCAACCT CGCCAAGATT CACGGCCCAC TCATTTCCCT CAGACTCGGC
     4021 TCTGTGACCA CCATCGTTGT GTCCTCTGCC GACGTGGCCA AAGAGATGTT CCTCAAGAAG
     4081 GATCACCCGC TCTCCAACCG CACGATCCCG AATAGTGTTA CAGCCGGCGA CCACCACAAG
     4141 CTCACCATGT CTTGGCTCCC GGTGTCTCCG AAGTGGCGCA ACTTCCGCAA GATTACCGCC
     4201 GTGCATCTGC TCTCCCCACA GAGACTCGAT GCCTGCCAGA CATTCAGGCA CGCCAAGGTG
     4261 CAGCAGCTCT ACGAGTACGT TCAAGAGTGC GCCCAGAAAG GCCAGGCCGT GGATATTGGC
     4321 AAGGCCGCCT TTACGACCAG CCTCAACCTC CTCAGCAAGC TGTTCTTCAG CGTCGAGCTG
     4381 GCGCACCACA AGTCCCATAC CAGCCAAGAG TTCAAAGAGC TGATCTGGAA CATCATGGAA
     4441 GATATAGGCA AGCCGAACTA CGCCGACTAC TTCCCGATTC TCGGCTGCGT TGACCCATCT
     4501 GGCATTAGAA GAAGGCTCGC CTGCTCCTTC GACAAGCTGA TCGCCGTGTT CCAGGGCATC
     4561 ATCTGCGAGA GACTCGCCCC AGATTCCTCC ACCACAACTA CCACCACCAC CGACGACGTG
     4621 CTCGATGTGC TCCTCCAGCT GTTCAAGCAG AACGAGCTGA CGATGGGCGA GATCAACCAC
     4681 CTCCTCGTGG ACATCTTCGA CGCCGGCACC GATACCACAT CCTCCACATT CGAGTGGGTG
     4741 ATGACCGAGC TGATCCGCAA TCCAGAGATG ATGGAAAAGG CCCAAGAGGA AATCAAGCAG
     4801 GTCCTCGGCA AGGACAAGCA GATCCAAGAG TCCGACATCA TCAACCTGCC GTACCTCCAG
     4861 GCGATCATCA AAGAGACACT CCGCCTCCAT CCGCCGACCG TGTTCTTGCT CCCAAGAAAG
     4921 GCCGACACCG ATGTCGAGCT GTACGGCTAC ATCGTGCCGA AGGATGCCCA GATCCTCGTG
     4981 AACCTCTGGG CCATTGGCAG GGACCCAAAC GCCTGGCAGA ACGCCGATAT TTTCAGCCCA
     5041 GAGCGCTTCA TCGGCTGCGA GATCGATGTT AAGGGCCGCG ATTTCGGCCT CCTTCCATTT
     5101 GGCGCTGGCC GCAGAATTTG CCCAGGCATG AATCTCGCCA TCAGGATGCT CACCCTCATG
     5161 CTCGCCACAC TCCTCCAGTT CTTCAACTGG AAGCTCGAAG GCGACATCTC CCCGAAGGAC
     5221 CTCGACATGG ACGAGAAGTT CGGCATTGCG CTCCAAAAGA CCAAGCCGCT CAAGCTCATC
     5281 CCGATTCCGC GCTACGGAAG CGGAGCTACT AACTTCAGCC TGCTGAAGCA GGCTGGAGAC
     5341 GTGGAGGAGA ACCCTGGACC TATGAAGATG ATGAACGGCG AGGACGCCAA CGACCAGATG
     5401 ATCAAAGAGT CCTTCTTCAT CACCCACGGC AACCCGATCC TCACCGTCGA GGATACACAT
     5461 CCGCTCAGGC CGTTCTTCGA GACATGGCGC GAGAAGATTT TCTCCAAGAA GCCGAAGGCC
     5521 ATCCTCATCA TCTCCGGCCA CTGGGAGACA GTGAAGCCAA CCGTGAACGC CGTGCACATC
     5581 AACGACACCA TCCACGACTT CGACGACTAC CCAGCCGCCA TGTACCAGTT CAAGTACCCA
     5641 GCTCCAGGCG AGCCAGAGCT TGCGAGAAAG GTGGAAGAGA TCCTCAAGAA GTCCGGGTTC
     5701 GAGACAGCCG AGACAGACCA AAAGAGGGGC CTTGATCACG GCGCCTGGGT TCCACTCATG
     5761 CTCATGTATC CAGAGGCGGA CATCCCGGTG TGCCAGCTCT CAGTTCAGCC ACATCTCGAC
     5821 GGCACCTACC ACTACAATCT CGGCAGAGCC CTCGCGCCGC TCAAGAATGA TGGCGTGCTC
     5881 ATTATTGGCT CCGGCAGCGC CACACATCCA CTCGATGAGA CACCGCACTA CTTCGATGGT
     5941 GTTGCCCCTT GGGCCGCTGC CTTCGATTCT TGGCTTAGGA AGGCCCTCAT CAACGGCCGC
     6001 TTCGAGGAAG TGAACATCTA CGAGAGCAAG GCCCCGAACT GGAAGCTCGC CCATCCATTT
     6061 CCAGAGCACT TCTACCCGCT CCACGTTGTG CTCGGCGCTG CTGGTGAAAA GTGGAAGGCC
     6121 GAGCTGATCC ACTCCTCCTG GGATCATGGC ACACTTTGCC ACGGCTCCTA CAAGTTCACC
     6181 TCCGCCGGTT CAGGTGCCAC TAATTTTTCT CTCTTGAAAC AGGCCGGTGA CGTTGAAGAG
     6241 AACCCAGGTC CAATGACCGC CATCAAGATG AACACCAACG GCGAGGGCGA GACACAGCAC
     6301 ATCCTCATGA TCCCGTTCAT GGCGCAGGGC CACCTCAGGC CATTTCTCGA ACTCGCCATG
     6361 TTCCTCTACA AGCGCTCCCA CGTGATCATC ACCCTGCTCA CAACTCCGCT CAACGCCGGC
     6421 TTCCTCAGGC ACCTCCTTCA CCACCATTCC TACTCCTCCA GCGGCATCAG GATCGTCGAG
     6481 CTGCCATTCA ACTCCACCAA CCACGGACTC CCACCGGGCA TCGAGAACAC CGATAAGCTC
     6541 ACACTCCCGC TCGTGGTGTC CCTCTTCCAT TCCACCATCA GCCTCGATCC GCACCTCCGC
     6601 GATTACATCT CCAGGCATTT CAGCCCAGCC AGGCCACCAC TCTGCGTGAT CCATGATGTG
     6661 TTCCTCGGCT GGGTTGACCA GGTGGCCAAG GATGTGGGCT CTACAGGCGT GGTGTTCACA
     6721 ACAGGCGGCG CTTATGGCAC ATCCGCCTAC GTGTCCATCT GGAACGATCT CCCGCACCAG
     6781 AACTACTCCG ACGACCAAGA GTTCCCGCTG CCAGGCTTCC CAGAGAACCA TAAGTTCCGC
     6841 AGGTCCCAGC TCCATCGGTT CCTCAGATAT GCCGACGGCT CCGACGATTG GTCCAAGTAT
     6901 TTCCAGCCGC AGCTCCGCCA GTCCATGAAG TCTTTTGGCT GGCTCTGCAA CTCCGTGGAA
     6961 GAGATCGAGA CACTCGGCTT CTCCATCCTC CGCAACTACA CCAAGCTGCC GATCTGGGGC
     7021 ATCGGCCCAC TTATTGCTTC CCCAGTGCAG CACTCCTCCT CCGACAACAA TTCAACAGGC
     7081 GCCGAGTTCG TGCAGTGGCT CAGCCTCAAA GAGCCGGACT CCGTCCTCTA CATCTCCTTC
     7141 GGCTCCCAGA ACACGATCAG CCCGACGCAG ATGATGGAAC TCGCTGCTGG CCTTGAGTCC
     7201 TCCGAGAAGC CATTCCTCTG GGTGATCAGA GCCCCGTTCG GCTTCGACAT CAACGAAGAG
     7261 ATGCGCCCAG AGTGGCTGCC AGAGGGCTTT GAGGAACGCA TGAAGGTGAA GAAACAGGGC
     7321 AAGCTCGTGT ACAAGCTCGG CCCGCAGCTT GAGATCCTCA ACCATGAATC CATCGGCGGC
     7381 TTTCTCACCC ACTGCGGATG GAACAGCATC CTTGAGTCTC TTCGCGAGGG CGTTCCGATG
     7441 CTTGGATGGC CACTTGCTGC CGAGCAGGCC TACAACCTCA AGTACCTCGA AGATGAGATG
     7501 GGCGTCGCGG TTGAGCTTGC TAGAGGCCTC GAAGGCGAGA TCTCCAAAGA GAAGGTCAAG
     7561 CGCATCGTCG AGATGATCCT TGAGCGCAAC GAGGGCTCCA AAGGCTGGGA GATGAAGAAT
     7621 CGCGCCGTGG AAATGGGCAA AAAGCTCAAG GACGCCGTGA ACGAGGAAAA AGAGCTGAAG
     7681 GGCTCCTCCG TGAAGGCGAT CGACGATTTC CTCGACGCCG TCATGCAGGC CAAACTTGAG
     7741 CCAAGCCTCC AGTGATAGTG Agcttgtcga taggctctct ggatttgttc ttaactttcc
     7801 cagtgacgtt taccttttgg gattgatctc atgcgtgtgc ttagtcgcat gttttatctt
     7861 taagattcgt agtttgatag tgaaggaagc agtagcaagt gtaatagttg aaacttgagt
     7921 acctttttaa aacgatttag tactggtctt gttcaagaaa agtatctttg attctctgcc
     7981 taatttttcc acatatatat ctcctctttg tgttttaaat tgaaaattga tgctcgagac
     8041 gatgctaagc aagagacaac aatgcaattt ggttatgtgg aaaatgactt cgcgaactcg
     8101 acctttcctt tatcctaaaa cactaagaga atgtgaaata ttcttttgta atatctaatg
     8161 ccccgtggtg gatttgtcta caactactat gttgcattgt tatatgtggg tttgtaacaa
     8221 ataactcaac tacttttact tcgctactag aggatgcaca tgtgaccgag ggacacgaag
     8281 tggtttaaac tatcagtgtt tgacaggata tattggcggg taaacctaag agaaaagagc
     8341 gtttattaga ataatcggat atttaaaagg gcgtgaaaag gtttatccgt tcgtccattt
     8401 gtatgtgcca accacaggaa ccgtaaaaag gccgcgttgc tggcgttttt ccataggctc
     8461 cgcccccctg acgagcatca caaaaatcga cgctcaagtc agaggtggcg aaacccgaca
     8521 ggactataaa gataccaggc gtttccccct ggaagctccc tcgtgcgctc tcctgttccg
     8581 accctgccgc ttaccggata cctgtccgcc tttctccctt cgggaagcgt ggcgctttct
     8641 catagctcac gctgtaggta tctcagttcg gtgtaggtcg ttcgctccaa gctgggctgt
     8701 gtgcacgaac cccccgttca gcccgaccgc tgcgccttat ccggtaacta tcgtcttgag
     8761 tccaacccgg taagacacga cttatcgcca ctggcagcag ccactggtaa caggattagc
     8821 agagcgaggt atgtaggcgg tgctacagag ttcttgaagt ggtggcctaa ctacggctac
     8881 actagaagga cagtatttgg tatctgcgct ctgctgaagc cagttacctt cggaaaaaga
     8941 gttggtagct cttgatccgg caaacaaacc accgctggta gcggtggttt ttttgtttgc
     9001 aagcagcaga ttacgcgcag aaaaaaagga tctcaggaag atcctttgat cttttctacg
     9061 gggtctgacg ctcagtggaa cgaaaactca cgttaaggga ttttggtcat gagattatca
     9121 aaaaggatct tcacctagat ccttttaaat taaaaatgaa gttttaaatc aatctaaagt
     9181 atatatgagt aaacttggtc tgacagctaa aacaattcat ccagtaaaat ataatatttt
     9241 attttctccc aatcaggctt gatccccagt aagtcaaaaa atagctcgac atactgttct
     9301 tccccgatat cctccctgat cgaccggacg cagaaggcaa tgtcatacca cttgtccgcc
     9361 ctgccgcttc tcccaagatc aataaagcca cttactttgc catctttcac aaagatgttg
     9421 ctgtctccca ggtcgccgtg ggaaaagaca agttcctctt cgggcttttc cgtctttaaa
     9481 aaatcataca gctcgcgcgg atctttaaat ggagtgtcct cttcccagtt ttcgcaatcc
     9541 acatcggcca gatcgttatt cagtaagtaa tccaattcgg ctaagcggct gtctaagcta
     9601 ttcgtatagg gacaatccga tatgtcgatg gagtgaaaga gcctgatgca ctccgcatac
     9661 agctcgataa tcttttcagg gctttgttca tcttcatact cttccgagca aaggacgcca
     9721 tcggcctcac tcatgagcag attgctccag ccatcatgcc gttcaaagtg caggaccttt
     9781 ggaacaggca gctttccttc cagccatagc atcatgtcct tttcccgttc cacatcatag
     9841 gtggtccctt tataccggct gtccgtcatt tttaaatata ggttttcatt ttctcccacc
     9901 agcttatata ccttagcagg agacattcct tccgtatctt ttacgcagcg gtatttttcg
     9961 atcagttttt tcaattccgg tgatattctc attttagcca tactcttcct ttttcaatat
    10021 tattgaagca tttatcaggg ttattgtctc atgagcggat acatatttga atgtatttag
    10081 aaaaataaac aaataggggt tccgcgcacg aattggccag cgctgccatt tttggggtga
    10141 ggccgttcgc ggccgagggg cgcagcccct ggggggatgg gagctcggtg ccttgatgtg
    10201 ggcgccggcg gtcgagtggc gacggcgcgg cttgtccgcg ccctggtaga ttgcctggcc
    10261 gtaggccagc catttttgag cggccagcgg ccgcgatagg ccgacgcgaa gcggcggggc
    10321 gtagggagcg cagcgaccga agggtaggcg ctttttgcag ctcttcggct gtgcgctggc
    10381 cagacagtta tgcacaggcc aggcgggttt taagagtttt aataagtttt aaagagtttt
    10441 aggcggaaaa atcgcctttt ttctctttta tatcagtcac ttacatgtgt gaccggttcc
    10501 caatgtacgg ctttgggttc ccaatgtacg ggttccggtt cccaatgtac ggctttgggt
    10561 tcccaatgta cgtgctatcc acaggaaaga agctttttcg acctttttcc cctgctaggg
    10621 caatttgccc tagcatctgc tccgtacatt aggaaccggc ggatgcttcg ccctcgatca
    10681 ggttgcggta gcgcatgact aggatcgggc cagcctgccc cgcctcctcc ttcaaatcgt
    10741 actccggcag gtcatttgac ccgatcagct tgcgcacggt gaaacagaac ttcttgaact
    10801 ctccggcgct gccactgcgt tcgtagatcg tcttgaacaa ccatctggct tctgccttgc
    10861 ctgcggcgcg gcgtgccagg cggtagagaa aacggccgat gccgggatcg atcaaaaagt
    10921 aatcggggtg aaccgtcagc acgtccgggt tcttgccttc tgtgatctcg cggtacatcc
    10981 aatcagctag ctcgatctcg atgtactccg gccgcccggt ttcgctcttt acgatcttgt
    11041 agcggctaat caaggcttca ccctcggata ccgtcaccag gcggccgttc ttggccttct
    11101 tcgtacgctg catggcaacg tgcgtggtgt ttaaccgaat gcaggtttct accaggtcgt
    11161 ctttct
//
