# Supplementary material for: Building a pipeline to identify and engineer constitutive and repressible promoters
Source: Quant Plant Biol. 2023 Oct 19;4:e12. doi: 10.1017/qpb.2023.10 (PMC10600573; doi:10.1017/qpb.2023.10)
Supplement: Yang and Nemhauser supplementary material 6 — Yang and Nemhauser supplementary material [file S2632882823000103sup006.zip › Genebank/Level2/RUBY/pich86966-37830ruby.gb]

LOCUS       pICH86966-37830:RUBY   12480 bp ds-DNA     circular     07-JUL-2022
DEFINITION  .
FEATURES             Location/Qualifiers
     misc_feature    1189..1336
                     /label="LB"
                     /ApEinfo_revcolor="#b1ff67"
                     /ApEinfo_fwdcolor="#b1ff67"
     promoter        1385..1684
                     /label="nos\prom"
                     /ApEinfo_revcolor="#ffef86"
                     /ApEinfo_fwdcolor="#ffef86"
     CDS             1697..2488
                     /label="Kan"
                     /ApEinfo_revcolor="#b7e6d7"
                     /ApEinfo_fwdcolor="#b7e6d7"
     primer          2269..2290
                     /label="Seq_-_NeoR/KanR_5'_syn"
                     /note="sequence: ctgcttgccgaatatcatggtg"
                     /ApEinfo_revcolor="#d59687"
                     /ApEinfo_fwdcolor="#d59687"
     terminator      2506..2773
                     /label="nos\term"
                     /ApEinfo_revcolor="#b4abac"
                     /ApEinfo_fwdcolor="#b4abac"
     misc_feature    2798..3938
                     /label="AT5G37830 Promoter"
                     /ApEinfo_revcolor="#ffef86"
                     /ApEinfo_fwdcolor="#ffef86"
     misc_feature    2798..8937
                     /label="RUBY"
                     /ApEinfo_revcolor="#c7b0e3"
                     /ApEinfo_fwdcolor="#c7b0e3"
     misc_feature    3939..4120
                     /label="5'UTR"
                     /ApEinfo_revcolor="#b4abac"
                     /ApEinfo_fwdcolor="#b4abac"
     misc_feature    4121..4269
                     /label="5'UTR Intron"
                     /ApEinfo_revcolor="#ffef86"
                     /ApEinfo_fwdcolor="#ffef86"
     misc_feature    4270..4279
                     /label="5'UTR"
                     /ApEinfo_revcolor="#b1ff67"
                     /ApEinfo_fwdcolor="#b1ff67"
     misc_feature    4280..4283
                     /label="AATG Overhang"
                     /ApEinfo_revcolor="#b4abac"
                     /ApEinfo_fwdcolor="#b4abac"
     misc_feature    4281..5771
                     /label=" CYP76AD1"
                     /ApEinfo_revcolor="#c7b0e3"
                     /ApEinfo_fwdcolor="#c7b0e3"
     primer          complement(4449..4475)
                     /label="RUBY_Seq_R"
                     /note="sequence: TGGGCCGTGAATCTTGGCGAGGTTGGC"
                     /ApEinfo_revcolor="#faac61"
                     /ApEinfo_fwdcolor="#faac61"
     misc_feature    5838..6662
                     /label="DODA"
                     /ApEinfo_revcolor="#f8d3a9"
                     /ApEinfo_fwdcolor="#f8d3a9"
     misc_feature    6729..8237
                     /label="Glucosyltransferase"
                     /ApEinfo_revcolor="#9eafd2"
                     /ApEinfo_fwdcolor="#9eafd2"
     misc_feature    8238..8241
                     /label="GCTT Overhang"
                     /ApEinfo_revcolor="#b4abac"
                     /ApEinfo_fwdcolor="#b4abac"
     misc_feature    8242..8688
                     /label="3'UTR"
                     /ApEinfo_revcolor="#c7b0e3"
                     /ApEinfo_fwdcolor="#c7b0e3"
     misc_feature    8689..8937
                     /label="AT5G37830 Terminator"
                     /ApEinfo_revcolor="#d6b295"
                     /ApEinfo_fwdcolor="#d6b295"
     misc_feature    8942..8965
                     /label="link2eb"
                     /ApEinfo_revcolor="#d59687"
                     /ApEinfo_fwdcolor="#d59687"
     misc_feature    complement(8983..9110)
                     /label="RB\short"
                     /ApEinfo_revcolor="#85dae9"
                     /ApEinfo_fwdcolor="#85dae9"
     misc_feature    complement(9129..9743)
                     /label="rep\(pMB1,\1\mutation)"
                     /ApEinfo_revcolor="#d6b295"
                     /ApEinfo_fwdcolor="#d6b295"
     rep_origin      9144..9144
                     /label="ORI"
                     /ApEinfo_revcolor="#84b0dc"
                     /ApEinfo_fwdcolor="#84b0dc"
     misc_feature    complement(9732..9732)
                     /label="T\to\C"
                     /ApEinfo_revcolor="#84b0dc"
                     /ApEinfo_fwdcolor="#84b0dc"
     CDS             complement(9906..10697)
                     /label="Kan\(no\BpiI)"
                     /ApEinfo_revcolor="#d59687"
                     /ApEinfo_fwdcolor="#d59687"
     misc_feature    complement(10215..10215)
                     /label="A\to\G\(BpiI\removed)"
                     /ApEinfo_revcolor="#f8d3a9"
                     /ApEinfo_fwdcolor="#f8d3a9"
     misc_feature    complement(10883..1187)
                     /label="pVS1ori\short"
                     /ApEinfo_revcolor="#ffef86"
                     /ApEinfo_fwdcolor="#ffef86"
ORIGIN
        1 acgcctggcc aaccgcccgt tcctccacac atggggcatt ccacggcgtc ggtgcctggt
       61 tgttcttgat tttccatgcc gcctccttta gccgctaaaa ttcatctact catttattca
      121 tttgctcatt tactctggta gctgcgcgat gtattcagat agcagctcgg taatggtctt
      181 gccttggcgt accgcgtaca tcttcagctt ggtgtgatcc tccgccggca actgaaagtt
      241 gacccgcttc atggctggcg tgtctgccag gctggccaac gttgcagcct tgctgctgcg
      301 tgcgctcgga cggccggcac ttagcgtgtt tgtgcttttg ctcattttct ctttacctca
      361 ttaactcaaa tgagttttga tttaatttca gcggccagcg cctggacctc gcgggcagcg
      421 tcgccctcgg gttctgattc aagaacggtt gtgccggcgg cggcagtgcc tgggtagctc
      481 acgcgctgcg tgatacggga ctcaagaatg ggcagctcgt acccggccag cgcctcggca
      541 acctcaccgc cgatgcgcgt gcctttgatc gcccgcgaca cgacaaaggc cgcttgtagc
      601 cttccatccg tgacctcaat gcgctgctta accagctcca ccaggtcggc ggtggcccat
      661 atgtcgtaag ggcttggctg caccggaatc agcacgaagt cggctgcctt gatcgcggac
      721 acagccaagt ccgccgcctg gggcgctccg tcgatcacta cgaagtcgcg ccggccgatg
      781 gccttcacgt cgcggtcaat cgtcgggcgg tcgatgccga caacggttag cggttgatct
      841 tcccgcacgg ccgcccaatc gcgggcactg ccctggggat cggaatcgac taacagaaca
      901 tcggccccgg cgagttgcag ggcgcgggct agatgggttg cgatggtcgt cttgcctgac
      961 ccgcctttct ggttaagtac agcgataacc ttcatgcgtt ccccttgcgt atttgtttat
     1021 ttactcatcg catcatatac gcagcgaccg catgacgcaa gctgttttac tcaaatacac
     1081 atcacctttt tagacggcgg cgctcggttt cttcagcggc caagctggcc ggccaggccg
     1141 ccagcttggc atcagacaaa ccggccagga tttcatgcag ccgcacggct gatgggctgc
     1201 ctgtatcgag tggtgatttt gtgccgagct gccggtcggg gagctgttgg ctggctggtg
     1261 gcaggatata ttgtggtgta aacaaattga cgcttagaca acttaataac acattgcgga
     1321 cgtttttaat gtactggggt ggatgcagtg ggccccactc tgtgtgccga attcggatcc
     1381 ggagagcgga gaattaaggg agtcacgtta tgacccccgc cgatgacgcg ggacaagccg
     1441 ttttacgttt ggaactgaca gaaccgcaac gttgaaggag ccactcagcc gcgggtttct
     1501 ggagtttaat gagctaagca catacgtcag aaaccattat tgcgcgttca aaagtcgcct
     1561 aaggtcacta tcagctagca aatatttctt gtcaaaaatg ctccactgac gttccataaa
     1621 ttcccctcgg tatccaatta gagtctcata ttcactctca atccaaataa tctgcaccgg
     1681 atctggatcg tttcgcatga ttgaacaaga tggattgcac gcaggttctc cggccgcttg
     1741 ggtggagagg ctattcggct atgactgggc acaacagaca atcggctgct ctgatgccgc
     1801 cgtgttccgg ctgtcagcgc aggggcgccc ggttcttttt gtcaagaccg acctgtccgg
     1861 tgccctgaat gaactccagg acgaggcagc gcggctatcg tggctggcca cgacgggcgt
     1921 tccttgcgca gctgtgctcg acgttgtcac tgaagcggga agggactggc tgctattggg
     1981 cgaagtgccg gggcaggatc tcctgtcatc tcaccttgct cctgccgaga aagtatccat
     2041 catggctgat gcaatgcggc ggctgcatac gcttgatccg gctacctgcc cattcgacca
     2101 ccaagcgaaa catcgcatcg agcgagcacg tactcggatg gaagccggtc ttgtcgatca
     2161 ggatgatctg gacgaagagc atcaggggct cgcgccagcc gaactgttcg ccaggctcaa
     2221 ggcgcgtatg cccgacggcg aggatctcgt cgtgactcat ggcgatgcct gcttgccgaa
     2281 tatcatggtg gaaaatggcc gcttttctgg attcatcgac tgtggccggc tgggtgtggc
     2341 ggaccgctat caggacatag cgttggctac ccgtgatatt gctgaagagc ttggcggcga
     2401 atgggctgac cgcttcctcg tgctttacgg tatcgccgct cccgattcgc agcgcatcgc
     2461 cttctatcgc cttcttgacg agttcttctg agcgggactc tggatctaga gtcaagcaga
     2521 tcgttcaaac atttggcaat aaagtttctt aagattgaat cctgttgccg gtcttgcgat
     2581 gattatcata taatttctgt tgaattacgt taagcatgta ataattaaca tgtaatgcat
     2641 gacgttattt atgagatggg tttttatgat tagagtcccg caattataca tttaatacgc
     2701 gatagaaaac aaaatatagc gcgcaaacta ggataaatta tcgcgcgcgg tgtcatctat
     2761 gttactagat cgacgctgca agaattcaag cttggaggaa agttcgagtc aaatttttac
     2821 taccgcccat gagctataat tttaacatgc gtccaccaat gtctcaatta aatatgctta
     2881 agctatccaa tcccaatata tatcatagtg tagtagctaa ttacgctaac tcaatcctaa
     2941 tgtatcaaac tttattaggc taattagatc cggatccaaa attcaatcgg atatccggat
     3001 gcgatagatt cgaatctgag taatagtaaa aatcaaaatt gggatatcac ggttattggc
     3061 ctactttcgc gctaaaccca atatcctgat ccggtctaat agataaacat cgcacattca
     3121 catagtggtg ggcttaaaat acagatgatg tacctatcta ctaggaaatt cgagaaaaga
     3181 tggaatagga aagacgtgtt tccaaataat cctatgacta acctagctca aaaattttag
     3241 gacaaaaaac ggaatccgcg ggataaaagg gggatggcag tctcatgtcc cccttgccgg
     3301 tggggactct gctcccgggt tggtgcccat gtttcgagaa gtttaaggca aatggtgtgc
     3361 ccatgttttg agaggtttaa ggcaacttgt aactatatga cattttagtt taaacatata
     3421 tcccaaacct agagtgtgcc tataaaagaa ggaaaattga aattaaagct ttaattagtc
     3481 atttttcgtc ctttaaaaaa gaagaagagt gaaaaagata tatgtttttt tgtaattttt
     3541 ttacttaaca ctcaattttt tggttttaac aaaatatgat ttaaaatact agaaaatcat
     3601 tataattagt gtattttaca attttatatt ttcccaacat gtaacaaaaa aaaacgattt
     3661 ttcttatgtg catattagta tgtatgtaaa gtttcgtaat atggatatac acatctgttt
     3721 taagaaataa ttttaaagta tgatattata ggagatttca tcatataatc taattatatt
     3781 aattaaaaag taaataaaca ataaatttat atagaaatgt ggcctctaaa atgttaataa
     3841 ttcgttattc aaaatcgaat atcccgatcc ggtccagtag ataacattac acaaattagg
     3901 ccaacacatt cattcatacc gtggggttta tgattatatc cgttttaaat tctaaccaac
     3961 caaaaaccga aatggtttag taaaaccgga aaagcaaaag aagatccttc acattctcat
     4021 catcatcacc acctgattca tcttcttcat cattcaccca ctacactgtt gactcttcgc
     4081 taaaactcga tccttcaacg atcttcgcca ccaaagcaag gtactttcat aaatatctgg
     4141 attttgatta caaacccctt ctctcgtagt ttcattttaa tcgatactat ctaaaattgc
     4201 tgttatgatc tctcaatatc gttgttgtga attggtaatt tagtgtaatt tcgttgttgg
     4261 gttatgcaga gagagtgaga atgGATCATG CGACCCTCGC CATGATCCTC GCGATCTGGT
     4321 TCATCAGCTT CCACTTCATC AAGCTGCTGT TCTCCCAGCA GACCACCAAG CTGCTTCCGC
     4381 CAGGACCAAA GCCGCTTCCG ATCATCGGCA ACATCCTTGA GGTGGGCAAG AAGCCGCATC
     4441 GGTCCTTCGC CAACCTCGCC AAGATTCACG GCCCACTCAT TTCCCTCAGA CTCGGCTCTG
     4501 TGACCACCAT CGTTGTGTCC TCTGCCGACG TGGCCAAAGA GATGTTCCTC AAGAAGGATC
     4561 ACCCGCTCTC CAACCGCACG ATCCCGAATA GTGTTACAGC CGGCGACCAC CACAAGCTCA
     4621 CCATGTCTTG GCTCCCGGTG TCTCCGAAGT GGCGCAACTT CCGCAAGATT ACCGCCGTGC
     4681 ATCTGCTCTC CCCACAGAGA CTCGATGCCT GCCAGACATT CAGGCACGCC AAGGTGCAGC
     4741 AGCTCTACGA GTACGTTCAA GAGTGCGCCC AGAAAGGCCA GGCCGTGGAT ATTGGCAAGG
     4801 CCGCCTTTAC GACCAGCCTC AACCTCCTCA GCAAGCTGTT CTTCAGCGTC GAGCTGGCGC
     4861 ACCACAAGTC CCATACCAGC CAAGAGTTCA AAGAGCTGAT CTGGAACATC ATGGAAGATA
     4921 TAGGCAAGCC GAACTACGCC GACTACTTCC CGATTCTCGG CTGCGTTGAC CCATCTGGCA
     4981 TTAGAAGAAG GCTCGCCTGC TCCTTCGACA AGCTGATCGC CGTGTTCCAG GGCATCATCT
     5041 GCGAGAGACT CGCCCCAGAT TCCTCCACCA CAACTACCAC CACCACCGAC GACGTGCTCG
     5101 ATGTGCTCCT CCAGCTGTTC AAGCAGAACG AGCTGACGAT GGGCGAGATC AACCACCTCC
     5161 TCGTGGACAT CTTCGACGCC GGCACCGATA CCACATCCTC CACATTCGAG TGGGTGATGA
     5221 CCGAGCTGAT CCGCAATCCA GAGATGATGG AAAAGGCCCA AGAGGAAATC AAGCAGGTCC
     5281 TCGGCAAGGA CAAGCAGATC CAAGAGTCCG ACATCATCAA CCTGCCGTAC CTCCAGGCGA
     5341 TCATCAAAGA GACACTCCGC CTCCATCCGC CGACCGTGTT CTTGCTCCCA AGAAAGGCCG
     5401 ACACCGATGT CGAGCTGTAC GGCTACATCG TGCCGAAGGA TGCCCAGATC CTCGTGAACC
     5461 TCTGGGCCAT TGGCAGGGAC CCAAACGCCT GGCAGAACGC CGATATTTTC AGCCCAGAGC
     5521 GCTTCATCGG CTGCGAGATC GATGTTAAGG GCCGCGATTT CGGCCTCCTT CCATTTGGCG
     5581 CTGGCCGCAG AATTTGCCCA GGCATGAATC TCGCCATCAG GATGCTCACC CTCATGCTCG
     5641 CCACACTCCT CCAGTTCTTC AACTGGAAGC TCGAAGGCGA CATCTCCCCG AAGGACCTCG
     5701 ACATGGACGA GAAGTTCGGC ATTGCGCTCC AAAAGACCAA GCCGCTCAAG CTCATCCCGA
     5761 TTCCGCGCTA CGGAAGCGGA GCTACTAACT TCAGCCTGCT GAAGCAGGCT GGAGACGTGG
     5821 AGGAGAACCC TGGACCTATG AAGATGATGA ACGGCGAGGA CGCCAACGAC CAGATGATCA
     5881 AAGAGTCCTT CTTCATCACC CACGGCAACC CGATCCTCAC CGTCGAGGAT ACACATCCGC
     5941 TCAGGCCGTT CTTCGAGACA TGGCGCGAGA AGATTTTCTC CAAGAAGCCG AAGGCCATCC
     6001 TCATCATCTC CGGCCACTGG GAGACAGTGA AGCCAACCGT GAACGCCGTG CACATCAACG
     6061 ACACCATCCA CGACTTCGAC GACTACCCAG CCGCCATGTA CCAGTTCAAG TACCCAGCTC
     6121 CAGGCGAGCC AGAGCTTGCG AGAAAGGTGG AAGAGATCCT CAAGAAGTCC GGGTTCGAGA
     6181 CAGCCGAGAC AGACCAAAAG AGGGGCCTTG ATCACGGCGC CTGGGTTCCA CTCATGCTCA
     6241 TGTATCCAGA GGCGGACATC CCGGTGTGCC AGCTCTCAGT TCAGCCACAT CTCGACGGCA
     6301 CCTACCACTA CAATCTCGGC AGAGCCCTCG CGCCGCTCAA GAATGATGGC GTGCTCATTA
     6361 TTGGCTCCGG CAGCGCCACA CATCCACTCG ATGAGACACC GCACTACTTC GATGGTGTTG
     6421 CCCCTTGGGC CGCTGCCTTC GATTCTTGGC TTAGGAAGGC CCTCATCAAC GGCCGCTTCG
     6481 AGGAAGTGAA CATCTACGAG AGCAAGGCCC CGAACTGGAA GCTCGCCCAT CCATTTCCAG
     6541 AGCACTTCTA CCCGCTCCAC GTTGTGCTCG GCGCTGCTGG TGAAAAGTGG AAGGCCGAGC
     6601 TGATCCACTC CTCCTGGGAT CATGGCACAC TTTGCCACGG CTCCTACAAG TTCACCTCCG
     6661 CCGGTTCAGG TGCCACTAAT TTTTCTCTCT TGAAACAGGC CGGTGACGTT GAAGAGAACC
     6721 CAGGTCCAAT GACCGCCATC AAGATGAACA CCAACGGCGA GGGCGAGACA CAGCACATCC
     6781 TCATGATCCC GTTCATGGCG CAGGGCCACC TCAGGCCATT TCTCGAACTC GCCATGTTCC
     6841 TCTACAAGCG CTCCCACGTG ATCATCACCC TGCTCACAAC TCCGCTCAAC GCCGGCTTCC
     6901 TCAGGCACCT CCTTCACCAC CATTCCTACT CCTCCAGCGG CATCAGGATC GTCGAGCTGC
     6961 CATTCAACTC CACCAACCAC GGACTCCCAC CGGGCATCGA GAACACCGAT AAGCTCACAC
     7021 TCCCGCTCGT GGTGTCCCTC TTCCATTCCA CCATCAGCCT CGATCCGCAC CTCCGCGATT
     7081 ACATCTCCAG GCATTTCAGC CCAGCCAGGC CACCACTCTG CGTGATCCAT GATGTGTTCC
     7141 TCGGCTGGGT TGACCAGGTG GCCAAGGATG TGGGCTCTAC AGGCGTGGTG TTCACAACAG
     7201 GCGGCGCTTA TGGCACATCC GCCTACGTGT CCATCTGGAA CGATCTCCCG CACCAGAACT
     7261 ACTCCGACGA CCAAGAGTTC CCGCTGCCAG GCTTCCCAGA GAACCATAAG TTCCGCAGGT
     7321 CCCAGCTCCA TCGGTTCCTC AGATATGCCG ACGGCTCCGA CGATTGGTCC AAGTATTTCC
     7381 AGCCGCAGCT CCGCCAGTCC ATGAAGTCTT TTGGCTGGCT CTGCAACTCC GTGGAAGAGA
     7441 TCGAGACACT CGGCTTCTCC ATCCTCCGCA ACTACACCAA GCTGCCGATC TGGGGCATCG
     7501 GCCCACTTAT TGCTTCCCCA GTGCAGCACT CCTCCTCCGA CAACAATTCA ACAGGCGCCG
     7561 AGTTCGTGCA GTGGCTCAGC CTCAAAGAGC CGGACTCCGT CCTCTACATC TCCTTCGGCT
     7621 CCCAGAACAC GATCAGCCCG ACGCAGATGA TGGAACTCGC TGCTGGCCTT GAGTCCTCCG
     7681 AGAAGCCATT CCTCTGGGTG ATCAGAGCCC CGTTCGGCTT CGACATCAAC GAAGAGATGC
     7741 GCCCAGAGTG GCTGCCAGAG GGCTTTGAGG AACGCATGAA GGTGAAGAAA CAGGGCAAGC
     7801 TCGTGTACAA GCTCGGCCCG CAGCTTGAGA TCCTCAACCA TGAATCCATC GGCGGCTTTC
     7861 TCACCCACTG CGGATGGAAC AGCATCCTTG AGTCTCTTCG CGAGGGCGTT CCGATGCTTG
     7921 GATGGCCACT TGCTGCCGAG CAGGCCTACA ACCTCAAGTA CCTCGAAGAT GAGATGGGCG
     7981 TCGCGGTTGA GCTTGCTAGA GGCCTCGAAG GCGAGATCTC CAAAGAGAAG GTCAAGCGCA
     8041 TCGTCGAGAT GATCCTTGAG CGCAACGAGG GCTCCAAAGG CTGGGAGATG AAGAATCGCG
     8101 CCGTGGAAAT GGGCAAAAAG CTCAAGGACG CCGTGAACGA GGAAAAAGAG CTGAAGGGCT
     8161 CCTCCGTGAA GGCGATCGAC GATTTCCTCG ACGCCGTCAT GCAGGCCAAA CTTGAGCCAA
     8221 GCCTCCAGTG ATAGTGAgct tacaattcat ctcctcctca taagtctctt ctcgaacttc
     8281 attactcctt catttaacgt ataatccaaa ttagttgttt atgtgtcttg ttgttgtttc
     8341 ggtgtctctt agccggatat tctttggagg tttggccatt ttcagtgaaa taaggatcag
     8401 attcttgatt cattagaaac aaggtaataa attgtcttgg tgaataagtt ttagttgttg
     8461 ttgtatgtac ttatgtatca ctattgctgg tccaagactt ttggctggat ttcattgatg
     8521 ccattgtcga cattgaaaag agatttgtgt ctgctatgat cggtccaaca aaactagtcg
     8581 tctgaagcaa ccaaaaaaaa aagtggcccc ttgtataatt tgtcgtagta atgtattttt
     8641 tcctattttg tgtaaatttg aattctaatt aatttttaaa aggaatacaa aagaaaataa
     8701 aaggcaaaaa aagggataga aagatgagaa gttaggtaag atacaattaa atgaaggatt
     8761 ttgctttttt tttgtccacc atattaaaga aggaaaatta gaaatatgtg gccttcacaa
     8821 actattttct aaaataaacg atattgtttt aaatgaaacc atgggcttat gaatattgct
     8881 ccctaaaagg ctaaaatcca ttatatttat caaaaaatat gaccttcaat aaactcacgc
     8941 tactagagga tgcacatgtg accgagggac acgaagtggt ttaaactatc agtgtttgac
     9001 aggatatatt ggcgggtaaa cctaagagaa aagagcgttt attagaataa tcggatattt
     9061 aaaagggcgt gaaaaggttt atccgttcgt ccatttgtat gtgccaacca caggaaccgt
     9121 aaaaaggccg cgttgctggc gtttttccat aggctccgcc cccctgacga gcatcacaaa
     9181 aatcgacgct caagtcagag gtggcgaaac ccgacaggac tataaagata ccaggcgttt
     9241 ccccctggaa gctccctcgt gcgctctcct gttccgaccc tgccgcttac cggatacctg
     9301 tccgcctttc tcccttcggg aagcgtggcg ctttctcata gctcacgctg taggtatctc
     9361 agttcggtgt aggtcgttcg ctccaagctg ggctgtgtgc acgaaccccc cgttcagccc
     9421 gaccgctgcg ccttatccgg taactatcgt cttgagtcca acccggtaag acacgactta
     9481 tcgccactgg cagcagccac tggtaacagg attagcagag cgaggtatgt aggcggtgct
     9541 acagagttct tgaagtggtg gcctaactac ggctacacta gaaggacagt atttggtatc
     9601 tgcgctctgc tgaagccagt taccttcgga aaaagagttg gtagctcttg atccggcaaa
     9661 caaaccaccg ctggtagcgg tggttttttt gtttgcaagc agcagattac gcgcagaaaa
     9721 aaaggatctc aggaagatcc tttgatcttt tctacggggt ctgacgctca gtggaacgaa
     9781 aactcacgtt aagggatttt ggtcatgaga ttatcaaaaa ggatcttcac ctagatcctt
     9841 ttaaattaaa aatgaagttt taaatcaatc taaagtatat atgagtaaac ttggtctgac
     9901 agctaaaaca attcatccag taaaatataa tattttattt tctcccaatc aggcttgatc
     9961 cccagtaagt caaaaaatag ctcgacatac tgttcttccc cgatatcctc cctgatcgac
    10021 cggacgcaga aggcaatgtc ataccacttg tccgccctgc cgcttctccc aagatcaata
    10081 aagccactta ctttgccatc tttcacaaag atgttgctgt ctcccaggtc gccgtgggaa
    10141 aagacaagtt cctcttcggg cttttccgtc tttaaaaaat catacagctc gcgcggatct
    10201 ttaaatggag tgtcctcttc ccagttttcg caatccacat cggccagatc gttattcagt
    10261 aagtaatcca attcggctaa gcggctgtct aagctattcg tatagggaca atccgatatg
    10321 tcgatggagt gaaagagcct gatgcactcc gcatacagct cgataatctt ttcagggctt
    10381 tgttcatctt catactcttc cgagcaaagg acgccatcgg cctcactcat gagcagattg
    10441 ctccagccat catgccgttc aaagtgcagg acctttggaa caggcagctt tccttccagc
    10501 catagcatca tgtccttttc ccgttccaca tcataggtgg tccctttata ccggctgtcc
    10561 gtcattttta aatataggtt ttcattttct cccaccagct tatatacctt agcaggagac
    10621 attccttccg tatcttttac gcagcggtat ttttcgatca gttttttcaa ttccggtgat
    10681 attctcattt tagccatact cttccttttt caatattatt gaagcattta tcagggttat
    10741 tgtctcatga gcggatacat atttgaatgt atttagaaaa ataaacaaat aggggttccg
    10801 cgcacgaatt ggccagcgct gccatttttg gggtgaggcc gttcgcggcc gaggggcgca
    10861 gcccctgggg ggatgggagc tcggtgcctt gatgtgggcg ccggcggtcg agtggcgacg
    10921 gcgcggcttg tccgcgccct ggtagattgc ctggccgtag gccagccatt tttgagcggc
    10981 cagcggccgc gataggccga cgcgaagcgg cggggcgtag ggagcgcagc gaccgaaggg
    11041 taggcgcttt ttgcagctct tcggctgtgc gctggccaga cagttatgca caggccaggc
    11101 gggttttaag agttttaata agttttaaag agttttaggc ggaaaaatcg ccttttttct
    11161 cttttatatc agtcacttac atgtgtgacc ggttcccaat gtacggcttt gggttcccaa
    11221 tgtacgggtt ccggttccca atgtacggct ttgggttccc aatgtacgtg ctatccacag
    11281 gaaagaagct ttttcgacct ttttcccctg ctagggcaat ttgccctagc atctgctccg
    11341 tacattagga accggcggat gcttcgccct cgatcaggtt gcggtagcgc atgactagga
    11401 tcgggccagc ctgccccgcc tcctccttca aatcgtactc cggcaggtca tttgacccga
    11461 tcagcttgcg cacggtgaaa cagaacttct tgaactctcc ggcgctgcca ctgcgttcgt
    11521 agatcgtctt gaacaaccat ctggcttctg ccttgcctgc ggcgcggcgt gccaggcggt
    11581 agagaaaacg gccgatgccg ggatcgatca aaaagtaatc ggggtgaacc gtcagcacgt
    11641 ccgggttctt gccttctgtg atctcgcggt acatccaatc agctagctcg atctcgatgt
    11701 actccggccg cccggtttcg ctctttacga tcttgtagcg gctaatcaag gcttcaccct
    11761 cggataccgt caccaggcgg ccgttcttgg ccttcttcgt acgctgcatg gcaacgtgcg
    11821 tggtgtttaa ccgaatgcag gtttctacca ggtcgtcttt ctgctttccg ccatcggctc
    11881 gccggcagaa cttgagtacg tccgcaacgt gtggacggaa cacgcggccg ggcttgtctc
    11941 ccttcccttc ccggtatcgg ttcatggatt cggttagatg ggaaaccgcc atcagtacca
    12001 ggtcgtaatc ccacacactg gccatgccgg ccggccctgc ggaaacctct acgtgcccgt
    12061 ctggaagctc gtagcggatc acctcgccag ctcgtcggtc acgcttcgac agacggaaaa
    12121 cggccacgtc catgatgctg cgactatcgc gggtgcccac gtcatagagc atcggaacga
    12181 aaaaatctgg ttgctcgtcg cccttgggcg gcttcctaat cgacggcgca ccggctgccg
    12241 gcggttgccg ggattctttg cggattcgat cagcggccgc ttgccacgat tcaccggggc
    12301 gtgcttctgc ctcgatgcgt tgccgctggg cggcctgcgc ggccttcaac ttctccacca
    12361 ggtcatcacc cagcgccgcg ccgatttgta ccgggccgga tggtttgcga ccgtcacgcc
    12421 gattcctcgg gcttgggggt tccagtgcca ttgcagggcc ggcagacaac ccagccgctt
//
