# Supplementary material for: Building a pipeline to identify and engineer constitutive and repressible promoters
Source: Quant Plant Biol. 2023 Oct 19;4:e12. doi: 10.1017/qpb.2023.10 (PMC10600573; doi:10.1017/qpb.2023.10)
Supplement: Yang and Nemhauser supplementary material 6 — Yang and Nemhauser supplementary material [file S2632882823000103sup006.zip › Genebank/Level2/RUBY/pich86966-54080ruby.gb]

LOCUS       pICH86966-54080:RUBY   12991 bp ds-DNA     circular     03-FEB-2022
DEFINITION  .
FEATURES             Location/Qualifiers
     misc_feature    854..1001
                     /label="LB"
                     /ApEinfo_revcolor="#b1ff67"
                     /ApEinfo_fwdcolor="#b1ff67"
     promoter        1050..1349
                     /label="nos\prom"
                     /ApEinfo_revcolor="#ffef86"
                     /ApEinfo_fwdcolor="#ffef86"
     CDS             1362..2153
                     /label="Kan"
                     /ApEinfo_revcolor="#b7e6d7"
                     /ApEinfo_fwdcolor="#b7e6d7"
     terminator      2171..2438
                     /label="nos\term"
                     /ApEinfo_revcolor="#b4abac"
                     /ApEinfo_fwdcolor="#b4abac"
     misc_feature    2463..4462
                     /label="AT1G54080_Promoter"
                     /ApEinfo_revcolor="#c6c9d1"
                     /ApEinfo_fwdcolor="#c6c9d1"
     misc_feature    2463..9113
                     /label="RUBY"
                     /ApEinfo_revcolor="#ff9ccd"
                     /ApEinfo_fwdcolor="#ff9ccd"
     misc_feature    2536..2544
                     /label="B3"
                     /ApEinfo_revcolor="#d6b295"
                     /ApEinfo_fwdcolor="#d6b295"
     misc_feature    complement(2537..2545)
                     /label="B3"
                     /ApEinfo_revcolor="#f8d3a9"
                     /ApEinfo_fwdcolor="#f8d3a9"
     misc_feature    2586..2602
                     /label="ERF"
                     /ApEinfo_revcolor="#d6b295"
                     /ApEinfo_fwdcolor="#d6b295"
     misc_feature    2588..2602
                     /label="ERF"
                     /ApEinfo_revcolor="#84b0dc"
                     /ApEinfo_fwdcolor="#84b0dc"
     misc_feature    2589..2602
                     /label="ERF"
                     /ApEinfo_revcolor="#75c6a9"
                     /ApEinfo_fwdcolor="#75c6a9"
     misc_feature    2589..2603
                     /label="ERF"
                     /ApEinfo_revcolor="#b1ff67"
                     /ApEinfo_fwdcolor="#b1ff67"
     misc_feature    2590..2601
                     /label="ERF"
                     /ApEinfo_revcolor="#ffef86"
                     /ApEinfo_fwdcolor="#ffef86"
     misc_feature    complement(2593..2600)
                     /label="ERF"
                     /ApEinfo_revcolor="#b7e6d7"
                     /ApEinfo_fwdcolor="#b7e6d7"
     misc_feature    2608..2628
                     /label="NAC"
                     /ApEinfo_revcolor="#b4abac"
                     /ApEinfo_fwdcolor="#b4abac"
     misc_feature    complement(2608..2628)
                     /label="NAC"
                     /ApEinfo_revcolor="#c6c9d1"
                     /ApEinfo_fwdcolor="#c6c9d1"
     misc_feature    2609..2629
                     /label="NAC"
                     /ApEinfo_revcolor="#b4abac"
                     /ApEinfo_fwdcolor="#b4abac"
     misc_feature    2610..2628
                     /label="NAC"
                     /ApEinfo_revcolor="#c7b0e3"
                     /ApEinfo_fwdcolor="#c7b0e3"
     misc_feature    complement(2610..2628)
                     /label="NAC"
                     /ApEinfo_revcolor="#9eafd2"
                     /ApEinfo_fwdcolor="#9eafd2"
     misc_feature    complement(2610..2629)
                     /label="NAC"
                     /ApEinfo_revcolor="#85dae9"
                     /ApEinfo_fwdcolor="#85dae9"
     misc_feature    2610..2630
                     /label="NAC"
                     /ApEinfo_revcolor="#84b0dc"
                     /ApEinfo_fwdcolor="#84b0dc"
     misc_feature    2612..2629
                     /label="NAC"
                     /ApEinfo_revcolor="#ffef86"
                     /ApEinfo_fwdcolor="#ffef86"
     misc_feature    complement(2613..2631)
                     /label="NAC"
                     /ApEinfo_revcolor="#ff9ccd"
                     /ApEinfo_fwdcolor="#ff9ccd"
     misc_feature    2640..2647
                     /label="ARR-B"
                     /ApEinfo_revcolor="#f8d3a9"
                     /ApEinfo_fwdcolor="#f8d3a9"
     misc_feature    complement(2654..2664)
                     /label="HD-ZIP"
                     /ApEinfo_revcolor="#b7e6d7"
                     /ApEinfo_fwdcolor="#b7e6d7"
     misc_feature    complement(2656..2665)
                     /label="HD-ZIP"
                     /ApEinfo_revcolor="#ff9ccd"
                     /ApEinfo_fwdcolor="#ff9ccd"
     misc_feature    complement(2661..2669)
                     /label="NAC"
                     /ApEinfo_revcolor="#c7b0e3"
                     /ApEinfo_fwdcolor="#c7b0e3"
     misc_feature    2664..2677
                     /label="Trihelix"
                     /ApEinfo_revcolor="#b7e6d7"
                     /ApEinfo_fwdcolor="#b7e6d7"
     misc_feature    2710..2723
                     /label="Trihelix"
                     /ApEinfo_revcolor="#85dae9"
                     /ApEinfo_fwdcolor="#85dae9"
     misc_feature    2716..2730
                     /label="MYB"
                     /ApEinfo_revcolor="#b1ff67"
                     /ApEinfo_fwdcolor="#b1ff67"
     misc_feature    2717..2731
                     /label="C2H2"
                     /ApEinfo_revcolor="#d6b295"
                     /ApEinfo_fwdcolor="#d6b295"
     misc_feature    2747..2766
                     /label="ERF"
                     /ApEinfo_revcolor="#b4abac"
                     /ApEinfo_fwdcolor="#b4abac"
     misc_feature    complement(2750..2757)
                     /label="AP2"
                     /ApEinfo_revcolor="#b1ff67"
                     /ApEinfo_fwdcolor="#b1ff67"
     misc_feature    complement(2755..2765)
                     /label="C2H2"
                     /ApEinfo_revcolor="#b7e6d7"
                     /ApEinfo_fwdcolor="#b7e6d7"
     misc_feature    2766..2781
                     /label="Trihelix"
                     /ApEinfo_revcolor="#ff9ccd"
                     /ApEinfo_fwdcolor="#ff9ccd"
     misc_feature    2798..2819
                     /label="MYB_related"
                     /ApEinfo_revcolor="#d6b295"
                     /ApEinfo_fwdcolor="#d6b295"
     misc_feature    2803..2817
                     /label="MYB"
                     /ApEinfo_revcolor="#d59687"
                     /ApEinfo_fwdcolor="#d59687"
     misc_feature    2804..2817
                     /label="MYB"
                     /ApEinfo_revcolor="#75c6a9"
                     /ApEinfo_fwdcolor="#75c6a9"
     misc_feature    2805..2819
                     /label="MYB"
                     /ApEinfo_revcolor="#75c6a9"
                     /ApEinfo_fwdcolor="#75c6a9"
     misc_feature    complement(2806..2816)
                     /label="MYB"
                     /ApEinfo_revcolor="#d6b295"
                     /ApEinfo_fwdcolor="#d6b295"
     misc_feature    complement(2806..2818)
                     /label="MYB"
                     /ApEinfo_revcolor="#c6c9d1"
                     /ApEinfo_fwdcolor="#c6c9d1"
     misc_feature    2810..2823
                     /label="MYB"
                     /ApEinfo_revcolor="#9eafd2"
                     /ApEinfo_fwdcolor="#9eafd2"
     misc_feature    complement(2810..2828)
                     /label="MYB"
                     /ApEinfo_revcolor="#84b0dc"
                     /ApEinfo_fwdcolor="#84b0dc"
     misc_feature    2844..2858
                     /label="B3"
                     /ApEinfo_revcolor="#85dae9"
                     /ApEinfo_fwdcolor="#85dae9"
     misc_feature    2904..2918
                     /label="HD-ZIP"
                     /ApEinfo_revcolor="#f58a5e"
                     /ApEinfo_fwdcolor="#f58a5e"
     misc_feature    complement(2904..2918)
                     /label="HD-ZIP"
                     /ApEinfo_revcolor="#b1ff67"
                     /ApEinfo_fwdcolor="#b1ff67"
     misc_feature    2905..2919
                     /label="GATA"
                     /ApEinfo_revcolor="#ffef86"
                     /ApEinfo_fwdcolor="#ffef86"
     misc_feature    complement(2911..2921)
                     /label="C2H2"
                     /ApEinfo_revcolor="#b4abac"
                     /ApEinfo_fwdcolor="#b4abac"
     misc_feature    2912..2922
                     /label="C2H2"
                     /ApEinfo_revcolor="#f8d3a9"
                     /ApEinfo_fwdcolor="#f8d3a9"
     misc_feature    complement(2912..2922)
                     /label="C2H2"
                     /ApEinfo_revcolor="#b7e6d7"
                     /ApEinfo_fwdcolor="#b7e6d7"
     misc_feature    2930..2940
                     /label="MYB_related"
                     /ApEinfo_revcolor="#c6c9d1"
                     /ApEinfo_fwdcolor="#c6c9d1"
     misc_feature    3001..3015
                     /label="CPP"
                     /ApEinfo_revcolor="#d6b295"
                     /ApEinfo_fwdcolor="#d6b295"
     misc_feature    complement(3002..3016)
                     /label="CPP"
                     /ApEinfo_revcolor="#84b0dc"
                     /ApEinfo_fwdcolor="#84b0dc"
     misc_feature    3046..3058
                     /label="HD-ZIP"
                     /ApEinfo_revcolor="#f58a5e"
                     /ApEinfo_fwdcolor="#f58a5e"
     misc_feature    complement(3047..3060)
                     /label="ZF-HD"
                     /ApEinfo_revcolor="#75c6a9"
                     /ApEinfo_fwdcolor="#75c6a9"
     misc_feature    complement(3097..3106)
                     /label="YABBY"
                     /ApEinfo_revcolor="#d59687"
                     /ApEinfo_fwdcolor="#d59687"
     misc_feature    complement(3143..3154)
                     /label="C2H2"
                     /ApEinfo_revcolor="#faac61"
                     /ApEinfo_fwdcolor="#faac61"
     misc_feature    complement(3152..3166)
                     /label="E2F/DP"
                     /ApEinfo_revcolor="#f8d3a9"
                     /ApEinfo_fwdcolor="#f8d3a9"
     misc_feature    complement(3187..3201)
                     /label="CPP"
                     /ApEinfo_revcolor="#f58a5e"
                     /ApEinfo_fwdcolor="#f58a5e"
     misc_feature    complement(3252..3272)
                     /label="MIKC_MADS"
                     /ApEinfo_revcolor="#ffef86"
                     /ApEinfo_fwdcolor="#ffef86"
     misc_feature    3290..3307
                     /label="bHLH"
                     /ApEinfo_revcolor="#ff9ccd"
                     /ApEinfo_fwdcolor="#ff9ccd"
     misc_feature    complement(3290..3308)
                     /label="bZIP"
                     /ApEinfo_revcolor="#ff9ccd"
                     /ApEinfo_fwdcolor="#ff9ccd"
     misc_feature    3291..3305
                     /label="bHLH"
                     /ApEinfo_revcolor="#c7b0e3"
                     /ApEinfo_fwdcolor="#c7b0e3"
     misc_feature    complement(3291..3307)
                     /label="Trihelix"
                     /ApEinfo_revcolor="#faac61"
                     /ApEinfo_fwdcolor="#faac61"
     misc_feature    3292..3306
                     /label="bHLH"
                     /ApEinfo_revcolor="#b7e6d7"
                     /ApEinfo_fwdcolor="#b7e6d7"
     misc_feature    3292..3309
                     /label="bZIP"
                     /ApEinfo_revcolor="#b7e6d7"
                     /ApEinfo_fwdcolor="#b7e6d7"
     misc_feature    complement(3292..3312)
                     /label="bHLH"
                     /ApEinfo_revcolor="#faac61"
                     /ApEinfo_fwdcolor="#faac61"
     misc_feature    3293..3307
                     /label="bHLH"
                     /ApEinfo_revcolor="#faac61"
                     /ApEinfo_fwdcolor="#faac61"
     misc_feature    complement(3294..3308)
                     /label="BES1"
                     /ApEinfo_revcolor="#d59687"
                     /ApEinfo_fwdcolor="#d59687"
     misc_feature    complement(3295..3312)
                     /label="bZIP"
                     /ApEinfo_revcolor="#c6c9d1"
                     /ApEinfo_fwdcolor="#c6c9d1"
     misc_feature    3296..3307
                     /label="bHLH"
                     /ApEinfo_revcolor="#d6b295"
                     /ApEinfo_fwdcolor="#d6b295"
     misc_feature    3297..3306
                     /label="bHLH"
                     /ApEinfo_revcolor="#9eafd2"
                     /ApEinfo_fwdcolor="#9eafd2"
     misc_feature    complement(3297..3306)
                     /label="bZIP"
                     /ApEinfo_revcolor="#d59687"
                     /ApEinfo_fwdcolor="#d59687"
     misc_feature    3297..3311
                     /label="bZIP"
                     /ApEinfo_revcolor="#faac61"
                     /ApEinfo_fwdcolor="#faac61"
     misc_feature    complement(3297..3311)
                     /label="bZIP"
                     /ApEinfo_revcolor="#f8d3a9"
                     /ApEinfo_fwdcolor="#f8d3a9"
     misc_feature    3298..3306
                     /label="bHLH"
                     /ApEinfo_revcolor="#ffef86"
                     /ApEinfo_fwdcolor="#ffef86"
     misc_feature    complement(3298..3306)
                     /label="bHLH"
                     /ApEinfo_revcolor="#c7b0e3"
                     /ApEinfo_fwdcolor="#c7b0e3"
     misc_feature    3298..3307
                     /label="bHLH"
                     /ApEinfo_revcolor="#b7e6d7"
                     /ApEinfo_fwdcolor="#b7e6d7"
     misc_feature    complement(3298..3307)
                     /label="bHLH"
                     /ApEinfo_revcolor="#85dae9"
                     /ApEinfo_fwdcolor="#85dae9"
     misc_feature    3298..3308
                     /label="BES1"
                     /ApEinfo_revcolor="#ffef86"
                     /ApEinfo_fwdcolor="#ffef86"
     misc_feature    complement(3298..3308)
                     /label="BES1"
                     /ApEinfo_revcolor="#b1ff67"
                     /ApEinfo_fwdcolor="#b1ff67"
     misc_feature    3298..3309
                     /label="bZIP"
                     /ApEinfo_revcolor="#ffef86"
                     /ApEinfo_fwdcolor="#ffef86"
     misc_feature    complement(3298..3309)
                     /label="bZIP"
                     /ApEinfo_revcolor="#75c6a9"
                     /ApEinfo_fwdcolor="#75c6a9"
     misc_feature    complement(3298..3309)
                     /label="bHLH"
                     /ApEinfo_revcolor="#9eafd2"
                     /ApEinfo_fwdcolor="#9eafd2"
     misc_feature    3298..3314
                     /label="Trihelix"
                     /ApEinfo_revcolor="#c6c9d1"
                     /ApEinfo_fwdcolor="#c6c9d1"
     misc_feature    complement(3298..3314)
                     /label="bHLH"
                     /ApEinfo_revcolor="#d6b295"
                     /ApEinfo_fwdcolor="#d6b295"
     misc_feature    complement(3298..3315)
                     /label="bHLH"
                     /ApEinfo_revcolor="#9eafd2"
                     /ApEinfo_fwdcolor="#9eafd2"
     misc_feature    3299..3306
                     /label="bHLH"
                     /ApEinfo_revcolor="#84b0dc"
                     /ApEinfo_fwdcolor="#84b0dc"
     misc_feature    complement(3299..3306)
                     /label="bHLH"
                     /ApEinfo_revcolor="#d59687"
                     /ApEinfo_fwdcolor="#d59687"
     misc_feature    3299..3307
                     /label="bHLH"
                     /ApEinfo_revcolor="#c7b0e3"
                     /ApEinfo_fwdcolor="#c7b0e3"
     misc_feature    complement(3299..3307)
                     /label="bHLH"
                     /ApEinfo_revcolor="#d59687"
                     /ApEinfo_fwdcolor="#d59687"
     misc_feature    complement(3299..3308)
                     /label="bHLH"
                     /ApEinfo_revcolor="#b4abac"
                     /ApEinfo_fwdcolor="#b4abac"
     misc_feature    complement(3299..3312)
                     /label="bHLH"
                     /ApEinfo_revcolor="#b1ff67"
                     /ApEinfo_fwdcolor="#b1ff67"
     misc_feature    complement(3299..3313)
                     /label="bHLH"
                     /ApEinfo_revcolor="#75c6a9"
                     /ApEinfo_fwdcolor="#75c6a9"
     misc_feature    3300..3313
                     /label="bHLH"
                     /ApEinfo_revcolor="#d59687"
                     /ApEinfo_fwdcolor="#d59687"
     misc_feature    3300..3314
                     /label="bHLH"
                     /ApEinfo_revcolor="#d59687"
                     /ApEinfo_fwdcolor="#d59687"
     misc_feature    complement(3300..3314)
                     /label="bHLH"
                     /ApEinfo_revcolor="#b7e6d7"
                     /ApEinfo_fwdcolor="#b7e6d7"
     misc_feature    3303..3317
                     /label="B3"
                     /ApEinfo_revcolor="#b4abac"
                     /ApEinfo_fwdcolor="#b4abac"
     misc_feature    3340..3348
                     /label="NF-YB"
                     /ApEinfo_revcolor="#84b0dc"
                     /ApEinfo_fwdcolor="#84b0dc"
     misc_feature    complement(3378..3392)
                     /label="MYB"
                     /ApEinfo_revcolor="#75c6a9"
                     /ApEinfo_fwdcolor="#75c6a9"
     misc_feature    complement(3496..3509)
                     /label="MYB_related"
                     /ApEinfo_revcolor="#ff9ccd"
                     /ApEinfo_fwdcolor="#ff9ccd"
     misc_feature    complement(3498..3505)
                     /label="MYB_related"
                     /ApEinfo_revcolor="#ff9ccd"
                     /ApEinfo_fwdcolor="#ff9ccd"
     misc_feature    3498..3509
                     /label="MYB_related"
                     /ApEinfo_revcolor="#d59687"
                     /ApEinfo_fwdcolor="#d59687"
     misc_feature    3516..3525
                     /label="G2-like"
                     /ApEinfo_revcolor="#b4abac"
                     /ApEinfo_fwdcolor="#b4abac"
     misc_feature    3517..3527
                     /label="G2-like"
                     /ApEinfo_revcolor="#b4abac"
                     /ApEinfo_fwdcolor="#b4abac"
     misc_feature    complement(3517..3527)
                     /label="G2-like"
                     /ApEinfo_revcolor="#84b0dc"
                     /ApEinfo_fwdcolor="#84b0dc"
     misc_feature    complement(3517..3531)
                     /label="G2-like"
                     /ApEinfo_revcolor="#75c6a9"
                     /ApEinfo_fwdcolor="#75c6a9"
     misc_feature    3594..3608
                     /label="CPP"
                     /ApEinfo_revcolor="#c6c9d1"
                     /ApEinfo_fwdcolor="#c6c9d1"
     misc_feature    complement(3595..3609)
                     /label="CPP"
                     /ApEinfo_revcolor="#b7e6d7"
                     /ApEinfo_fwdcolor="#b7e6d7"
     misc_feature    complement(3662..3678)
                     /label="NAC"
                     /ApEinfo_revcolor="#c7b0e3"
                     /ApEinfo_fwdcolor="#c7b0e3"
     misc_feature    3662..3680
                     /label="NAC"
                     /ApEinfo_revcolor="#b7e6d7"
                     /ApEinfo_fwdcolor="#b7e6d7"
     misc_feature    complement(3663..3678)
                     /label="NAC"
                     /ApEinfo_revcolor="#d59687"
                     /ApEinfo_fwdcolor="#d59687"
     misc_feature    complement(3666..3678)
                     /label="NAC"
                     /ApEinfo_revcolor="#c6c9d1"
                     /ApEinfo_fwdcolor="#c6c9d1"
     misc_feature    3666..3680
                     /label="NAC"
                     /ApEinfo_revcolor="#85dae9"
                     /ApEinfo_fwdcolor="#85dae9"
     misc_feature    complement(3675..3695)
                     /label="MIKC_MADS"
                     /ApEinfo_revcolor="#b1ff67"
                     /ApEinfo_fwdcolor="#b1ff67"
     misc_feature    complement(3680..3696)
                     /label="RAV"
                     /ApEinfo_revcolor="#ffef86"
                     /ApEinfo_fwdcolor="#ffef86"
     misc_feature    complement(3681..3701)
                     /label="C2H2"
                     /ApEinfo_revcolor="#c6c9d1"
                     /ApEinfo_fwdcolor="#c6c9d1"
     misc_feature    3734..3755
                     /label="MYB_related"
                     /ApEinfo_revcolor="#d6b295"
                     /ApEinfo_fwdcolor="#d6b295"
     misc_feature    3737..3758
                     /label="MYB_related"
                     /ApEinfo_revcolor="#f58a5e"
                     /ApEinfo_fwdcolor="#f58a5e"
     misc_feature    3740..3758
                     /label="MYB"
                     /ApEinfo_revcolor="#ffef86"
                     /ApEinfo_fwdcolor="#ffef86"
     misc_feature    3740..3758
                     /label="GATA"
                     /ApEinfo_revcolor="#9eafd2"
                     /ApEinfo_fwdcolor="#9eafd2"
     misc_feature    complement(3745..3755)
                     /label="MYB"
                     /ApEinfo_revcolor="#ff9ccd"
                     /ApEinfo_fwdcolor="#ff9ccd"
     misc_feature    complement(3746..3760)
                     /label="GATA"
                     /ApEinfo_revcolor="#f8d3a9"
                     /ApEinfo_fwdcolor="#f8d3a9"
     misc_feature    complement(3801..3827)
                     /label="GATA"
                     /ApEinfo_revcolor="#c7b0e3"
                     /ApEinfo_fwdcolor="#c7b0e3"
     misc_feature    complement(3803..3821)
                     /label="GATA"
                     /ApEinfo_revcolor="#84b0dc"
                     /ApEinfo_fwdcolor="#84b0dc"
     misc_feature    complement(3804..3830)
                     /label="GATA"
                     /ApEinfo_revcolor="#b4abac"
                     /ApEinfo_fwdcolor="#b4abac"
     misc_feature    complement(3807..3821)
                     /label="B3"
                     /ApEinfo_revcolor="#b1ff67"
                     /ApEinfo_fwdcolor="#b1ff67"
     misc_feature    3815..3821
                     /label="MIKC_MADS"
                     /ApEinfo_revcolor="#85dae9"
                     /ApEinfo_fwdcolor="#85dae9"
     misc_feature    complement(3816..3831)
                     /label="HSF"
                     /ApEinfo_revcolor="#85dae9"
                     /ApEinfo_fwdcolor="#85dae9"
     misc_feature    complement(3817..3835)
                     /label="HSF"
                     /ApEinfo_revcolor="#9eafd2"
                     /ApEinfo_fwdcolor="#9eafd2"
     misc_feature    complement(3818..3832)
                     /label="S1Fa-like"
                     /ApEinfo_revcolor="#75c6a9"
                     /ApEinfo_fwdcolor="#75c6a9"
     misc_feature    complement(3818..3832)
                     /label="HSF"
                     /ApEinfo_revcolor="#f58a5e"
                     /ApEinfo_fwdcolor="#f58a5e"
     misc_feature    3819..3832
                     /label="HSF"
                     /ApEinfo_revcolor="#ff9ccd"
                     /ApEinfo_fwdcolor="#ff9ccd"
     misc_feature    complement(3820..3831)
                     /label="HSF"
                     /ApEinfo_revcolor="#f58a5e"
                     /ApEinfo_fwdcolor="#f58a5e"
     misc_feature    complement(3820..3832)
                     /label="HSF"
                     /ApEinfo_revcolor="#f8d3a9"
                     /ApEinfo_fwdcolor="#f8d3a9"
     misc_feature    complement(3927..3945)
                     /label="Trihelix"
                     /ApEinfo_revcolor="#85dae9"
                     /ApEinfo_fwdcolor="#85dae9"
     misc_feature    3942..3962
                     /label="Dof"
                     /ApEinfo_revcolor="#f58a5e"
                     /ApEinfo_fwdcolor="#f58a5e"
     misc_feature    3944..3962
                     /label="Dof"
                     /ApEinfo_revcolor="#f8d3a9"
                     /ApEinfo_fwdcolor="#f8d3a9"
     misc_feature    3949..3965
                     /label="C2H2"
                     /ApEinfo_revcolor="#faac61"
                     /ApEinfo_fwdcolor="#faac61"
     misc_feature    3964..3974
                     /label="WOX"
                     /ApEinfo_revcolor="#85dae9"
                     /ApEinfo_fwdcolor="#85dae9"
     misc_feature    3966..3980
                     /label="C2H2"
                     /ApEinfo_revcolor="#9eafd2"
                     /ApEinfo_fwdcolor="#9eafd2"
     misc_feature    3988..4006
                     /label="MYB"
                     /ApEinfo_revcolor="#d59687"
                     /ApEinfo_fwdcolor="#d59687"
     misc_feature    3999..4019
                     /label="B3"
                     /ApEinfo_revcolor="#ffef86"
                     /ApEinfo_fwdcolor="#ffef86"
     misc_feature    4000..4019
                     /label="E2F/DP"
                     /ApEinfo_revcolor="#c7b0e3"
                     /ApEinfo_fwdcolor="#c7b0e3"
     misc_feature    complement(4011..4039)
                     /label="Dof"
                     /ApEinfo_revcolor="#85dae9"
                     /ApEinfo_fwdcolor="#85dae9"
     misc_feature    4013..4031
                     /label="Dof"
                     /ApEinfo_revcolor="#c6c9d1"
                     /ApEinfo_fwdcolor="#c6c9d1"
     misc_feature    complement(4017..4044)
                     /label="Dof"
                     /ApEinfo_revcolor="#f58a5e"
                     /ApEinfo_fwdcolor="#f58a5e"
     misc_feature    complement(4053..4063)
                     /label="MYB_related"
                     /ApEinfo_revcolor="#c6c9d1"
                     /ApEinfo_fwdcolor="#c6c9d1"
     misc_feature    4062..4076
                     /label="CPP"
                     /ApEinfo_revcolor="#75c6a9"
                     /ApEinfo_fwdcolor="#75c6a9"
     misc_feature    4063..4077
                     /label="CPP"
                     /ApEinfo_revcolor="#ff9ccd"
                     /ApEinfo_fwdcolor="#ff9ccd"
     misc_feature    complement(4063..4077)
                     /label="CPP"
                     /ApEinfo_revcolor="#f58a5e"
                     /ApEinfo_fwdcolor="#f58a5e"
     misc_feature    complement(4064..4078)
                     /label="CPP"
                     /ApEinfo_revcolor="#d6b295"
                     /ApEinfo_fwdcolor="#d6b295"
     misc_feature    4112..4126
                     /label="MYB"
                     /ApEinfo_revcolor="#b4abac"
                     /ApEinfo_fwdcolor="#b4abac"
     misc_feature    4115..4129
                     /label="MYB"
                     /ApEinfo_revcolor="#84b0dc"
                     /ApEinfo_fwdcolor="#84b0dc"
     misc_feature    4185..4205
                     /label="ERF"
                     /ApEinfo_revcolor="#b7e6d7"
                     /ApEinfo_fwdcolor="#b7e6d7"
     misc_feature    complement(4186..4196)
                     /label="MYB_related"
                     /ApEinfo_revcolor="#b1ff67"
                     /ApEinfo_fwdcolor="#b1ff67"
     misc_feature    4187..4207
                     /label="E2F/DP"
                     /ApEinfo_revcolor="#b1ff67"
                     /ApEinfo_fwdcolor="#b1ff67"
     misc_feature    4193..4207
                     /label="ERF"
                     /ApEinfo_revcolor="#f8d3a9"
                     /ApEinfo_fwdcolor="#f8d3a9"
     misc_feature    complement(4193..4207)
                     /label="ERF"
                     /ApEinfo_revcolor="#c7b0e3"
                     /ApEinfo_fwdcolor="#c7b0e3"
     misc_feature    4194..4207
                     /label="ERF"
                     /ApEinfo_revcolor="#c7b0e3"
                     /ApEinfo_fwdcolor="#c7b0e3"
     misc_feature    4194..4208
                     /label="ERF"
                     /ApEinfo_revcolor="#faac61"
                     /ApEinfo_fwdcolor="#faac61"
     misc_feature    4194..4209
                     /label="ERF"
                     /ApEinfo_revcolor="#75c6a9"
                     /ApEinfo_fwdcolor="#75c6a9"
     misc_feature    complement(4194..4214)
                     /label="B3"
                     /ApEinfo_revcolor="#ff9ccd"
                     /ApEinfo_fwdcolor="#ff9ccd"
     misc_feature    4195..4206
                     /label="ERF"
                     /ApEinfo_revcolor="#d59687"
                     /ApEinfo_fwdcolor="#d59687"
     misc_feature    complement(4195..4207)
                     /label="ERF"
                     /ApEinfo_revcolor="#84b0dc"
                     /ApEinfo_fwdcolor="#84b0dc"
     misc_feature    complement(4196..4205)
                     /label="ARF"
                     /ApEinfo_revcolor="#c6c9d1"
                     /ApEinfo_fwdcolor="#c6c9d1"
     misc_feature    4196..4209
                     /label="ERF"
                     /ApEinfo_revcolor="#d6b295"
                     /ApEinfo_fwdcolor="#d6b295"
     misc_feature    complement(4196..4209)
                     /label="bHLH"
                     /ApEinfo_revcolor="#faac61"
                     /ApEinfo_fwdcolor="#faac61"
     misc_feature    complement(4196..4209)
                     /label="ERF"
                     /ApEinfo_revcolor="#faac61"
                     /ApEinfo_fwdcolor="#faac61"
     misc_feature    4196..4215
                     /label="ERF"
                     /ApEinfo_revcolor="#ffef86"
                     /ApEinfo_fwdcolor="#ffef86"
     misc_feature    4197..4206
                     /label="ERF"
                     /ApEinfo_revcolor="#c7b0e3"
                     /ApEinfo_fwdcolor="#c7b0e3"
     misc_feature    4197..4206
                     /label="ARF"
                     /ApEinfo_revcolor="#b4abac"
                     /ApEinfo_fwdcolor="#b4abac"
     misc_feature    4198..4205
                     /label="ARF"
                     /ApEinfo_revcolor="#f58a5e"
                     /ApEinfo_fwdcolor="#f58a5e"
     misc_feature    complement(4198..4205)
                     /label="ERF"
                     /ApEinfo_revcolor="#f8d3a9"
                     /ApEinfo_fwdcolor="#f8d3a9"
     misc_feature    complement(4198..4206)
                     /label="ARF"
                     /ApEinfo_revcolor="#75c6a9"
                     /ApEinfo_fwdcolor="#75c6a9"
     misc_feature    4198..4207
                     /label="ARF"
                     /ApEinfo_revcolor="#faac61"
                     /ApEinfo_fwdcolor="#faac61"
     misc_feature    4250..4264
                     /label="MYB_related"
                     /ApEinfo_revcolor="#d6b295"
                     /ApEinfo_fwdcolor="#d6b295"
     misc_feature    complement(4250..4264)
                     /label="MYB"
                     /ApEinfo_revcolor="#ffef86"
                     /ApEinfo_fwdcolor="#ffef86"
     misc_feature    complement(4251..4264)
                     /label="MYB"
                     /ApEinfo_revcolor="#c7b0e3"
                     /ApEinfo_fwdcolor="#c7b0e3"
     misc_feature    4252..4266
                     /label="MYB_related"
                     /ApEinfo_revcolor="#b1ff67"
                     /ApEinfo_fwdcolor="#b1ff67"
     misc_feature    complement(4253..4267)
                     /label="MYB"
                     /ApEinfo_revcolor="#9eafd2"
                     /ApEinfo_fwdcolor="#9eafd2"
     misc_feature    4268..4288
                     /label="EIL"
                     /ApEinfo_revcolor="#b1ff67"
                     /ApEinfo_fwdcolor="#b1ff67"
     misc_feature    4273..4283
                     /label="C2H2"
                     /ApEinfo_revcolor="#faac61"
                     /ApEinfo_fwdcolor="#faac61"
     misc_feature    4278..4288
                     /label="WOX"
                     /ApEinfo_revcolor="#ff9ccd"
                     /ApEinfo_fwdcolor="#ff9ccd"
     misc_feature    4280..4289
                     /label="WOX"
                     /ApEinfo_revcolor="#85dae9"
                     /ApEinfo_fwdcolor="#85dae9"
     misc_feature    4320..4338
                     /label="ERF"
                     /ApEinfo_revcolor="#ffef86"
                     /ApEinfo_fwdcolor="#ffef86"
     misc_feature    complement(4321..4337)
                     /label="ERF"
                     /ApEinfo_revcolor="#f8d3a9"
                     /ApEinfo_fwdcolor="#f8d3a9"
     misc_feature    complement(4322..4332)
                     /label="MYB"
                     /ApEinfo_revcolor="#faac61"
                     /ApEinfo_fwdcolor="#faac61"
     misc_feature    4322..4336
                     /label="ERF"
                     /ApEinfo_revcolor="#9eafd2"
                     /ApEinfo_fwdcolor="#9eafd2"
     misc_feature    4322..4342
                     /label="ERF"
                     /ApEinfo_revcolor="#f58a5e"
                     /ApEinfo_fwdcolor="#f58a5e"
     misc_feature    4323..4337
                     /label="ERF"
                     /ApEinfo_revcolor="#85dae9"
                     /ApEinfo_fwdcolor="#85dae9"
     misc_feature    complement(4324..4333)
                     /label="ERF"
                     /ApEinfo_revcolor="#f8d3a9"
                     /ApEinfo_fwdcolor="#f8d3a9"
     misc_feature    complement(4325..4338)
                     /label="ERF"
                     /ApEinfo_revcolor="#d59687"
                     /ApEinfo_fwdcolor="#d59687"
     misc_feature    complement(4325..4339)
                     /label="ERF"
                     /ApEinfo_revcolor="#f8d3a9"
                     /ApEinfo_fwdcolor="#f8d3a9"
     misc_feature    4326..4340
                     /label="ERF"
                     /ApEinfo_revcolor="#b4abac"
                     /ApEinfo_fwdcolor="#b4abac"
     misc_feature    complement(4327..4337)
                     /label="WRKY"
                     /ApEinfo_revcolor="#b1ff67"
                     /ApEinfo_fwdcolor="#b1ff67"
     misc_feature    4328..4335
                     /label="ERF"
                     /ApEinfo_revcolor="#d59687"
                     /ApEinfo_fwdcolor="#d59687"
     misc_feature    4328..4337
                     /label="ERF"
                     /ApEinfo_revcolor="#c6c9d1"
                     /ApEinfo_fwdcolor="#c6c9d1"
     misc_feature    4380..4401
                     /label="MYB_related"
                     /ApEinfo_revcolor="#85dae9"
                     /ApEinfo_fwdcolor="#85dae9"
     misc_feature    complement(4381..4391)
                     /label="WRKY"
                     /ApEinfo_revcolor="#b4abac"
                     /ApEinfo_fwdcolor="#b4abac"
     misc_feature    4385..4399
                     /label="GATA"
                     /ApEinfo_revcolor="#84b0dc"
                     /ApEinfo_fwdcolor="#84b0dc"
     misc_feature    complement(4388..4398)
                     /label="MYB"
                     /ApEinfo_revcolor="#d6b295"
                     /ApEinfo_fwdcolor="#d6b295"
     misc_feature    complement(4403..4423)
                     /label="HD-ZIP"
                     /ApEinfo_revcolor="#75c6a9"
                     /ApEinfo_fwdcolor="#75c6a9"
     misc_feature    complement(4409..4419)
                     /label="HD-ZIP"
                     /ApEinfo_revcolor="#84b0dc"
                     /ApEinfo_fwdcolor="#84b0dc"
     misc_feature    complement(4410..4420)
                     /label="HD-ZIP"
                     /ApEinfo_revcolor="#b7e6d7"
                     /ApEinfo_fwdcolor="#b7e6d7"
     misc_feature    4410..4422
                     /label="HD-ZIP"
                     /ApEinfo_revcolor="#c7b0e3"
                     /ApEinfo_fwdcolor="#c7b0e3"
     misc_feature    complement(4410..4423)
                     /label="ZF-HD"
                     /ApEinfo_revcolor="#ff9ccd"
                     /ApEinfo_fwdcolor="#ff9ccd"
     misc_feature    4411..4420
                     /label="HD-ZIP"
                     /ApEinfo_revcolor="#84b0dc"
                     /ApEinfo_fwdcolor="#84b0dc"
     misc_feature    complement(4411..4420)
                     /label="HD-ZIP"
                     /ApEinfo_revcolor="#b7e6d7"
                     /ApEinfo_fwdcolor="#b7e6d7"
     misc_feature    complement(4411..4421)
                     /label="HD-ZIP"
                     /ApEinfo_revcolor="#f8d3a9"
                     /ApEinfo_fwdcolor="#f8d3a9"
     misc_feature    complement(4412..4421)
                     /label="HD-ZIP"
                     /ApEinfo_revcolor="#85dae9"
                     /ApEinfo_fwdcolor="#85dae9"
     misc_feature    4434..4454
                     /label="ERF"
                     /ApEinfo_revcolor="#75c6a9"
                     /ApEinfo_fwdcolor="#75c6a9"
     misc_feature    complement(4440..4450)
                     /label="bZIP"
                     /ApEinfo_revcolor="#ff9ccd"
                     /ApEinfo_fwdcolor="#ff9ccd"
     misc_feature    4441..4450
                     /label="C2H2"
                     /ApEinfo_revcolor="#ff9ccd"
                     /ApEinfo_fwdcolor="#ff9ccd"
     misc_feature    complement(4441..4450)
                     /label="C2H2"
                     /ApEinfo_revcolor="#9eafd2"
                     /ApEinfo_fwdcolor="#9eafd2"
     misc_feature    complement(4444..4454)
                     /label="NAC"
                     /ApEinfo_revcolor="#faac61"
                     /ApEinfo_fwdcolor="#faac61"
     misc_feature    4463..4734
                     /label="AT1G54080_5'UTR"
                     /ApEinfo_revcolor="#b7e6d7"
                     /ApEinfo_fwdcolor="#b7e6d7"
     misc_feature    complement(4699..4706)
                     /label="MYB_related"
                     /ApEinfo_revcolor="#ff9ccd"
                     /ApEinfo_fwdcolor="#ff9ccd"
     misc_feature    4735..4738
                     /label="AATG Overhang"
                     /ApEinfo_revcolor="#b4abac"
                     /ApEinfo_fwdcolor="#b4abac"
     misc_feature    4736..6226
                     /label=" CYP76AD1"
                     /ApEinfo_revcolor="#c7b0e3"
                     /ApEinfo_fwdcolor="#c7b0e3"
     primer          complement(4904..4930)
                     /label="RUBY_Seq_R"
                     /note="sequence: TGGGCCGTGAATCTTGGCGAGGTTGGC"
                     /ApEinfo_revcolor="#faac61"
                     /ApEinfo_fwdcolor="#faac61"
     misc_feature    6293..7117
                     /label="DODA"
                     /ApEinfo_revcolor="#f8d3a9"
                     /ApEinfo_fwdcolor="#f8d3a9"
     misc_feature    7184..8692
                     /label="Glucosyltransferase"
                     /ApEinfo_revcolor="#9eafd2"
                     /ApEinfo_fwdcolor="#9eafd2"
     misc_feature    8693..8696
                     /label="GCTT Overhang"
                     /ApEinfo_revcolor="#b4abac"
                     /ApEinfo_fwdcolor="#b4abac"
     misc_feature    8697..9074
                     /label="AT1G54080_3'UTR"
                     /ApEinfo_revcolor="#f58a5e"
                     /ApEinfo_fwdcolor="#f58a5e"
     misc_feature    9075..9113
                     /label="AT1G54080_Terminator"
                     /ApEinfo_revcolor="#b1ff67"
                     /ApEinfo_fwdcolor="#b1ff67"
     misc_feature    9118..9141
                     /label="link2eb"
                     /ApEinfo_revcolor="#d59687"
                     /ApEinfo_fwdcolor="#d59687"
     misc_feature    complement(9159..9286)
                     /label="RB\short"
                     /ApEinfo_revcolor="#85dae9"
                     /ApEinfo_fwdcolor="#85dae9"
     misc_feature    complement(9305..9919)
                     /label="rep\(pMB1,\1\mutation)"
                     /ApEinfo_revcolor="#d6b295"
                     /ApEinfo_fwdcolor="#d6b295"
     rep_origin      9320..9320
                     /label="ORI"
                     /ApEinfo_revcolor="#84b0dc"
                     /ApEinfo_fwdcolor="#84b0dc"
     misc_feature    complement(9908..9908)
                     /label="T\to\C"
                     /ApEinfo_revcolor="#84b0dc"
                     /ApEinfo_fwdcolor="#84b0dc"
     CDS             complement(10082..10873)
                     /label="Kan\(no\BpiI)"
                     /ApEinfo_revcolor="#d59687"
                     /ApEinfo_fwdcolor="#d59687"
     misc_feature    complement(10391..10391)
                     /label="A\to\G\(BpiI\removed)"
                     /ApEinfo_revcolor="#f8d3a9"
                     /ApEinfo_fwdcolor="#f8d3a9"
     misc_feature    complement(11059..852)
                     /label="pVS1ori\short"
                     /ApEinfo_revcolor="#ffef86"
                     /ApEinfo_fwdcolor="#ffef86"
ORIGIN
        1 ttttgctcat tttctcttta cctcattaac tcaaatgagt tttgatttaa tttcagcggc
       61 cagcgcctgg acctcgcggg cagcgtcgcc ctcgggttct gattcaagaa cggttgtgcc
      121 ggcggcggca gtgcctgggt agctcacgcg ctgcgtgata cgggactcaa gaatgggcag
      181 ctcgtacccg gccagcgcct cggcaacctc accgccgatg cgcgtgcctt tgatcgcccg
      241 cgacacgaca aaggccgctt gtagccttcc atccgtgacc tcaatgcgct gcttaaccag
      301 ctccaccagg tcggcggtgg cccatatgtc gtaagggctt ggctgcaccg gaatcagcac
      361 gaagtcggct gccttgatcg cggacacagc caagtccgcc gcctggggcg ctccgtcgat
      421 cactacgaag tcgcgccggc cgatggcctt cacgtcgcgg tcaatcgtcg ggcggtcgat
      481 gccgacaacg gttagcggtt gatcttcccg cacggccgcc caatcgcggg cactgccctg
      541 gggatcggaa tcgactaaca gaacatcggc cccggcgagt tgcagggcgc gggctagatg
      601 ggttgcgatg gtcgtcttgc ctgacccgcc tttctggtta agtacagcga taaccttcat
      661 gcgttcccct tgcgtatttg tttatttact catcgcatca tatacgcagc gaccgcatga
      721 cgcaagctgt tttactcaaa tacacatcac ctttttagac ggcggcgctc ggtttcttca
      781 gcggccaagc tggccggcca ggccgccagc ttggcatcag acaaaccggc caggatttca
      841 tgcagccgca cggctgatgg gctgcctgta tcgagtggtg attttgtgcc gagctgccgg
      901 tcggggagct gttggctggc tggtggcagg atatattgtg gtgtaaacaa attgacgctt
      961 agacaactta ataacacatt gcggacgttt ttaatgtact ggggtggatg cagtgggccc
     1021 cactctgtgt gccgaattcg gatccggaga gcggagaatt aagggagtca cgttatgacc
     1081 cccgccgatg acgcgggaca agccgtttta cgtttggaac tgacagaacc gcaacgttga
     1141 aggagccact cagccgcggg tttctggagt ttaatgagct aagcacatac gtcagaaacc
     1201 attattgcgc gttcaaaagt cgcctaaggt cactatcagc tagcaaatat ttcttgtcaa
     1261 aaatgctcca ctgacgttcc ataaattccc ctcggtatcc aattagagtc tcatattcac
     1321 tctcaatcca aataatctgc accggatctg gatcgtttcg catgattgaa caagatggat
     1381 tgcacgcagg ttctccggcc gcttgggtgg agaggctatt cggctatgac tgggcacaac
     1441 agacaatcgg ctgctctgat gccgccgtgt tccggctgtc agcgcagggg cgcccggttc
     1501 tttttgtcaa gaccgacctg tccggtgccc tgaatgaact ccaggacgag gcagcgcggc
     1561 tatcgtggct ggccacgacg ggcgttcctt gcgcagctgt gctcgacgtt gtcactgaag
     1621 cgggaaggga ctggctgcta ttgggcgaag tgccggggca ggatctcctg tcatctcacc
     1681 ttgctcctgc cgagaaagta tccatcatgg ctgatgcaat gcggcggctg catacgcttg
     1741 atccggctac ctgcccattc gaccaccaag cgaaacatcg catcgagcga gcacgtactc
     1801 ggatggaagc cggtcttgtc gatcaggatg atctggacga agagcatcag gggctcgcgc
     1861 cagccgaact gttcgccagg ctcaaggcgc gtatgcccga cggcgaggat ctcgtcgtga
     1921 ctcatggcga tgcctgcttg ccgaatatca tggtggaaaa tggccgcttt tctggattca
     1981 tcgactgtgg ccggctgggt gtggcggacc gctatcagga catagcgttg gctacccgtg
     2041 atattgctga agagcttggc ggcgaatggg ctgaccgctt cctcgtgctt tacggtatcg
     2101 ccgctcccga ttcgcagcgc atcgccttct atcgccttct tgacgagttc ttctgagcgg
     2161 gactctggat ctagagtcaa gcagatcgtt caaacatttg gcaataaagt ttcttaagat
     2221 tgaatcctgt tgccggtctt gcgatgatta tcatataatt tctgttgaat tacgttaagc
     2281 atgtaataat taacatgtaa tgcatgacgt tatttatgag atgggttttt atgattagag
     2341 tcccgcaatt atacatttaa tacgcgatag aaaacaaaat atagcgcgca aactaggata
     2401 aattatcgcg cgcggtgtca tctatgttac tagatcgacg ctgcaagaat tcaagcttgg
     2461 agttaatatc taaattttac tcaaatcaaa ttaccaattt tcttcaatgc ggatatacta
     2521 acatcatgtt atagcctcca tgcagagttt aagatgaaca tttttggact gcaagcccat
     2581 atattttgtt tagccgactt tttaaagaat aaattgaaaa acacgaaaga ttgacgttga
     2641 gattcgaatc gagatgcatg attacttaaa accagctaag tttcataaaa actagaccga
     2701 ttaatatcct ctgaaaaccg caaccaaata cttgttcgct tgttctcatg gacgacacta
     2761 cctccatggt aaaaccttaa tagagtcttg atgtaataat tattagcaac aaccatcata
     2821 actaagacta tctacattgg ttacatgatg aatcaaatct ataagaatga catttgtgag
     2881 tatttcgttt cattttttaa agtgtaatta tcactatcac taattttggt ttggataaat
     2941 gatagatcat aaatctacta ttctaagtaa aatctaaaat ggattattgg tatatgtaga
     3001 ttttaaatat tttattggtt tattgattct taaattccat ccaaacttca ttattgttgg
     3061 ttcaagcttt tttatatatt tttattcata tattttgtta ttattgatat tctaattttt
     3121 tttaaaccta ttgttgttac aattctctgt attttggctc tctagttata attgatataa
     3181 aataacttta aatacttaaa aatacaaatc tagaataaga atggagaaat aaatgttatt
     3241 tatatcaatg agagaagaga agaatgcaca aataaagaac attgatatgt tcttttatcc
     3301 acgtgagaaa aaaagaattc attttggagt taaaacattt ccatcaatac atgatttact
     3361 ttgaaaataa aatgttagga aatggttgat aaaattccat ataaactcac tagaaatcat
     3421 cggtaataat atataagaaa aaattataaa ttgtacacaa tcaacttacc aataagtacc
     3481 atactgtgaa tttgtgaaga tatttgatcc tttacaagaa tcttgctgac gtacaaaacg
     3541 aacgattaaa tataagagat aaaccaaaca ataaattata taagaggata atttttataa
     3601 tatttaaata atctctccta tgcagtttca gcttaatcgc gttgtaatct cagcttaact
     3661 agtatcttac acttgaagat caacaaagac aaacctgcaa gatggaaata atcccttgtt
     3721 aaagtgatga acatatcaat atccgcaaca acatcacctt gaagcacatt gcatatcgag
     3781 ctacaaacaa gagtttggtc taggtgagga ttttcatcat ccagatgaat ctttaaaaag
     3841 aggttcttta tactcgactt gattttccga ttaaacaaac acttcacaaa atcaatgaat
     3901 tccttgatac tatcatgtta ttgtatagca taatcaaggt taaaacgccg aaaaagaaca
     3961 aacacattct ttcactttct ggagaatact gtcgttgaaa cagttttttt gtggaaagaa
     4021 aagataaaat gtatgcaaaa acatcgtctt gtaaaaaaaa tcttttaaaa tttaaaattt
     4081 tctaaatcgt acataatcaa cttacaaact tgtgaaaaaa tttggtaata tataacttgt
     4141 ttgtgaatat atttgatcaa atactctaaa aagtactaat aagtttaaaa aaatcttgcc
     4201 gacaaacaaa acgaacaaac ataagggata aaacaaacaa tgaattatgt aagaagataa
     4261 tgttttttag tgcagtttca gtcaatcaaa gaaaatcaaa atttctaagt atatattagt
     4321 ttgggctggg ccgtcaacaa ttggtcagtc actgaaacga atttgttcgg gccttgggct
     4381 tgatccgtca acaacatcaa ggttcagaac aaatgattgg tcagtcacta aaacgaatat
     4441 cacagctgcc gtgagattag tatacagtct atctctctct cgaagaaatc gtcacactcc
     4501 tataaatggt cacttgtttc gtacggcctt tctttactcc tttagagaga gcgtgccatt
     4561 tttatttttc tctttcttct ctcattttta ttttcttttc ttttttttca cctttttttt
     4621 ttcctttttt tttctttctt cttcttctta cttgattttg aaccctagct taaggggaat
     4681 tttctcggga aacaaaagag atatttttat cgcagtgaga aagaaacaca aaaaaatgGA
     4741 TCATGCGACC CTCGCCATGA TCCTCGCGAT CTGGTTCATC AGCTTCCACT TCATCAAGCT
     4801 GCTGTTCTCC CAGCAGACCA CCAAGCTGCT TCCGCCAGGA CCAAAGCCGC TTCCGATCAT
     4861 CGGCAACATC CTTGAGGTGG GCAAGAAGCC GCATCGGTCC TTCGCCAACC TCGCCAAGAT
     4921 TCACGGCCCA CTCATTTCCC TCAGACTCGG CTCTGTGACC ACCATCGTTG TGTCCTCTGC
     4981 CGACGTGGCC AAAGAGATGT TCCTCAAGAA GGATCACCCG CTCTCCAACC GCACGATCCC
     5041 GAATAGTGTT ACAGCCGGCG ACCACCACAA GCTCACCATG TCTTGGCTCC CGGTGTCTCC
     5101 GAAGTGGCGC AACTTCCGCA AGATTACCGC CGTGCATCTG CTCTCCCCAC AGAGACTCGA
     5161 TGCCTGCCAG ACATTCAGGC ACGCCAAGGT GCAGCAGCTC TACGAGTACG TTCAAGAGTG
     5221 CGCCCAGAAA GGCCAGGCCG TGGATATTGG CAAGGCCGCC TTTACGACCA GCCTCAACCT
     5281 CCTCAGCAAG CTGTTCTTCA GCGTCGAGCT GGCGCACCAC AAGTCCCATA CCAGCCAAGA
     5341 GTTCAAAGAG CTGATCTGGA ACATCATGGA AGATATAGGC AAGCCGAACT ACGCCGACTA
     5401 CTTCCCGATT CTCGGCTGCG TTGACCCATC TGGCATTAGA AGAAGGCTCG CCTGCTCCTT
     5461 CGACAAGCTG ATCGCCGTGT TCCAGGGCAT CATCTGCGAG AGACTCGCCC CAGATTCCTC
     5521 CACCACAACT ACCACCACCA CCGACGACGT GCTCGATGTG CTCCTCCAGC TGTTCAAGCA
     5581 GAACGAGCTG ACGATGGGCG AGATCAACCA CCTCCTCGTG GACATCTTCG ACGCCGGCAC
     5641 CGATACCACA TCCTCCACAT TCGAGTGGGT GATGACCGAG CTGATCCGCA ATCCAGAGAT
     5701 GATGGAAAAG GCCCAAGAGG AAATCAAGCA GGTCCTCGGC AAGGACAAGC AGATCCAAGA
     5761 GTCCGACATC ATCAACCTGC CGTACCTCCA GGCGATCATC AAAGAGACAC TCCGCCTCCA
     5821 TCCGCCGACC GTGTTCTTGC TCCCAAGAAA GGCCGACACC GATGTCGAGC TGTACGGCTA
     5881 CATCGTGCCG AAGGATGCCC AGATCCTCGT GAACCTCTGG GCCATTGGCA GGGACCCAAA
     5941 CGCCTGGCAG AACGCCGATA TTTTCAGCCC AGAGCGCTTC ATCGGCTGCG AGATCGATGT
     6001 TAAGGGCCGC GATTTCGGCC TCCTTCCATT TGGCGCTGGC CGCAGAATTT GCCCAGGCAT
     6061 GAATCTCGCC ATCAGGATGC TCACCCTCAT GCTCGCCACA CTCCTCCAGT TCTTCAACTG
     6121 GAAGCTCGAA GGCGACATCT CCCCGAAGGA CCTCGACATG GACGAGAAGT TCGGCATTGC
     6181 GCTCCAAAAG ACCAAGCCGC TCAAGCTCAT CCCGATTCCG CGCTACGGAA GCGGAGCTAC
     6241 TAACTTCAGC CTGCTGAAGC AGGCTGGAGA CGTGGAGGAG AACCCTGGAC CTATGAAGAT
     6301 GATGAACGGC GAGGACGCCA ACGACCAGAT GATCAAAGAG TCCTTCTTCA TCACCCACGG
     6361 CAACCCGATC CTCACCGTCG AGGATACACA TCCGCTCAGG CCGTTCTTCG AGACATGGCG
     6421 CGAGAAGATT TTCTCCAAGA AGCCGAAGGC CATCCTCATC ATCTCCGGCC ACTGGGAGAC
     6481 AGTGAAGCCA ACCGTGAACG CCGTGCACAT CAACGACACC ATCCACGACT TCGACGACTA
     6541 CCCAGCCGCC ATGTACCAGT TCAAGTACCC AGCTCCAGGC GAGCCAGAGC TTGCGAGAAA
     6601 GGTGGAAGAG ATCCTCAAGA AGTCCGGGTT CGAGACAGCC GAGACAGACC AAAAGAGGGG
     6661 CCTTGATCAC GGCGCCTGGG TTCCACTCAT GCTCATGTAT CCAGAGGCGG ACATCCCGGT
     6721 GTGCCAGCTC TCAGTTCAGC CACATCTCGA CGGCACCTAC CACTACAATC TCGGCAGAGC
     6781 CCTCGCGCCG CTCAAGAATG ATGGCGTGCT CATTATTGGC TCCGGCAGCG CCACACATCC
     6841 ACTCGATGAG ACACCGCACT ACTTCGATGG TGTTGCCCCT TGGGCCGCTG CCTTCGATTC
     6901 TTGGCTTAGG AAGGCCCTCA TCAACGGCCG CTTCGAGGAA GTGAACATCT ACGAGAGCAA
     6961 GGCCCCGAAC TGGAAGCTCG CCCATCCATT TCCAGAGCAC TTCTACCCGC TCCACGTTGT
     7021 GCTCGGCGCT GCTGGTGAAA AGTGGAAGGC CGAGCTGATC CACTCCTCCT GGGATCATGG
     7081 CACACTTTGC CACGGCTCCT ACAAGTTCAC CTCCGCCGGT TCAGGTGCCA CTAATTTTTC
     7141 TCTCTTGAAA CAGGCCGGTG ACGTTGAAGA GAACCCAGGT CCAATGACCG CCATCAAGAT
     7201 GAACACCAAC GGCGAGGGCG AGACACAGCA CATCCTCATG ATCCCGTTCA TGGCGCAGGG
     7261 CCACCTCAGG CCATTTCTCG AACTCGCCAT GTTCCTCTAC AAGCGCTCCC ACGTGATCAT
     7321 CACCCTGCTC ACAACTCCGC TCAACGCCGG CTTCCTCAGG CACCTCCTTC ACCACCATTC
     7381 CTACTCCTCC AGCGGCATCA GGATCGTCGA GCTGCCATTC AACTCCACCA ACCACGGACT
     7441 CCCACCGGGC ATCGAGAACA CCGATAAGCT CACACTCCCG CTCGTGGTGT CCCTCTTCCA
     7501 TTCCACCATC AGCCTCGATC CGCACCTCCG CGATTACATC TCCAGGCATT TCAGCCCAGC
     7561 CAGGCCACCA CTCTGCGTGA TCCATGATGT GTTCCTCGGC TGGGTTGACC AGGTGGCCAA
     7621 GGATGTGGGC TCTACAGGCG TGGTGTTCAC AACAGGCGGC GCTTATGGCA CATCCGCCTA
     7681 CGTGTCCATC TGGAACGATC TCCCGCACCA GAACTACTCC GACGACCAAG AGTTCCCGCT
     7741 GCCAGGCTTC CCAGAGAACC ATAAGTTCCG CAGGTCCCAG CTCCATCGGT TCCTCAGATA
     7801 TGCCGACGGC TCCGACGATT GGTCCAAGTA TTTCCAGCCG CAGCTCCGCC AGTCCATGAA
     7861 GTCTTTTGGC TGGCTCTGCA ACTCCGTGGA AGAGATCGAG ACACTCGGCT TCTCCATCCT
     7921 CCGCAACTAC ACCAAGCTGC CGATCTGGGG CATCGGCCCA CTTATTGCTT CCCCAGTGCA
     7981 GCACTCCTCC TCCGACAACA ATTCAACAGG CGCCGAGTTC GTGCAGTGGC TCAGCCTCAA
     8041 AGAGCCGGAC TCCGTCCTCT ACATCTCCTT CGGCTCCCAG AACACGATCA GCCCGACGCA
     8101 GATGATGGAA CTCGCTGCTG GCCTTGAGTC CTCCGAGAAG CCATTCCTCT GGGTGATCAG
     8161 AGCCCCGTTC GGCTTCGACA TCAACGAAGA GATGCGCCCA GAGTGGCTGC CAGAGGGCTT
     8221 TGAGGAACGC ATGAAGGTGA AGAAACAGGG CAAGCTCGTG TACAAGCTCG GCCCGCAGCT
     8281 TGAGATCCTC AACCATGAAT CCATCGGCGG CTTTCTCACC CACTGCGGAT GGAACAGCAT
     8341 CCTTGAGTCT CTTCGCGAGG GCGTTCCGAT GCTTGGATGG CCACTTGCTG CCGAGCAGGC
     8401 CTACAACCTC AAGTACCTCG AAGATGAGAT GGGCGTCGCG GTTGAGCTTG CTAGAGGCCT
     8461 CGAAGGCGAG ATCTCCAAAG AGAAGGTCAA GCGCATCGTC GAGATGATCC TTGAGCGCAA
     8521 CGAGGGCTCC AAAGGCTGGG AGATGAAGAA TCGCGCCGTG GAAATGGGCA AAAAGCTCAA
     8581 GGACGCCGTG AACGAGGAAA AAGAGCTGAA GGGCTCCTCC GTGAAGGCGA TCGACGATTT
     8641 CCTCGACGCC GTCATGCAGG CCAAACTTGA GCCAAGCCTC CAGTGATAGT GAgctttaaa
     8701 ccctcttcac tggctctgag ataccttttt ctgtttcttt ctttttcttc ttcttaattt
     8761 tataactttc ttgctttttc tagaccttcc ttgttcaaga gtctttatgt atgtgtctct
     8821 ttcatttaaa gccgttggtt ttatttatgt atgcagagct ttatgctcag tttgtaacct
     8881 ataggtctta cttggattgt aagccaagca ataagacaac atcaaataaa aggggatttg
     8941 gttttctggg gttaatgttg tttgtggttc tgtaatgata ggtttgaaac aaagtaattt
     9001 gtcttttata aaagttttat agtttcattt ctcatgttag tactttattt tgtcggaaat
     9061 ccagtttaac taagcatcaa gtgttctgtc cacgagtgtc ctttgccatg cagcgctact
     9121 agaggatgca catgtgaccg agggacacga agtggtttaa actatcagtg tttgacagga
     9181 tatattggcg ggtaaaccta agagaaaaga gcgtttatta gaataatcgg atatttaaaa
     9241 gggcgtgaaa aggtttatcc gttcgtccat ttgtatgtgc caaccacagg aaccgtaaaa
     9301 aggccgcgtt gctggcgttt ttccataggc tccgcccccc tgacgagcat cacaaaaatc
     9361 gacgctcaag tcagaggtgg cgaaacccga caggactata aagataccag gcgtttcccc
     9421 ctggaagctc cctcgtgcgc tctcctgttc cgaccctgcc gcttaccgga tacctgtccg
     9481 cctttctccc ttcgggaagc gtggcgcttt ctcatagctc acgctgtagg tatctcagtt
     9541 cggtgtaggt cgttcgctcc aagctgggct gtgtgcacga accccccgtt cagcccgacc
     9601 gctgcgcctt atccggtaac tatcgtcttg agtccaaccc ggtaagacac gacttatcgc
     9661 cactggcagc agccactggt aacaggatta gcagagcgag gtatgtaggc ggtgctacag
     9721 agttcttgaa gtggtggcct aactacggct acactagaag gacagtattt ggtatctgcg
     9781 ctctgctgaa gccagttacc ttcggaaaaa gagttggtag ctcttgatcc ggcaaacaaa
     9841 ccaccgctgg tagcggtggt ttttttgttt gcaagcagca gattacgcgc agaaaaaaag
     9901 gatctcagga agatcctttg atcttttcta cggggtctga cgctcagtgg aacgaaaact
     9961 cacgttaagg gattttggtc atgagattat caaaaaggat cttcacctag atccttttaa
    10021 attaaaaatg aagttttaaa tcaatctaaa gtatatatga gtaaacttgg tctgacagct
    10081 aaaacaattc atccagtaaa atataatatt ttattttctc ccaatcaggc ttgatcccca
    10141 gtaagtcaaa aaatagctcg acatactgtt cttccccgat atcctccctg atcgaccgga
    10201 cgcagaaggc aatgtcatac cacttgtccg ccctgccgct tctcccaaga tcaataaagc
    10261 cacttacttt gccatctttc acaaagatgt tgctgtctcc caggtcgccg tgggaaaaga
    10321 caagttcctc ttcgggcttt tccgtcttta aaaaatcata cagctcgcgc ggatctttaa
    10381 atggagtgtc ctcttcccag ttttcgcaat ccacatcggc cagatcgtta ttcagtaagt
    10441 aatccaattc ggctaagcgg ctgtctaagc tattcgtata gggacaatcc gatatgtcga
    10501 tggagtgaaa gagcctgatg cactccgcat acagctcgat aatcttttca gggctttgtt
    10561 catcttcata ctcttccgag caaaggacgc catcggcctc actcatgagc agattgctcc
    10621 agccatcatg ccgttcaaag tgcaggacct ttggaacagg cagctttcct tccagccata
    10681 gcatcatgtc cttttcccgt tccacatcat aggtggtccc tttataccgg ctgtccgtca
    10741 tttttaaata taggttttca ttttctccca ccagcttata taccttagca ggagacattc
    10801 cttccgtatc ttttacgcag cggtattttt cgatcagttt tttcaattcc ggtgatattc
    10861 tcattttagc catactcttc ctttttcaat attattgaag catttatcag ggttattgtc
    10921 tcatgagcgg atacatattt gaatgtattt agaaaaataa acaaataggg gttccgcgca
    10981 cgaattggcc agcgctgcca tttttggggt gaggccgttc gcggccgagg ggcgcagccc
    11041 ctggggggat gggagctcgg tgccttgatg tgggcgccgg cggtcgagtg gcgacggcgc
    11101 ggcttgtccg cgccctggta gattgcctgg ccgtaggcca gccatttttg agcggccagc
    11161 ggccgcgata ggccgacgcg aagcggcggg gcgtagggag cgcagcgacc gaagggtagg
    11221 cgctttttgc agctcttcgg ctgtgcgctg gccagacagt tatgcacagg ccaggcgggt
    11281 tttaagagtt ttaataagtt ttaaagagtt ttaggcggaa aaatcgcctt ttttctcttt
    11341 tatatcagtc acttacatgt gtgaccggtt cccaatgtac ggctttgggt tcccaatgta
    11401 cgggttccgg ttcccaatgt acggctttgg gttcccaatg tacgtgctat ccacaggaaa
    11461 gaagcttttt cgaccttttt cccctgctag ggcaatttgc cctagcatct gctccgtaca
    11521 ttaggaaccg gcggatgctt cgccctcgat caggttgcgg tagcgcatga ctaggatcgg
    11581 gccagcctgc cccgcctcct ccttcaaatc gtactccggc aggtcatttg acccgatcag
    11641 cttgcgcacg gtgaaacaga acttcttgaa ctctccggcg ctgccactgc gttcgtagat
    11701 cgtcttgaac aaccatctgg cttctgcctt gcctgcggcg cggcgtgcca ggcggtagag
    11761 aaaacggccg atgccgggat cgatcaaaaa gtaatcgggg tgaaccgtca gcacgtccgg
    11821 gttcttgcct tctgtgatct cgcggtacat ccaatcagct agctcgatct cgatgtactc
    11881 cggccgcccg gtttcgctct ttacgatctt gtagcggcta atcaaggctt caccctcgga
    11941 taccgtcacc aggcggccgt tcttggcctt cttcgtacgc tgcatggcaa cgtgcgtggt
    12001 gtttaaccga atgcaggttt ctaccaggtc gtctttctgc tttccgccat cggctcgccg
    12061 gcagaacttg agtacgtccg caacgtgtgg acggaacacg cggccgggct tgtctccctt
    12121 cccttcccgg tatcggttca tggattcggt tagatgggaa accgccatca gtaccaggtc
    12181 gtaatcccac acactggcca tgccggccgg ccctgcggaa acctctacgt gcccgtctgg
    12241 aagctcgtag cggatcacct cgccagctcg tcggtcacgc ttcgacagac ggaaaacggc
    12301 cacgtccatg atgctgcgac tatcgcgggt gcccacgtca tagagcatcg gaacgaaaaa
    12361 atctggttgc tcgtcgccct tgggcggctt cctaatcgac ggcgcaccgg ctgccggcgg
    12421 ttgccgggat tctttgcgga ttcgatcagc ggccgcttgc cacgattcac cggggcgtgc
    12481 ttctgcctcg atgcgttgcc gctgggcggc ctgcgcggcc ttcaacttct ccaccaggtc
    12541 atcacccagc gccgcgccga tttgtaccgg gccggatggt ttgcgaccgt cacgccgatt
    12601 cctcgggctt gggggttcca gtgccattgc agggccggca gacaacccag ccgcttacgc
    12661 ctggccaacc gcccgttcct ccacacatgg ggcattccac ggcgtcggtg cctggttgtt
    12721 cttgattttc catgccgcct cctttagccg ctaaaattca tctactcatt tattcatttg
    12781 ctcatttact ctggtagctg cgcgatgtat tcagatagca gctcggtaat ggtcttgcct
    12841 tggcgtaccg cgtacatctt cagcttggtg tgatcctccg ccggcaactg aaagttgacc
    12901 cgcttcatgg ctggcgtgtc tgccaggctg gccaacgttg cagccttgct gctgcgtgcg
    12961 ctcggacggc cggcacttag cgtgtttgtg c
//
