# Supplementary material for: Building a pipeline to identify and engineer constitutive and repressible promoters
Source: Quant Plant Biol. 2023 Oct 19;4:e12. doi: 10.1017/qpb.2023.10 (PMC10600573; doi:10.1017/qpb.2023.10)
Supplement: Yang and Nemhauser supplementary material 6 — Yang and Nemhauser supplementary material [file S2632882823000103sup006.zip › Genebank/Level2/RUBY/pich86966-54390ruby.gb]

LOCUS       pICH86966-54390:RUBY   11612 bp ds-DNA     circular     09-FEB-2022
DEFINITION  .
FEATURES             Location/Qualifiers
     misc_feature    1919..2066
                     /label="LB"
                     /ApEinfo_revcolor="#b1ff67"
                     /ApEinfo_fwdcolor="#b1ff67"
     promoter        2115..2414
                     /label="nos\prom"
                     /ApEinfo_revcolor="#ffef86"
                     /ApEinfo_fwdcolor="#ffef86"
     CDS             2427..3218
                     /label="Kan"
                     /ApEinfo_revcolor="#b7e6d7"
                     /ApEinfo_fwdcolor="#b7e6d7"
     terminator      3236..3503
                     /label="nos\term"
                     /ApEinfo_revcolor="#b4abac"
                     /ApEinfo_fwdcolor="#b4abac"
     misc_feature    complement(3528..3546)
                     /label="GATA"
                     /ApEinfo_revcolor="#9eafd2"
                     /ApEinfo_fwdcolor="#9eafd2"
     misc_feature    3528..4074
                     /label="AT1G54390 Promoter"
                     /ApEinfo_revcolor="#f58a5e"
                     /ApEinfo_fwdcolor="#f58a5e"
     misc_feature    3528..8799
                     /label="RUBY"
                     /ApEinfo_revcolor="#b1ff67"
                     /ApEinfo_fwdcolor="#b1ff67"
     misc_feature    3529..3543
                     /label="GATA"
                     /ApEinfo_revcolor="#b1ff67"
                     /ApEinfo_fwdcolor="#b1ff67"
     misc_feature    complement(3530..3544)
                     /label="GATA"
                     /ApEinfo_revcolor="#f58a5e"
                     /ApEinfo_fwdcolor="#f58a5e"
     misc_feature    3531..3545
                     /label="HD-ZIP"
                     /ApEinfo_revcolor="#f8d3a9"
                     /ApEinfo_fwdcolor="#f8d3a9"
     misc_feature    complement(3531..3545)
                     /label="HD-ZIP"
                     /ApEinfo_revcolor="#c7b0e3"
                     /ApEinfo_fwdcolor="#c7b0e3"
     misc_feature    complement(3537..3543)
                     /label="MIKC_MADS"
                     /ApEinfo_revcolor="#75c6a9"
                     /ApEinfo_fwdcolor="#75c6a9"
     misc_feature    complement(3577..3591)
                     /label="B3"
                     /ApEinfo_revcolor="#9eafd2"
                     /ApEinfo_fwdcolor="#9eafd2"
     misc_feature    3578..3592
                     /label="B3"
                     /ApEinfo_revcolor="#d6b295"
                     /ApEinfo_fwdcolor="#d6b295"
     misc_feature    3580..3587
                     /label="B3"
                     /ApEinfo_revcolor="#faac61"
                     /ApEinfo_fwdcolor="#faac61"
     misc_feature    3580..3588
                     /label="B3"
                     /ApEinfo_revcolor="#b4abac"
                     /ApEinfo_fwdcolor="#b4abac"
     misc_feature    complement(3581..3589)
                     /label="B3"
                     /ApEinfo_revcolor="#b7e6d7"
                     /ApEinfo_fwdcolor="#b7e6d7"
     misc_feature    complement(3582..3589)
                     /label="B3"
                     /ApEinfo_revcolor="#d59687"
                     /ApEinfo_fwdcolor="#d59687"
     misc_feature    complement(3593..3607)
                     /label="HSF"
                     /ApEinfo_revcolor="#d59687"
                     /ApEinfo_fwdcolor="#d59687"
     misc_feature    3621..3638
                     /label="Trihelix"
                     /ApEinfo_revcolor="#b1ff67"
                     /ApEinfo_fwdcolor="#b1ff67"
     misc_feature    complement(3637..3646)
                     /label="ARR-B"
                     /ApEinfo_revcolor="#ffef86"
                     /ApEinfo_fwdcolor="#ffef86"
     misc_feature    3659..3673
                     /label="C2H2"
                     /ApEinfo_revcolor="#f8d3a9"
                     /ApEinfo_fwdcolor="#f8d3a9"
     misc_feature    3684..3694
                     /label="MYB"
                     /ApEinfo_revcolor="#d6b295"
                     /ApEinfo_fwdcolor="#d6b295"
     misc_feature    3715..3729
                     /label="B3"
                     /ApEinfo_revcolor="#b7e6d7"
                     /ApEinfo_fwdcolor="#b7e6d7"
     misc_feature    complement(3716..3727)
                     /label="bHLH"
                     /ApEinfo_revcolor="#c7b0e3"
                     /ApEinfo_fwdcolor="#c7b0e3"
     misc_feature    complement(3716..3730)
                     /label="bHLH"
                     /ApEinfo_revcolor="#c6c9d1"
                     /ApEinfo_fwdcolor="#c6c9d1"
     misc_feature    3717..3724
                     /label="bHLH"
                     /ApEinfo_revcolor="#d59687"
                     /ApEinfo_fwdcolor="#d59687"
     misc_feature    complement(3717..3726)
                     /label="bHLH"
                     /ApEinfo_revcolor="#b1ff67"
                     /ApEinfo_fwdcolor="#b1ff67"
     misc_feature    3739..3751
                     /label="TCP"
                     /ApEinfo_revcolor="#f58a5e"
                     /ApEinfo_fwdcolor="#f58a5e"
     misc_feature    3740..3753
                     /label="TCP"
                     /ApEinfo_revcolor="#ff9ccd"
                     /ApEinfo_fwdcolor="#ff9ccd"
     misc_feature    complement(3741..3748)
                     /label="TCP"
                     /ApEinfo_revcolor="#ff9ccd"
                     /ApEinfo_fwdcolor="#ff9ccd"
     misc_feature    complement(3741..3750)
                     /label="TCP"
                     /ApEinfo_revcolor="#75c6a9"
                     /ApEinfo_fwdcolor="#75c6a9"
     misc_feature    complement(3741..3761)
                     /label="TCP"
                     /ApEinfo_revcolor="#c7b0e3"
                     /ApEinfo_fwdcolor="#c7b0e3"
     misc_feature    3743..3757
                     /label="G2-like"
                     /ApEinfo_revcolor="#ffef86"
                     /ApEinfo_fwdcolor="#ffef86"
     misc_feature    3745..3759
                     /label="G2-like"
                     /ApEinfo_revcolor="#ff9ccd"
                     /ApEinfo_fwdcolor="#ff9ccd"
     misc_feature    3746..3760
                     /label="G2-like"
                     /ApEinfo_revcolor="#84b0dc"
                     /ApEinfo_fwdcolor="#84b0dc"
     misc_feature    complement(3747..3760)
                     /label="G2-like"
                     /ApEinfo_revcolor="#d6b295"
                     /ApEinfo_fwdcolor="#d6b295"
     misc_feature    complement(3748..3760)
                     /label="G2-like"
                     /ApEinfo_revcolor="#b7e6d7"
                     /ApEinfo_fwdcolor="#b7e6d7"
     misc_feature    complement(3748..3761)
                     /label="G2-like"
                     /ApEinfo_revcolor="#f58a5e"
                     /ApEinfo_fwdcolor="#f58a5e"
     misc_feature    3748..3776
                     /label="Dof"
                     /ApEinfo_revcolor="#f58a5e"
                     /ApEinfo_fwdcolor="#f58a5e"
     misc_feature    complement(3750..3760)
                     /label="G2-like"
                     /ApEinfo_revcolor="#b7e6d7"
                     /ApEinfo_fwdcolor="#b7e6d7"
     misc_feature    3750..3776
                     /label="Dof"
                     /ApEinfo_revcolor="#b4abac"
                     /ApEinfo_fwdcolor="#b4abac"
     misc_feature    3750..3777
                     /label="Dof"
                     /ApEinfo_revcolor="#d59687"
                     /ApEinfo_fwdcolor="#d59687"
     misc_feature    3752..3772
                     /label="Dof"
                     /ApEinfo_revcolor="#ffef86"
                     /ApEinfo_fwdcolor="#ffef86"
     misc_feature    complement(3753..3772)
                     /label="AP2"
                     /ApEinfo_revcolor="#c6c9d1"
                     /ApEinfo_fwdcolor="#c6c9d1"
     misc_feature    3755..3775
                     /label="MIKC_MADS"
                     /ApEinfo_revcolor="#faac61"
                     /ApEinfo_fwdcolor="#faac61"
     misc_feature    complement(3755..3775)
                     /label="Dof"
                     /ApEinfo_revcolor="#9eafd2"
                     /ApEinfo_fwdcolor="#9eafd2"
     misc_feature    complement(3756..3774)
                     /label="Dof"
                     /ApEinfo_revcolor="#f8d3a9"
                     /ApEinfo_fwdcolor="#f8d3a9"
     misc_feature    complement(3758..3777)
                     /label="AP2"
                     /ApEinfo_revcolor="#c7b0e3"
                     /ApEinfo_fwdcolor="#c7b0e3"
     misc_feature    complement(3758..3778)
                     /label="Dof"
                     /ApEinfo_revcolor="#f8d3a9"
                     /ApEinfo_fwdcolor="#f8d3a9"
     misc_feature    3758..3784
                     /label="Dof"
                     /ApEinfo_revcolor="#b1ff67"
                     /ApEinfo_fwdcolor="#b1ff67"
     misc_feature    complement(3764..3779)
                     /label="Trihelix"
                     /ApEinfo_revcolor="#ff9ccd"
                     /ApEinfo_fwdcolor="#ff9ccd"
     misc_feature    3765..3792
                     /label="Dof"
                     /ApEinfo_revcolor="#85dae9"
                     /ApEinfo_fwdcolor="#85dae9"
     misc_feature    complement(3770..3779)
                     /label="Trihelix"
                     /ApEinfo_revcolor="#85dae9"
                     /ApEinfo_fwdcolor="#85dae9"
     misc_feature    complement(3790..3798)
                     /label="NAC"
                     /ApEinfo_revcolor="#faac61"
                     /ApEinfo_fwdcolor="#faac61"
     misc_feature    complement(3821..3831)
                     /label="HD-ZIP"
                     /ApEinfo_revcolor="#9eafd2"
                     /ApEinfo_fwdcolor="#9eafd2"
     misc_feature    3877..3895
                     /label="WRKY"
                     /ApEinfo_revcolor="#75c6a9"
                     /ApEinfo_fwdcolor="#75c6a9"
     misc_feature    complement(3883..3893)
                     /label="WRKY"
                     /ApEinfo_revcolor="#84b0dc"
                     /ApEinfo_fwdcolor="#84b0dc"
     misc_feature    3937..3957
                     /label="E2F/DP"
                     /ApEinfo_revcolor="#85dae9"
                     /ApEinfo_fwdcolor="#85dae9"
     misc_feature    complement(3938..3952)
                     /label="B3"
                     /ApEinfo_revcolor="#b4abac"
                     /ApEinfo_fwdcolor="#b4abac"
     misc_feature    complement(3944..3963)
                     /label="E2F/DP"
                     /ApEinfo_revcolor="#75c6a9"
                     /ApEinfo_fwdcolor="#75c6a9"
     misc_feature    complement(3944..3964)
                     /label="B3"
                     /ApEinfo_revcolor="#faac61"
                     /ApEinfo_fwdcolor="#faac61"
     misc_feature    3990..4001
                     /label="NAC"
                     /ApEinfo_revcolor="#c6c9d1"
                     /ApEinfo_fwdcolor="#c6c9d1"
     misc_feature    4057..4067
                     /label="BES1"
                     /ApEinfo_revcolor="#84b0dc"
                     /ApEinfo_fwdcolor="#84b0dc"
     misc_feature    4075..4155
                     /label="AT1G54390 5'UTR"
                     /ApEinfo_revcolor="#ff9ccd"
                     /ApEinfo_fwdcolor="#ff9ccd"
     misc_feature    4156..4159
                     /label="AATG Overhang"
                     /ApEinfo_revcolor="#b4abac"
                     /ApEinfo_fwdcolor="#b4abac"
     misc_feature    4157..5647
                     /label=" CYP76AD1"
                     /ApEinfo_revcolor="#c7b0e3"
                     /ApEinfo_fwdcolor="#c7b0e3"
     primer          complement(4325..4351)
                     /label="RUBY_Seq_R"
                     /note="sequence: TGGGCCGTGAATCTTGGCGAGGTTGGC"
                     /ApEinfo_revcolor="#faac61"
                     /ApEinfo_fwdcolor="#faac61"
     misc_feature    5714..6538
                     /label="DODA"
                     /ApEinfo_revcolor="#f8d3a9"
                     /ApEinfo_fwdcolor="#f8d3a9"
     misc_feature    6605..8113
                     /label="Glucosyltransferase"
                     /ApEinfo_revcolor="#9eafd2"
                     /ApEinfo_fwdcolor="#9eafd2"
     misc_feature    8114..8117
                     /label="GCTT Overhang"
                     /ApEinfo_revcolor="#b4abac"
                     /ApEinfo_fwdcolor="#b4abac"
     misc_feature    8118..8549
                     /label="AT1G54390 3'UTR"
                     /ApEinfo_revcolor="#f58a5e"
                     /ApEinfo_fwdcolor="#f58a5e"
     misc_feature    8550..8799
                     /label="AT1G54390 Terminator"
                     /ApEinfo_revcolor="#84b0dc"
                     /ApEinfo_fwdcolor="#84b0dc"
     misc_feature    8804..8827
                     /label="link2eb"
                     /ApEinfo_revcolor="#d59687"
                     /ApEinfo_fwdcolor="#d59687"
     misc_feature    complement(8845..8972)
                     /label="RB\short"
                     /ApEinfo_revcolor="#85dae9"
                     /ApEinfo_fwdcolor="#85dae9"
     misc_feature    complement(8991..9605)
                     /label="rep\(pMB1,\1\mutation)"
                     /ApEinfo_revcolor="#d6b295"
                     /ApEinfo_fwdcolor="#d6b295"
     rep_origin      9006..9006
                     /label="ORI"
                     /ApEinfo_revcolor="#84b0dc"
                     /ApEinfo_fwdcolor="#84b0dc"
     misc_feature    complement(9594..9594)
                     /label="T\to\C"
                     /ApEinfo_revcolor="#84b0dc"
                     /ApEinfo_fwdcolor="#84b0dc"
     CDS             complement(9768..10559)
                     /label="Kan\(no\BpiI)"
                     /ApEinfo_revcolor="#d59687"
                     /ApEinfo_fwdcolor="#d59687"
     misc_feature    complement(10077..10077)
                     /label="A\to\G\(BpiI\removed)"
                     /ApEinfo_revcolor="#f8d3a9"
                     /ApEinfo_fwdcolor="#f8d3a9"
     misc_feature    complement(10745..1917)
                     /label="pVS1ori\short"
                     /ApEinfo_revcolor="#ffef86"
                     /ApEinfo_fwdcolor="#ffef86"
ORIGIN
        1 gcttcaccct cggataccgt caccaggcgg ccgttcttgg ccttcttcgt acgctgcatg
       61 gcaacgtgcg tggtgtttaa ccgaatgcag gtttctacca ggtcgtcttt ctgctttccg
      121 ccatcggctc gccggcagaa cttgagtacg tccgcaacgt gtggacggaa cacgcggccg
      181 ggcttgtctc ccttcccttc ccggtatcgg ttcatggatt cggttagatg ggaaaccgcc
      241 atcagtacca ggtcgtaatc ccacacactg gccatgccgg ccggccctgc ggaaacctct
      301 acgtgcccgt ctggaagctc gtagcggatc acctcgccag ctcgtcggtc acgcttcgac
      361 agacggaaaa cggccacgtc catgatgctg cgactatcgc gggtgcccac gtcatagagc
      421 atcggaacga aaaaatctgg ttgctcgtcg cccttgggcg gcttcctaat cgacggcgca
      481 ccggctgccg gcggttgccg ggattctttg cggattcgat cagcggccgc ttgccacgat
      541 tcaccggggc gtgcttctgc ctcgatgcgt tgccgctggg cggcctgcgc ggccttcaac
      601 ttctccacca ggtcatcacc cagcgccgcg ccgatttgta ccgggccgga tggtttgcga
      661 ccgtcacgcc gattcctcgg gcttgggggt tccagtgcca ttgcagggcc ggcagacaac
      721 ccagccgctt acgcctggcc aaccgcccgt tcctccacac atggggcatt ccacggcgtc
      781 ggtgcctggt tgttcttgat tttccatgcc gcctccttta gccgctaaaa ttcatctact
      841 catttattca tttgctcatt tactctggta gctgcgcgat gtattcagat agcagctcgg
      901 taatggtctt gccttggcgt accgcgtaca tcttcagctt ggtgtgatcc tccgccggca
      961 actgaaagtt gacccgcttc atggctggcg tgtctgccag gctggccaac gttgcagcct
     1021 tgctgctgcg tgcgctcgga cggccggcac ttagcgtgtt tgtgcttttg ctcattttct
     1081 ctttacctca ttaactcaaa tgagttttga tttaatttca gcggccagcg cctggacctc
     1141 gcgggcagcg tcgccctcgg gttctgattc aagaacggtt gtgccggcgg cggcagtgcc
     1201 tgggtagctc acgcgctgcg tgatacggga ctcaagaatg ggcagctcgt acccggccag
     1261 cgcctcggca acctcaccgc cgatgcgcgt gcctttgatc gcccgcgaca cgacaaaggc
     1321 cgcttgtagc cttccatccg tgacctcaat gcgctgctta accagctcca ccaggtcggc
     1381 ggtggcccat atgtcgtaag ggcttggctg caccggaatc agcacgaagt cggctgcctt
     1441 gatcgcggac acagccaagt ccgccgcctg gggcgctccg tcgatcacta cgaagtcgcg
     1501 ccggccgatg gccttcacgt cgcggtcaat cgtcgggcgg tcgatgccga caacggttag
     1561 cggttgatct tcccgcacgg ccgcccaatc gcgggcactg ccctggggat cggaatcgac
     1621 taacagaaca tcggccccgg cgagttgcag ggcgcgggct agatgggttg cgatggtcgt
     1681 cttgcctgac ccgcctttct ggttaagtac agcgataacc ttcatgcgtt ccccttgcgt
     1741 atttgtttat ttactcatcg catcatatac gcagcgaccg catgacgcaa gctgttttac
     1801 tcaaatacac atcacctttt tagacggcgg cgctcggttt cttcagcggc caagctggcc
     1861 ggccaggccg ccagcttggc atcagacaaa ccggccagga tttcatgcag ccgcacggct
     1921 gatgggctgc ctgtatcgag tggtgatttt gtgccgagct gccggtcggg gagctgttgg
     1981 ctggctggtg gcaggatata ttgtggtgta aacaaattga cgcttagaca acttaataac
     2041 acattgcgga cgtttttaat gtactggggt ggatgcagtg ggccccactc tgtgtgccga
     2101 attcggatcc ggagagcgga gaattaaggg agtcacgtta tgacccccgc cgatgacgcg
     2161 ggacaagccg ttttacgttt ggaactgaca gaaccgcaac gttgaaggag ccactcagcc
     2221 gcgggtttct ggagtttaat gagctaagca catacgtcag aaaccattat tgcgcgttca
     2281 aaagtcgcct aaggtcacta tcagctagca aatatttctt gtcaaaaatg ctccactgac
     2341 gttccataaa ttcccctcgg tatccaatta gagtctcata ttcactctca atccaaataa
     2401 tctgcaccgg atctggatcg tttcgcatga ttgaacaaga tggattgcac gcaggttctc
     2461 cggccgcttg ggtggagagg ctattcggct atgactgggc acaacagaca atcggctgct
     2521 ctgatgccgc cgtgttccgg ctgtcagcgc aggggcgccc ggttcttttt gtcaagaccg
     2581 acctgtccgg tgccctgaat gaactccagg acgaggcagc gcggctatcg tggctggcca
     2641 cgacgggcgt tccttgcgca gctgtgctcg acgttgtcac tgaagcggga agggactggc
     2701 tgctattggg cgaagtgccg gggcaggatc tcctgtcatc tcaccttgct cctgccgaga
     2761 aagtatccat catggctgat gcaatgcggc ggctgcatac gcttgatccg gctacctgcc
     2821 cattcgacca ccaagcgaaa catcgcatcg agcgagcacg tactcggatg gaagccggtc
     2881 ttgtcgatca ggatgatctg gacgaagagc atcaggggct cgcgccagcc gaactgttcg
     2941 ccaggctcaa ggcgcgtatg cccgacggcg aggatctcgt cgtgactcat ggcgatgcct
     3001 gcttgccgaa tatcatggtg gaaaatggcc gcttttctgg attcatcgac tgtggccggc
     3061 tgggtgtggc ggaccgctat caggacatag cgttggctac ccgtgatatt gctgaagagc
     3121 ttggcggcga atgggctgac cgcttcctcg tgctttacgg tatcgccgct cccgattcgc
     3181 agcgcatcgc cttctatcgc cttcttgacg agttcttctg agcgggactc tggatctaga
     3241 gtcaagcaga tcgttcaaac atttggcaat aaagtttctt aagattgaat cctgttgccg
     3301 gtcttgcgat gattatcata taatttctgt tgaattacgt taagcatgta ataattaaca
     3361 tgtaatgcat gacgttattt atgagatggg tttttatgat tagagtcccg caattataca
     3421 tttaatacgc gatagaaaac aaaatatagc gcgcaaacta ggataaatta tcgcgcgcgg
     3481 tgtcatctat gttactagat cgacgctgca agaattcaag cttggagggt gattgtgatg
     3541 atgacccatc taattgcttc tatttatata atttgttctg tgcatgcagt ttcttcttgg
     3601 atctcctatg tactgaatga ttcgtttatt acccttaaag atttgcttta aaaattaatt
     3661 tatttcactc tttcgagttt atatagtttg ttgtatcttg tgaaattggt gtttcatcac
     3721 atgcacatat cttcgtctat gtggttccaa atattctttt gttcttttta ttttaccatg
     3781 cattgcttta ttacttacac ataatgacaa ttttgctggt cattgattag aacatcgttt
     3841 taatatcgaa tgggatgtcg agttgaatat tttgacaacg ttcgttggct gggtcatgaa
     3901 tgaagtcaga ataccatttc tttttcatta aacaatgcta tttttttccc gcaaaacaat
     3961 gctattgggc tcattttggg cttaaaatgt tttgcgtaat ctcaatgttt gtggggcttt
     4021 tagtttttag cccatgtatg gtttgataac tttagtaact cgtgagaaaa aaaaaagctt
     4081 cgttctcaat cccaattcga aatcctagct gaagtctatg ctccataatc aaatccagtt
     4141 catcagagat caaagaatgG ATCATGCGAC CCTCGCCATG ATCCTCGCGA TCTGGTTCAT
     4201 CAGCTTCCAC TTCATCAAGC TGCTGTTCTC CCAGCAGACC ACCAAGCTGC TTCCGCCAGG
     4261 ACCAAAGCCG CTTCCGATCA TCGGCAACAT CCTTGAGGTG GGCAAGAAGC CGCATCGGTC
     4321 CTTCGCCAAC CTCGCCAAGA TTCACGGCCC ACTCATTTCC CTCAGACTCG GCTCTGTGAC
     4381 CACCATCGTT GTGTCCTCTG CCGACGTGGC CAAAGAGATG TTCCTCAAGA AGGATCACCC
     4441 GCTCTCCAAC CGCACGATCC CGAATAGTGT TACAGCCGGC GACCACCACA AGCTCACCAT
     4501 GTCTTGGCTC CCGGTGTCTC CGAAGTGGCG CAACTTCCGC AAGATTACCG CCGTGCATCT
     4561 GCTCTCCCCA CAGAGACTCG ATGCCTGCCA GACATTCAGG CACGCCAAGG TGCAGCAGCT
     4621 CTACGAGTAC GTTCAAGAGT GCGCCCAGAA AGGCCAGGCC GTGGATATTG GCAAGGCCGC
     4681 CTTTACGACC AGCCTCAACC TCCTCAGCAA GCTGTTCTTC AGCGTCGAGC TGGCGCACCA
     4741 CAAGTCCCAT ACCAGCCAAG AGTTCAAAGA GCTGATCTGG AACATCATGG AAGATATAGG
     4801 CAAGCCGAAC TACGCCGACT ACTTCCCGAT TCTCGGCTGC GTTGACCCAT CTGGCATTAG
     4861 AAGAAGGCTC GCCTGCTCCT TCGACAAGCT GATCGCCGTG TTCCAGGGCA TCATCTGCGA
     4921 GAGACTCGCC CCAGATTCCT CCACCACAAC TACCACCACC ACCGACGACG TGCTCGATGT
     4981 GCTCCTCCAG CTGTTCAAGC AGAACGAGCT GACGATGGGC GAGATCAACC ACCTCCTCGT
     5041 GGACATCTTC GACGCCGGCA CCGATACCAC ATCCTCCACA TTCGAGTGGG TGATGACCGA
     5101 GCTGATCCGC AATCCAGAGA TGATGGAAAA GGCCCAAGAG GAAATCAAGC AGGTCCTCGG
     5161 CAAGGACAAG CAGATCCAAG AGTCCGACAT CATCAACCTG CCGTACCTCC AGGCGATCAT
     5221 CAAAGAGACA CTCCGCCTCC ATCCGCCGAC CGTGTTCTTG CTCCCAAGAA AGGCCGACAC
     5281 CGATGTCGAG CTGTACGGCT ACATCGTGCC GAAGGATGCC CAGATCCTCG TGAACCTCTG
     5341 GGCCATTGGC AGGGACCCAA ACGCCTGGCA GAACGCCGAT ATTTTCAGCC CAGAGCGCTT
     5401 CATCGGCTGC GAGATCGATG TTAAGGGCCG CGATTTCGGC CTCCTTCCAT TTGGCGCTGG
     5461 CCGCAGAATT TGCCCAGGCA TGAATCTCGC CATCAGGATG CTCACCCTCA TGCTCGCCAC
     5521 ACTCCTCCAG TTCTTCAACT GGAAGCTCGA AGGCGACATC TCCCCGAAGG ACCTCGACAT
     5581 GGACGAGAAG TTCGGCATTG CGCTCCAAAA GACCAAGCCG CTCAAGCTCA TCCCGATTCC
     5641 GCGCTACGGA AGCGGAGCTA CTAACTTCAG CCTGCTGAAG CAGGCTGGAG ACGTGGAGGA
     5701 GAACCCTGGA CCTATGAAGA TGATGAACGG CGAGGACGCC AACGACCAGA TGATCAAAGA
     5761 GTCCTTCTTC ATCACCCACG GCAACCCGAT CCTCACCGTC GAGGATACAC ATCCGCTCAG
     5821 GCCGTTCTTC GAGACATGGC GCGAGAAGAT TTTCTCCAAG AAGCCGAAGG CCATCCTCAT
     5881 CATCTCCGGC CACTGGGAGA CAGTGAAGCC AACCGTGAAC GCCGTGCACA TCAACGACAC
     5941 CATCCACGAC TTCGACGACT ACCCAGCCGC CATGTACCAG TTCAAGTACC CAGCTCCAGG
     6001 CGAGCCAGAG CTTGCGAGAA AGGTGGAAGA GATCCTCAAG AAGTCCGGGT TCGAGACAGC
     6061 CGAGACAGAC CAAAAGAGGG GCCTTGATCA CGGCGCCTGG GTTCCACTCA TGCTCATGTA
     6121 TCCAGAGGCG GACATCCCGG TGTGCCAGCT CTCAGTTCAG CCACATCTCG ACGGCACCTA
     6181 CCACTACAAT CTCGGCAGAG CCCTCGCGCC GCTCAAGAAT GATGGCGTGC TCATTATTGG
     6241 CTCCGGCAGC GCCACACATC CACTCGATGA GACACCGCAC TACTTCGATG GTGTTGCCCC
     6301 TTGGGCCGCT GCCTTCGATT CTTGGCTTAG GAAGGCCCTC ATCAACGGCC GCTTCGAGGA
     6361 AGTGAACATC TACGAGAGCA AGGCCCCGAA CTGGAAGCTC GCCCATCCAT TTCCAGAGCA
     6421 CTTCTACCCG CTCCACGTTG TGCTCGGCGC TGCTGGTGAA AAGTGGAAGG CCGAGCTGAT
     6481 CCACTCCTCC TGGGATCATG GCACACTTTG CCACGGCTCC TACAAGTTCA CCTCCGCCGG
     6541 TTCAGGTGCC ACTAATTTTT CTCTCTTGAA ACAGGCCGGT GACGTTGAAG AGAACCCAGG
     6601 TCCAATGACC GCCATCAAGA TGAACACCAA CGGCGAGGGC GAGACACAGC ACATCCTCAT
     6661 GATCCCGTTC ATGGCGCAGG GCCACCTCAG GCCATTTCTC GAACTCGCCA TGTTCCTCTA
     6721 CAAGCGCTCC CACGTGATCA TCACCCTGCT CACAACTCCG CTCAACGCCG GCTTCCTCAG
     6781 GCACCTCCTT CACCACCATT CCTACTCCTC CAGCGGCATC AGGATCGTCG AGCTGCCATT
     6841 CAACTCCACC AACCACGGAC TCCCACCGGG CATCGAGAAC ACCGATAAGC TCACACTCCC
     6901 GCTCGTGGTG TCCCTCTTCC ATTCCACCAT CAGCCTCGAT CCGCACCTCC GCGATTACAT
     6961 CTCCAGGCAT TTCAGCCCAG CCAGGCCACC ACTCTGCGTG ATCCATGATG TGTTCCTCGG
     7021 CTGGGTTGAC CAGGTGGCCA AGGATGTGGG CTCTACAGGC GTGGTGTTCA CAACAGGCGG
     7081 CGCTTATGGC ACATCCGCCT ACGTGTCCAT CTGGAACGAT CTCCCGCACC AGAACTACTC
     7141 CGACGACCAA GAGTTCCCGC TGCCAGGCTT CCCAGAGAAC CATAAGTTCC GCAGGTCCCA
     7201 GCTCCATCGG TTCCTCAGAT ATGCCGACGG CTCCGACGAT TGGTCCAAGT ATTTCCAGCC
     7261 GCAGCTCCGC CAGTCCATGA AGTCTTTTGG CTGGCTCTGC AACTCCGTGG AAGAGATCGA
     7321 GACACTCGGC TTCTCCATCC TCCGCAACTA CACCAAGCTG CCGATCTGGG GCATCGGCCC
     7381 ACTTATTGCT TCCCCAGTGC AGCACTCCTC CTCCGACAAC AATTCAACAG GCGCCGAGTT
     7441 CGTGCAGTGG CTCAGCCTCA AAGAGCCGGA CTCCGTCCTC TACATCTCCT TCGGCTCCCA
     7501 GAACACGATC AGCCCGACGC AGATGATGGA ACTCGCTGCT GGCCTTGAGT CCTCCGAGAA
     7561 GCCATTCCTC TGGGTGATCA GAGCCCCGTT CGGCTTCGAC ATCAACGAAG AGATGCGCCC
     7621 AGAGTGGCTG CCAGAGGGCT TTGAGGAACG CATGAAGGTG AAGAAACAGG GCAAGCTCGT
     7681 GTACAAGCTC GGCCCGCAGC TTGAGATCCT CAACCATGAA TCCATCGGCG GCTTTCTCAC
     7741 CCACTGCGGA TGGAACAGCA TCCTTGAGTC TCTTCGCGAG GGCGTTCCGA TGCTTGGATG
     7801 GCCACTTGCT GCCGAGCAGG CCTACAACCT CAAGTACCTC GAAGATGAGA TGGGCGTCGC
     7861 GGTTGAGCTT GCTAGAGGCC TCGAAGGCGA GATCTCCAAA GAGAAGGTCA AGCGCATCGT
     7921 CGAGATGATC CTTGAGCGCA ACGAGGGCTC CAAAGGCTGG GAGATGAAGA ATCGCGCCGT
     7981 GGAAATGGGC AAAAAGCTCA AGGACGCCGT GAACGAGGAA AAAGAGCTGA AGGGCTCCTC
     8041 CGTGAAGGCG ATCGACGATT TCCTCGACGC CGTCATGCAG GCCAAACTTG AGCCAAGCCT
     8101 CCAGTGATAG TGAgcttgct ctcctcctgc aatttccatg cattctgtag ctaatataat
     8161 acgtatggag atttgcacgt acttatgata ttaattctca tagGTGCCAC TGGCATCTTC
     8221 TTTGGCACCT TCCCTTCATG ACCAATGCCA CCAAACTCAT CTTTCTTGTT ACCCAACATC
     8281 TAGCAAGTGC AAGTAGaagc aaactttaga tggagaaatc atcatgtttt gtaaacctcg
     8341 ggttaattcg tggagcatat attttgtata tcaattgtat ttgggtattg gtgggcattt
     8401 tccgttttat tctactagta tcgatattta catctgcttc tttctttctt ttttcccctc
     8461 aaaccatgag cctttgtatt gatcaaatga catgtacaaa ggttttgttc atcagaagga
     8521 atttcactaa aataaaaaat tgcttgatat tttattcttg ctgtttatat atgaaaaaag
     8581 agaatccatt gtgagcagct ggtttgatgt gtctagatcg atagagggtg tacatatatc
     8641 agtgctagat aagttagtta ctcccttagt ttgagaagta ctacttgttt tgactctatt
     8701 aaggaatact gatattattg tagtttagag aggagagatg cttcacagaa cagacccact
     8761 tctgcttcag aggcaatgct gtgtttggga ctagtaaacc gctactagag gatgcacatg
     8821 tgaccgaggg acacgaagtg gtttaaacta tcagtgtttg acaggatata ttggcgggta
     8881 aacctaagag aaaagagcgt ttattagaat aatcggatat ttaaaagggc gtgaaaaggt
     8941 ttatccgttc gtccatttgt atgtgccaac cacaggaacc gtaaaaaggc cgcgttgctg
     9001 gcgtttttcc ataggctccg cccccctgac gagcatcaca aaaatcgacg ctcaagtcag
     9061 aggtggcgaa acccgacagg actataaaga taccaggcgt ttccccctgg aagctccctc
     9121 gtgcgctctc ctgttccgac cctgccgctt accggatacc tgtccgcctt tctcccttcg
     9181 ggaagcgtgg cgctttctca tagctcacgc tgtaggtatc tcagttcggt gtaggtcgtt
     9241 cgctccaagc tgggctgtgt gcacgaaccc cccgttcagc ccgaccgctg cgccttatcc
     9301 ggtaactatc gtcttgagtc caacccggta agacacgact tatcgccact ggcagcagcc
     9361 actggtaaca ggattagcag agcgaggtat gtaggcggtg ctacagagtt cttgaagtgg
     9421 tggcctaact acggctacac tagaaggaca gtatttggta tctgcgctct gctgaagcca
     9481 gttaccttcg gaaaaagagt tggtagctct tgatccggca aacaaaccac cgctggtagc
     9541 ggtggttttt ttgtttgcaa gcagcagatt acgcgcagaa aaaaaggatc tcaggaagat
     9601 cctttgatct tttctacggg gtctgacgct cagtggaacg aaaactcacg ttaagggatt
     9661 ttggtcatga gattatcaaa aaggatcttc acctagatcc ttttaaatta aaaatgaagt
     9721 tttaaatcaa tctaaagtat atatgagtaa acttggtctg acagctaaaa caattcatcc
     9781 agtaaaatat aatattttat tttctcccaa tcaggcttga tccccagtaa gtcaaaaaat
     9841 agctcgacat actgttcttc cccgatatcc tccctgatcg accggacgca gaaggcaatg
     9901 tcataccact tgtccgccct gccgcttctc ccaagatcaa taaagccact tactttgcca
     9961 tctttcacaa agatgttgct gtctcccagg tcgccgtggg aaaagacaag ttcctcttcg
    10021 ggcttttccg tctttaaaaa atcatacagc tcgcgcggat ctttaaatgg agtgtcctct
    10081 tcccagtttt cgcaatccac atcggccaga tcgttattca gtaagtaatc caattcggct
    10141 aagcggctgt ctaagctatt cgtataggga caatccgata tgtcgatgga gtgaaagagc
    10201 ctgatgcact ccgcatacag ctcgataatc ttttcagggc tttgttcatc ttcatactct
    10261 tccgagcaaa ggacgccatc ggcctcactc atgagcagat tgctccagcc atcatgccgt
    10321 tcaaagtgca ggacctttgg aacaggcagc tttccttcca gccatagcat catgtccttt
    10381 tcccgttcca catcataggt ggtcccttta taccggctgt ccgtcatttt taaatatagg
    10441 ttttcatttt ctcccaccag cttatatacc ttagcaggag acattccttc cgtatctttt
    10501 acgcagcggt atttttcgat cagttttttc aattccggtg atattctcat tttagccata
    10561 ctcttccttt ttcaatatta ttgaagcatt tatcagggtt attgtctcat gagcggatac
    10621 atatttgaat gtatttagaa aaataaacaa ataggggttc cgcgcacgaa ttggccagcg
    10681 ctgccatttt tggggtgagg ccgttcgcgg ccgaggggcg cagcccctgg ggggatggga
    10741 gctcggtgcc ttgatgtggg cgccggcggt cgagtggcga cggcgcggct tgtccgcgcc
    10801 ctggtagatt gcctggccgt aggccagcca tttttgagcg gccagcggcc gcgataggcc
    10861 gacgcgaagc ggcggggcgt agggagcgca gcgaccgaag ggtaggcgct ttttgcagct
    10921 cttcggctgt gcgctggcca gacagttatg cacaggccag gcgggtttta agagttttaa
    10981 taagttttaa agagttttag gcggaaaaat cgcctttttt ctcttttata tcagtcactt
    11041 acatgtgtga ccggttccca atgtacggct ttgggttccc aatgtacggg ttccggttcc
    11101 caatgtacgg ctttgggttc ccaatgtacg tgctatccac aggaaagaag ctttttcgac
    11161 ctttttcccc tgctagggca atttgcccta gcatctgctc cgtacattag gaaccggcgg
    11221 atgcttcgcc ctcgatcagg ttgcggtagc gcatgactag gatcgggcca gcctgccccg
    11281 cctcctcctt caaatcgtac tccggcaggt catttgaccc gatcagcttg cgcacggtga
    11341 aacagaactt cttgaactct ccggcgctgc cactgcgttc gtagatcgtc ttgaacaacc
    11401 atctggcttc tgccttgcct gcggcgcggc gtgccaggcg gtagagaaaa cggccgatgc
    11461 cgggatcgat caaaaagtaa tcggggtgaa ccgtcagcac gtccgggttc ttgccttctg
    11521 tgatctcgcg gtacatccaa tcagctagct cgatctcgat gtactccggc cgcccggttt
    11581 cgctctttac gatcttgtag cggctaatca ag
//
