# Supplementary material for: Building a pipeline to identify and engineer constitutive and repressible promoters
Source: Quant Plant Biol. 2023 Oct 19;4:e12. doi: 10.1017/qpb.2023.10 (PMC10600573; doi:10.1017/qpb.2023.10)
Supplement: Yang and Nemhauser supplementary material 6 — Yang and Nemhauser supplementary material [file S2632882823000103sup006.zip › Genebank/Level2/RUBY/pich86966-64550ruby.gb]

LOCUS       pICH86966-64550:RUBY   11134 bp ds-DNA     circular     07-MAR-2022
DEFINITION  .
FEATURES             Location/Qualifiers
     misc_feature    854..1001
                     /label="LB"
                     /ApEinfo_revcolor="#b1ff67"
                     /ApEinfo_fwdcolor="#b1ff67"
     promoter        1050..1349
                     /label="nos\prom"
                     /ApEinfo_revcolor="#ffef86"
                     /ApEinfo_fwdcolor="#ffef86"
     CDS             1362..2153
                     /label="Kan"
                     /ApEinfo_revcolor="#b7e6d7"
                     /ApEinfo_fwdcolor="#b7e6d7"
     terminator      2171..2438
                     /label="nos\term"
                     /ApEinfo_revcolor="#b4abac"
                     /ApEinfo_fwdcolor="#b4abac"
     misc_feature    2463..2699
                     /label="AT1G64550_Promoter"
                     /ApEinfo_revcolor="#d59687"
                     /ApEinfo_fwdcolor="#d59687"
     misc_feature    2463..7256
                     /label="RUBY"
                     /ApEinfo_revcolor="#f8d3a9"
                     /ApEinfo_fwdcolor="#f8d3a9"
     misc_feature    complement(2480..2497)
                     /label="MIKC_MADS"
                     /ApEinfo_revcolor="#b7e6d7"
                     /ApEinfo_fwdcolor="#b7e6d7"
     misc_feature    2598..2612
                     /label="MYB"
                     /ApEinfo_revcolor="#f8d3a9"
                     /ApEinfo_fwdcolor="#f8d3a9"
     misc_feature    complement(2622..2636)
                     /label="MYB"
                     /ApEinfo_revcolor="#b1ff67"
                     /ApEinfo_fwdcolor="#b1ff67"
     misc_feature    complement(2669..2687)
                     /label="NAC"
                     /ApEinfo_revcolor="#faac61"
                     /ApEinfo_fwdcolor="#faac61"
     misc_feature    2679..2691
                     /label="HSF"
                     /ApEinfo_revcolor="#ffef86"
                     /ApEinfo_fwdcolor="#ffef86"
     misc_feature    complement(2679..2692)
                     /label="HSF"
                     /ApEinfo_revcolor="#75c6a9"
                     /ApEinfo_fwdcolor="#75c6a9"
     misc_feature    2680..2691
                     /label="HSF"
                     /ApEinfo_revcolor="#f58a5e"
                     /ApEinfo_fwdcolor="#f58a5e"
     misc_feature    2700..2799
                     /label="AT1G64550_5'UTR"
                     /ApEinfo_revcolor="#d6b295"
                     /ApEinfo_fwdcolor="#d6b295"
     misc_feature    2800..2803
                     /label="AATG Overhang"
                     /ApEinfo_revcolor="#b4abac"
                     /ApEinfo_fwdcolor="#b4abac"
     misc_feature    2801..4291
                     /label=" CYP76AD1"
                     /ApEinfo_revcolor="#c7b0e3"
                     /ApEinfo_fwdcolor="#c7b0e3"
     primer          complement(2969..2995)
                     /label="RUBY_Seq_R"
                     /note="sequence: TGGGCCGTGAATCTTGGCGAGGTTGGC"
                     /ApEinfo_revcolor="#faac61"
                     /ApEinfo_fwdcolor="#faac61"
     misc_feature    4358..5182
                     /label="DODA"
                     /ApEinfo_revcolor="#f8d3a9"
                     /ApEinfo_fwdcolor="#f8d3a9"
     misc_feature    5249..6757
                     /label="Glucosyltransferase"
                     /ApEinfo_revcolor="#9eafd2"
                     /ApEinfo_fwdcolor="#9eafd2"
     misc_feature    6758..6761
                     /label="GCTT Overhang"
                     /ApEinfo_revcolor="#b4abac"
                     /ApEinfo_fwdcolor="#b4abac"
     misc_feature    6762..7006
                     /label="AT1G64550_3'UTR"
                     /ApEinfo_revcolor="#ffef86"
                     /ApEinfo_fwdcolor="#ffef86"
     misc_feature    7007..7256
                     /label="AT1G64550_Terminator"
                     /ApEinfo_revcolor="#c7b0e3"
                     /ApEinfo_fwdcolor="#c7b0e3"
     misc_feature    7261..7284
                     /label="link2eb"
                     /ApEinfo_revcolor="#d59687"
                     /ApEinfo_fwdcolor="#d59687"
     misc_feature    complement(7302..7429)
                     /label="RB\short"
                     /ApEinfo_revcolor="#85dae9"
                     /ApEinfo_fwdcolor="#85dae9"
     misc_feature    complement(7448..8062)
                     /label="rep\(pMB1,\1\mutation)"
                     /ApEinfo_revcolor="#d6b295"
                     /ApEinfo_fwdcolor="#d6b295"
     rep_origin      7463..7463
                     /label="ORI"
                     /ApEinfo_revcolor="#84b0dc"
                     /ApEinfo_fwdcolor="#84b0dc"
     misc_feature    complement(8051..8051)
                     /label="T\to\C"
                     /ApEinfo_revcolor="#84b0dc"
                     /ApEinfo_fwdcolor="#84b0dc"
     CDS             complement(8225..9016)
                     /label="Kan\(no\BpiI)"
                     /ApEinfo_revcolor="#d59687"
                     /ApEinfo_fwdcolor="#d59687"
     misc_feature    complement(8534..8534)
                     /label="A\to\G\(BpiI\removed)"
                     /ApEinfo_revcolor="#f8d3a9"
                     /ApEinfo_fwdcolor="#f8d3a9"
     misc_feature    complement(9202..852)
                     /label="pVS1ori\short"
                     /ApEinfo_revcolor="#ffef86"
                     /ApEinfo_fwdcolor="#ffef86"
ORIGIN
        1 ttttgctcat tttctcttta cctcattaac tcaaatgagt tttgatttaa tttcagcggc
       61 cagcgcctgg acctcgcggg cagcgtcgcc ctcgggttct gattcaagaa cggttgtgcc
      121 ggcggcggca gtgcctgggt agctcacgcg ctgcgtgata cgggactcaa gaatgggcag
      181 ctcgtacccg gccagcgcct cggcaacctc accgccgatg cgcgtgcctt tgatcgcccg
      241 cgacacgaca aaggccgctt gtagccttcc atccgtgacc tcaatgcgct gcttaaccag
      301 ctccaccagg tcggcggtgg cccatatgtc gtaagggctt ggctgcaccg gaatcagcac
      361 gaagtcggct gccttgatcg cggacacagc caagtccgcc gcctggggcg ctccgtcgat
      421 cactacgaag tcgcgccggc cgatggcctt cacgtcgcgg tcaatcgtcg ggcggtcgat
      481 gccgacaacg gttagcggtt gatcttcccg cacggccgcc caatcgcggg cactgccctg
      541 gggatcggaa tcgactaaca gaacatcggc cccggcgagt tgcagggcgc gggctagatg
      601 ggttgcgatg gtcgtcttgc ctgacccgcc tttctggtta agtacagcga taaccttcat
      661 gcgttcccct tgcgtatttg tttatttact catcgcatca tatacgcagc gaccgcatga
      721 cgcaagctgt tttactcaaa tacacatcac ctttttagac ggcggcgctc ggtttcttca
      781 gcggccaagc tggccggcca ggccgccagc ttggcatcag acaaaccggc caggatttca
      841 tgcagccgca cggctgatgg gctgcctgta tcgagtggtg attttgtgcc gagctgccgg
      901 tcggggagct gttggctggc tggtggcagg atatattgtg gtgtaaacaa attgacgctt
      961 agacaactta ataacacatt gcggacgttt ttaatgtact ggggtggatg cagtgggccc
     1021 cactctgtgt gccgaattcg gatccggaga gcggagaatt aagggagtca cgttatgacc
     1081 cccgccgatg acgcgggaca agccgtttta cgtttggaac tgacagaacc gcaacgttga
     1141 aggagccact cagccgcggg tttctggagt ttaatgagct aagcacatac gtcagaaacc
     1201 attattgcgc gttcaaaagt cgcctaaggt cactatcagc tagcaaatat ttcttgtcaa
     1261 aaatgctcca ctgacgttcc ataaattccc ctcggtatcc aattagagtc tcatattcac
     1321 tctcaatcca aataatctgc accggatctg gatcgtttcg catgattgaa caagatggat
     1381 tgcacgcagg ttctccggcc gcttgggtgg agaggctatt cggctatgac tgggcacaac
     1441 agacaatcgg ctgctctgat gccgccgtgt tccggctgtc agcgcagggg cgcccggttc
     1501 tttttgtcaa gaccgacctg tccggtgccc tgaatgaact ccaggacgag gcagcgcggc
     1561 tatcgtggct ggccacgacg ggcgttcctt gcgcagctgt gctcgacgtt gtcactgaag
     1621 cgggaaggga ctggctgcta ttgggcgaag tgccggggca ggatctcctg tcatctcacc
     1681 ttgctcctgc cgagaaagta tccatcatgg ctgatgcaat gcggcggctg catacgcttg
     1741 atccggctac ctgcccattc gaccaccaag cgaaacatcg catcgagcga gcacgtactc
     1801 ggatggaagc cggtcttgtc gatcaggatg atctggacga agagcatcag gggctcgcgc
     1861 cagccgaact gttcgccagg ctcaaggcgc gtatgcccga cggcgaggat ctcgtcgtga
     1921 ctcatggcga tgcctgcttg ccgaatatca tggtggaaaa tggccgcttt tctggattca
     1981 tcgactgtgg ccggctgggt gtggcggacc gctatcagga catagcgttg gctacccgtg
     2041 atattgctga agagcttggc ggcgaatggg ctgaccgctt cctcgtgctt tacggtatcg
     2101 ccgctcccga ttcgcagcgc atcgccttct atcgccttct tgacgagttc ttctgagcgg
     2161 gactctggat ctagagtcaa gcagatcgtt caaacatttg gcaataaagt ttcttaagat
     2221 tgaatcctgt tgccggtctt gcgatgatta tcatataatt tctgttgaat tacgttaagc
     2281 atgtaataat taacatgtaa tgcatgacgt tatttatgag atgggttttt atgattagag
     2341 tcccgcaatt atacatttaa tacgcgatag aaaacaaaat atagcgcgca aactaggata
     2401 aattatcgcg cgcggtgtca tctatgttac tagatcgacg ctgcaagaat tcaagcttgg
     2461 agttggcgaa acaattaaga ggtctagttt tggtaaaatc caaattgcta atctatcatc
     2521 tctcaaacat gtgttaacaa aaacaaaatt gaggactttt gatttcacaa tggccttgag
     2581 ccatgttaag agggaacaac gttaaccgga ttaaatcata atatttggtt tggtttagta
     2641 aattagaaaa cgtactgtat actctctctg cctgagggag aaggttccaa atagccctaa
     2701 aaagcttcgc cttctctcct tgccttcatt tcgggtgtgg aggaaagtta tcaaatcagt
     2761 ttttgtggaa ttttgaatct cgtcgcttct gtgttggcta atgGATCATG CGACCCTCGC
     2821 CATGATCCTC GCGATCTGGT TCATCAGCTT CCACTTCATC AAGCTGCTGT TCTCCCAGCA
     2881 GACCACCAAG CTGCTTCCGC CAGGACCAAA GCCGCTTCCG ATCATCGGCA ACATCCTTGA
     2941 GGTGGGCAAG AAGCCGCATC GGTCCTTCGC CAACCTCGCC AAGATTCACG GCCCACTCAT
     3001 TTCCCTCAGA CTCGGCTCTG TGACCACCAT CGTTGTGTCC TCTGCCGACG TGGCCAAAGA
     3061 GATGTTCCTC AAGAAGGATC ACCCGCTCTC CAACCGCACG ATCCCGAATA GTGTTACAGC
     3121 CGGCGACCAC CACAAGCTCA CCATGTCTTG GCTCCCGGTG TCTCCGAAGT GGCGCAACTT
     3181 CCGCAAGATT ACCGCCGTGC ATCTGCTCTC CCCACAGAGA CTCGATGCCT GCCAGACATT
     3241 CAGGCACGCC AAGGTGCAGC AGCTCTACGA GTACGTTCAA GAGTGCGCCC AGAAAGGCCA
     3301 GGCCGTGGAT ATTGGCAAGG CCGCCTTTAC GACCAGCCTC AACCTCCTCA GCAAGCTGTT
     3361 CTTCAGCGTC GAGCTGGCGC ACCACAAGTC CCATACCAGC CAAGAGTTCA AAGAGCTGAT
     3421 CTGGAACATC ATGGAAGATA TAGGCAAGCC GAACTACGCC GACTACTTCC CGATTCTCGG
     3481 CTGCGTTGAC CCATCTGGCA TTAGAAGAAG GCTCGCCTGC TCCTTCGACA AGCTGATCGC
     3541 CGTGTTCCAG GGCATCATCT GCGAGAGACT CGCCCCAGAT TCCTCCACCA CAACTACCAC
     3601 CACCACCGAC GACGTGCTCG ATGTGCTCCT CCAGCTGTTC AAGCAGAACG AGCTGACGAT
     3661 GGGCGAGATC AACCACCTCC TCGTGGACAT CTTCGACGCC GGCACCGATA CCACATCCTC
     3721 CACATTCGAG TGGGTGATGA CCGAGCTGAT CCGCAATCCA GAGATGATGG AAAAGGCCCA
     3781 AGAGGAAATC AAGCAGGTCC TCGGCAAGGA CAAGCAGATC CAAGAGTCCG ACATCATCAA
     3841 CCTGCCGTAC CTCCAGGCGA TCATCAAAGA GACACTCCGC CTCCATCCGC CGACCGTGTT
     3901 CTTGCTCCCA AGAAAGGCCG ACACCGATGT CGAGCTGTAC GGCTACATCG TGCCGAAGGA
     3961 TGCCCAGATC CTCGTGAACC TCTGGGCCAT TGGCAGGGAC CCAAACGCCT GGCAGAACGC
     4021 CGATATTTTC AGCCCAGAGC GCTTCATCGG CTGCGAGATC GATGTTAAGG GCCGCGATTT
     4081 CGGCCTCCTT CCATTTGGCG CTGGCCGCAG AATTTGCCCA GGCATGAATC TCGCCATCAG
     4141 GATGCTCACC CTCATGCTCG CCACACTCCT CCAGTTCTTC AACTGGAAGC TCGAAGGCGA
     4201 CATCTCCCCG AAGGACCTCG ACATGGACGA GAAGTTCGGC ATTGCGCTCC AAAAGACCAA
     4261 GCCGCTCAAG CTCATCCCGA TTCCGCGCTA CGGAAGCGGA GCTACTAACT TCAGCCTGCT
     4321 GAAGCAGGCT GGAGACGTGG AGGAGAACCC TGGACCTATG AAGATGATGA ACGGCGAGGA
     4381 CGCCAACGAC CAGATGATCA AAGAGTCCTT CTTCATCACC CACGGCAACC CGATCCTCAC
     4441 CGTCGAGGAT ACACATCCGC TCAGGCCGTT CTTCGAGACA TGGCGCGAGA AGATTTTCTC
     4501 CAAGAAGCCG AAGGCCATCC TCATCATCTC CGGCCACTGG GAGACAGTGA AGCCAACCGT
     4561 GAACGCCGTG CACATCAACG ACACCATCCA CGACTTCGAC GACTACCCAG CCGCCATGTA
     4621 CCAGTTCAAG TACCCAGCTC CAGGCGAGCC AGAGCTTGCG AGAAAGGTGG AAGAGATCCT
     4681 CAAGAAGTCC GGGTTCGAGA CAGCCGAGAC AGACCAAAAG AGGGGCCTTG ATCACGGCGC
     4741 CTGGGTTCCA CTCATGCTCA TGTATCCAGA GGCGGACATC CCGGTGTGCC AGCTCTCAGT
     4801 TCAGCCACAT CTCGACGGCA CCTACCACTA CAATCTCGGC AGAGCCCTCG CGCCGCTCAA
     4861 GAATGATGGC GTGCTCATTA TTGGCTCCGG CAGCGCCACA CATCCACTCG ATGAGACACC
     4921 GCACTACTTC GATGGTGTTG CCCCTTGGGC CGCTGCCTTC GATTCTTGGC TTAGGAAGGC
     4981 CCTCATCAAC GGCCGCTTCG AGGAAGTGAA CATCTACGAG AGCAAGGCCC CGAACTGGAA
     5041 GCTCGCCCAT CCATTTCCAG AGCACTTCTA CCCGCTCCAC GTTGTGCTCG GCGCTGCTGG
     5101 TGAAAAGTGG AAGGCCGAGC TGATCCACTC CTCCTGGGAT CATGGCACAC TTTGCCACGG
     5161 CTCCTACAAG TTCACCTCCG CCGGTTCAGG TGCCACTAAT TTTTCTCTCT TGAAACAGGC
     5221 CGGTGACGTT GAAGAGAACC CAGGTCCAAT GACCGCCATC AAGATGAACA CCAACGGCGA
     5281 GGGCGAGACA CAGCACATCC TCATGATCCC GTTCATGGCG CAGGGCCACC TCAGGCCATT
     5341 TCTCGAACTC GCCATGTTCC TCTACAAGCG CTCCCACGTG ATCATCACCC TGCTCACAAC
     5401 TCCGCTCAAC GCCGGCTTCC TCAGGCACCT CCTTCACCAC CATTCCTACT CCTCCAGCGG
     5461 CATCAGGATC GTCGAGCTGC CATTCAACTC CACCAACCAC GGACTCCCAC CGGGCATCGA
     5521 GAACACCGAT AAGCTCACAC TCCCGCTCGT GGTGTCCCTC TTCCATTCCA CCATCAGCCT
     5581 CGATCCGCAC CTCCGCGATT ACATCTCCAG GCATTTCAGC CCAGCCAGGC CACCACTCTG
     5641 CGTGATCCAT GATGTGTTCC TCGGCTGGGT TGACCAGGTG GCCAAGGATG TGGGCTCTAC
     5701 AGGCGTGGTG TTCACAACAG GCGGCGCTTA TGGCACATCC GCCTACGTGT CCATCTGGAA
     5761 CGATCTCCCG CACCAGAACT ACTCCGACGA CCAAGAGTTC CCGCTGCCAG GCTTCCCAGA
     5821 GAACCATAAG TTCCGCAGGT CCCAGCTCCA TCGGTTCCTC AGATATGCCG ACGGCTCCGA
     5881 CGATTGGTCC AAGTATTTCC AGCCGCAGCT CCGCCAGTCC ATGAAGTCTT TTGGCTGGCT
     5941 CTGCAACTCC GTGGAAGAGA TCGAGACACT CGGCTTCTCC ATCCTCCGCA ACTACACCAA
     6001 GCTGCCGATC TGGGGCATCG GCCCACTTAT TGCTTCCCCA GTGCAGCACT CCTCCTCCGA
     6061 CAACAATTCA ACAGGCGCCG AGTTCGTGCA GTGGCTCAGC CTCAAAGAGC CGGACTCCGT
     6121 CCTCTACATC TCCTTCGGCT CCCAGAACAC GATCAGCCCG ACGCAGATGA TGGAACTCGC
     6181 TGCTGGCCTT GAGTCCTCCG AGAAGCCATT CCTCTGGGTG ATCAGAGCCC CGTTCGGCTT
     6241 CGACATCAAC GAAGAGATGC GCCCAGAGTG GCTGCCAGAG GGCTTTGAGG AACGCATGAA
     6301 GGTGAAGAAA CAGGGCAAGC TCGTGTACAA GCTCGGCCCG CAGCTTGAGA TCCTCAACCA
     6361 TGAATCCATC GGCGGCTTTC TCACCCACTG CGGATGGAAC AGCATCCTTG AGTCTCTTCG
     6421 CGAGGGCGTT CCGATGCTTG GATGGCCACT TGCTGCCGAG CAGGCCTACA ACCTCAAGTA
     6481 CCTCGAAGAT GAGATGGGCG TCGCGGTTGA GCTTGCTAGA GGCCTCGAAG GCGAGATCTC
     6541 CAAAGAGAAG GTCAAGCGCA TCGTCGAGAT GATCCTTGAG CGCAACGAGG GCTCCAAAGG
     6601 CTGGGAGATG AAGAATCGCG CCGTGGAAAT GGGCAAAAAG CTCAAGGACG CCGTGAACGA
     6661 GGAAAAAGAG CTGAAGGGCT CCTCCGTGAA GGCGATCGAC GATTTCCTCG ACGCCGTCAT
     6721 GCAGGCCAAA CTTGAGCCAA GCCTCCAGTG ATAGTGAgct tgctgcgccg catttcttgt
     6781 attccccaaa tccatgttgc gtttttgttt accctcaata cgacacaaga gtcctttata
     6841 cctgagaatt tggcgacagt attttgcttt atgtattaag gttgaaacta aaaagaaata
     6901 ctgtaaaatc atacacttgg tggagcacga aaggattcat atccaatgtg aatcatccgt
     6961 aaaattgtaa acgagccaaa ttagaataaa agagcatgtt tcgcagaaat ttatggcaac
     7021 taaaattcat tgtacaggta caggaatagc aaaaaaagaa catgtaggcc caaagacaag
     7081 attacaagtt gtgttttttt tttcccacat atgtttaacc GAAAGAAAAA CCCAAATCTT
     7141 CGAATCGAGC ACCGTCGAAC CATTACCGAG GAGGAATATC ATTCCACAAA TCGATATCCT
     7201 TAAGAACCTC TGCTTGTGGA TTCGATTGTT CAGAAGAACT ACAAGACTCT TCAGGCcgct
     7261 actagaggat gcacatgtga ccgagggaca cgaagtggtt taaactatca gtgtttgaca
     7321 ggatatattg gcgggtaaac ctaagagaaa agagcgttta ttagaataat cggatattta
     7381 aaagggcgtg aaaaggttta tccgttcgtc catttgtatg tgccaaccac aggaaccgta
     7441 aaaaggccgc gttgctggcg tttttccata ggctccgccc ccctgacgag catcacaaaa
     7501 atcgacgctc aagtcagagg tggcgaaacc cgacaggact ataaagatac caggcgtttc
     7561 cccctggaag ctccctcgtg cgctctcctg ttccgaccct gccgcttacc ggatacctgt
     7621 ccgcctttct cccttcggga agcgtggcgc tttctcatag ctcacgctgt aggtatctca
     7681 gttcggtgta ggtcgttcgc tccaagctgg gctgtgtgca cgaacccccc gttcagcccg
     7741 accgctgcgc cttatccggt aactatcgtc ttgagtccaa cccggtaaga cacgacttat
     7801 cgccactggc agcagccact ggtaacagga ttagcagagc gaggtatgta ggcggtgcta
     7861 cagagttctt gaagtggtgg cctaactacg gctacactag aaggacagta tttggtatct
     7921 gcgctctgct gaagccagtt accttcggaa aaagagttgg tagctcttga tccggcaaac
     7981 aaaccaccgc tggtagcggt ggtttttttg tttgcaagca gcagattacg cgcagaaaaa
     8041 aaggatctca ggaagatcct ttgatctttt ctacggggtc tgacgctcag tggaacgaaa
     8101 actcacgtta agggattttg gtcatgagat tatcaaaaag gatcttcacc tagatccttt
     8161 taaattaaaa atgaagtttt aaatcaatct aaagtatata tgagtaaact tggtctgaca
     8221 gctaaaacaa ttcatccagt aaaatataat attttatttt ctcccaatca ggcttgatcc
     8281 ccagtaagtc aaaaaatagc tcgacatact gttcttcccc gatatcctcc ctgatcgacc
     8341 ggacgcagaa ggcaatgtca taccacttgt ccgccctgcc gcttctccca agatcaataa
     8401 agccacttac tttgccatct ttcacaaaga tgttgctgtc tcccaggtcg ccgtgggaaa
     8461 agacaagttc ctcttcgggc ttttccgtct ttaaaaaatc atacagctcg cgcggatctt
     8521 taaatggagt gtcctcttcc cagttttcgc aatccacatc ggccagatcg ttattcagta
     8581 agtaatccaa ttcggctaag cggctgtcta agctattcgt atagggacaa tccgatatgt
     8641 cgatggagtg aaagagcctg atgcactccg catacagctc gataatcttt tcagggcttt
     8701 gttcatcttc atactcttcc gagcaaagga cgccatcggc ctcactcatg agcagattgc
     8761 tccagccatc atgccgttca aagtgcagga cctttggaac aggcagcttt ccttccagcc
     8821 atagcatcat gtccttttcc cgttccacat cataggtggt ccctttatac cggctgtccg
     8881 tcatttttaa atataggttt tcattttctc ccaccagctt atatacctta gcaggagaca
     8941 ttccttccgt atcttttacg cagcggtatt tttcgatcag ttttttcaat tccggtgata
     9001 ttctcatttt agccatactc ttcctttttc aatattattg aagcatttat cagggttatt
     9061 gtctcatgag cggatacata tttgaatgta tttagaaaaa taaacaaata ggggttccgc
     9121 gcacgaattg gccagcgctg ccatttttgg ggtgaggccg ttcgcggccg aggggcgcag
     9181 cccctggggg gatgggagct cggtgccttg atgtgggcgc cggcggtcga gtggcgacgg
     9241 cgcggcttgt ccgcgccctg gtagattgcc tggccgtagg ccagccattt ttgagcggcc
     9301 agcggccgcg ataggccgac gcgaagcggc ggggcgtagg gagcgcagcg accgaagggt
     9361 aggcgctttt tgcagctctt cggctgtgcg ctggccagac agttatgcac aggccaggcg
     9421 ggttttaaga gttttaataa gttttaaaga gttttaggcg gaaaaatcgc cttttttctc
     9481 ttttatatca gtcacttaca tgtgtgaccg gttcccaatg tacggctttg ggttcccaat
     9541 gtacgggttc cggttcccaa tgtacggctt tgggttccca atgtacgtgc tatccacagg
     9601 aaagaagctt tttcgacctt tttcccctgc tagggcaatt tgccctagca tctgctccgt
     9661 acattaggaa ccggcggatg cttcgccctc gatcaggttg cggtagcgca tgactaggat
     9721 cgggccagcc tgccccgcct cctccttcaa atcgtactcc ggcaggtcat ttgacccgat
     9781 cagcttgcgc acggtgaaac agaacttctt gaactctccg gcgctgccac tgcgttcgta
     9841 gatcgtcttg aacaaccatc tggcttctgc cttgcctgcg gcgcggcgtg ccaggcggta
     9901 gagaaaacgg ccgatgccgg gatcgatcaa aaagtaatcg gggtgaaccg tcagcacgtc
     9961 cgggttcttg ccttctgtga tctcgcggta catccaatca gctagctcga tctcgatgta
    10021 ctccggccgc ccggtttcgc tctttacgat cttgtagcgg ctaatcaagg cttcaccctc
    10081 ggataccgtc accaggcggc cgttcttggc cttcttcgta cgctgcatgg caacgtgcgt
    10141 ggtgtttaac cgaatgcagg tttctaccag gtcgtctttc tgctttccgc catcggctcg
    10201 ccggcagaac ttgagtacgt ccgcaacgtg tggacggaac acgcggccgg gcttgtctcc
    10261 cttcccttcc cggtatcggt tcatggattc ggttagatgg gaaaccgcca tcagtaccag
    10321 gtcgtaatcc cacacactgg ccatgccggc cggccctgcg gaaacctcta cgtgcccgtc
    10381 tggaagctcg tagcggatca cctcgccagc tcgtcggtca cgcttcgaca gacggaaaac
    10441 ggccacgtcc atgatgctgc gactatcgcg ggtgcccacg tcatagagca tcggaacgaa
    10501 aaaatctggt tgctcgtcgc ccttgggcgg cttcctaatc gacggcgcac cggctgccgg
    10561 cggttgccgg gattctttgc ggattcgatc agcggccgct tgccacgatt caccggggcg
    10621 tgcttctgcc tcgatgcgtt gccgctgggc ggcctgcgcg gccttcaact tctccaccag
    10681 gtcatcaccc agcgccgcgc cgatttgtac cgggccggat ggtttgcgac cgtcacgccg
    10741 attcctcggg cttgggggtt ccagtgccat tgcagggccg gcagacaacc cagccgctta
    10801 cgcctggcca accgcccgtt cctccacaca tggggcattc cacggcgtcg gtgcctggtt
    10861 gttcttgatt ttccatgccg cctcctttag ccgctaaaat tcatctactc atttattcat
    10921 ttgctcattt actctggtag ctgcgcgatg tattcagata gcagctcggt aatggtcttg
    10981 ccttggcgta ccgcgtacat cttcagcttg gtgtgatcct ccgccggcaa ctgaaagttg
    11041 acccgcttca tggctggcgt gtctgccagg ctggccaacg ttgcagcctt gctgctgcgt
    11101 gcgctcggac ggccggcact tagcgtgttt gtgc
//
