# Supplementary material for: Building a pipeline to identify and engineer constitutive and repressible promoters
Source: Quant Plant Biol. 2023 Oct 19;4:e12. doi: 10.1017/qpb.2023.10 (PMC10600573; doi:10.1017/qpb.2023.10)
Supplement: Yang and Nemhauser supplementary material 6 — Yang and Nemhauser supplementary material [file S2632882823000103sup006.zip › Genebank/Level2/RUBY/pich86966-64990ruby.gb]

LOCUS       pICH86966-64990:RUBY   11942 bp ds-DNA     circular     05-MAR-2022
DEFINITION  .
FEATURES             Location/Qualifiers
     misc_feature    854..1001
                     /label="LB"
                     /ApEinfo_revcolor="#b1ff67"
                     /ApEinfo_fwdcolor="#b1ff67"
     promoter        1050..1349
                     /label="nos\prom"
                     /ApEinfo_revcolor="#ffef86"
                     /ApEinfo_fwdcolor="#ffef86"
     CDS             1362..2153
                     /label="Kan"
                     /ApEinfo_revcolor="#b7e6d7"
                     /ApEinfo_fwdcolor="#b7e6d7"
     terminator      2171..2438
                     /label="nos\term"
                     /ApEinfo_revcolor="#b4abac"
                     /ApEinfo_fwdcolor="#b4abac"
     misc_feature    2463..3368
                     /label="AT1G64990_Promoter"
                     /ApEinfo_revcolor="#d59687"
                     /ApEinfo_fwdcolor="#d59687"
     misc_feature    2463..8064
                     /label="RUBY"
                     /ApEinfo_revcolor="#b1ff67"
                     /ApEinfo_fwdcolor="#b1ff67"
     misc_feature    2524..2534
                     /label="HD-ZIP"
                     /ApEinfo_revcolor="#d59687"
                     /ApEinfo_fwdcolor="#d59687"
     misc_feature    2548..2567
                     /label="C2H2"
                     /ApEinfo_revcolor="#d59687"
                     /ApEinfo_fwdcolor="#d59687"
     misc_feature    2563..2577
                     /label="CPP"
                     /ApEinfo_revcolor="#d59687"
                     /ApEinfo_fwdcolor="#d59687"
     misc_feature    2572..2584
                     /label="HD-ZIP"
                     /ApEinfo_revcolor="#9eafd2"
                     /ApEinfo_fwdcolor="#9eafd2"
     misc_feature    complement(2578..2594)
                     /label="Trihelix"
                     /ApEinfo_revcolor="#f8d3a9"
                     /ApEinfo_fwdcolor="#f8d3a9"
     misc_feature    2584..2598
                     /label="B3"
                     /ApEinfo_revcolor="#c6c9d1"
                     /ApEinfo_fwdcolor="#c6c9d1"
     misc_feature    complement(2585..2596)
                     /label="bHLH"
                     /ApEinfo_revcolor="#ff9ccd"
                     /ApEinfo_fwdcolor="#ff9ccd"
     misc_feature    2586..2593
                     /label="bHLH"
                     /ApEinfo_revcolor="#b7e6d7"
                     /ApEinfo_fwdcolor="#b7e6d7"
     misc_feature    complement(2586..2593)
                     /label="bHLH"
                     /ApEinfo_revcolor="#c7b0e3"
                     /ApEinfo_fwdcolor="#c7b0e3"
     misc_feature    complement(2586..2595)
                     /label="bHLH"
                     /ApEinfo_revcolor="#b4abac"
                     /ApEinfo_fwdcolor="#b4abac"
     misc_feature    2602..2615
                     /label="bHLH"
                     /ApEinfo_revcolor="#84b0dc"
                     /ApEinfo_fwdcolor="#84b0dc"
     misc_feature    2649..2658
                     /label="Trihelix"
                     /ApEinfo_revcolor="#d59687"
                     /ApEinfo_fwdcolor="#d59687"
     misc_feature    complement(2649..2663)
                     /label="Trihelix"
                     /ApEinfo_revcolor="#84b0dc"
                     /ApEinfo_fwdcolor="#84b0dc"
     misc_feature    2649..2664
                     /label="Trihelix"
                     /ApEinfo_revcolor="#75c6a9"
                     /ApEinfo_fwdcolor="#75c6a9"
     misc_feature    2694..2700
                     /label="MIKC_MADS"
                     /ApEinfo_revcolor="#ffef86"
                     /ApEinfo_fwdcolor="#ffef86"
     misc_feature    2711..2730
                     /label="E2F/DP"
                     /ApEinfo_revcolor="#f8d3a9"
                     /ApEinfo_fwdcolor="#f8d3a9"
     misc_feature    complement(2733..2745)
                     /label="HD-ZIP"
                     /ApEinfo_revcolor="#85dae9"
                     /ApEinfo_fwdcolor="#85dae9"
     misc_feature    complement(2738..2755)
                     /label="C2H2"
                     /ApEinfo_revcolor="#84b0dc"
                     /ApEinfo_fwdcolor="#84b0dc"
     misc_feature    complement(2778..2798)
                     /label="ARF"
                     /ApEinfo_revcolor="#b4abac"
                     /ApEinfo_fwdcolor="#b4abac"
     misc_feature    2792..2810
                     /label="NAC"
                     /ApEinfo_revcolor="#9eafd2"
                     /ApEinfo_fwdcolor="#9eafd2"
     misc_feature    complement(2792..2810)
                     /label="NAC"
                     /ApEinfo_revcolor="#faac61"
                     /ApEinfo_fwdcolor="#faac61"
     misc_feature    2793..2813
                     /label="NAC"
                     /ApEinfo_revcolor="#b1ff67"
                     /ApEinfo_fwdcolor="#b1ff67"
     misc_feature    complement(2794..2810)
                     /label="NAC"
                     /ApEinfo_revcolor="#75c6a9"
                     /ApEinfo_fwdcolor="#75c6a9"
     misc_feature    complement(2794..2811)
                     /label="NAC"
                     /ApEinfo_revcolor="#ffef86"
                     /ApEinfo_fwdcolor="#ffef86"
     misc_feature    2794..2813
                     /label="NAC"
                     /ApEinfo_revcolor="#b7e6d7"
                     /ApEinfo_fwdcolor="#b7e6d7"
     misc_feature    complement(2795..2809)
                     /label="ZF-HD"
                     /ApEinfo_revcolor="#b4abac"
                     /ApEinfo_fwdcolor="#b4abac"
     misc_feature    2795..2810
                     /label="NAC"
                     /ApEinfo_revcolor="#f58a5e"
                     /ApEinfo_fwdcolor="#f58a5e"
     misc_feature    complement(2795..2810)
                     /label="NAC"
                     /ApEinfo_revcolor="#84b0dc"
                     /ApEinfo_fwdcolor="#84b0dc"
     misc_feature    2795..2811
                     /label="NAC"
                     /ApEinfo_revcolor="#ffef86"
                     /ApEinfo_fwdcolor="#ffef86"
     misc_feature    2795..2812
                     /label="NAC"
                     /ApEinfo_revcolor="#d6b295"
                     /ApEinfo_fwdcolor="#d6b295"
     misc_feature    2795..2813
                     /label="NAC"
                     /ApEinfo_revcolor="#9eafd2"
                     /ApEinfo_fwdcolor="#9eafd2"
     misc_feature    complement(2795..2813)
                     /label="NAC"
                     /ApEinfo_revcolor="#f8d3a9"
                     /ApEinfo_fwdcolor="#f8d3a9"
     misc_feature    2795..2815
                     /label="NAC"
                     /ApEinfo_revcolor="#9eafd2"
                     /ApEinfo_fwdcolor="#9eafd2"
     misc_feature    complement(2795..2815)
                     /label="NAC"
                     /ApEinfo_revcolor="#75c6a9"
                     /ApEinfo_fwdcolor="#75c6a9"
     misc_feature    2796..2810
                     /label="NAC"
                     /ApEinfo_revcolor="#ff9ccd"
                     /ApEinfo_fwdcolor="#ff9ccd"
     misc_feature    complement(2796..2810)
                     /label="NAC"
                     /ApEinfo_revcolor="#b4abac"
                     /ApEinfo_fwdcolor="#b4abac"
     misc_feature    2796..2812
                     /label="NAC"
                     /ApEinfo_revcolor="#d59687"
                     /ApEinfo_fwdcolor="#d59687"
     misc_feature    complement(2796..2812)
                     /label="NAC"
                     /ApEinfo_revcolor="#ffef86"
                     /ApEinfo_fwdcolor="#ffef86"
     misc_feature    complement(2797..2810)
                     /label="NAC"
                     /ApEinfo_revcolor="#faac61"
                     /ApEinfo_fwdcolor="#faac61"
     misc_feature    2797..2811
                     /label="NAC"
                     /ApEinfo_revcolor="#c6c9d1"
                     /ApEinfo_fwdcolor="#c6c9d1"
     misc_feature    complement(2797..2811)
                     /label="NAC"
                     /ApEinfo_revcolor="#f58a5e"
                     /ApEinfo_fwdcolor="#f58a5e"
     misc_feature    2798..2810
                     /label="NAC"
                     /ApEinfo_revcolor="#c7b0e3"
                     /ApEinfo_fwdcolor="#c7b0e3"
     misc_feature    complement(2798..2810)
                     /label="NAC"
                     /ApEinfo_revcolor="#ffef86"
                     /ApEinfo_fwdcolor="#ffef86"
     misc_feature    2798..2811
                     /label="NAC"
                     /ApEinfo_revcolor="#75c6a9"
                     /ApEinfo_fwdcolor="#75c6a9"
     misc_feature    2798..2812
                     /label="NAC"
                     /ApEinfo_revcolor="#b7e6d7"
                     /ApEinfo_fwdcolor="#b7e6d7"
     misc_feature    complement(2798..2812)
                     /label="NAC"
                     /ApEinfo_revcolor="#d59687"
                     /ApEinfo_fwdcolor="#d59687"
     misc_feature    2798..2813
                     /label="NAC"
                     /ApEinfo_revcolor="#9eafd2"
                     /ApEinfo_fwdcolor="#9eafd2"
     misc_feature    complement(2798..2813)
                     /label="NAC"
                     /ApEinfo_revcolor="#d6b295"
                     /ApEinfo_fwdcolor="#d6b295"
     misc_feature    complement(2855..2870)
                     /label="SBP"
                     /ApEinfo_revcolor="#84b0dc"
                     /ApEinfo_fwdcolor="#84b0dc"
     misc_feature    complement(2945..2959)
                     /label="S1Fa-like"
                     /ApEinfo_revcolor="#d59687"
                     /ApEinfo_fwdcolor="#d59687"
     misc_feature    complement(2945..2959)
                     /label="HSF"
                     /ApEinfo_revcolor="#ffef86"
                     /ApEinfo_fwdcolor="#ffef86"
     misc_feature    2946..2959
                     /label="HSF"
                     /ApEinfo_revcolor="#ffef86"
                     /ApEinfo_fwdcolor="#ffef86"
     misc_feature    complement(2947..2958)
                     /label="HSF"
                     /ApEinfo_revcolor="#c6c9d1"
                     /ApEinfo_fwdcolor="#c6c9d1"
     misc_feature    complement(2947..2959)
                     /label="HSF"
                     /ApEinfo_revcolor="#b1ff67"
                     /ApEinfo_fwdcolor="#b1ff67"
     misc_feature    2954..2972
                     /label="C2H2"
                     /ApEinfo_revcolor="#f58a5e"
                     /ApEinfo_fwdcolor="#f58a5e"
     misc_feature    2955..2973
                     /label="Nin-like"
                     /ApEinfo_revcolor="#ff9ccd"
                     /ApEinfo_fwdcolor="#ff9ccd"
     misc_feature    2959..2979
                     /label="E2F/DP"
                     /ApEinfo_revcolor="#faac61"
                     /ApEinfo_fwdcolor="#faac61"
     misc_feature    complement(2966..2985)
                     /label="E2F/DP"
                     /ApEinfo_revcolor="#c6c9d1"
                     /ApEinfo_fwdcolor="#c6c9d1"
     misc_feature    complement(2981..3000)
                     /label="BES1"
                     /ApEinfo_revcolor="#9eafd2"
                     /ApEinfo_fwdcolor="#9eafd2"
     misc_feature    complement(2983..3005)
                     /label="bHLH"
                     /ApEinfo_revcolor="#f8d3a9"
                     /ApEinfo_fwdcolor="#f8d3a9"
     misc_feature    complement(2984..2997)
                     /label="bHLH"
                     /ApEinfo_revcolor="#d6b295"
                     /ApEinfo_fwdcolor="#d6b295"
     misc_feature    complement(2984..3004)
                     /label="bHLH"
                     /ApEinfo_revcolor="#75c6a9"
                     /ApEinfo_fwdcolor="#75c6a9"
     misc_feature    2984..3006
                     /label="bHLH"
                     /ApEinfo_revcolor="#c7b0e3"
                     /ApEinfo_fwdcolor="#c7b0e3"
     misc_feature    2985..2998
                     /label="bHLH"
                     /ApEinfo_revcolor="#9eafd2"
                     /ApEinfo_fwdcolor="#9eafd2"
     misc_feature    2985..3002
                     /label="bZIP"
                     /ApEinfo_revcolor="#d6b295"
                     /ApEinfo_fwdcolor="#d6b295"
     misc_feature    2985..3005
                     /label="bHLH"
                     /ApEinfo_revcolor="#75c6a9"
                     /ApEinfo_fwdcolor="#75c6a9"
     misc_feature    2986..3000
                     /label="bZIP"
                     /ApEinfo_revcolor="#b1ff67"
                     /ApEinfo_fwdcolor="#b1ff67"
     misc_feature    complement(2986..3000)
                     /label="BES1"
                     /ApEinfo_revcolor="#b7e6d7"
                     /ApEinfo_fwdcolor="#b7e6d7"
     misc_feature    complement(2986..3000)
                     /label="bZIP"
                     /ApEinfo_revcolor="#b4abac"
                     /ApEinfo_fwdcolor="#b4abac"
     misc_feature    complement(2986..3006)
                     /label="bHLH"
                     /ApEinfo_revcolor="#b7e6d7"
                     /ApEinfo_fwdcolor="#b7e6d7"
     misc_feature    complement(2988..3005)
                     /label="bZIP"
                     /ApEinfo_revcolor="#ff9ccd"
                     /ApEinfo_fwdcolor="#ff9ccd"
     misc_feature    2989..2999
                     /label="BES1"
                     /ApEinfo_revcolor="#9eafd2"
                     /ApEinfo_fwdcolor="#9eafd2"
     misc_feature    complement(2989..2999)
                     /label="BES1"
                     /ApEinfo_revcolor="#84b0dc"
                     /ApEinfo_fwdcolor="#84b0dc"
     misc_feature    2989..3003
                     /label="BES1"
                     /ApEinfo_revcolor="#c7b0e3"
                     /ApEinfo_fwdcolor="#c7b0e3"
     misc_feature    2989..3008
                     /label="BES1"
                     /ApEinfo_revcolor="#f58a5e"
                     /ApEinfo_fwdcolor="#f58a5e"
     misc_feature    2990..3000
                     /label="BES1"
                     /ApEinfo_revcolor="#f8d3a9"
                     /ApEinfo_fwdcolor="#f8d3a9"
     misc_feature    2990..3006
                     /label="Trihelix"
                     /ApEinfo_revcolor="#b4abac"
                     /ApEinfo_fwdcolor="#b4abac"
     misc_feature    2991..2998
                     /label="bZIP"
                     /ApEinfo_revcolor="#9eafd2"
                     /ApEinfo_fwdcolor="#9eafd2"
     misc_feature    2991..2998
                     /label="bHLH"
                     /ApEinfo_revcolor="#75c6a9"
                     /ApEinfo_fwdcolor="#75c6a9"
     misc_feature    complement(2991..2998)
                     /label="bZIP"
                     /ApEinfo_revcolor="#9eafd2"
                     /ApEinfo_fwdcolor="#9eafd2"
     misc_feature    complement(2991..2998)
                     /label="bHLH"
                     /ApEinfo_revcolor="#75c6a9"
                     /ApEinfo_fwdcolor="#75c6a9"
     misc_feature    complement(2992..3006)
                     /label="bHLH"
                     /ApEinfo_revcolor="#85dae9"
                     /ApEinfo_fwdcolor="#85dae9"
     misc_feature    3052..3072
                     /label="Dof"
                     /ApEinfo_revcolor="#c7b0e3"
                     /ApEinfo_fwdcolor="#c7b0e3"
     misc_feature    3054..3072
                     /label="Dof"
                     /ApEinfo_revcolor="#b7e6d7"
                     /ApEinfo_fwdcolor="#b7e6d7"
     misc_feature    complement(3054..3082)
                     /label="Dof"
                     /ApEinfo_revcolor="#c7b0e3"
                     /ApEinfo_fwdcolor="#c7b0e3"
     misc_feature    3055..3075
                     /label="Dof"
                     /ApEinfo_revcolor="#ff9ccd"
                     /ApEinfo_fwdcolor="#ff9ccd"
     misc_feature    3058..3081
                     /label="BBR-BPC"
                     /ApEinfo_revcolor="#84b0dc"
                     /ApEinfo_fwdcolor="#84b0dc"
     misc_feature    complement(3059..3086)
                     /label="Dof"
                     /ApEinfo_revcolor="#9eafd2"
                     /ApEinfo_fwdcolor="#9eafd2"
     misc_feature    3060..3079
                     /label="AP2"
                     /ApEinfo_revcolor="#f8d3a9"
                     /ApEinfo_fwdcolor="#f8d3a9"
     misc_feature    3060..3080
                     /label="Dof"
                     /ApEinfo_revcolor="#75c6a9"
                     /ApEinfo_fwdcolor="#75c6a9"
     misc_feature    complement(3060..3080)
                     /label="Dof"
                     /ApEinfo_revcolor="#ffef86"
                     /ApEinfo_fwdcolor="#ffef86"
     misc_feature    complement(3060..3087)
                     /label="Dof"
                     /ApEinfo_revcolor="#b1ff67"
                     /ApEinfo_fwdcolor="#b1ff67"
     misc_feature    complement(3061..3075)
                     /label="C2H2"
                     /ApEinfo_revcolor="#b7e6d7"
                     /ApEinfo_fwdcolor="#b7e6d7"
     misc_feature    complement(3061..3081)
                     /label="MIKC_MADS"
                     /ApEinfo_revcolor="#ff9ccd"
                     /ApEinfo_fwdcolor="#ff9ccd"
     misc_feature    complement(3061..3081)
                     /label="Dof"
                     /ApEinfo_revcolor="#ffef86"
                     /ApEinfo_fwdcolor="#ffef86"
     misc_feature    3062..3081
                     /label="AP2"
                     /ApEinfo_revcolor="#ffef86"
                     /ApEinfo_fwdcolor="#ffef86"
     misc_feature    3064..3083
                     /label="GRAS"
                     /ApEinfo_revcolor="#84b0dc"
                     /ApEinfo_fwdcolor="#84b0dc"
     misc_feature    complement(3064..3084)
                     /label="BBR-BPC"
                     /ApEinfo_revcolor="#c6c9d1"
                     /ApEinfo_fwdcolor="#c6c9d1"
     misc_feature    3065..3084
                     /label="AP2"
                     /ApEinfo_revcolor="#f58a5e"
                     /ApEinfo_fwdcolor="#f58a5e"
     misc_feature    complement(3065..3085)
                     /label="MIKC_MADS"
                     /ApEinfo_revcolor="#b4abac"
                     /ApEinfo_fwdcolor="#b4abac"
     misc_feature    3068..3082
                     /label="B3"
                     /ApEinfo_revcolor="#b1ff67"
                     /ApEinfo_fwdcolor="#b1ff67"
     misc_feature    3068..3087
                     /label="GRAS"
                     /ApEinfo_revcolor="#75c6a9"
                     /ApEinfo_fwdcolor="#75c6a9"
     misc_feature    3069..3083
                     /label="C2H2"
                     /ApEinfo_revcolor="#75c6a9"
                     /ApEinfo_fwdcolor="#75c6a9"
     misc_feature    complement(3069..3089)
                     /label="Dof"
                     /ApEinfo_revcolor="#9eafd2"
                     /ApEinfo_fwdcolor="#9eafd2"
     misc_feature    3070..3084
                     /label="B3"
                     /ApEinfo_revcolor="#ffef86"
                     /ApEinfo_fwdcolor="#ffef86"
     misc_feature    3072..3086
                     /label="B3"
                     /ApEinfo_revcolor="#b4abac"
                     /ApEinfo_fwdcolor="#b4abac"
     misc_feature    3074..3088
                     /label="B3"
                     /ApEinfo_revcolor="#faac61"
                     /ApEinfo_fwdcolor="#faac61"
     misc_feature    3100..3108
                     /label="G2-like"
                     /ApEinfo_revcolor="#d6b295"
                     /ApEinfo_fwdcolor="#d6b295"
     misc_feature    complement(3106..3115)
                     /label="ARF"
                     /ApEinfo_revcolor="#b1ff67"
                     /ApEinfo_fwdcolor="#b1ff67"
     misc_feature    3106..3120
                     /label="ERF"
                     /ApEinfo_revcolor="#9eafd2"
                     /ApEinfo_fwdcolor="#9eafd2"
     misc_feature    3107..3115
                     /label="ARF"
                     /ApEinfo_revcolor="#d6b295"
                     /ApEinfo_fwdcolor="#d6b295"
     misc_feature    complement(3107..3116)
                     /label="ARF"
                     /ApEinfo_revcolor="#c6c9d1"
                     /ApEinfo_fwdcolor="#c6c9d1"
     misc_feature    3108..3117
                     /label="ARF"
                     /ApEinfo_revcolor="#84b0dc"
                     /ApEinfo_fwdcolor="#84b0dc"
     misc_feature    3127..3141
                     /label="GATA"
                     /ApEinfo_revcolor="#ff9ccd"
                     /ApEinfo_fwdcolor="#ff9ccd"
     misc_feature    3136..3145
                     /label="C2H2"
                     /ApEinfo_revcolor="#b1ff67"
                     /ApEinfo_fwdcolor="#b1ff67"
     misc_feature    3145..3161
                     /label="C2H2"
                     /ApEinfo_revcolor="#84b0dc"
                     /ApEinfo_fwdcolor="#84b0dc"
     misc_feature    3145..3162
                     /label="C2H2"
                     /ApEinfo_revcolor="#ff9ccd"
                     /ApEinfo_fwdcolor="#ff9ccd"
     misc_feature    complement(3145..3164)
                     /label="C2H2"
                     /ApEinfo_revcolor="#f8d3a9"
                     /ApEinfo_fwdcolor="#f8d3a9"
     misc_feature    3149..3171
                     /label="SRS"
                     /ApEinfo_revcolor="#84b0dc"
                     /ApEinfo_fwdcolor="#84b0dc"
     misc_feature    complement(3158..3184)
                     /label="Dof"
                     /ApEinfo_revcolor="#c6c9d1"
                     /ApEinfo_fwdcolor="#c6c9d1"
     misc_feature    3164..3184
                     /label="Dof"
                     /ApEinfo_revcolor="#faac61"
                     /ApEinfo_fwdcolor="#faac61"
     misc_feature    3165..3179
                     /label="B3"
                     /ApEinfo_revcolor="#b7e6d7"
                     /ApEinfo_fwdcolor="#b7e6d7"
     misc_feature    3165..3184
                     /label="AP2"
                     /ApEinfo_revcolor="#d6b295"
                     /ApEinfo_fwdcolor="#d6b295"
     misc_feature    complement(3165..3185)
                     /label="MIKC_MADS"
                     /ApEinfo_revcolor="#c6c9d1"
                     /ApEinfo_fwdcolor="#c6c9d1"
     misc_feature    3166..3180
                     /label="B3"
                     /ApEinfo_revcolor="#c7b0e3"
                     /ApEinfo_fwdcolor="#c7b0e3"
     misc_feature    3166..3184
                     /label="Dof"
                     /ApEinfo_revcolor="#c7b0e3"
                     /ApEinfo_fwdcolor="#c7b0e3"
     misc_feature    3167..3186
                     /label="AP2"
                     /ApEinfo_revcolor="#b1ff67"
                     /ApEinfo_fwdcolor="#b1ff67"
     misc_feature    3167..3187
                     /label="Dof"
                     /ApEinfo_revcolor="#75c6a9"
                     /ApEinfo_fwdcolor="#75c6a9"
     misc_feature    3168..3186
                     /label="Dof"
                     /ApEinfo_revcolor="#faac61"
                     /ApEinfo_fwdcolor="#faac61"
     misc_feature    complement(3168..3188)
                     /label="MIKC_MADS"
                     /ApEinfo_revcolor="#faac61"
                     /ApEinfo_fwdcolor="#faac61"
     misc_feature    3170..3183
                     /label="MIKC_MADS"
                     /ApEinfo_revcolor="#b1ff67"
                     /ApEinfo_fwdcolor="#b1ff67"
     misc_feature    3195..3215
                     /label="EIL"
                     /ApEinfo_revcolor="#d6b295"
                     /ApEinfo_fwdcolor="#d6b295"
     misc_feature    3226..3240
                     /label="MYB"
                     /ApEinfo_revcolor="#ff9ccd"
                     /ApEinfo_fwdcolor="#ff9ccd"
     misc_feature    complement(3228..3240)
                     /label="MYB"
                     /ApEinfo_revcolor="#d6b295"
                     /ApEinfo_fwdcolor="#d6b295"
     misc_feature    complement(3228..3241)
                     /label="MYB"
                     /ApEinfo_revcolor="#faac61"
                     /ApEinfo_fwdcolor="#faac61"
     misc_feature    3229..3241
                     /label="MYB"
                     /ApEinfo_revcolor="#d59687"
                     /ApEinfo_fwdcolor="#d59687"
     misc_feature    complement(3229..3241)
                     /label="MYB"
                     /ApEinfo_revcolor="#c6c9d1"
                     /ApEinfo_fwdcolor="#c6c9d1"
     misc_feature    complement(3230..3250)
                     /label="MYB"
                     /ApEinfo_revcolor="#f58a5e"
                     /ApEinfo_fwdcolor="#f58a5e"
     misc_feature    3274..3294
                     /label="ERF"
                     /ApEinfo_revcolor="#85dae9"
                     /ApEinfo_fwdcolor="#85dae9"
     misc_feature    3276..3296
                     /label="ERF"
                     /ApEinfo_revcolor="#f58a5e"
                     /ApEinfo_fwdcolor="#f58a5e"
     misc_feature    complement(3276..3296)
                     /label="ERF"
                     /ApEinfo_revcolor="#ff9ccd"
                     /ApEinfo_fwdcolor="#ff9ccd"
     misc_feature    3277..3297
                     /label="ERF"
                     /ApEinfo_revcolor="#faac61"
                     /ApEinfo_fwdcolor="#faac61"
     misc_feature    complement(3277..3297)
                     /label="ERF"
                     /ApEinfo_revcolor="#75c6a9"
                     /ApEinfo_fwdcolor="#75c6a9"
     misc_feature    3279..3296
                     /label="MYB"
                     /ApEinfo_revcolor="#f58a5e"
                     /ApEinfo_fwdcolor="#f58a5e"
     misc_feature    3279..3297
                     /label="ERF"
                     /ApEinfo_revcolor="#9eafd2"
                     /ApEinfo_fwdcolor="#9eafd2"
     misc_feature    3279..3299
                     /label="ERF"
                     /ApEinfo_revcolor="#c7b0e3"
                     /ApEinfo_fwdcolor="#c7b0e3"
     misc_feature    complement(3279..3299)
                     /label="ERF"
                     /ApEinfo_revcolor="#9eafd2"
                     /ApEinfo_fwdcolor="#9eafd2"
     misc_feature    3280..3294
                     /label="ERF"
                     /ApEinfo_revcolor="#faac61"
                     /ApEinfo_fwdcolor="#faac61"
     misc_feature    3280..3300
                     /label="ERF"
                     /ApEinfo_revcolor="#c6c9d1"
                     /ApEinfo_fwdcolor="#c6c9d1"
     misc_feature    complement(3280..3300)
                     /label="ERF"
                     /ApEinfo_revcolor="#75c6a9"
                     /ApEinfo_fwdcolor="#75c6a9"
     misc_feature    complement(3280..3301)
                     /label="MYB_related"
                     /ApEinfo_revcolor="#faac61"
                     /ApEinfo_fwdcolor="#faac61"
     misc_feature    3281..3295
                     /label="ERF"
                     /ApEinfo_revcolor="#9eafd2"
                     /ApEinfo_fwdcolor="#9eafd2"
     misc_feature    complement(3281..3301)
                     /label="MYB"
                     /ApEinfo_revcolor="#84b0dc"
                     /ApEinfo_fwdcolor="#84b0dc"
     misc_feature    complement(3281..3307)
                     /label="GATA"
                     /ApEinfo_revcolor="#ffef86"
                     /ApEinfo_fwdcolor="#ffef86"
     misc_feature    3282..3296
                     /label="ERF"
                     /ApEinfo_revcolor="#ffef86"
                     /ApEinfo_fwdcolor="#ffef86"
     misc_feature    complement(3282..3296)
                     /label="ERF"
                     /ApEinfo_revcolor="#b4abac"
                     /ApEinfo_fwdcolor="#b4abac"
     misc_feature    3282..3299
                     /label="MYB"
                     /ApEinfo_revcolor="#ff9ccd"
                     /ApEinfo_fwdcolor="#ff9ccd"
     misc_feature    3282..3300
                     /label="ERF"
                     /ApEinfo_revcolor="#75c6a9"
                     /ApEinfo_fwdcolor="#75c6a9"
     misc_feature    complement(3282..3301)
                     /label="ERF"
                     /ApEinfo_revcolor="#f8d3a9"
                     /ApEinfo_fwdcolor="#f8d3a9"
     misc_feature    3282..3302
                     /label="ERF"
                     /ApEinfo_revcolor="#b1ff67"
                     /ApEinfo_fwdcolor="#b1ff67"
     misc_feature    complement(3282..3302)
                     /label="ERF"
                     /ApEinfo_revcolor="#f8d3a9"
                     /ApEinfo_fwdcolor="#f8d3a9"
     misc_feature    3283..3293
                     /label="MYB"
                     /ApEinfo_revcolor="#85dae9"
                     /ApEinfo_fwdcolor="#85dae9"
     misc_feature    complement(3283..3296)
                     /label="MYB"
                     /ApEinfo_revcolor="#84b0dc"
                     /ApEinfo_fwdcolor="#84b0dc"
     misc_feature    3283..3297
                     /label="ERF"
                     /ApEinfo_revcolor="#85dae9"
                     /ApEinfo_fwdcolor="#85dae9"
     misc_feature    complement(3283..3297)
                     /label="ERF"
                     /ApEinfo_revcolor="#b7e6d7"
                     /ApEinfo_fwdcolor="#b7e6d7"
     misc_feature    complement(3283..3301)
                     /label="ERF"
                     /ApEinfo_revcolor="#ff9ccd"
                     /ApEinfo_fwdcolor="#ff9ccd"
     misc_feature    complement(3283..3301)
                     /label="GATA"
                     /ApEinfo_revcolor="#b4abac"
                     /ApEinfo_fwdcolor="#b4abac"
     misc_feature    3283..3303
                     /label="ERF"
                     /ApEinfo_revcolor="#b1ff67"
                     /ApEinfo_fwdcolor="#b1ff67"
     misc_feature    complement(3283..3303)
                     /label="ERF"
                     /ApEinfo_revcolor="#d59687"
                     /ApEinfo_fwdcolor="#d59687"
     misc_feature    complement(3283..3304)
                     /label="MYB_related"
                     /ApEinfo_revcolor="#84b0dc"
                     /ApEinfo_fwdcolor="#84b0dc"
     misc_feature    3284..3298
                     /label="GATA"
                     /ApEinfo_revcolor="#f58a5e"
                     /ApEinfo_fwdcolor="#f58a5e"
     misc_feature    3284..3298
                     /label="ERF"
                     /ApEinfo_revcolor="#c6c9d1"
                     /ApEinfo_fwdcolor="#c6c9d1"
     misc_feature    complement(3284..3298)
                     /label="ERF"
                     /ApEinfo_revcolor="#75c6a9"
                     /ApEinfo_fwdcolor="#75c6a9"
     misc_feature    3284..3300
                     /label="ERF"
                     /ApEinfo_revcolor="#75c6a9"
                     /ApEinfo_fwdcolor="#75c6a9"
     misc_feature    complement(3284..3304)
                     /label="MYB"
                     /ApEinfo_revcolor="#c7b0e3"
                     /ApEinfo_fwdcolor="#c7b0e3"
     misc_feature    complement(3284..3310)
                     /label="GATA"
                     /ApEinfo_revcolor="#f8d3a9"
                     /ApEinfo_fwdcolor="#f8d3a9"
     misc_feature    3285..3299
                     /label="ERF"
                     /ApEinfo_revcolor="#85dae9"
                     /ApEinfo_fwdcolor="#85dae9"
     misc_feature    complement(3285..3299)
                     /label="MYB"
                     /ApEinfo_revcolor="#9eafd2"
                     /ApEinfo_fwdcolor="#9eafd2"
     misc_feature    complement(3285..3299)
                     /label="ERF"
                     /ApEinfo_revcolor="#f8d3a9"
                     /ApEinfo_fwdcolor="#f8d3a9"
     misc_feature    complement(3285..3299)
                     /label="GATA"
                     /ApEinfo_revcolor="#d6b295"
                     /ApEinfo_fwdcolor="#d6b295"
     misc_feature    3285..3303
                     /label="ERF"
                     /ApEinfo_revcolor="#faac61"
                     /ApEinfo_fwdcolor="#faac61"
     misc_feature    complement(3285..3304)
                     /label="ERF"
                     /ApEinfo_revcolor="#84b0dc"
                     /ApEinfo_fwdcolor="#84b0dc"
     misc_feature    3285..3305
                     /label="ERF"
                     /ApEinfo_revcolor="#ffef86"
                     /ApEinfo_fwdcolor="#ffef86"
     misc_feature    complement(3285..3305)
                     /label="ERF"
                     /ApEinfo_revcolor="#b7e6d7"
                     /ApEinfo_fwdcolor="#b7e6d7"
     misc_feature    3286..3296
                     /label="MYB"
                     /ApEinfo_revcolor="#d59687"
                     /ApEinfo_fwdcolor="#d59687"
     misc_feature    complement(3286..3296)
                     /label="ERF"
                     /ApEinfo_revcolor="#d59687"
                     /ApEinfo_fwdcolor="#d59687"
     misc_feature    complement(3286..3299)
                     /label="MYB"
                     /ApEinfo_revcolor="#d6b295"
                     /ApEinfo_fwdcolor="#d6b295"
     misc_feature    3286..3300
                     /label="ERF"
                     /ApEinfo_revcolor="#ffef86"
                     /ApEinfo_fwdcolor="#ffef86"
     misc_feature    complement(3286..3300)
                     /label="MYB"
                     /ApEinfo_revcolor="#ffef86"
                     /ApEinfo_fwdcolor="#ffef86"
     misc_feature    complement(3286..3300)
                     /label="ERF"
                     /ApEinfo_revcolor="#c7b0e3"
                     /ApEinfo_fwdcolor="#c7b0e3"
     misc_feature    complement(3286..3304)
                     /label="ERF"
                     /ApEinfo_revcolor="#85dae9"
                     /ApEinfo_fwdcolor="#85dae9"
     misc_feature    complement(3286..3304)
                     /label="GATA"
                     /ApEinfo_revcolor="#9eafd2"
                     /ApEinfo_fwdcolor="#9eafd2"
     misc_feature    3286..3305
                     /label="ERF"
                     /ApEinfo_revcolor="#f58a5e"
                     /ApEinfo_fwdcolor="#f58a5e"
     misc_feature    complement(3286..3305)
                     /label="ERF"
                     /ApEinfo_revcolor="#b1ff67"
                     /ApEinfo_fwdcolor="#b1ff67"
     misc_feature    3286..3306
                     /label="ERF"
                     /ApEinfo_revcolor="#b1ff67"
                     /ApEinfo_fwdcolor="#b1ff67"
     misc_feature    complement(3286..3306)
                     /label="ERF"
                     /ApEinfo_revcolor="#d59687"
                     /ApEinfo_fwdcolor="#d59687"
     misc_feature    complement(3286..3306)
                     /label="LBD"
                     /ApEinfo_revcolor="#faac61"
                     /ApEinfo_fwdcolor="#faac61"
     misc_feature    complement(3286..3307)
                     /label="MYB_related"
                     /ApEinfo_revcolor="#d6b295"
                     /ApEinfo_fwdcolor="#d6b295"
     misc_feature    3287..3301
                     /label="GATA"
                     /ApEinfo_revcolor="#faac61"
                     /ApEinfo_fwdcolor="#faac61"
     misc_feature    3287..3301
                     /label="ERF"
                     /ApEinfo_revcolor="#b7e6d7"
                     /ApEinfo_fwdcolor="#b7e6d7"
     misc_feature    complement(3287..3301)
                     /label="ERF"
                     /ApEinfo_revcolor="#f8d3a9"
                     /ApEinfo_fwdcolor="#f8d3a9"
     misc_feature    3287..3303
                     /label="ERF"
                     /ApEinfo_revcolor="#ff9ccd"
                     /ApEinfo_fwdcolor="#ff9ccd"
     misc_feature    complement(3287..3307)
                     /label="MYB"
                     /ApEinfo_revcolor="#85dae9"
                     /ApEinfo_fwdcolor="#85dae9"
     misc_feature    complement(3287..3313)
                     /label="GATA"
                     /ApEinfo_revcolor="#b7e6d7"
                     /ApEinfo_fwdcolor="#b7e6d7"
     misc_feature    3288..3302
                     /label="ERF"
                     /ApEinfo_revcolor="#faac61"
                     /ApEinfo_fwdcolor="#faac61"
     misc_feature    complement(3288..3302)
                     /label="GATA"
                     /ApEinfo_revcolor="#ff9ccd"
                     /ApEinfo_fwdcolor="#ff9ccd"
     misc_feature    complement(3288..3302)
                     /label="ERF"
                     /ApEinfo_revcolor="#9eafd2"
                     /ApEinfo_fwdcolor="#9eafd2"
     misc_feature    complement(3288..3307)
                     /label="ERF"
                     /ApEinfo_revcolor="#faac61"
                     /ApEinfo_fwdcolor="#faac61"
     misc_feature    complement(3288..3308)
                     /label="ERF"
                     /ApEinfo_revcolor="#c6c9d1"
                     /ApEinfo_fwdcolor="#c6c9d1"
     misc_feature    3289..3299
                     /label="MYB"
                     /ApEinfo_revcolor="#b1ff67"
                     /ApEinfo_fwdcolor="#b1ff67"
     misc_feature    complement(3289..3299)
                     /label="ERF"
                     /ApEinfo_revcolor="#faac61"
                     /ApEinfo_fwdcolor="#faac61"
     misc_feature    complement(3289..3302)
                     /label="MYB"
                     /ApEinfo_revcolor="#b7e6d7"
                     /ApEinfo_fwdcolor="#b7e6d7"
     misc_feature    3289..3303
                     /label="ERF"
                     /ApEinfo_revcolor="#85dae9"
                     /ApEinfo_fwdcolor="#85dae9"
     misc_feature    complement(3289..3303)
                     /label="ERF"
                     /ApEinfo_revcolor="#d59687"
                     /ApEinfo_fwdcolor="#d59687"
     misc_feature    complement(3289..3307)
                     /label="ERF"
                     /ApEinfo_revcolor="#b1ff67"
                     /ApEinfo_fwdcolor="#b1ff67"
     misc_feature    complement(3289..3307)
                     /label="C2H2"
                     /ApEinfo_revcolor="#b4abac"
                     /ApEinfo_fwdcolor="#b4abac"
     misc_feature    complement(3289..3307)
                     /label="GATA"
                     /ApEinfo_revcolor="#c6c9d1"
                     /ApEinfo_fwdcolor="#c6c9d1"
     misc_feature    3289..3308
                     /label="ERF"
                     /ApEinfo_revcolor="#84b0dc"
                     /ApEinfo_fwdcolor="#84b0dc"
     misc_feature    complement(3289..3308)
                     /label="ERF"
                     /ApEinfo_revcolor="#b7e6d7"
                     /ApEinfo_fwdcolor="#b7e6d7"
     misc_feature    complement(3289..3309)
                     /label="ERF"
                     /ApEinfo_revcolor="#c6c9d1"
                     /ApEinfo_fwdcolor="#c6c9d1"
     misc_feature    3290..3304
                     /label="GATA"
                     /ApEinfo_revcolor="#ffef86"
                     /ApEinfo_fwdcolor="#ffef86"
     misc_feature    complement(3290..3304)
                     /label="ERF"
                     /ApEinfo_revcolor="#c6c9d1"
                     /ApEinfo_fwdcolor="#c6c9d1"
     misc_feature    3290..3306
                     /label="ERF"
                     /ApEinfo_revcolor="#c7b0e3"
                     /ApEinfo_fwdcolor="#c7b0e3"
     misc_feature    complement(3290..3310)
                     /label="MYB"
                     /ApEinfo_revcolor="#f58a5e"
                     /ApEinfo_fwdcolor="#f58a5e"
     misc_feature    complement(3290..3316)
                     /label="GATA"
                     /ApEinfo_revcolor="#85dae9"
                     /ApEinfo_fwdcolor="#85dae9"
     misc_feature    complement(3291..3305)
                     /label="ERF"
                     /ApEinfo_revcolor="#faac61"
                     /ApEinfo_fwdcolor="#faac61"
     misc_feature    complement(3291..3305)
                     /label="GATA"
                     /ApEinfo_revcolor="#d59687"
                     /ApEinfo_fwdcolor="#d59687"
     misc_feature    complement(3291..3310)
                     /label="ERF"
                     /ApEinfo_revcolor="#faac61"
                     /ApEinfo_fwdcolor="#faac61"
     misc_feature    complement(3291..3311)
                     /label="ERF"
                     /ApEinfo_revcolor="#f58a5e"
                     /ApEinfo_fwdcolor="#f58a5e"
     misc_feature    complement(3292..3302)
                     /label="ERF"
                     /ApEinfo_revcolor="#ff9ccd"
                     /ApEinfo_fwdcolor="#ff9ccd"
     misc_feature    3292..3306
                     /label="ERF"
                     /ApEinfo_revcolor="#c6c9d1"
                     /ApEinfo_fwdcolor="#c6c9d1"
     misc_feature    3292..3306
                     /label="HD-ZIP"
                     /ApEinfo_revcolor="#faac61"
                     /ApEinfo_fwdcolor="#faac61"
     misc_feature    complement(3292..3306)
                     /label="MYB"
                     /ApEinfo_revcolor="#b7e6d7"
                     /ApEinfo_fwdcolor="#b7e6d7"
     misc_feature    complement(3292..3306)
                     /label="HD-ZIP"
                     /ApEinfo_revcolor="#d6b295"
                     /ApEinfo_fwdcolor="#d6b295"
     misc_feature    complement(3292..3310)
                     /label="GATA"
                     /ApEinfo_revcolor="#d6b295"
                     /ApEinfo_fwdcolor="#d6b295"
     misc_feature    complement(3292..3311)
                     /label="ERF"
                     /ApEinfo_revcolor="#ffef86"
                     /ApEinfo_fwdcolor="#ffef86"
     misc_feature    3292..3312
                     /label="ERF"
                     /ApEinfo_revcolor="#c6c9d1"
                     /ApEinfo_fwdcolor="#c6c9d1"
     misc_feature    complement(3292..3312)
                     /label="ERF"
                     /ApEinfo_revcolor="#85dae9"
                     /ApEinfo_fwdcolor="#85dae9"
     misc_feature    3293..3307
                     /label="GATA"
                     /ApEinfo_revcolor="#b4abac"
                     /ApEinfo_fwdcolor="#b4abac"
     misc_feature    complement(3293..3319)
                     /label="GATA"
                     /ApEinfo_revcolor="#75c6a9"
                     /ApEinfo_fwdcolor="#75c6a9"
     misc_feature    complement(3294..3308)
                     /label="GATA"
                     /ApEinfo_revcolor="#f8d3a9"
                     /ApEinfo_fwdcolor="#f8d3a9"
     misc_feature    complement(3294..3313)
                     /label="ERF"
                     /ApEinfo_revcolor="#b4abac"
                     /ApEinfo_fwdcolor="#b4abac"
     misc_feature    complement(3295..3309)
                     /label="MYB"
                     /ApEinfo_revcolor="#b1ff67"
                     /ApEinfo_fwdcolor="#b1ff67"
     misc_feature    complement(3295..3313)
                     /label="C2H2"
                     /ApEinfo_revcolor="#b1ff67"
                     /ApEinfo_fwdcolor="#b1ff67"
     misc_feature    complement(3295..3313)
                     /label="GATA"
                     /ApEinfo_revcolor="#ff9ccd"
                     /ApEinfo_fwdcolor="#ff9ccd"
     misc_feature    3296..3310
                     /label="GATA"
                     /ApEinfo_revcolor="#9eafd2"
                     /ApEinfo_fwdcolor="#9eafd2"
     misc_feature    complement(3296..3322)
                     /label="GATA"
                     /ApEinfo_revcolor="#c7b0e3"
                     /ApEinfo_fwdcolor="#c7b0e3"
     misc_feature    complement(3297..3311)
                     /label="GATA"
                     /ApEinfo_revcolor="#b1ff67"
                     /ApEinfo_fwdcolor="#b1ff67"
     misc_feature    complement(3298..3304)
                     /label="MIKC_MADS"
                     /ApEinfo_revcolor="#ffef86"
                     /ApEinfo_fwdcolor="#ffef86"
     misc_feature    3298..3312
                     /label="B3"
                     /ApEinfo_revcolor="#85dae9"
                     /ApEinfo_fwdcolor="#85dae9"
     misc_feature    complement(3298..3316)
                     /label="GATA"
                     /ApEinfo_revcolor="#f58a5e"
                     /ApEinfo_fwdcolor="#f58a5e"
     misc_feature    complement(3298..3316)
                     /label="C2H2"
                     /ApEinfo_revcolor="#9eafd2"
                     /ApEinfo_fwdcolor="#9eafd2"
     misc_feature    3299..3313
                     /label="GATA"
                     /ApEinfo_revcolor="#b4abac"
                     /ApEinfo_fwdcolor="#b4abac"
     misc_feature    complement(3299..3325)
                     /label="GATA"
                     /ApEinfo_revcolor="#b4abac"
                     /ApEinfo_fwdcolor="#b4abac"
     misc_feature    complement(3300..3314)
                     /label="GATA"
                     /ApEinfo_revcolor="#b7e6d7"
                     /ApEinfo_fwdcolor="#b7e6d7"
     misc_feature    complement(3300..3318)
                     /label="GeBP"
                     /ApEinfo_revcolor="#c7b0e3"
                     /ApEinfo_fwdcolor="#c7b0e3"
     misc_feature    complement(3301..3319)
                     /label="C2H2"
                     /ApEinfo_revcolor="#b4abac"
                     /ApEinfo_fwdcolor="#b4abac"
     misc_feature    complement(3301..3319)
                     /label="GATA"
                     /ApEinfo_revcolor="#ffef86"
                     /ApEinfo_fwdcolor="#ffef86"
     misc_feature    3302..3316
                     /label="GATA"
                     /ApEinfo_revcolor="#d59687"
                     /ApEinfo_fwdcolor="#d59687"
     misc_feature    complement(3302..3328)
                     /label="GATA"
                     /ApEinfo_revcolor="#b4abac"
                     /ApEinfo_fwdcolor="#b4abac"
     misc_feature    complement(3303..3317)
                     /label="GATA"
                     /ApEinfo_revcolor="#f58a5e"
                     /ApEinfo_fwdcolor="#f58a5e"
     misc_feature    complement(3304..3318)
                     /label="MYB"
                     /ApEinfo_revcolor="#f58a5e"
                     /ApEinfo_fwdcolor="#f58a5e"
     misc_feature    complement(3304..3322)
                     /label="C2H2"
                     /ApEinfo_revcolor="#d6b295"
                     /ApEinfo_fwdcolor="#d6b295"
     misc_feature    complement(3305..3318)
                     /label="MYB"
                     /ApEinfo_revcolor="#b7e6d7"
                     /ApEinfo_fwdcolor="#b7e6d7"
     misc_feature    complement(3306..3320)
                     /label="GATA"
                     /ApEinfo_revcolor="#d6b295"
                     /ApEinfo_fwdcolor="#d6b295"
     misc_feature    complement(3307..3321)
                     /label="MYB"
                     /ApEinfo_revcolor="#ff9ccd"
                     /ApEinfo_fwdcolor="#ff9ccd"
     misc_feature    3308..3325
                     /label="MYB"
                     /ApEinfo_revcolor="#f8d3a9"
                     /ApEinfo_fwdcolor="#f8d3a9"
     misc_feature    complement(3310..3324)
                     /label="MYB"
                     /ApEinfo_revcolor="#84b0dc"
                     /ApEinfo_fwdcolor="#84b0dc"
     misc_feature    3310..3328
                     /label="MYB"
                     /ApEinfo_revcolor="#c6c9d1"
                     /ApEinfo_fwdcolor="#c6c9d1"
     misc_feature    complement(3310..3328)
                     /label="MYB"
                     /ApEinfo_revcolor="#75c6a9"
                     /ApEinfo_fwdcolor="#75c6a9"
     misc_feature    complement(3310..3331)
                     /label="MYB_related"
                     /ApEinfo_revcolor="#c6c9d1"
                     /ApEinfo_fwdcolor="#c6c9d1"
     misc_feature    complement(3312..3325)
                     /label="MYB"
                     /ApEinfo_revcolor="#b1ff67"
                     /ApEinfo_fwdcolor="#b1ff67"
     misc_feature    complement(3312..3326)
                     /label="MYB"
                     /ApEinfo_revcolor="#ffef86"
                     /ApEinfo_fwdcolor="#ffef86"
     misc_feature    complement(3312..3326)
                     /label="GATA"
                     /ApEinfo_revcolor="#75c6a9"
                     /ApEinfo_fwdcolor="#75c6a9"
     misc_feature    3312..3329
                     /label="MYB"
                     /ApEinfo_revcolor="#faac61"
                     /ApEinfo_fwdcolor="#faac61"
     misc_feature    3313..3323
                     /label="MYB"
                     /ApEinfo_revcolor="#75c6a9"
                     /ApEinfo_fwdcolor="#75c6a9"
     misc_feature    complement(3313..3334)
                     /label="MYB_related"
                     /ApEinfo_revcolor="#c6c9d1"
                     /ApEinfo_fwdcolor="#c6c9d1"
     misc_feature    complement(3315..3329)
                     /label="MYB"
                     /ApEinfo_revcolor="#ff9ccd"
                     /ApEinfo_fwdcolor="#ff9ccd"
     misc_feature    3316..3326
                     /label="MYB"
                     /ApEinfo_revcolor="#85dae9"
                     /ApEinfo_fwdcolor="#85dae9"
     misc_feature    complement(3324..3338)
                     /label="ZF-HD"
                     /ApEinfo_revcolor="#75c6a9"
                     /ApEinfo_fwdcolor="#75c6a9"
     misc_feature    3336..3349
                     /label="MYB"
                     /ApEinfo_revcolor="#d6b295"
                     /ApEinfo_fwdcolor="#d6b295"
     misc_feature    3337..3354
                     /label="Trihelix"
                     /ApEinfo_revcolor="#f58a5e"
                     /ApEinfo_fwdcolor="#f58a5e"
     misc_feature    3339..3357
                     /label="MYB_related"
                     /ApEinfo_revcolor="#f58a5e"
                     /ApEinfo_fwdcolor="#f58a5e"
     misc_feature    3340..3357
                     /label="C2H2"
                     /ApEinfo_revcolor="#f8d3a9"
                     /ApEinfo_fwdcolor="#f8d3a9"
     misc_feature    3342..3356
                     /label="MYB_related"
                     /ApEinfo_revcolor="#b7e6d7"
                     /ApEinfo_fwdcolor="#b7e6d7"
     misc_feature    3346..3360
                     /label="MYB"
                     /ApEinfo_revcolor="#c7b0e3"
                     /ApEinfo_fwdcolor="#c7b0e3"
     misc_feature    3347..3359
                     /label="MYB"
                     /ApEinfo_revcolor="#c7b0e3"
                     /ApEinfo_fwdcolor="#c7b0e3"
     misc_feature    3369..3520
                     /label="AT1G64990_5'UTR"
                     /ApEinfo_revcolor="#84b0dc"
                     /ApEinfo_fwdcolor="#84b0dc"
     misc_feature    3521..3524
                     /label="AATG Overhang"
                     /ApEinfo_revcolor="#b4abac"
                     /ApEinfo_fwdcolor="#b4abac"
     misc_feature    3522..5012
                     /label=" CYP76AD1"
                     /ApEinfo_revcolor="#c7b0e3"
                     /ApEinfo_fwdcolor="#c7b0e3"
     primer          complement(3690..3716)
                     /label="RUBY_Seq_R"
                     /note="sequence: TGGGCCGTGAATCTTGGCGAGGTTGGC"
                     /ApEinfo_revcolor="#faac61"
                     /ApEinfo_fwdcolor="#faac61"
     misc_feature    5079..5903
                     /label="DODA"
                     /ApEinfo_revcolor="#f8d3a9"
                     /ApEinfo_fwdcolor="#f8d3a9"
     misc_feature    5970..7478
                     /label="Glucosyltransferase"
                     /ApEinfo_revcolor="#9eafd2"
                     /ApEinfo_fwdcolor="#9eafd2"
     misc_feature    7479..7482
                     /label="GCTT Overhang"
                     /ApEinfo_revcolor="#b4abac"
                     /ApEinfo_fwdcolor="#b4abac"
     misc_feature    7483..7814
                     /label="AT1G64990_3'UTR"
                     /ApEinfo_revcolor="#ff9ccd"
                     /ApEinfo_fwdcolor="#ff9ccd"
     misc_feature    7815..8064
                     /label="AT1G64990_Terminator"
                     /ApEinfo_revcolor="#b4abac"
                     /ApEinfo_fwdcolor="#b4abac"
     misc_feature    8069..8092
                     /label="link2eb"
                     /ApEinfo_revcolor="#d59687"
                     /ApEinfo_fwdcolor="#d59687"
     misc_feature    complement(8110..8237)
                     /label="RB\short"
                     /ApEinfo_revcolor="#85dae9"
                     /ApEinfo_fwdcolor="#85dae9"
     misc_feature    complement(8256..8870)
                     /label="rep\(pMB1,\1\mutation)"
                     /ApEinfo_revcolor="#d6b295"
                     /ApEinfo_fwdcolor="#d6b295"
     rep_origin      8271..8271
                     /label="ORI"
                     /ApEinfo_revcolor="#84b0dc"
                     /ApEinfo_fwdcolor="#84b0dc"
     misc_feature    complement(8859..8859)
                     /label="T\to\C"
                     /ApEinfo_revcolor="#84b0dc"
                     /ApEinfo_fwdcolor="#84b0dc"
     CDS             complement(9033..9824)
                     /label="Kan\(no\BpiI)"
                     /ApEinfo_revcolor="#d59687"
                     /ApEinfo_fwdcolor="#d59687"
     misc_feature    complement(9342..9342)
                     /label="A\to\G\(BpiI\removed)"
                     /ApEinfo_revcolor="#f8d3a9"
                     /ApEinfo_fwdcolor="#f8d3a9"
     misc_feature    complement(10010..852)
                     /label="pVS1ori\short"
                     /ApEinfo_revcolor="#ffef86"
                     /ApEinfo_fwdcolor="#ffef86"
ORIGIN
        1 ttttgctcat tttctcttta cctcattaac tcaaatgagt tttgatttaa tttcagcggc
       61 cagcgcctgg acctcgcggg cagcgtcgcc ctcgggttct gattcaagaa cggttgtgcc
      121 ggcggcggca gtgcctgggt agctcacgcg ctgcgtgata cgggactcaa gaatgggcag
      181 ctcgtacccg gccagcgcct cggcaacctc accgccgatg cgcgtgcctt tgatcgcccg
      241 cgacacgaca aaggccgctt gtagccttcc atccgtgacc tcaatgcgct gcttaaccag
      301 ctccaccagg tcggcggtgg cccatatgtc gtaagggctt ggctgcaccg gaatcagcac
      361 gaagtcggct gccttgatcg cggacacagc caagtccgcc gcctggggcg ctccgtcgat
      421 cactacgaag tcgcgccggc cgatggcctt cacgtcgcgg tcaatcgtcg ggcggtcgat
      481 gccgacaacg gttagcggtt gatcttcccg cacggccgcc caatcgcggg cactgccctg
      541 gggatcggaa tcgactaaca gaacatcggc cccggcgagt tgcagggcgc gggctagatg
      601 ggttgcgatg gtcgtcttgc ctgacccgcc tttctggtta agtacagcga taaccttcat
      661 gcgttcccct tgcgtatttg tttatttact catcgcatca tatacgcagc gaccgcatga
      721 cgcaagctgt tttactcaaa tacacatcac ctttttagac ggcggcgctc ggtttcttca
      781 gcggccaagc tggccggcca ggccgccagc ttggcatcag acaaaccggc caggatttca
      841 tgcagccgca cggctgatgg gctgcctgta tcgagtggtg attttgtgcc gagctgccgg
      901 tcggggagct gttggctggc tggtggcagg atatattgtg gtgtaaacaa attgacgctt
      961 agacaactta ataacacatt gcggacgttt ttaatgtact ggggtggatg cagtgggccc
     1021 cactctgtgt gccgaattcg gatccggaga gcggagaatt aagggagtca cgttatgacc
     1081 cccgccgatg acgcgggaca agccgtttta cgtttggaac tgacagaacc gcaacgttga
     1141 aggagccact cagccgcggg tttctggagt ttaatgagct aagcacatac gtcagaaacc
     1201 attattgcgc gttcaaaagt cgcctaaggt cactatcagc tagcaaatat ttcttgtcaa
     1261 aaatgctcca ctgacgttcc ataaattccc ctcggtatcc aattagagtc tcatattcac
     1321 tctcaatcca aataatctgc accggatctg gatcgtttcg catgattgaa caagatggat
     1381 tgcacgcagg ttctccggcc gcttgggtgg agaggctatt cggctatgac tgggcacaac
     1441 agacaatcgg ctgctctgat gccgccgtgt tccggctgtc agcgcagggg cgcccggttc
     1501 tttttgtcaa gaccgacctg tccggtgccc tgaatgaact ccaggacgag gcagcgcggc
     1561 tatcgtggct ggccacgacg ggcgttcctt gcgcagctgt gctcgacgtt gtcactgaag
     1621 cgggaaggga ctggctgcta ttgggcgaag tgccggggca ggatctcctg tcatctcacc
     1681 ttgctcctgc cgagaaagta tccatcatgg ctgatgcaat gcggcggctg catacgcttg
     1741 atccggctac ctgcccattc gaccaccaag cgaaacatcg catcgagcga gcacgtactc
     1801 ggatggaagc cggtcttgtc gatcaggatg atctggacga agagcatcag gggctcgcgc
     1861 cagccgaact gttcgccagg ctcaaggcgc gtatgcccga cggcgaggat ctcgtcgtga
     1921 ctcatggcga tgcctgcttg ccgaatatca tggtggaaaa tggccgcttt tctggattca
     1981 tcgactgtgg ccggctgggt gtggcggacc gctatcagga catagcgttg gctacccgtg
     2041 atattgctga agagcttggc ggcgaatggg ctgaccgctt cctcgtgctt tacggtatcg
     2101 ccgctcccga ttcgcagcgc atcgccttct atcgccttct tgacgagttc ttctgagcgg
     2161 gactctggat ctagagtcaa gcagatcgtt caaacatttg gcaataaagt ttcttaagat
     2221 tgaatcctgt tgccggtctt gcgatgatta tcatataatt tctgttgaat tacgttaagc
     2281 atgtaataat taacatgtaa tgcatgacgt tatttatgag atgggttttt atgattagag
     2341 tcccgcaatt atacatttaa tacgcgatag aaaacaaaat atagcgcgca aactaggata
     2401 aattatcgcg cgcggtgtca tctatgttac tagatcgacg ctgcaagaat tcaagcttgg
     2461 agaaatgtag gattgaaaag cataaaaaca ttataaacaa aatagctcaa aacttttttt
     2521 tgttaaataa ttgtgatata ataagaaaaa cgttttgtag tttttttaat tttgaattat
     2581 tttttccaca tgcatcaaat ataacataca catgaaaatc aaatataaat gtatgataaa
     2641 tattgtgaat ggtaaaaata atagaatcac gttatgaaaa atggtatatt atacatcatc
     2701 gattggtgtc tgataagttt ggaggaaact ttagcaataa tacaggtttt ctctatttat
     2761 tcattagcta ataggattat ttatacaaaa atcataactt gattagcaag ttctttacat
     2821 ttatgataat attaaatttt ctatctaaca ataagaaaat gtacacaaat attaattttt
     2881 tattaatgat aaaaaaaata tttatcttga tcccgtaatt ataagattta tcatgaacta
     2941 tcgatatccc gatctttccc ttcccacttc ccgcaaattt atatatggta acacgtgtaa
     3001 gattggacaa gccttctaaa caacaatttt aatgaatcga tcatttttcg tgtatatatg
     3061 taaaagtgaa agaaaaacaa aaaaatcaat cgaccagata agaaaacatg tcggaaaatg
     3121 gagttaaaat tatcatcaac actagactag acgccaaaac ctataaacaa aaaaaaagga
     3181 tagaaacact attgttgtgc agtttctttc acattactcc gtagctcaat ggttggttag
     3241 cgtttaataa cgccttcctc tctgcgagtt cgagttgagt cgcatggtgg tggtggtgat
     3301 gatgaagttg atgaggttgt tgttgattag agtttaaacc aaataaaccc taaccaaaaa
     3361 taaataaggt attcttaaat actttttttt taattgtttc ataaatgatc aaattcgaat
     3421 cgaatcgtac aacagaagct ctggtgttga atcgccatga ggtttttgca gatctgaggt
     3481 tttttctcga gaagtaagag agatctggaa tttggcgacg aatgGATCAT GCGACCCTCG
     3541 CCATGATCCT CGCGATCTGG TTCATCAGCT TCCACTTCAT CAAGCTGCTG TTCTCCCAGC
     3601 AGACCACCAA GCTGCTTCCG CCAGGACCAA AGCCGCTTCC GATCATCGGC AACATCCTTG
     3661 AGGTGGGCAA GAAGCCGCAT CGGTCCTTCG CCAACCTCGC CAAGATTCAC GGCCCACTCA
     3721 TTTCCCTCAG ACTCGGCTCT GTGACCACCA TCGTTGTGTC CTCTGCCGAC GTGGCCAAAG
     3781 AGATGTTCCT CAAGAAGGAT CACCCGCTCT CCAACCGCAC GATCCCGAAT AGTGTTACAG
     3841 CCGGCGACCA CCACAAGCTC ACCATGTCTT GGCTCCCGGT GTCTCCGAAG TGGCGCAACT
     3901 TCCGCAAGAT TACCGCCGTG CATCTGCTCT CCCCACAGAG ACTCGATGCC TGCCAGACAT
     3961 TCAGGCACGC CAAGGTGCAG CAGCTCTACG AGTACGTTCA AGAGTGCGCC CAGAAAGGCC
     4021 AGGCCGTGGA TATTGGCAAG GCCGCCTTTA CGACCAGCCT CAACCTCCTC AGCAAGCTGT
     4081 TCTTCAGCGT CGAGCTGGCG CACCACAAGT CCCATACCAG CCAAGAGTTC AAAGAGCTGA
     4141 TCTGGAACAT CATGGAAGAT ATAGGCAAGC CGAACTACGC CGACTACTTC CCGATTCTCG
     4201 GCTGCGTTGA CCCATCTGGC ATTAGAAGAA GGCTCGCCTG CTCCTTCGAC AAGCTGATCG
     4261 CCGTGTTCCA GGGCATCATC TGCGAGAGAC TCGCCCCAGA TTCCTCCACC ACAACTACCA
     4321 CCACCACCGA CGACGTGCTC GATGTGCTCC TCCAGCTGTT CAAGCAGAAC GAGCTGACGA
     4381 TGGGCGAGAT CAACCACCTC CTCGTGGACA TCTTCGACGC CGGCACCGAT ACCACATCCT
     4441 CCACATTCGA GTGGGTGATG ACCGAGCTGA TCCGCAATCC AGAGATGATG GAAAAGGCCC
     4501 AAGAGGAAAT CAAGCAGGTC CTCGGCAAGG ACAAGCAGAT CCAAGAGTCC GACATCATCA
     4561 ACCTGCCGTA CCTCCAGGCG ATCATCAAAG AGACACTCCG CCTCCATCCG CCGACCGTGT
     4621 TCTTGCTCCC AAGAAAGGCC GACACCGATG TCGAGCTGTA CGGCTACATC GTGCCGAAGG
     4681 ATGCCCAGAT CCTCGTGAAC CTCTGGGCCA TTGGCAGGGA CCCAAACGCC TGGCAGAACG
     4741 CCGATATTTT CAGCCCAGAG CGCTTCATCG GCTGCGAGAT CGATGTTAAG GGCCGCGATT
     4801 TCGGCCTCCT TCCATTTGGC GCTGGCCGCA GAATTTGCCC AGGCATGAAT CTCGCCATCA
     4861 GGATGCTCAC CCTCATGCTC GCCACACTCC TCCAGTTCTT CAACTGGAAG CTCGAAGGCG
     4921 ACATCTCCCC GAAGGACCTC GACATGGACG AGAAGTTCGG CATTGCGCTC CAAAAGACCA
     4981 AGCCGCTCAA GCTCATCCCG ATTCCGCGCT ACGGAAGCGG AGCTACTAAC TTCAGCCTGC
     5041 TGAAGCAGGC TGGAGACGTG GAGGAGAACC CTGGACCTAT GAAGATGATG AACGGCGAGG
     5101 ACGCCAACGA CCAGATGATC AAAGAGTCCT TCTTCATCAC CCACGGCAAC CCGATCCTCA
     5161 CCGTCGAGGA TACACATCCG CTCAGGCCGT TCTTCGAGAC ATGGCGCGAG AAGATTTTCT
     5221 CCAAGAAGCC GAAGGCCATC CTCATCATCT CCGGCCACTG GGAGACAGTG AAGCCAACCG
     5281 TGAACGCCGT GCACATCAAC GACACCATCC ACGACTTCGA CGACTACCCA GCCGCCATGT
     5341 ACCAGTTCAA GTACCCAGCT CCAGGCGAGC CAGAGCTTGC GAGAAAGGTG GAAGAGATCC
     5401 TCAAGAAGTC CGGGTTCGAG ACAGCCGAGA CAGACCAAAA GAGGGGCCTT GATCACGGCG
     5461 CCTGGGTTCC ACTCATGCTC ATGTATCCAG AGGCGGACAT CCCGGTGTGC CAGCTCTCAG
     5521 TTCAGCCACA TCTCGACGGC ACCTACCACT ACAATCTCGG CAGAGCCCTC GCGCCGCTCA
     5581 AGAATGATGG CGTGCTCATT ATTGGCTCCG GCAGCGCCAC ACATCCACTC GATGAGACAC
     5641 CGCACTACTT CGATGGTGTT GCCCCTTGGG CCGCTGCCTT CGATTCTTGG CTTAGGAAGG
     5701 CCCTCATCAA CGGCCGCTTC GAGGAAGTGA ACATCTACGA GAGCAAGGCC CCGAACTGGA
     5761 AGCTCGCCCA TCCATTTCCA GAGCACTTCT ACCCGCTCCA CGTTGTGCTC GGCGCTGCTG
     5821 GTGAAAAGTG GAAGGCCGAG CTGATCCACT CCTCCTGGGA TCATGGCACA CTTTGCCACG
     5881 GCTCCTACAA GTTCACCTCC GCCGGTTCAG GTGCCACTAA TTTTTCTCTC TTGAAACAGG
     5941 CCGGTGACGT TGAAGAGAAC CCAGGTCCAA TGACCGCCAT CAAGATGAAC ACCAACGGCG
     6001 AGGGCGAGAC ACAGCACATC CTCATGATCC CGTTCATGGC GCAGGGCCAC CTCAGGCCAT
     6061 TTCTCGAACT CGCCATGTTC CTCTACAAGC GCTCCCACGT GATCATCACC CTGCTCACAA
     6121 CTCCGCTCAA CGCCGGCTTC CTCAGGCACC TCCTTCACCA CCATTCCTAC TCCTCCAGCG
     6181 GCATCAGGAT CGTCGAGCTG CCATTCAACT CCACCAACCA CGGACTCCCA CCGGGCATCG
     6241 AGAACACCGA TAAGCTCACA CTCCCGCTCG TGGTGTCCCT CTTCCATTCC ACCATCAGCC
     6301 TCGATCCGCA CCTCCGCGAT TACATCTCCA GGCATTTCAG CCCAGCCAGG CCACCACTCT
     6361 GCGTGATCCA TGATGTGTTC CTCGGCTGGG TTGACCAGGT GGCCAAGGAT GTGGGCTCTA
     6421 CAGGCGTGGT GTTCACAACA GGCGGCGCTT ATGGCACATC CGCCTACGTG TCCATCTGGA
     6481 ACGATCTCCC GCACCAGAAC TACTCCGACG ACCAAGAGTT CCCGCTGCCA GGCTTCCCAG
     6541 AGAACCATAA GTTCCGCAGG TCCCAGCTCC ATCGGTTCCT CAGATATGCC GACGGCTCCG
     6601 ACGATTGGTC CAAGTATTTC CAGCCGCAGC TCCGCCAGTC CATGAAGTCT TTTGGCTGGC
     6661 TCTGCAACTC CGTGGAAGAG ATCGAGACAC TCGGCTTCTC CATCCTCCGC AACTACACCA
     6721 AGCTGCCGAT CTGGGGCATC GGCCCACTTA TTGCTTCCCC AGTGCAGCAC TCCTCCTCCG
     6781 ACAACAATTC AACAGGCGCC GAGTTCGTGC AGTGGCTCAG CCTCAAAGAG CCGGACTCCG
     6841 TCCTCTACAT CTCCTTCGGC TCCCAGAACA CGATCAGCCC GACGCAGATG ATGGAACTCG
     6901 CTGCTGGCCT TGAGTCCTCC GAGAAGCCAT TCCTCTGGGT GATCAGAGCC CCGTTCGGCT
     6961 TCGACATCAA CGAAGAGATG CGCCCAGAGT GGCTGCCAGA GGGCTTTGAG GAACGCATGA
     7021 AGGTGAAGAA ACAGGGCAAG CTCGTGTACA AGCTCGGCCC GCAGCTTGAG ATCCTCAACC
     7081 ATGAATCCAT CGGCGGCTTT CTCACCCACT GCGGATGGAA CAGCATCCTT GAGTCTCTTC
     7141 GCGAGGGCGT TCCGATGCTT GGATGGCCAC TTGCTGCCGA GCAGGCCTAC AACCTCAAGT
     7201 ACCTCGAAGA TGAGATGGGC GTCGCGGTTG AGCTTGCTAG AGGCCTCGAA GGCGAGATCT
     7261 CCAAAGAGAA GGTCAAGCGC ATCGTCGAGA TGATCCTTGA GCGCAACGAG GGCTCCAAAG
     7321 GCTGGGAGAT GAAGAATCGC GCCGTGGAAA TGGGCAAAAA GCTCAAGGAC GCCGTGAACG
     7381 AGGAAAAAGA GCTGAAGGGC TCCTCCGTGA AGGCGATCGA CGATTTCCTC GACGCCGTCA
     7441 TGCAGGCCAA ACTTGAGCCA AGCCTCCAGT GATAGTGAgc ttgtttctta ttcaataatg
     7501 gtgcctgaga gagtcttatg attgtttggc ctgacacaac gaaaatcaat ttactactag
     7561 taaaggtgac ttagtgtata gcttacaatt ggctatttgt ttgtttttga cgcttatgtg
     7621 aaagattaaa ctgatcagtt caaaatttct tataccataa acgttgaatt atgtttattt
     7681 gtacattgct cctactgagg aagtaatgat acgatgaagt caagaagatt ttcgatattt
     7741 gtatgttcga cttattccac aggatccagg tttctccatt tgttatttat taacatatac
     7801 aaattgtatt ataaaatgcg ttgcgtgagt aaccttagta aataagtaat aacacattca
     7861 gtattggatg ctcgtaaaac aattttgagt agtagaaagt ctaacgattt tgttagattg
     7921 aaactgcaag actagggagc taagaatatg aatatctcaa tcccaccaaa tgtaataaaa
     7981 tgttgaatga atcataaacc tctagagtag ggtctggtgg tctgattcag ttaatcaatc
     8041 catattacaa gtcgatgtgg aaaccgctac tagaggatgc acatgtgacc gagggacacg
     8101 aagtggttta aactatcagt gtttgacagg atatattggc gggtaaacct aagagaaaag
     8161 agcgtttatt agaataatcg gatatttaaa agggcgtgaa aaggtttatc cgttcgtcca
     8221 tttgtatgtg ccaaccacag gaaccgtaaa aaggccgcgt tgctggcgtt tttccatagg
     8281 ctccgccccc ctgacgagca tcacaaaaat cgacgctcaa gtcagaggtg gcgaaacccg
     8341 acaggactat aaagatacca ggcgtttccc cctggaagct ccctcgtgcg ctctcctgtt
     8401 ccgaccctgc cgcttaccgg atacctgtcc gcctttctcc cttcgggaag cgtggcgctt
     8461 tctcatagct cacgctgtag gtatctcagt tcggtgtagg tcgttcgctc caagctgggc
     8521 tgtgtgcacg aaccccccgt tcagcccgac cgctgcgcct tatccggtaa ctatcgtctt
     8581 gagtccaacc cggtaagaca cgacttatcg ccactggcag cagccactgg taacaggatt
     8641 agcagagcga ggtatgtagg cggtgctaca gagttcttga agtggtggcc taactacggc
     8701 tacactagaa ggacagtatt tggtatctgc gctctgctga agccagttac cttcggaaaa
     8761 agagttggta gctcttgatc cggcaaacaa accaccgctg gtagcggtgg tttttttgtt
     8821 tgcaagcagc agattacgcg cagaaaaaaa ggatctcagg aagatccttt gatcttttct
     8881 acggggtctg acgctcagtg gaacgaaaac tcacgttaag ggattttggt catgagatta
     8941 tcaaaaagga tcttcaccta gatcctttta aattaaaaat gaagttttaa atcaatctaa
     9001 agtatatatg agtaaacttg gtctgacagc taaaacaatt catccagtaa aatataatat
     9061 tttattttct cccaatcagg cttgatcccc agtaagtcaa aaaatagctc gacatactgt
     9121 tcttccccga tatcctccct gatcgaccgg acgcagaagg caatgtcata ccacttgtcc
     9181 gccctgccgc ttctcccaag atcaataaag ccacttactt tgccatcttt cacaaagatg
     9241 ttgctgtctc ccaggtcgcc gtgggaaaag acaagttcct cttcgggctt ttccgtcttt
     9301 aaaaaatcat acagctcgcg cggatcttta aatggagtgt cctcttccca gttttcgcaa
     9361 tccacatcgg ccagatcgtt attcagtaag taatccaatt cggctaagcg gctgtctaag
     9421 ctattcgtat agggacaatc cgatatgtcg atggagtgaa agagcctgat gcactccgca
     9481 tacagctcga taatcttttc agggctttgt tcatcttcat actcttccga gcaaaggacg
     9541 ccatcggcct cactcatgag cagattgctc cagccatcat gccgttcaaa gtgcaggacc
     9601 tttggaacag gcagctttcc ttccagccat agcatcatgt ccttttcccg ttccacatca
     9661 taggtggtcc ctttataccg gctgtccgtc atttttaaat ataggttttc attttctccc
     9721 accagcttat ataccttagc aggagacatt ccttccgtat cttttacgca gcggtatttt
     9781 tcgatcagtt ttttcaattc cggtgatatt ctcattttag ccatactctt cctttttcaa
     9841 tattattgaa gcatttatca gggttattgt ctcatgagcg gatacatatt tgaatgtatt
     9901 tagaaaaata aacaaatagg ggttccgcgc acgaattggc cagcgctgcc atttttgggg
     9961 tgaggccgtt cgcggccgag gggcgcagcc cctgggggga tgggagctcg gtgccttgat
    10021 gtgggcgccg gcggtcgagt ggcgacggcg cggcttgtcc gcgccctggt agattgcctg
    10081 gccgtaggcc agccattttt gagcggccag cggccgcgat aggccgacgc gaagcggcgg
    10141 ggcgtaggga gcgcagcgac cgaagggtag gcgctttttg cagctcttcg gctgtgcgct
    10201 ggccagacag ttatgcacag gccaggcggg ttttaagagt tttaataagt tttaaagagt
    10261 tttaggcgga aaaatcgcct tttttctctt ttatatcagt cacttacatg tgtgaccggt
    10321 tcccaatgta cggctttggg ttcccaatgt acgggttccg gttcccaatg tacggctttg
    10381 ggttcccaat gtacgtgcta tccacaggaa agaagctttt tcgacctttt tcccctgcta
    10441 gggcaatttg ccctagcatc tgctccgtac attaggaacc ggcggatgct tcgccctcga
    10501 tcaggttgcg gtagcgcatg actaggatcg ggccagcctg ccccgcctcc tccttcaaat
    10561 cgtactccgg caggtcattt gacccgatca gcttgcgcac ggtgaaacag aacttcttga
    10621 actctccggc gctgccactg cgttcgtaga tcgtcttgaa caaccatctg gcttctgcct
    10681 tgcctgcggc gcggcgtgcc aggcggtaga gaaaacggcc gatgccggga tcgatcaaaa
    10741 agtaatcggg gtgaaccgtc agcacgtccg ggttcttgcc ttctgtgatc tcgcggtaca
    10801 tccaatcagc tagctcgatc tcgatgtact ccggccgccc ggtttcgctc tttacgatct
    10861 tgtagcggct aatcaaggct tcaccctcgg ataccgtcac caggcggccg ttcttggcct
    10921 tcttcgtacg ctgcatggca acgtgcgtgg tgtttaaccg aatgcaggtt tctaccaggt
    10981 cgtctttctg ctttccgcca tcggctcgcc ggcagaactt gagtacgtcc gcaacgtgtg
    11041 gacggaacac gcggccgggc ttgtctccct tcccttcccg gtatcggttc atggattcgg
    11101 ttagatggga aaccgccatc agtaccaggt cgtaatccca cacactggcc atgccggccg
    11161 gccctgcgga aacctctacg tgcccgtctg gaagctcgta gcggatcacc tcgccagctc
    11221 gtcggtcacg cttcgacaga cggaaaacgg ccacgtccat gatgctgcga ctatcgcggg
    11281 tgcccacgtc atagagcatc ggaacgaaaa aatctggttg ctcgtcgccc ttgggcggct
    11341 tcctaatcga cggcgcaccg gctgccggcg gttgccggga ttctttgcgg attcgatcag
    11401 cggccgcttg ccacgattca ccggggcgtg cttctgcctc gatgcgttgc cgctgggcgg
    11461 cctgcgcggc cttcaacttc tccaccaggt catcacccag cgccgcgccg atttgtaccg
    11521 ggccggatgg tttgcgaccg tcacgccgat tcctcgggct tgggggttcc agtgccattg
    11581 cagggccggc agacaaccca gccgcttacg cctggccaac cgcccgttcc tccacacatg
    11641 gggcattcca cggcgtcggt gcctggttgt tcttgatttt ccatgccgcc tcctttagcc
    11701 gctaaaattc atctactcat ttattcattt gctcatttac tctggtagct gcgcgatgta
    11761 ttcagatagc agctcggtaa tggtcttgcc ttggcgtacc gcgtacatct tcagcttggt
    11821 gtgatcctcc gccggcaact gaaagttgac ccgcttcatg gctggcgtgt ctgccaggct
    11881 ggccaacgtt gcagccttgc tgctgcgtgc gctcggacgg ccggcactta gcgtgtttgt
    11941 gc
//
