# Supplementary material for: Building a pipeline to identify and engineer constitutive and repressible promoters
Source: Quant Plant Biol. 2023 Oct 19;4:e12. doi: 10.1017/qpb.2023.10 (PMC10600573; doi:10.1017/qpb.2023.10)
Supplement: Yang and Nemhauser supplementary material 6 — Yang and Nemhauser supplementary material [file S2632882823000103sup006.zip › Genebank/Level2/RUBY/pich86966-71860ruby.gb]

LOCUS       pICH86966-71860:RUBY   11244 bp ds-DNA     circular     02-FEB-2022
DEFINITION  .
FEATURES             Location/Qualifiers
     misc_feature    854..1001
                     /label="LB"
                     /ApEinfo_revcolor="#b1ff67"
                     /ApEinfo_fwdcolor="#b1ff67"
     promoter        1050..1349
                     /label="nos\prom"
                     /ApEinfo_revcolor="#ffef86"
                     /ApEinfo_fwdcolor="#ffef86"
     CDS             1362..2153
                     /label="Kan"
                     /ApEinfo_revcolor="#b7e6d7"
                     /ApEinfo_fwdcolor="#b7e6d7"
     terminator      2171..2438
                     /label="nos\term"
                     /ApEinfo_revcolor="#b4abac"
                     /ApEinfo_fwdcolor="#b4abac"
     misc_feature    2463..2775
                     /label="AT1G71860_Promoter"
                     /ApEinfo_revcolor="#faac61"
                     /ApEinfo_fwdcolor="#faac61"
     misc_feature    2463..7366
                     /label="RUBY"
                     /ApEinfo_revcolor="#b1ff67"
                     /ApEinfo_fwdcolor="#b1ff67"
     misc_feature    complement(2471..2481)
                     /label="AP2"
                     /ApEinfo_revcolor="#b7e6d7"
                     /ApEinfo_fwdcolor="#b7e6d7"
     misc_feature    complement(2488..2508)
                     /label="HD-ZIP"
                     /ApEinfo_revcolor="#9eafd2"
                     /ApEinfo_fwdcolor="#9eafd2"
     misc_feature    2494..2506
                     /label="HD-ZIP"
                     /ApEinfo_revcolor="#9eafd2"
                     /ApEinfo_fwdcolor="#9eafd2"
     misc_feature    complement(2511..2540)
                     /label="TCP"
                     /ApEinfo_revcolor="#85dae9"
                     /ApEinfo_fwdcolor="#85dae9"
     misc_feature    2529..2539
                     /label="TCP"
                     /ApEinfo_revcolor="#ff9ccd"
                     /ApEinfo_fwdcolor="#ff9ccd"
     misc_feature    2529..2540
                     /label="TCP"
                     /ApEinfo_revcolor="#c6c9d1"
                     /ApEinfo_fwdcolor="#c6c9d1"
     misc_feature    2529..2541
                     /label="TCP"
                     /ApEinfo_revcolor="#d6b295"
                     /ApEinfo_fwdcolor="#d6b295"
     misc_feature    2530..2539
                     /label="TCP"
                     /ApEinfo_revcolor="#b1ff67"
                     /ApEinfo_fwdcolor="#b1ff67"
     misc_feature    2531..2540
                     /label="TCP"
                     /ApEinfo_revcolor="#f8d3a9"
                     /ApEinfo_fwdcolor="#f8d3a9"
     misc_feature    2532..2539
                     /label="TCP"
                     /ApEinfo_revcolor="#d6b295"
                     /ApEinfo_fwdcolor="#d6b295"
     misc_feature    2551..2562
                     /label="bZIP"
                     /ApEinfo_revcolor="#75c6a9"
                     /ApEinfo_fwdcolor="#75c6a9"
     misc_feature    2556..2565
                     /label="WRKY"
                     /ApEinfo_revcolor="#b7e6d7"
                     /ApEinfo_fwdcolor="#b7e6d7"
     misc_feature    2573..2587
                     /label="HD-ZIP"
                     /ApEinfo_revcolor="#84b0dc"
                     /ApEinfo_fwdcolor="#84b0dc"
     misc_feature    complement(2573..2587)
                     /label="HD-ZIP"
                     /ApEinfo_revcolor="#b4abac"
                     /ApEinfo_fwdcolor="#b4abac"
     misc_feature    complement(2606..2626)
                     /label="Dof"
                     /ApEinfo_revcolor="#ffef86"
                     /ApEinfo_fwdcolor="#ffef86"
     misc_feature    2608..2628
                     /label="MIKC_MADS"
                     /ApEinfo_revcolor="#f8d3a9"
                     /ApEinfo_fwdcolor="#f8d3a9"
     misc_feature    2610..2629
                     /label="AP2"
                     /ApEinfo_revcolor="#ff9ccd"
                     /ApEinfo_fwdcolor="#ff9ccd"
     misc_feature    complement(2613..2627)
                     /label="MIKC_MADS"
                     /ApEinfo_revcolor="#b1ff67"
                     /ApEinfo_fwdcolor="#b1ff67"
     primer          2628..2652
                     /label="pAT1G71860_polyA_F"
                     /note="sequence: ccaggattcctttgcttaaaagacc"
                     /ApEinfo_revcolor="#f8d3a9"
                     /ApEinfo_fwdcolor="#f8d3a9"
     misc_feature    2673..2699
                     /label="GATA"
                     /ApEinfo_revcolor="#84b0dc"
                     /ApEinfo_fwdcolor="#84b0dc"
     misc_feature    2691..2705
                     /label="ZF-HD"
                     /ApEinfo_revcolor="#85dae9"
                     /ApEinfo_fwdcolor="#85dae9"
     misc_feature    complement(2691..2705)
                     /label="ZF-HD"
                     /ApEinfo_revcolor="#b4abac"
                     /ApEinfo_fwdcolor="#b4abac"
     misc_feature    2711..2725
                     /label="HD-ZIP"
                     /ApEinfo_revcolor="#f58a5e"
                     /ApEinfo_fwdcolor="#f58a5e"
     misc_feature    complement(2711..2725)
                     /label="HD-ZIP"
                     /ApEinfo_revcolor="#c7b0e3"
                     /ApEinfo_fwdcolor="#c7b0e3"
     misc_feature    complement(2714..2741)
                     /label="Dof"
                     /ApEinfo_revcolor="#75c6a9"
                     /ApEinfo_fwdcolor="#75c6a9"
     misc_feature    complement(2715..2730)
                     /label="C2H2"
                     /ApEinfo_revcolor="#85dae9"
                     /ApEinfo_fwdcolor="#85dae9"
     misc_feature    2715..2731
                     /label="C2H2"
                     /ApEinfo_revcolor="#faac61"
                     /ApEinfo_fwdcolor="#faac61"
     misc_feature    2715..2732
                     /label="C2H2"
                     /ApEinfo_revcolor="#c6c9d1"
                     /ApEinfo_fwdcolor="#c6c9d1"
     misc_feature    2715..2734
                     /label="GRAS"
                     /ApEinfo_revcolor="#d59687"
                     /ApEinfo_fwdcolor="#d59687"
     misc_feature    2715..2734
                     /label="C2H2"
                     /ApEinfo_revcolor="#d59687"
                     /ApEinfo_fwdcolor="#d59687"
     misc_feature    complement(2715..2734)
                     /label="C2H2"
                     /ApEinfo_revcolor="#9eafd2"
                     /ApEinfo_fwdcolor="#9eafd2"
     misc_feature    2716..2730
                     /label="C2H2"
                     /ApEinfo_revcolor="#b7e6d7"
                     /ApEinfo_fwdcolor="#b7e6d7"
     misc_feature    complement(2716..2736)
                     /label="C2H2"
                     /ApEinfo_revcolor="#c7b0e3"
                     /ApEinfo_fwdcolor="#c7b0e3"
     misc_feature    complement(2719..2739)
                     /label="MIKC_MADS"
                     /ApEinfo_revcolor="#c7b0e3"
                     /ApEinfo_fwdcolor="#c7b0e3"
     misc_feature    2720..2739
                     /label="AP2"
                     /ApEinfo_revcolor="#75c6a9"
                     /ApEinfo_fwdcolor="#75c6a9"
     misc_feature    2721..2735
                     /label="B3"
                     /ApEinfo_revcolor="#faac61"
                     /ApEinfo_fwdcolor="#faac61"
     misc_feature    2723..2737
                     /label="B3"
                     /ApEinfo_revcolor="#f58a5e"
                     /ApEinfo_fwdcolor="#f58a5e"
     misc_feature    2724..2738
                     /label="B3"
                     /ApEinfo_revcolor="#faac61"
                     /ApEinfo_fwdcolor="#faac61"
     misc_feature    2725..2739
                     /label="B3"
                     /ApEinfo_revcolor="#ffef86"
                     /ApEinfo_fwdcolor="#ffef86"
     misc_feature    2726..2740
                     /label="B3"
                     /ApEinfo_revcolor="#f8d3a9"
                     /ApEinfo_fwdcolor="#f8d3a9"
     misc_feature    2727..2741
                     /label="B3"
                     /ApEinfo_revcolor="#b1ff67"
                     /ApEinfo_fwdcolor="#b1ff67"
     misc_feature    2728..2742
                     /label="B3"
                     /ApEinfo_revcolor="#f58a5e"
                     /ApEinfo_fwdcolor="#f58a5e"
     misc_feature    2776..2964
                     /label="AT1G71860_5'UTR"
                     /ApEinfo_revcolor="#faac61"
                     /ApEinfo_fwdcolor="#faac61"
     primer          complement(2891..2915)
                     /label="pAT1G71860_polyA_R"
                     /note="sequence: gtcgtgtgaggcggcggagaatctg"
                     /ApEinfo_revcolor="#85dae9"
                     /ApEinfo_fwdcolor="#85dae9"
     misc_feature    2965..2968
                     /label="AATG Overhang"
                     /ApEinfo_revcolor="#b4abac"
                     /ApEinfo_fwdcolor="#b4abac"
     misc_feature    2966..4456
                     /label=" CYP76AD1"
                     /ApEinfo_revcolor="#c7b0e3"
                     /ApEinfo_fwdcolor="#c7b0e3"
     primer          complement(3134..3160)
                     /label="RUBY_Seq_R"
                     /note="sequence: TGGGCCGTGAATCTTGGCGAGGTTGGC"
                     /ApEinfo_revcolor="#faac61"
                     /ApEinfo_fwdcolor="#faac61"
     misc_feature    4523..5347
                     /label="DODA"
                     /ApEinfo_revcolor="#f8d3a9"
                     /ApEinfo_fwdcolor="#f8d3a9"
     misc_feature    5414..6922
                     /label="Glucosyltransferase"
                     /ApEinfo_revcolor="#9eafd2"
                     /ApEinfo_fwdcolor="#9eafd2"
     misc_feature    6923..6926
                     /label="GCTT Overhang"
                     /ApEinfo_revcolor="#b4abac"
                     /ApEinfo_fwdcolor="#b4abac"
     misc_feature    6927..7343
                     /label="AT1G71860_3'UTR"
                     /ApEinfo_revcolor="#85dae9"
                     /ApEinfo_fwdcolor="#85dae9"
     misc_feature    7344..7366
                     /label="AT1G71860_Terminator"
                     /ApEinfo_revcolor="#f58a5e"
                     /ApEinfo_fwdcolor="#f58a5e"
     misc_feature    7371..7394
                     /label="link2eb"
                     /ApEinfo_revcolor="#d59687"
                     /ApEinfo_fwdcolor="#d59687"
     misc_feature    complement(7412..7539)
                     /label="RB\short"
                     /ApEinfo_revcolor="#85dae9"
                     /ApEinfo_fwdcolor="#85dae9"
     misc_feature    complement(7558..8172)
                     /label="rep\(pMB1,\1\mutation)"
                     /ApEinfo_revcolor="#d6b295"
                     /ApEinfo_fwdcolor="#d6b295"
     rep_origin      7573..7573
                     /label="ORI"
                     /ApEinfo_revcolor="#84b0dc"
                     /ApEinfo_fwdcolor="#84b0dc"
     misc_feature    complement(8161..8161)
                     /label="T\to\C"
                     /ApEinfo_revcolor="#84b0dc"
                     /ApEinfo_fwdcolor="#84b0dc"
     CDS             complement(8335..9126)
                     /label="Kan\(no\BpiI)"
                     /ApEinfo_revcolor="#d59687"
                     /ApEinfo_fwdcolor="#d59687"
     misc_feature    complement(8644..8644)
                     /label="A\to\G\(BpiI\removed)"
                     /ApEinfo_revcolor="#f8d3a9"
                     /ApEinfo_fwdcolor="#f8d3a9"
     misc_feature    complement(9312..852)
                     /label="pVS1ori\short"
                     /ApEinfo_revcolor="#ffef86"
                     /ApEinfo_fwdcolor="#ffef86"
ORIGIN
        1 ttttgctcat tttctcttta cctcattaac tcaaatgagt tttgatttaa tttcagcggc
       61 cagcgcctgg acctcgcggg cagcgtcgcc ctcgggttct gattcaagaa cggttgtgcc
      121 ggcggcggca gtgcctgggt agctcacgcg ctgcgtgata cgggactcaa gaatgggcag
      181 ctcgtacccg gccagcgcct cggcaacctc accgccgatg cgcgtgcctt tgatcgcccg
      241 cgacacgaca aaggccgctt gtagccttcc atccgtgacc tcaatgcgct gcttaaccag
      301 ctccaccagg tcggcggtgg cccatatgtc gtaagggctt ggctgcaccg gaatcagcac
      361 gaagtcggct gccttgatcg cggacacagc caagtccgcc gcctggggcg ctccgtcgat
      421 cactacgaag tcgcgccggc cgatggcctt cacgtcgcgg tcaatcgtcg ggcggtcgat
      481 gccgacaacg gttagcggtt gatcttcccg cacggccgcc caatcgcggg cactgccctg
      541 gggatcggaa tcgactaaca gaacatcggc cccggcgagt tgcagggcgc gggctagatg
      601 ggttgcgatg gtcgtcttgc ctgacccgcc tttctggtta agtacagcga taaccttcat
      661 gcgttcccct tgcgtatttg tttatttact catcgcatca tatacgcagc gaccgcatga
      721 cgcaagctgt tttactcaaa tacacatcac ctttttagac ggcggcgctc ggtttcttca
      781 gcggccaagc tggccggcca ggccgccagc ttggcatcag acaaaccggc caggatttca
      841 tgcagccgca cggctgatgg gctgcctgta tcgagtggtg attttgtgcc gagctgccgg
      901 tcggggagct gttggctggc tggtggcagg atatattgtg gtgtaaacaa attgacgctt
      961 agacaactta ataacacatt gcggacgttt ttaatgtact ggggtggatg cagtgggccc
     1021 cactctgtgt gccgaattcg gatccggaga gcggagaatt aagggagtca cgttatgacc
     1081 cccgccgatg acgcgggaca agccgtttta cgtttggaac tgacagaacc gcaacgttga
     1141 aggagccact cagccgcggg tttctggagt ttaatgagct aagcacatac gtcagaaacc
     1201 attattgcgc gttcaaaagt cgcctaaggt cactatcagc tagcaaatat ttcttgtcaa
     1261 aaatgctcca ctgacgttcc ataaattccc ctcggtatcc aattagagtc tcatattcac
     1321 tctcaatcca aataatctgc accggatctg gatcgtttcg catgattgaa caagatggat
     1381 tgcacgcagg ttctccggcc gcttgggtgg agaggctatt cggctatgac tgggcacaac
     1441 agacaatcgg ctgctctgat gccgccgtgt tccggctgtc agcgcagggg cgcccggttc
     1501 tttttgtcaa gaccgacctg tccggtgccc tgaatgaact ccaggacgag gcagcgcggc
     1561 tatcgtggct ggccacgacg ggcgttcctt gcgcagctgt gctcgacgtt gtcactgaag
     1621 cgggaaggga ctggctgcta ttgggcgaag tgccggggca ggatctcctg tcatctcacc
     1681 ttgctcctgc cgagaaagta tccatcatgg ctgatgcaat gcggcggctg catacgcttg
     1741 atccggctac ctgcccattc gaccaccaag cgaaacatcg catcgagcga gcacgtactc
     1801 ggatggaagc cggtcttgtc gatcaggatg atctggacga agagcatcag gggctcgcgc
     1861 cagccgaact gttcgccagg ctcaaggcgc gtatgcccga cggcgaggat ctcgtcgtga
     1921 ctcatggcga tgcctgcttg ccgaatatca tggtggaaaa tggccgcttt tctggattca
     1981 tcgactgtgg ccggctgggt gtggcggacc gctatcagga catagcgttg gctacccgtg
     2041 atattgctga agagcttggc ggcgaatggg ctgaccgctt cctcgtgctt tacggtatcg
     2101 ccgctcccga ttcgcagcgc atcgccttct atcgccttct tgacgagttc ttctgagcgg
     2161 gactctggat ctagagtcaa gcagatcgtt caaacatttg gcaataaagt ttcttaagat
     2221 tgaatcctgt tgccggtctt gcgatgatta tcatataatt tctgttgaat tacgttaagc
     2281 atgtaataat taacatgtaa tgcatgacgt tatttatgag atgggttttt atgattagag
     2341 tcccgcaatt atacatttaa tacgcgatag aaaacaaaat atagcgcgca aactaggata
     2401 aattatcgcg cgcggtgtca tctatgttac tagatcgacg ctgcaagaat tcaagcttgg
     2461 aggtgtgtca ctcgagactc ggaagtgaag agtttttatt attggttatg ggcttttaag
     2521 ttgggcgttt taggcccact gtagtttttt ctgtgacgtt gcccatcttt ttttttataa
     2581 tgatgagccc atctaaaatg ttattctaca aaacaataaa agaaagacca ggattccttt
     2641 gcttaaaaga ccagggtcct ttgctaaaac tatattataa tgaccaatga aatcataatt
     2701 aataatgacc aattaaaatg atgacaaaaa aaaaaaaaac ccaattaaaa tagtaaattt
     2761 atattatagt catcaacttt aatactttgt tgcaaaataa aaggaaacag tcgcataata
     2821 atccactaat cacaaacctt taccctttct tctcggggcc aatcaaaaac ttcaattaac
     2881 cagaaaaggt cagattctcc gccgcctcac acgacgggca acttcagttc ctgccgtcgc
     2941 gttagatccc gccgtcaatc ggtcaatgGA TCATGCGACC CTCGCCATGA TCCTCGCGAT
     3001 CTGGTTCATC AGCTTCCACT TCATCAAGCT GCTGTTCTCC CAGCAGACCA CCAAGCTGCT
     3061 TCCGCCAGGA CCAAAGCCGC TTCCGATCAT CGGCAACATC CTTGAGGTGG GCAAGAAGCC
     3121 GCATCGGTCC TTCGCCAACC TCGCCAAGAT TCACGGCCCA CTCATTTCCC TCAGACTCGG
     3181 CTCTGTGACC ACCATCGTTG TGTCCTCTGC CGACGTGGCC AAAGAGATGT TCCTCAAGAA
     3241 GGATCACCCG CTCTCCAACC GCACGATCCC GAATAGTGTT ACAGCCGGCG ACCACCACAA
     3301 GCTCACCATG TCTTGGCTCC CGGTGTCTCC GAAGTGGCGC AACTTCCGCA AGATTACCGC
     3361 CGTGCATCTG CTCTCCCCAC AGAGACTCGA TGCCTGCCAG ACATTCAGGC ACGCCAAGGT
     3421 GCAGCAGCTC TACGAGTACG TTCAAGAGTG CGCCCAGAAA GGCCAGGCCG TGGATATTGG
     3481 CAAGGCCGCC TTTACGACCA GCCTCAACCT CCTCAGCAAG CTGTTCTTCA GCGTCGAGCT
     3541 GGCGCACCAC AAGTCCCATA CCAGCCAAGA GTTCAAAGAG CTGATCTGGA ACATCATGGA
     3601 AGATATAGGC AAGCCGAACT ACGCCGACTA CTTCCCGATT CTCGGCTGCG TTGACCCATC
     3661 TGGCATTAGA AGAAGGCTCG CCTGCTCCTT CGACAAGCTG ATCGCCGTGT TCCAGGGCAT
     3721 CATCTGCGAG AGACTCGCCC CAGATTCCTC CACCACAACT ACCACCACCA CCGACGACGT
     3781 GCTCGATGTG CTCCTCCAGC TGTTCAAGCA GAACGAGCTG ACGATGGGCG AGATCAACCA
     3841 CCTCCTCGTG GACATCTTCG ACGCCGGCAC CGATACCACA TCCTCCACAT TCGAGTGGGT
     3901 GATGACCGAG CTGATCCGCA ATCCAGAGAT GATGGAAAAG GCCCAAGAGG AAATCAAGCA
     3961 GGTCCTCGGC AAGGACAAGC AGATCCAAGA GTCCGACATC ATCAACCTGC CGTACCTCCA
     4021 GGCGATCATC AAAGAGACAC TCCGCCTCCA TCCGCCGACC GTGTTCTTGC TCCCAAGAAA
     4081 GGCCGACACC GATGTCGAGC TGTACGGCTA CATCGTGCCG AAGGATGCCC AGATCCTCGT
     4141 GAACCTCTGG GCCATTGGCA GGGACCCAAA CGCCTGGCAG AACGCCGATA TTTTCAGCCC
     4201 AGAGCGCTTC ATCGGCTGCG AGATCGATGT TAAGGGCCGC GATTTCGGCC TCCTTCCATT
     4261 TGGCGCTGGC CGCAGAATTT GCCCAGGCAT GAATCTCGCC ATCAGGATGC TCACCCTCAT
     4321 GCTCGCCACA CTCCTCCAGT TCTTCAACTG GAAGCTCGAA GGCGACATCT CCCCGAAGGA
     4381 CCTCGACATG GACGAGAAGT TCGGCATTGC GCTCCAAAAG ACCAAGCCGC TCAAGCTCAT
     4441 CCCGATTCCG CGCTACGGAA GCGGAGCTAC TAACTTCAGC CTGCTGAAGC AGGCTGGAGA
     4501 CGTGGAGGAG AACCCTGGAC CTATGAAGAT GATGAACGGC GAGGACGCCA ACGACCAGAT
     4561 GATCAAAGAG TCCTTCTTCA TCACCCACGG CAACCCGATC CTCACCGTCG AGGATACACA
     4621 TCCGCTCAGG CCGTTCTTCG AGACATGGCG CGAGAAGATT TTCTCCAAGA AGCCGAAGGC
     4681 CATCCTCATC ATCTCCGGCC ACTGGGAGAC AGTGAAGCCA ACCGTGAACG CCGTGCACAT
     4741 CAACGACACC ATCCACGACT TCGACGACTA CCCAGCCGCC ATGTACCAGT TCAAGTACCC
     4801 AGCTCCAGGC GAGCCAGAGC TTGCGAGAAA GGTGGAAGAG ATCCTCAAGA AGTCCGGGTT
     4861 CGAGACAGCC GAGACAGACC AAAAGAGGGG CCTTGATCAC GGCGCCTGGG TTCCACTCAT
     4921 GCTCATGTAT CCAGAGGCGG ACATCCCGGT GTGCCAGCTC TCAGTTCAGC CACATCTCGA
     4981 CGGCACCTAC CACTACAATC TCGGCAGAGC CCTCGCGCCG CTCAAGAATG ATGGCGTGCT
     5041 CATTATTGGC TCCGGCAGCG CCACACATCC ACTCGATGAG ACACCGCACT ACTTCGATGG
     5101 TGTTGCCCCT TGGGCCGCTG CCTTCGATTC TTGGCTTAGG AAGGCCCTCA TCAACGGCCG
     5161 CTTCGAGGAA GTGAACATCT ACGAGAGCAA GGCCCCGAAC TGGAAGCTCG CCCATCCATT
     5221 TCCAGAGCAC TTCTACCCGC TCCACGTTGT GCTCGGCGCT GCTGGTGAAA AGTGGAAGGC
     5281 CGAGCTGATC CACTCCTCCT GGGATCATGG CACACTTTGC CACGGCTCCT ACAAGTTCAC
     5341 CTCCGCCGGT TCAGGTGCCA CTAATTTTTC TCTCTTGAAA CAGGCCGGTG ACGTTGAAGA
     5401 GAACCCAGGT CCAATGACCG CCATCAAGAT GAACACCAAC GGCGAGGGCG AGACACAGCA
     5461 CATCCTCATG ATCCCGTTCA TGGCGCAGGG CCACCTCAGG CCATTTCTCG AACTCGCCAT
     5521 GTTCCTCTAC AAGCGCTCCC ACGTGATCAT CACCCTGCTC ACAACTCCGC TCAACGCCGG
     5581 CTTCCTCAGG CACCTCCTTC ACCACCATTC CTACTCCTCC AGCGGCATCA GGATCGTCGA
     5641 GCTGCCATTC AACTCCACCA ACCACGGACT CCCACCGGGC ATCGAGAACA CCGATAAGCT
     5701 CACACTCCCG CTCGTGGTGT CCCTCTTCCA TTCCACCATC AGCCTCGATC CGCACCTCCG
     5761 CGATTACATC TCCAGGCATT TCAGCCCAGC CAGGCCACCA CTCTGCGTGA TCCATGATGT
     5821 GTTCCTCGGC TGGGTTGACC AGGTGGCCAA GGATGTGGGC TCTACAGGCG TGGTGTTCAC
     5881 AACAGGCGGC GCTTATGGCA CATCCGCCTA CGTGTCCATC TGGAACGATC TCCCGCACCA
     5941 GAACTACTCC GACGACCAAG AGTTCCCGCT GCCAGGCTTC CCAGAGAACC ATAAGTTCCG
     6001 CAGGTCCCAG CTCCATCGGT TCCTCAGATA TGCCGACGGC TCCGACGATT GGTCCAAGTA
     6061 TTTCCAGCCG CAGCTCCGCC AGTCCATGAA GTCTTTTGGC TGGCTCTGCA ACTCCGTGGA
     6121 AGAGATCGAG ACACTCGGCT TCTCCATCCT CCGCAACTAC ACCAAGCTGC CGATCTGGGG
     6181 CATCGGCCCA CTTATTGCTT CCCCAGTGCA GCACTCCTCC TCCGACAACA ATTCAACAGG
     6241 CGCCGAGTTC GTGCAGTGGC TCAGCCTCAA AGAGCCGGAC TCCGTCCTCT ACATCTCCTT
     6301 CGGCTCCCAG AACACGATCA GCCCGACGCA GATGATGGAA CTCGCTGCTG GCCTTGAGTC
     6361 CTCCGAGAAG CCATTCCTCT GGGTGATCAG AGCCCCGTTC GGCTTCGACA TCAACGAAGA
     6421 GATGCGCCCA GAGTGGCTGC CAGAGGGCTT TGAGGAACGC ATGAAGGTGA AGAAACAGGG
     6481 CAAGCTCGTG TACAAGCTCG GCCCGCAGCT TGAGATCCTC AACCATGAAT CCATCGGCGG
     6541 CTTTCTCACC CACTGCGGAT GGAACAGCAT CCTTGAGTCT CTTCGCGAGG GCGTTCCGAT
     6601 GCTTGGATGG CCACTTGCTG CCGAGCAGGC CTACAACCTC AAGTACCTCG AAGATGAGAT
     6661 GGGCGTCGCG GTTGAGCTTG CTAGAGGCCT CGAAGGCGAG ATCTCCAAAG AGAAGGTCAA
     6721 GCGCATCGTC GAGATGATCC TTGAGCGCAA CGAGGGCTCC AAAGGCTGGG AGATGAAGAA
     6781 TCGCGCCGTG GAAATGGGCA AAAAGCTCAA GGACGCCGTG AACGAGGAAA AAGAGCTGAA
     6841 GGGCTCCTCC GTGAAGGCGA TCGACGATTT CCTCGACGCC GTCATGCAGG CCAAACTTGA
     6901 GCCAAGCCTC CAGTGATAGT GAgcttaggt acgcaatttc aacaatcaaa tctgagtgag
     6961 ccatacctgt tataatctat gaatactctt atcttgtcta tcttttgatc cagctgaagg
     7021 gttcgtctgc ttagagaggg aaaaaggctt ctacccaact atatcaattt cgtaatgtga
     7081 ttcaagaaga aacccgcgtg aatctctaca ttcaagactt ttcaatttct gtaaatttcc
     7141 atatctgata ggtttcattg ttacttttgt tgtggaaatg ctgattaaaa agcaaatgaa
     7201 gtcgccaatg cgagattctt caaagactat gaattcggtt tgatttggtt tgaagtgtaa
     7261 aagaaccgaa gattaattta atggtttaga cttaaccgag tttctttcga aaataaataa
     7321 atcagaagcg gttaaaattg gcgtaaaatg tcccgagtca tcgttgcgct actagaggat
     7381 gcacatgtga ccgagggaca cgaagtggtt taaactatca gtgtttgaca ggatatattg
     7441 gcgggtaaac ctaagagaaa agagcgttta ttagaataat cggatattta aaagggcgtg
     7501 aaaaggttta tccgttcgtc catttgtatg tgccaaccac aggaaccgta aaaaggccgc
     7561 gttgctggcg tttttccata ggctccgccc ccctgacgag catcacaaaa atcgacgctc
     7621 aagtcagagg tggcgaaacc cgacaggact ataaagatac caggcgtttc cccctggaag
     7681 ctccctcgtg cgctctcctg ttccgaccct gccgcttacc ggatacctgt ccgcctttct
     7741 cccttcggga agcgtggcgc tttctcatag ctcacgctgt aggtatctca gttcggtgta
     7801 ggtcgttcgc tccaagctgg gctgtgtgca cgaacccccc gttcagcccg accgctgcgc
     7861 cttatccggt aactatcgtc ttgagtccaa cccggtaaga cacgacttat cgccactggc
     7921 agcagccact ggtaacagga ttagcagagc gaggtatgta ggcggtgcta cagagttctt
     7981 gaagtggtgg cctaactacg gctacactag aaggacagta tttggtatct gcgctctgct
     8041 gaagccagtt accttcggaa aaagagttgg tagctcttga tccggcaaac aaaccaccgc
     8101 tggtagcggt ggtttttttg tttgcaagca gcagattacg cgcagaaaaa aaggatctca
     8161 ggaagatcct ttgatctttt ctacggggtc tgacgctcag tggaacgaaa actcacgtta
     8221 agggattttg gtcatgagat tatcaaaaag gatcttcacc tagatccttt taaattaaaa
     8281 atgaagtttt aaatcaatct aaagtatata tgagtaaact tggtctgaca gctaaaacaa
     8341 ttcatccagt aaaatataat attttatttt ctcccaatca ggcttgatcc ccagtaagtc
     8401 aaaaaatagc tcgacatact gttcttcccc gatatcctcc ctgatcgacc ggacgcagaa
     8461 ggcaatgtca taccacttgt ccgccctgcc gcttctccca agatcaataa agccacttac
     8521 tttgccatct ttcacaaaga tgttgctgtc tcccaggtcg ccgtgggaaa agacaagttc
     8581 ctcttcgggc ttttccgtct ttaaaaaatc atacagctcg cgcggatctt taaatggagt
     8641 gtcctcttcc cagttttcgc aatccacatc ggccagatcg ttattcagta agtaatccaa
     8701 ttcggctaag cggctgtcta agctattcgt atagggacaa tccgatatgt cgatggagtg
     8761 aaagagcctg atgcactccg catacagctc gataatcttt tcagggcttt gttcatcttc
     8821 atactcttcc gagcaaagga cgccatcggc ctcactcatg agcagattgc tccagccatc
     8881 atgccgttca aagtgcagga cctttggaac aggcagcttt ccttccagcc atagcatcat
     8941 gtccttttcc cgttccacat cataggtggt ccctttatac cggctgtccg tcatttttaa
     9001 atataggttt tcattttctc ccaccagctt atatacctta gcaggagaca ttccttccgt
     9061 atcttttacg cagcggtatt tttcgatcag ttttttcaat tccggtgata ttctcatttt
     9121 agccatactc ttcctttttc aatattattg aagcatttat cagggttatt gtctcatgag
     9181 cggatacata tttgaatgta tttagaaaaa taaacaaata ggggttccgc gcacgaattg
     9241 gccagcgctg ccatttttgg ggtgaggccg ttcgcggccg aggggcgcag cccctggggg
     9301 gatgggagct cggtgccttg atgtgggcgc cggcggtcga gtggcgacgg cgcggcttgt
     9361 ccgcgccctg gtagattgcc tggccgtagg ccagccattt ttgagcggcc agcggccgcg
     9421 ataggccgac gcgaagcggc ggggcgtagg gagcgcagcg accgaagggt aggcgctttt
     9481 tgcagctctt cggctgtgcg ctggccagac agttatgcac aggccaggcg ggttttaaga
     9541 gttttaataa gttttaaaga gttttaggcg gaaaaatcgc cttttttctc ttttatatca
     9601 gtcacttaca tgtgtgaccg gttcccaatg tacggctttg ggttcccaat gtacgggttc
     9661 cggttcccaa tgtacggctt tgggttccca atgtacgtgc tatccacagg aaagaagctt
     9721 tttcgacctt tttcccctgc tagggcaatt tgccctagca tctgctccgt acattaggaa
     9781 ccggcggatg cttcgccctc gatcaggttg cggtagcgca tgactaggat cgggccagcc
     9841 tgccccgcct cctccttcaa atcgtactcc ggcaggtcat ttgacccgat cagcttgcgc
     9901 acggtgaaac agaacttctt gaactctccg gcgctgccac tgcgttcgta gatcgtcttg
     9961 aacaaccatc tggcttctgc cttgcctgcg gcgcggcgtg ccaggcggta gagaaaacgg
    10021 ccgatgccgg gatcgatcaa aaagtaatcg gggtgaaccg tcagcacgtc cgggttcttg
    10081 ccttctgtga tctcgcggta catccaatca gctagctcga tctcgatgta ctccggccgc
    10141 ccggtttcgc tctttacgat cttgtagcgg ctaatcaagg cttcaccctc ggataccgtc
    10201 accaggcggc cgttcttggc cttcttcgta cgctgcatgg caacgtgcgt ggtgtttaac
    10261 cgaatgcagg tttctaccag gtcgtctttc tgctttccgc catcggctcg ccggcagaac
    10321 ttgagtacgt ccgcaacgtg tggacggaac acgcggccgg gcttgtctcc cttcccttcc
    10381 cggtatcggt tcatggattc ggttagatgg gaaaccgcca tcagtaccag gtcgtaatcc
    10441 cacacactgg ccatgccggc cggccctgcg gaaacctcta cgtgcccgtc tggaagctcg
    10501 tagcggatca cctcgccagc tcgtcggtca cgcttcgaca gacggaaaac ggccacgtcc
    10561 atgatgctgc gactatcgcg ggtgcccacg tcatagagca tcggaacgaa aaaatctggt
    10621 tgctcgtcgc ccttgggcgg cttcctaatc gacggcgcac cggctgccgg cggttgccgg
    10681 gattctttgc ggattcgatc agcggccgct tgccacgatt caccggggcg tgcttctgcc
    10741 tcgatgcgtt gccgctgggc ggcctgcgcg gccttcaact tctccaccag gtcatcaccc
    10801 agcgccgcgc cgatttgtac cgggccggat ggtttgcgac cgtcacgccg attcctcggg
    10861 cttgggggtt ccagtgccat tgcagggccg gcagacaacc cagccgctta cgcctggcca
    10921 accgcccgtt cctccacaca tggggcattc cacggcgtcg gtgcctggtt gttcttgatt
    10981 ttccatgccg cctcctttag ccgctaaaat tcatctactc atttattcat ttgctcattt
    11041 actctggtag ctgcgcgatg tattcagata gcagctcggt aatggtcttg ccttggcgta
    11101 ccgcgtacat cttcagcttg gtgtgatcct ccgccggcaa ctgaaagttg acccgcttca
    11161 tggctggcgt gtctgccagg ctggccaacg ttgcagcctt gctgctgcgt gcgctcggac
    11221 ggccggcact tagcgtgttt gtgc
//
