# Supplementary material for: Building a pipeline to identify and engineer constitutive and repressible promoters
Source: Quant Plant Biol. 2023 Oct 19;4:e12. doi: 10.1017/qpb.2023.10 (PMC10600573; doi:10.1017/qpb.2023.10)
Supplement: Yang and Nemhauser supplementary material 6 — Yang and Nemhauser supplementary material [file S2632882823000103sup006.zip › Genebank/Level2/YFP/pagm4673-pat1g18700nls-yfp-ubq10nls-mturq-basta.gb]

LOCUS       pAGM4673-pAT1G18700:NL 11005 bp ds-DNA     circular     09-OCT-2022
DEFINITION  .
FEATURES             Location/Qualifiers
     rep_origin      388..388
                     /label="ORI"
                     /ApEinfo_revcolor="#9eafd2"
                     /ApEinfo_fwdcolor="#9eafd2"
     CDS             724..1872
                     /label="RK2 TrfA"
                     /ApEinfo_revcolor="#9eafd2"
                     /ApEinfo_fwdcolor="#9eafd2"
     misc_feature    complement(1949..2099)
                     /label="LB"
                     /ApEinfo_revcolor="#ffef86"
                     /ApEinfo_fwdcolor="#ffef86"
     misc_feature    2111..2114
                     /label="TGCC"
                     /ApEinfo_revcolor="#85dae9"
                     /ApEinfo_fwdcolor="#85dae9"
     misc_feature    2111..4223
                     /label="YFP"
                     /ApEinfo_revcolor="#84b0dc"
                     /ApEinfo_fwdcolor="#84b0dc"
     misc_feature    2127..2130
                     /label="GGAG"
                     /ApEinfo_revcolor="#b4abac"
                     /ApEinfo_fwdcolor="#b4abac"
     misc_feature    2131..2502
                     /label="AT1G18700_Promoter"
                     /ApEinfo_revcolor="#75c6a9"
                     /ApEinfo_fwdcolor="#75c6a9"
     misc_feature    complement(2207..2222)
                     /label="Trihelix"
                     /ApEinfo_revcolor="#75c6a9"
                     /ApEinfo_fwdcolor="#75c6a9"
     misc_feature    complement(2213..2222)
                     /label="Trihelix"
                     /ApEinfo_revcolor="#c6c9d1"
                     /ApEinfo_fwdcolor="#c6c9d1"
     misc_feature    2252..2266
                     /label="CPP"
                     /ApEinfo_revcolor="#ff9ccd"
                     /ApEinfo_fwdcolor="#ff9ccd"
     misc_feature    2302..2322
                     /label="MYB"
                     /ApEinfo_revcolor="#d59687"
                     /ApEinfo_fwdcolor="#d59687"
     misc_feature    2308..2322
                     /label="MYB"
                     /ApEinfo_revcolor="#d6b295"
                     /ApEinfo_fwdcolor="#d6b295"
     misc_feature    2310..2324
                     /label="MYB"
                     /ApEinfo_revcolor="#b7e6d7"
                     /ApEinfo_fwdcolor="#b7e6d7"
     misc_feature    2312..2321
                     /label="MYB"
                     /ApEinfo_revcolor="#f58a5e"
                     /ApEinfo_fwdcolor="#f58a5e"
     misc_feature    complement(2329..2347)
                     /label="Dof"
                     /ApEinfo_revcolor="#84b0dc"
                     /ApEinfo_fwdcolor="#84b0dc"
     misc_feature    2331..2357
                     /label="Dof"
                     /ApEinfo_revcolor="#b4abac"
                     /ApEinfo_fwdcolor="#b4abac"
     misc_feature    complement(2332..2351)
                     /label="AP2"
                     /ApEinfo_revcolor="#b1ff67"
                     /ApEinfo_fwdcolor="#b1ff67"
     misc_feature    complement(2335..2349)
                     /label="B3"
                     /ApEinfo_revcolor="#b7e6d7"
                     /ApEinfo_fwdcolor="#b7e6d7"
     misc_feature    complement(2336..2350)
                     /label="B3"
                     /ApEinfo_revcolor="#75c6a9"
                     /ApEinfo_fwdcolor="#75c6a9"
     misc_feature    2336..2356
                     /label="MIKC_MADS"
                     /ApEinfo_revcolor="#ffef86"
                     /ApEinfo_fwdcolor="#ffef86"
     misc_feature    complement(2337..2351)
                     /label="B3"
                     /ApEinfo_revcolor="#f8d3a9"
                     /ApEinfo_fwdcolor="#f8d3a9"
     misc_feature    complement(2338..2352)
                     /label="B3"
                     /ApEinfo_revcolor="#d59687"
                     /ApEinfo_fwdcolor="#d59687"
     misc_feature    complement(2339..2353)
                     /label="B3"
                     /ApEinfo_revcolor="#faac61"
                     /ApEinfo_fwdcolor="#faac61"
     misc_feature    complement(2341..2355)
                     /label="B3"
                     /ApEinfo_revcolor="#f58a5e"
                     /ApEinfo_fwdcolor="#f58a5e"
     misc_feature    2341..2361
                     /label="ARF"
                     /ApEinfo_revcolor="#d6b295"
                     /ApEinfo_fwdcolor="#d6b295"
     misc_feature    2341..2361
                     /label="B3"
                     /ApEinfo_revcolor="#ff9ccd"
                     /ApEinfo_fwdcolor="#ff9ccd"
     misc_feature    2373..2391
                     /label="Trihelix"
                     /ApEinfo_revcolor="#c7b0e3"
                     /ApEinfo_fwdcolor="#c7b0e3"
     misc_feature    complement(2392..2412)
                     /label="BBR-BPC"
                     /ApEinfo_revcolor="#85dae9"
                     /ApEinfo_fwdcolor="#85dae9"
     misc_feature    complement(2398..2418)
                     /label="BBR-BPC"
                     /ApEinfo_revcolor="#c7b0e3"
                     /ApEinfo_fwdcolor="#c7b0e3"
     misc_feature    2430..2442
                     /label="ARR-B"
                     /ApEinfo_revcolor="#ffef86"
                     /ApEinfo_fwdcolor="#ffef86"
     misc_feature    2432..2441
                     /label="ARR-B"
                     /ApEinfo_revcolor="#84b0dc"
                     /ApEinfo_fwdcolor="#84b0dc"
     misc_feature    2434..2441
                     /label="ARR-B"
                     /ApEinfo_revcolor="#faac61"
                     /ApEinfo_fwdcolor="#faac61"
     misc_feature    2437..2451
                     /label="Trihelix"
                     /ApEinfo_revcolor="#9eafd2"
                     /ApEinfo_fwdcolor="#9eafd2"
     misc_feature    complement(2466..2474)
                     /label="NAC"
                     /ApEinfo_revcolor="#f8d3a9"
                     /ApEinfo_fwdcolor="#f8d3a9"
     misc_feature    complement(2470..2478)
                     /label="NAC"
                     /ApEinfo_revcolor="#b1ff67"
                     /ApEinfo_fwdcolor="#b1ff67"
     misc_feature    2503..2591
                     /label="AT1G18700 5'UTR"
                     /ApEinfo_revcolor="#faac61"
                     /ApEinfo_fwdcolor="#faac61"
     misc_feature    2592..2595
                     /label="AATG"
                     /ApEinfo_revcolor="#ffef86"
                     /ApEinfo_fwdcolor="#ffef86"
     misc_feature    2596..2616
                     /label="SV40NLS"
                     /ApEinfo_revcolor="#7ea7d8"
                     /ApEinfo_fwdcolor="#7ea7d8"
     CDS             2596..2652
                     /label="Translation 2596-2652"
     misc_feature    2617..2652
                     /label="GS12b"
                     /ApEinfo_revcolor="#7ea7d8"
                     /ApEinfo_fwdcolor="#7ea7d8"
     primer          2623..2671
                     /label="NLS_YFP_F2"
                     /note="sequence: ggtagtggtagtggaagcggtagtggcagtATGGTGAGCAAGGGCGAGG"
                     /ApEinfo_revcolor="#d6b295"
                     /ApEinfo_fwdcolor="#d6b295"
     primer          2623..2676
                     /label="NLS_YFP_F"
                     /note="sequence: ggtagtggtagtggaagcggtagtggcagtATGGTGAGCAAGGGCGAGGaGCTg"
                     /ApEinfo_revcolor="#ff9ccd"
                     /ApEinfo_fwdcolor="#ff9ccd"
     CDS             2653..3372
                     /label="YFP (Aequorea victoria)"
                     /ApEinfo_revcolor="#d59687"
                     /ApEinfo_fwdcolor="#d59687"
     CDS             2653..3372
                     /label="Translation 2653-3372"
     misc_feature    3373..3376
                     /label="GCTT 4bp overhang"
                     /ApEinfo_revcolor="#85dae9"
                     /ApEinfo_fwdcolor="#85dae9"
     misc_feature    3377..3969
                     /label="AT1G18700 3'UTR"
                     /ApEinfo_revcolor="#ff9ccd"
                     /ApEinfo_fwdcolor="#ff9ccd"
     misc_feature    3970..4219
                     /label="AT1G18700_Terminator"
                     /ApEinfo_revcolor="#84b0dc"
                     /ApEinfo_fwdcolor="#84b0dc"
     misc_feature    4220..4223
                     /label="CGCT"
                     /ApEinfo_revcolor="#85dae9"
                     /ApEinfo_fwdcolor="#85dae9"
     misc_feature    4228..6190
                     /label="mTURQ"
                     /ApEinfo_revcolor="#ff9ccd"
                     /ApEinfo_fwdcolor="#ff9ccd"
     misc_feature    complement(4240..4243)
                     /label="CTCC"
                     /ApEinfo_revcolor="#84b0dc"
                     /ApEinfo_fwdcolor="#84b0dc"
     misc_feature    4244..4884
                     /label="PUBQ10"
                     /ApEinfo_revcolor="#84b0dc"
                     /ApEinfo_fwdcolor="#84b0dc"
     primer          complement(4297..4321)
                     /label="UBQ10_Front_R"
                     /note="sequence: TTTGAGTTGATAAACACGACTCGTG"
                     /ApEinfo_revcolor="#ffef86"
                     /ApEinfo_fwdcolor="#ffef86"
     misc_feature    4684..4689
                     /label="BpiI-mut"
                     /ApEinfo_revcolor="#c7b0e3"
                     /ApEinfo_fwdcolor="#c7b0e3"
     misc_feature    4885..4912
                     /label="Additional frag from Jen Brophy"
                     /ApEinfo_revcolor="#b4abac"
                     /ApEinfo_fwdcolor="#b4abac"
     misc_feature    4913..4916
                     /label="AATG"
                     /ApEinfo_revcolor="#ffef86"
                     /ApEinfo_fwdcolor="#ffef86"
     misc_feature    4917..4937
                     /label="SV40NLS"
                     /ApEinfo_revcolor="#7ea7d8"
                     /ApEinfo_fwdcolor="#7ea7d8"
     CDS             4917..4973
                     /label="Translation 4917-4973"
     misc_feature    4938..4973
                     /label="GS12b"
                     /ApEinfo_revcolor="#7ea7d8"
                     /ApEinfo_fwdcolor="#7ea7d8"
     misc_feature    4974..5690
                     /label="mTURQ(FromArjun)"
                     /ApEinfo_revcolor="#85dae9"
                     /ApEinfo_fwdcolor="#85dae9"
     CDS             4974..5690
                     /label="Translation 4974-5690"
     misc_feature    5691..5693
                     /label="STOP"
                     /ApEinfo_revcolor="#faac61"
                     /ApEinfo_fwdcolor="#faac61"
     CDS             5691..5693
                     /label="Translation 5691-5693"
     misc_feature    5694..5697
                     /label="GCTT"
                     /ApEinfo_revcolor="#ff9ccd"
                     /ApEinfo_fwdcolor="#ff9ccd"
     misc_feature    5698..6182
                     /label="ATact2 terminTOR"
                     /ApEinfo_revcolor="#ff9ccd"
                     /ApEinfo_fwdcolor="#ff9ccd"
     misc_feature    complement(6183..6186)
                     /label="AGCG"
                     /ApEinfo_revcolor="#85dae9"
                     /ApEinfo_fwdcolor="#85dae9"
     misc_feature    6207..6924
                     /label="AtACT2 promoter"
                     /ApEinfo_revcolor="#9eafd2"
                     /ApEinfo_fwdcolor="#9eafd2"
     misc_feature    6207..8828
                     /label="Basta"
                     /ApEinfo_revcolor="#faac61"
                     /ApEinfo_fwdcolor="#faac61"
     primer          complement(6303..6327)
                     /label="pAct2_Front_R"
                     /note="sequence: GCCATTTTGTCGTGCCATATTCGTC"
                     /ApEinfo_revcolor="#f8d3a9"
                     /ApEinfo_fwdcolor="#f8d3a9"
     misc_feature    6925..6925
                     /label="start of transcription"
                     /ApEinfo_revcolor="#c6c9d1"
                     /ApEinfo_fwdcolor="#c6c9d1"
     misc_feature    6925..7164
                     /label="AtAct2 5' UTR"
                     /ApEinfo_revcolor="#75c6a9"
                     /ApEinfo_fwdcolor="#75c6a9"
     misc_feature    7165..7607
                     /label="AtAct2 intron 1"
                     /ApEinfo_revcolor="#75c6a9"
                     /ApEinfo_fwdcolor="#75c6a9"
     misc_feature    7608..7617
                     /label="AtAct2 5' UTR"
                     /ApEinfo_revcolor="#d59687"
                     /ApEinfo_fwdcolor="#d59687"
     CDS             7618..8628
                     /label="BirA (E. coli)"
                     /ApEinfo_revcolor="#f58a5e"
                     /ApEinfo_fwdcolor="#f58a5e"
     CDS             8630..8828
                     /label="CaMV 35s terminator"
                     /ApEinfo_revcolor="#b7e6d7"
                     /ApEinfo_fwdcolor="#b7e6d7"
     misc_feature    8829..8856
                     /label="SENSE_PRM"
                     /ApEinfo_revcolor="#ffef86"
                     /ApEinfo_fwdcolor="#ffef86"
     misc_feature    8837..8856
                     /label="EL4"
                     /ApEinfo_revcolor="#ffef86"
                     /ApEinfo_fwdcolor="#ffef86"
     misc_feature    8857..8860
                     /label="ggga"
                     /ApEinfo_revcolor="#faac61"
                     /ApEinfo_fwdcolor="#faac61"
     misc_feature    complement(8874..9001)
                     /label="RB"
                     /ApEinfo_revcolor="#f58a5e"
                     /ApEinfo_fwdcolor="#f58a5e"
     rep_origin      9021..9638
                     /label="oriV"
                     /ApEinfo_revcolor="#d59687"
                     /ApEinfo_fwdcolor="#d59687"
     CDS             9840..10631
                     /label="NPTII"
                     /ApEinfo_revcolor="#b4abac"
                     /ApEinfo_fwdcolor="#b4abac"
     misc_feature    complement(10639..423)
                     /label="pUC ori"
                     /ApEinfo_revcolor="#75c6a9"
                     /ApEinfo_fwdcolor="#75c6a9"
ORIGIN
        1 tacatacctc gctctgctaa tcctgttacc agtggctgct gccagtggcg ataagtcgtg
       61 tcttaccggg ttggactcaa gacgatagtt accggataag gcgcagcggt cgggctgaac
      121 ggggggttcg tgcacacagc ccagcttgga gcgaacgacc tacaccgaac tgagatacct
      181 acagcgtgag ctatgagaaa gcgccacgct tcccgaaggg agaaaggcgg acaggtatcc
      241 ggtaagcggc agggtcggaa caggagagcg cacgagggag cttccagggg gaaacgcctg
      301 gtatctttat agtcctgtcg ggtttcgcca cctctgactt gagcgtcgat ttttgtgatg
      361 ctcgtcaggg gggcggagcc tatggaaaaa cgccagcaac gcggcctttt tacggttcct
      421 ggcagatcct agatgtggcg caacgatgcc ggcgacaagc aggagcgcac cgacttcttc
      481 cgcatcaagt gttttggctc tcaggccgag gcccacggca agtatttggg caaggggtcg
      541 ctggtattcg tgcagggcaa gattcggaat accaagtacg agaaggacgg ccagacggtc
      601 tacgggaccg acttcattgc cgataaggtg gattatctgg acaccaaggc accaggcggg
      661 tcaaatcagg aataagggca cattgccccg gcgtgagtcg gggcaatccc gcaaggaggg
      721 tgaatgaatc ggacgtttga ccggaaggca tacaggcaag aactgatcga cgcggggttt
      781 tccgccgagg atgccgaaac catcgcaagc cgcaccgtca tgcgtgcgcc ccgcgaaacc
      841 ttccagtccg tcggctcgat ggtccagcaa gctacggcca agatcgagcg cgacagcgtg
      901 caactggctc cccctgccct gcccgcgcca tcggccgccg tggagcgttc gcgtcgtctt
      961 gaacaggagg cggcaggttt ggcgaagtcg atgaccatcg acacgcgagg aactatgacg
     1021 accaagaagc gaaaaaccgc cggcgaggac ctggcaaaac aggtcagcga ggccaagcag
     1081 gccgcgttgc tgaaacacac gaagcagcag atcaaggaaa tgcagctttc cttgttcgat
     1141 attgcgccgt ggccggacac gatgcgagcg atgccaaacg acacggcccg ctctgccctg
     1201 ttcaccacgc gcaacaagaa aatcccgcgc gaggcgctgc aaaacaaggt cattttccac
     1261 gtcaacaagg acgtgaagat cacctacacc ggcgtcgagc tgcgggccga cgatgacgaa
     1321 ctggtgtggc agcaggtgtt ggagtacgcg aagcgcaccc ctatcggcga gccgatcacc
     1381 ttcacgttct acgagctttg ccaggacctg ggctggtcga tcaatggccg gtattacacg
     1441 aaggccgagg aatgcctgtc gcgcctacag gcgacggcga tgggcttcac gtccgaccgc
     1501 gttgggcacc tggaatcggt gtcgctgctg caccgcttcc gcgtcctgga ccgtggcaag
     1561 aaaacgtccc gttgccaggt cctgatcgac gaggaaatcg tcgtgctgtt tgctggcgac
     1621 cactacacga aattcatatg ggagaagtac cgcaagctgt cgccgacggc ccgacggatg
     1681 ttcgactatt tcagctcgca ccgggagccg tacccgctca agctggaaac cttccgcctc
     1741 atgtgcggat cggattccac ccgcgtgaag aagtggcgcg agcaggtcgg cgaagcctgc
     1801 gaagagttgc gaggcagcgg cctggtggaa cacgcctggg tcaatgatga cctggtgcat
     1861 tgcaaacgct agggccttgt ggggtcagtt ccggctgggg gttcagcagc ccctgctcgg
     1921 atctgttgga ccggacagta gtcatggttg atgggctgcc tgtatcgagt ggtgattttg
     1981 tgccgagctg ccggtcgggg agctgttggc tggctggtgg caggatatat tgtggtgtaa
     2041 acaaattgac gcttagacaa cttaataaca cattgcggac gtttttaatg tactggggtt
     2101 gaacactctg tgccgaattc ggatccggag ttttattttg tttatttcac aatatgtgtt
     2161 ccattcaggt attaaataaa cttttgcaca aaacaaaatg gtagtaataa tgtatttacc
     2221 atggaaatag atagttgatc atttgtattt tatttaaaaa ttataaaggt tttggcaatt
     2281 ttatctgtaa attcgtaata ctatctaata ttgtttggta gtcgtcacat attaatcttt
     2341 ttttttgttt ttgttaaaaa taacatatta atcttaaacc ataattatat ttaattttag
     2401 aaaaagagag atttagtatg ctgtgatctg ataagatacg attttaacca taataaaaga
     2461 gtataattac ttacttaatg ctaagagtcg atcccttttt ttatttatta agaaaaacgc
     2521 ggaaaaataa ccgaaggaga tttacactta tcacatcgag actctttgat cggagtttcc
     2581 caaaatcccc gaatgccaaa gaagaagagg aaagtcggaa gtggtagtgg tagtggaagc
     2641 ggtagtggca gtATGGTGAG CAAGGGCGAG GaGCTgtTCA CCGGGGTGGt GCCCATCCTG
     2701 GTCGAGCTGG ACGGCGACGT AAACGGCCAC AAGtTCAGCG TGTCCGGCGA GGGCGAGGGC
     2761 GATGCCACCT ACGGCAAgCT GACCCTGAAG TTCATCTGCA CCACCGGCAA GCTGCCCGTG
     2821 CCCTggCCCA CCCTCGTGAC CACCTTCGGC TACGGCCTGC AGTGCTTCGC CCGCTACCCC
     2881 GACCACATGA AGCAGCACGA CTTCTTCAAG TCCGCCATGC CCGAAGGCTA CGTCCAGGAG
     2941 CGCACCATCT TCTTCAAGGA CGACGGCAAC TACAAGACCC GCGCCGAGGT GAAGTTCGAG
     3001 GGCGACACCC TGGTGAACCG CATCGAGCTG AAGGGCATCG ACTTCAAGGA GGACGGCAAC
     3061 ATCCTGGGGC ACAAGCTGGA GTACAACTAC AACAGCCACA ACGTCTATAT CATGGCCGAC
     3121 AAGCAGAAGA ACGGCATCAA GGTGAACTTC AAGATCCGCC ACAACATCGA GGACGGCAGC
     3181 GTGCAGCTCG CCGACCACTA CCAGCAGAAC ACCCCCATCG GCGACGGCCC CGTGCTGCTG
     3241 CCCGACAACC ACTACCTGAG CTACCAGTCC GCCCTGAGCA AAGACCCCAA CGAGAAGCGC
     3301 GATCACATGG TCCTGCTGGA GTTCGTGACC GCCGCCGGGA TCACTCTCGG CATGGACGAG
     3361 CTGTACAAGT GAGCTTtata ttaagcctta ggattcttct gactttcttt ttttttgaca
     3421 tttacgtttt ttattttttc ttttctttgt gaaagtcata ggtttcaatt ttaagttact
     3481 aaatagagta atttaccttt atcattttga acacttcaaa atattcgatc cccttttgct
     3541 tatacagtac cacattttag atttcctaaa ttgaaagaaa aaacacaact tataaaacta
     3601 gcaataatgc caatattttc catatatgtt gtatcactct ttgtttatac ttttatatta
     3661 tttgattata gacacgaaag ctctacagaa acatctcaaa tccaaaaaaa ataaaatata
     3721 ttatatatat gcgtgtgtgt gaaaattttt gagaaaaatt tctaatttaa agaaaacaat
     3781 cataaactaa tttagaaacc cagatcaaaa gtaggaaatt tacataagac atatcatagg
     3841 ggtaaatcca gaatcggatt tatttagaga tgaagtgctc tatttcttga aaaatgacaa
     3901 aactttttgg gtgggccttc attttttaaa actttttttg ataactttat tgcccatatc
     3961 tgtttgtcgt caacattttt ggaaaatttc ttttaaatga tttttggtaa ttaaaatctt
     4021 aaaaacttga tttttttaat ttaacatatt gaactgtcta tatatattcc tgaccaaccg
     4081 tgctgctcca tatgggacaa caacctcttt agtgcggtcc atgaaaggtt tccagaggct
     4141 atgacaacac caaccttatc tcgtgattca gtttcacttc aaccacagag tataaaggaa
     4201 aaagattcag acccattagc gctgcaagaa ttcaagcttg gagTGGTTGT CGACGAGTCA
     4261 GTAATAAACG GCGTCAAAGT GGTTGCAGCC GGCACACACG AGTCGTGTTT ATCAACTCAA
     4321 AGCACAAATA CTTTTCCTCA ACCTAAAAAT AAGGCAATTA GCCAAAAACA ACTTTGCGTG
     4381 TAAACAACGC TCAATACACG TGTCATTTTA TTATTAGCTA TTGCTTCACC GCCTTAGCTT
     4441 TCTCGTGACC TAGTCGTCCT CGTCTTTTCT TCTTCTTCTT CTATAAAACA ATACCCAAAG
     4501 AGCTCTTCTT CTTCACAATT CAGATTTCAA TTTCTCAAAA TCTTAAAAAC TTTCTCTCAA
     4561 TTCTCTCTAC CGTGATCAAG GTAAATTTCT GTGTTCCTTA TTCTCTCAAA ATCTTCGATT
     4621 TTGTTTTCGT TCGATCCCAA TTTCGTATAT GTTCTTTGGT TTAGATTCTG TTAATCTTAG
     4681 ATCGAAcACG ATTTTCTGGG TTTGATCGTT AGATATCATC TTAATTCTCG ATTAGGGTTT
     4741 CATAGATATC ATCCGATTTG TTCAAATAAT TTGAGTTTTG TCGAATAATT ACTCTTCGAT
     4801 TTGTGATTTC TATCTAGATC TGGTGTTAGT TTCTAGTTTG TGCGATCGAA TTTGTCGATT
     4861 AATCTGAGTT TTTCTGATTA ACAGCAAGTT TGTACAAAAA AGCAGGCTCT TCaatgccaa
     4921 agaagaagag gaaagtcgga agtggtagtg gtagtggaag cggtagtggc agtatggtga
     4981 gcaagggcga ggagctgttc accggggtgg tgcccatcct ggtcgagctg gacggcgacg
     5041 taaacggcca caagttcagc gtgtccggcg agggcgaggg cgatgccacc tacggcaagc
     5101 tgaccctgaa gttcatctgc accaccggca agctgcccgt gccctggccc accctcgtga
     5161 ccaccctgtc ctggggcgtg cagtgcttcg cccgctaccc cgaccacatg aagcagcacg
     5221 acttcttcaa gtccgccatg cccgaaggct acgtccagga gcgcaccatc ttcttcaagg
     5281 acgacggcaa ctacaagacc cgcgccgagg tgaagttcga gggcgacacc ctggtgaacc
     5341 gcatcgagct gaagggcatc gacttcaagg aggacggcaa catcctgggg cacaagctgg
     5401 agtacaacta catcagcgac aacgtctata tcaccgccga caagcagaag aacggcatca
     5461 aggccaactt caagatccgc cacaacatcg aggacggcgg cgtgcagctc gccgaccact
     5521 accagcagaa cacccccatc ggcgacggcc ccgtgctgct gcccgacaac cactacctga
     5581 gcacccagtc caagctgagc aaagacccca acgagaagcg cgatcacatg gtcctgctgg
     5641 agttcgtgac cgccgccggg atcactctcg gcatggacga gctgtacaag taaGCTTGCT
     5701 CTCAAGATCA AAGGCTTAAA AAGCTGGGGT TTTATGAATG GGATCAAAGT TTCTTTTTTT
     5761 CTTTTATATT TGCTTCTCCA TTTGTTTGTT TCATTTCCCT TTTTGTTTTC GTTTCTATGA
     5821 TGCACTTGTG TGTGACAAAC TCTCTGGGTT TTTACTTACG TCTGCGTTTC AAAAAAAAAA
     5881 ACCGCTTTCG TTTTGCGTTT TAGTCCCATT GTTTTGTAGC TCTGAGTGAT CGAATTGATG
     5941 CCTCTTTATT CCTTTTGTTC CCTATAATTT CTTTCAAAAC TCAGAAGAAA AACCTTGAAA
     6001 CTCTTTGCAA TGTTAATATA AGTATTGTAT AAGATTTTTA TTGATTTGGT TATTAGTCTT
     6061 ACTTTTGCTA CCTCCATCTT CACTTGGAAC TGATATTCTG AATAGTTAAA GCGTTACATG
     6121 TGTTCCATTC ACAAATGAAC TTAAACTAGC ACAAAGTCAG ATATTTTAAG ATCGCACCAT
     6181 TTcgctacta GAATTCGAGC TCGGAGGGTA CCGACAAAAT TTAGAACGAA CTTAATTATG
     6241 ATCTCAAATA CATTGATACA TATCTCATCT AGATCTAGGT TATCATTATG TAAGAAAGTT
     6301 TTGACGAATA TGGCACGACA AAATGGCTAG ACTCGATGTA ATTGGTATCT CAACTCAACA
     6361 TTATACTTAT ACCAAACATT AGTTAGACAA AATTTAAACA ACTATTTTTT ATGTATGCAA
     6421 GAGTCAGCAT ATGTATAATT GATTCAGAAT CGTTTTGACG AGTTCGGATG TAGTAGTAGC
     6481 CATTATTTAA TGTACATACT AATCGTGAAT AGTGAATATG ATGAAACATT GTATCTTATT
     6541 GTATAAATAT CCATAAACAC ATCATGAAAG ACACTTTCTT TCACGGTCTG AATTAATTAT
     6601 GATACAATTC TAATAGAAAA CGAATTAAAT TACGTTGAAT TGTATGAAAT CTAATTGAAC
     6661 AAGCCAACCA CGACGACGAC TAACGTTGCC TGGATTGACT CGGTTTAAGT TAACCACTAA
     6721 AAAAACGGAG CTGTCATGTA ACACGCGGAT CGAGCAGGTC ACAGTCATGA AGCCATCAAA
     6781 GCAAAAGAAC TAATCCAAGG GCTGAGATGA TTAATTAGTT TAAAAATTAG TTAACACGAG
     6841 GGAAAAGGCT GTCTGACAGC CAGGTCACGT TATCTTTACC TGTGGTCGAA ATGATTCGTG
     6901 TCTGTCGATT TTAATTATTT TTTTGAAAGG CCGAAAATAA AGTTGTAAGA GATAAACCCG
     6961 CCTATATAAA TTCATATATT TTCCTCTCCG CTTTGAATTG TCTCGTTGTC CTCCTCACTT
     7021 TCATCAGCCG TTTTGAATCT CCGGCGACTT GACAGAGAAG AACAAGGAAG AAGATTAAGA
     7081 GAGAAAGTAA GAGATAATCC AGGAGATTCA TTCTCCGTTT TGAATCTTCC TCAATCTCAT
     7141 CTTCTTCCGC TCTTTCTTTC CAAGGTAATA GGAACTTTCT GGATCTACTT TATTTGCTGG
     7201 ATCTCGATCT TGTTTTCTCA ATTTCCTTGA GATCTGGAAT TCGTTTAATT TGGATCTGTG
     7261 AACCTCCACT AAATCTTTTG GTTTTACTAG AATCGATCTA AGTTGACCGA TCAGTTAGCT
     7321 CGATTATAGC TACCAGAATT TGGCTTGACC TTGATGGAGA GATCCATGTT CATGTTACCT
     7381 GGGAAATGAT TTGTATATGT GAATTGAAAT CTGAACTGTT GAAGTTAGAT TGAATCTGAA
     7441 CACTGTCAAT GTTAGATTGA ATCTGAACAC TGTTTAAGGT TAGATGAAGT TTGTGTATAG
     7501 ATTCTTCGAA ACTTTAGGAT TTGTAGTGTC GTACGTTGAA CAGAAAGCTA TTTCTGATTC
     7561 AATCAGGGTT TATTTGACTG TATTGAACTC TTTTTGTGTG TTTGCAGCTC ATAAAAAATG
     7621 GCTGAGGCTG ATGATATTCA ACCAATCGTG TGTGACCTCG AGATGAAGGA TAACACCGTG
     7681 CCACTGAAAT TGATTGCCCT GTTAGCGAAC GGTGAATTTC ACTCTGGCGA GCAGTTGGGT
     7741 GAAACGCTGG GAATGAGCCG GGCGGCTATT AATAAACACA TTCAGACACT GCGTGACTGG
     7801 GGCGTTGATG TCTTTACCGT TCCGGGTAAA GGATACAGCC TGCCTGAGCC TATCCAGTTA
     7861 CTTAATGCTA AACAGATATT GGGTCAGCTG GATGGCGGTA GTGTAGCCGT GCTGCCAGTG
     7921 ATTGACTCCA CGAATCAGTA CCTTCTTGAT CGTATCGGAG AGCTTAAATC GGGCGATGCT
     7981 TGCATTGCAG AATACCAGCA GGCTGGCCGT GGTCGCCGGG GTCGGAAATG GTTTTCGCCT
     8041 TTTGGCGCAA ACTTATATTT GTCGATGTTC TGGCGTCTGG AACAAGGCCC GGCGGCGGCG
     8101 ATTGGTTTAA GTCTGGTTAT CGGTATCGTG ATGGCGGAAG TATTACGCAA GCTGGGTGCA
     8161 GATAAAGTTC GTGTTAAATG GCCTAATGAC CTCTATCTGC AGGATCGCAA GCTGGCAGGC
     8221 ATTCTGGTGG AGCTGACTGG CAAAACTGGC GATGCGGCGC AAATAGTCAT TGGAGCCGGG
     8281 ATCAACATGG CAATGCGCCG TGTTGAAGAG AGTGTCGTTA ATCAGGGGTG GATCACGCTG
     8341 CAGGAAGCGG GGATCAATCT CGATCGTAAT ACGTTGGCGG CCATGCTAAT ACGTGAATTA
     8401 CGTGCTGCGT TGGAACTCTT CGAACAAGAA GGATTGGCAC CTTATCTGTC GCGCTGGGAA
     8461 AAGCTGGATA ATTTTATTAA TCGCCCAGTG AAACTTATCA TTGGTGATAA AGAAATATTT
     8521 GGCATTTCAC GCGGAATAGA CAAACAGGGG GCTTTATTAC TTGAGCAGGA TGGAATAATA
     8581 AAACCCTGGA TGGGCGGTGA AATATCCCTG CGTAGTGCAG AAAAATAAGC TTTCTCCATA
     8641 ATAATGTGTG AGTAGTTCCC AGATAAGGGA ATTAGGGTTC CTATAGGGTT TCGCTCATGT
     8701 GTTGAGCATA TAAGAAACCC TTAGTATGTA TTTGTATTTG TAAAATACTT CTATCAATAA
     8761 AATTTCTAAT TCCTAAAACC AAAATCCAGT ACTAAAATCC AGATCCCCGT CGACCGATAT
     8821 CCGAATTCCG CTTTACgagg atgcacatgt gaccgaggga cacgaagtga tccgtttaaa
     8881 ctatcagtgt ttgacaggat atattggcgg gtaaacctaa gagaaaagag cgtttattag
     8941 aataatcgga tatttaaaag ggcgtgaaaa ggtttatccg ttcgtccatt tgtatgtgcc
     9001 agccgccttt gcgacgctca ccgggctggt tgccctcgcc gctgggctgg cggccgtcta
     9061 tggccctgca aacgcgccag aaacgccgtc gaagccgtgt gcgagacacc gcggccgccg
     9121 gcgttgtgga tacctcgcgg aaaacttggc cctcactgac agatgagggg cggacgttga
     9181 cacttgaggg gccgactcac ccggcgcggc gttgacagat gaggggcagg ctcgatttcg
     9241 gccggcgacg tggagctggc cagcctcgca aatcggcgaa aacgcctgat tttacgcgag
     9301 tttcccacag atgatgtgga caagcctggg gataagtgcc ctgcggtatt gacacttgag
     9361 gggcgcgact actgacagat gaggggcgcg atccttgaca cttgaggggc agagtgctga
     9421 cagatgaggg gcgcacctat tgacatttga ggggctgtcc acaggcagaa aatccagcat
     9481 ttgcaagggt ttccgcccgt ttttcggcca ccgctaacct gtcttttaac ctgcttttaa
     9541 accaatattt ataaaccttg tttttaacca gggctgcgcc ctgtgcgcgt gaccgcgcac
     9601 gccgaagggg ggtgcccccc cttctcgaac cctcccggcc cgctaacgcg ggcctcccat
     9661 ccccccaggg gctgcgcccc tcggccgcga acggcctcac cccaaaaatg gcagcgctgg
     9721 ccaattcccg agtgcgcgga acccctattt gtttattttt ctaaatacat tcaaatatgt
     9781 atccgctcat gagacaataa ccctgataaa tgcttcaata atattgaaaa aggaagagta
     9841 tggctaaaat gagaatatca ccggaattga aaaaactgat cgaaaaatac cgctgcgtaa
     9901 aagatacgga aggaatgtct cctgctaagg tatataagct ggtgggagaa aatgaaaacc
     9961 tatatttaaa aatgacggac agccggtata aagggaccac ctatgatgtg gaacgggaaa
    10021 aggacatgat gctatggctg gaaggaaagc tgcctgttcc aaaggtcctg cactttgaac
    10081 ggcatgatgg ctggagcaat ctgctcatga gtgaggccga tggcgtcctt tgctcggaag
    10141 agtatgaaga tgaacaaagc cctgaaaaga ttatcgagct gtatgcggag tgcatcaggc
    10201 tctttcactc catcgacata tcggattgtc cctatacgaa tagcttagac agccgcttag
    10261 ccgaattgga ttacttactg aataacgatc tggccgatgt ggattgcgaa aactgggaag
    10321 aggacactcc atttaaagat ccgcgcgagc tgtatgattt tttaaagacg gaaaagcccg
    10381 aagaggaact tgtcttttcc cacggcgacc tgggagacag caacatcttt gtgaaagatg
    10441 gcaaagtaag tggctttatt gatcttggga gaagcggcag ggcggacaag tggtatgaca
    10501 ttgccttctg cgtccggtcg ctcagggagg atatcgggga agaacagtat gtcgagctat
    10561 tttttgactt actggggatc aagcctgatt gggagaaaat aaaatattat attttactgg
    10621 atgaattgtt ttagctgtca gaccaagttt actcatatat actttagatt gatttaaaac
    10681 ttcattttta atttaaaagg atctaggtga agatcctttt tgataatctc atgaccaaaa
    10741 tcccttaacg tgagttttcg ttccactgag cgtcagaccc cgtagaaaag atcaaaggat
    10801 cttcttgaga tccttttttt ctgcgcgtaa tctgctgctt gcaaacaaaa aaaccaccgc
    10861 taccagcggt ggtttgtttg ccggatcaag agctaccaac tctttttccg aaggtaactg
    10921 gcttcagcag agcgcagata ccaaatactg tccttctagt gtagccgtag ttaggccacc
    10981 acttcaagaa ctctgtagca ccgcc
//
