# Supplementary material for: Building a pipeline to identify and engineer constitutive and repressible promoters
Source: Quant Plant Biol. 2023 Oct 19;4:e12. doi: 10.1017/qpb.2023.10 (PMC10600573; doi:10.1017/qpb.2023.10)
Supplement: Yang and Nemhauser supplementary material 6 — Yang and Nemhauser supplementary material [file S2632882823000103sup006.zip › Genebank/Level2/YFP/pagm4673-pat1g54080nls-yfp-ubq10nls-mturq-basta.gb]

LOCUS       pAGM4673-pAT1G54080:NL 12406 bp ds-DNA     circular     09-OCT-2022
DEFINITION  .
FEATURES             Location/Qualifiers
     rep_origin      388..388
                     /label="ORI"
                     /ApEinfo_revcolor="#9eafd2"
                     /ApEinfo_fwdcolor="#9eafd2"
     CDS             724..1872
                     /label="RK2 TrfA"
                     /ApEinfo_revcolor="#9eafd2"
                     /ApEinfo_fwdcolor="#9eafd2"
     misc_feature    complement(1949..2099)
                     /label="LB"
                     /ApEinfo_revcolor="#ffef86"
                     /ApEinfo_fwdcolor="#ffef86"
     misc_feature    2111..2114
                     /label="tgcc"
                     /ApEinfo_revcolor="#b4abac"
                     /ApEinfo_fwdcolor="#b4abac"
     misc_feature    2127..2130
                     /label="TGCC"
                     /ApEinfo_revcolor="#85dae9"
                     /ApEinfo_fwdcolor="#85dae9"
     misc_feature    2127..5624
                     /label="YFP"
                     /ApEinfo_revcolor="#f58a5e"
                     /ApEinfo_fwdcolor="#f58a5e"
     misc_feature    2143..2146
                     /label="GGAG"
                     /ApEinfo_revcolor="#b4abac"
                     /ApEinfo_fwdcolor="#b4abac"
     misc_feature    2147..4146
                     /label="AT1G54080_Promoter"
                     /ApEinfo_revcolor="#c6c9d1"
                     /ApEinfo_fwdcolor="#c6c9d1"
     misc_feature    2220..2228
                     /label="B3"
                     /ApEinfo_revcolor="#d6b295"
                     /ApEinfo_fwdcolor="#d6b295"
     misc_feature    complement(2221..2229)
                     /label="B3"
                     /ApEinfo_revcolor="#f8d3a9"
                     /ApEinfo_fwdcolor="#f8d3a9"
     misc_feature    2270..2286
                     /label="ERF"
                     /ApEinfo_revcolor="#d6b295"
                     /ApEinfo_fwdcolor="#d6b295"
     misc_feature    2272..2286
                     /label="ERF"
                     /ApEinfo_revcolor="#84b0dc"
                     /ApEinfo_fwdcolor="#84b0dc"
     misc_feature    2273..2286
                     /label="ERF"
                     /ApEinfo_revcolor="#75c6a9"
                     /ApEinfo_fwdcolor="#75c6a9"
     misc_feature    2273..2287
                     /label="ERF"
                     /ApEinfo_revcolor="#b1ff67"
                     /ApEinfo_fwdcolor="#b1ff67"
     misc_feature    2274..2285
                     /label="ERF"
                     /ApEinfo_revcolor="#ffef86"
                     /ApEinfo_fwdcolor="#ffef86"
     misc_feature    complement(2277..2284)
                     /label="ERF"
                     /ApEinfo_revcolor="#b7e6d7"
                     /ApEinfo_fwdcolor="#b7e6d7"
     misc_feature    2292..2312
                     /label="NAC"
                     /ApEinfo_revcolor="#b4abac"
                     /ApEinfo_fwdcolor="#b4abac"
     misc_feature    complement(2292..2312)
                     /label="NAC"
                     /ApEinfo_revcolor="#c6c9d1"
                     /ApEinfo_fwdcolor="#c6c9d1"
     misc_feature    2293..2313
                     /label="NAC"
                     /ApEinfo_revcolor="#b4abac"
                     /ApEinfo_fwdcolor="#b4abac"
     misc_feature    2294..2312
                     /label="NAC"
                     /ApEinfo_revcolor="#c7b0e3"
                     /ApEinfo_fwdcolor="#c7b0e3"
     misc_feature    complement(2294..2312)
                     /label="NAC"
                     /ApEinfo_revcolor="#9eafd2"
                     /ApEinfo_fwdcolor="#9eafd2"
     misc_feature    complement(2294..2313)
                     /label="NAC"
                     /ApEinfo_revcolor="#85dae9"
                     /ApEinfo_fwdcolor="#85dae9"
     misc_feature    2294..2314
                     /label="NAC"
                     /ApEinfo_revcolor="#84b0dc"
                     /ApEinfo_fwdcolor="#84b0dc"
     misc_feature    2296..2313
                     /label="NAC"
                     /ApEinfo_revcolor="#ffef86"
                     /ApEinfo_fwdcolor="#ffef86"
     misc_feature    complement(2297..2315)
                     /label="NAC"
                     /ApEinfo_revcolor="#ff9ccd"
                     /ApEinfo_fwdcolor="#ff9ccd"
     misc_feature    2324..2331
                     /label="ARR-B"
                     /ApEinfo_revcolor="#f8d3a9"
                     /ApEinfo_fwdcolor="#f8d3a9"
     misc_feature    complement(2338..2348)
                     /label="HD-ZIP"
                     /ApEinfo_revcolor="#b7e6d7"
                     /ApEinfo_fwdcolor="#b7e6d7"
     misc_feature    complement(2340..2349)
                     /label="HD-ZIP"
                     /ApEinfo_revcolor="#ff9ccd"
                     /ApEinfo_fwdcolor="#ff9ccd"
     misc_feature    complement(2345..2353)
                     /label="NAC"
                     /ApEinfo_revcolor="#c7b0e3"
                     /ApEinfo_fwdcolor="#c7b0e3"
     misc_feature    2348..2361
                     /label="Trihelix"
                     /ApEinfo_revcolor="#b7e6d7"
                     /ApEinfo_fwdcolor="#b7e6d7"
     misc_feature    2394..2407
                     /label="Trihelix"
                     /ApEinfo_revcolor="#85dae9"
                     /ApEinfo_fwdcolor="#85dae9"
     misc_feature    2400..2414
                     /label="MYB"
                     /ApEinfo_revcolor="#b1ff67"
                     /ApEinfo_fwdcolor="#b1ff67"
     misc_feature    2401..2415
                     /label="C2H2"
                     /ApEinfo_revcolor="#d6b295"
                     /ApEinfo_fwdcolor="#d6b295"
     misc_feature    2431..2450
                     /label="ERF"
                     /ApEinfo_revcolor="#b4abac"
                     /ApEinfo_fwdcolor="#b4abac"
     misc_feature    complement(2434..2441)
                     /label="AP2"
                     /ApEinfo_revcolor="#b1ff67"
                     /ApEinfo_fwdcolor="#b1ff67"
     misc_feature    complement(2439..2449)
                     /label="C2H2"
                     /ApEinfo_revcolor="#b7e6d7"
                     /ApEinfo_fwdcolor="#b7e6d7"
     misc_feature    2450..2465
                     /label="Trihelix"
                     /ApEinfo_revcolor="#ff9ccd"
                     /ApEinfo_fwdcolor="#ff9ccd"
     misc_feature    2482..2503
                     /label="MYB_related"
                     /ApEinfo_revcolor="#d6b295"
                     /ApEinfo_fwdcolor="#d6b295"
     misc_feature    2487..2501
                     /label="MYB"
                     /ApEinfo_revcolor="#d59687"
                     /ApEinfo_fwdcolor="#d59687"
     misc_feature    2488..2501
                     /label="MYB"
                     /ApEinfo_revcolor="#75c6a9"
                     /ApEinfo_fwdcolor="#75c6a9"
     misc_feature    2489..2503
                     /label="MYB"
                     /ApEinfo_revcolor="#75c6a9"
                     /ApEinfo_fwdcolor="#75c6a9"
     misc_feature    complement(2490..2500)
                     /label="MYB"
                     /ApEinfo_revcolor="#d6b295"
                     /ApEinfo_fwdcolor="#d6b295"
     misc_feature    complement(2490..2502)
                     /label="MYB"
                     /ApEinfo_revcolor="#c6c9d1"
                     /ApEinfo_fwdcolor="#c6c9d1"
     misc_feature    2494..2507
                     /label="MYB"
                     /ApEinfo_revcolor="#9eafd2"
                     /ApEinfo_fwdcolor="#9eafd2"
     misc_feature    complement(2494..2512)
                     /label="MYB"
                     /ApEinfo_revcolor="#84b0dc"
                     /ApEinfo_fwdcolor="#84b0dc"
     misc_feature    2528..2542
                     /label="B3"
                     /ApEinfo_revcolor="#85dae9"
                     /ApEinfo_fwdcolor="#85dae9"
     misc_feature    2588..2602
                     /label="HD-ZIP"
                     /ApEinfo_revcolor="#f58a5e"
                     /ApEinfo_fwdcolor="#f58a5e"
     misc_feature    complement(2588..2602)
                     /label="HD-ZIP"
                     /ApEinfo_revcolor="#b1ff67"
                     /ApEinfo_fwdcolor="#b1ff67"
     misc_feature    2589..2603
                     /label="GATA"
                     /ApEinfo_revcolor="#ffef86"
                     /ApEinfo_fwdcolor="#ffef86"
     misc_feature    complement(2595..2605)
                     /label="C2H2"
                     /ApEinfo_revcolor="#b4abac"
                     /ApEinfo_fwdcolor="#b4abac"
     misc_feature    2596..2606
                     /label="C2H2"
                     /ApEinfo_revcolor="#f8d3a9"
                     /ApEinfo_fwdcolor="#f8d3a9"
     misc_feature    complement(2596..2606)
                     /label="C2H2"
                     /ApEinfo_revcolor="#b7e6d7"
                     /ApEinfo_fwdcolor="#b7e6d7"
     misc_feature    2614..2624
                     /label="MYB_related"
                     /ApEinfo_revcolor="#c6c9d1"
                     /ApEinfo_fwdcolor="#c6c9d1"
     misc_feature    2685..2699
                     /label="CPP"
                     /ApEinfo_revcolor="#d6b295"
                     /ApEinfo_fwdcolor="#d6b295"
     misc_feature    complement(2686..2700)
                     /label="CPP"
                     /ApEinfo_revcolor="#84b0dc"
                     /ApEinfo_fwdcolor="#84b0dc"
     misc_feature    2730..2742
                     /label="HD-ZIP"
                     /ApEinfo_revcolor="#f58a5e"
                     /ApEinfo_fwdcolor="#f58a5e"
     misc_feature    complement(2731..2744)
                     /label="ZF-HD"
                     /ApEinfo_revcolor="#75c6a9"
                     /ApEinfo_fwdcolor="#75c6a9"
     misc_feature    complement(2781..2790)
                     /label="YABBY"
                     /ApEinfo_revcolor="#d59687"
                     /ApEinfo_fwdcolor="#d59687"
     misc_feature    complement(2827..2838)
                     /label="C2H2"
                     /ApEinfo_revcolor="#faac61"
                     /ApEinfo_fwdcolor="#faac61"
     misc_feature    complement(2836..2850)
                     /label="E2F/DP"
                     /ApEinfo_revcolor="#f8d3a9"
                     /ApEinfo_fwdcolor="#f8d3a9"
     misc_feature    complement(2871..2885)
                     /label="CPP"
                     /ApEinfo_revcolor="#f58a5e"
                     /ApEinfo_fwdcolor="#f58a5e"
     misc_feature    complement(2936..2956)
                     /label="MIKC_MADS"
                     /ApEinfo_revcolor="#ffef86"
                     /ApEinfo_fwdcolor="#ffef86"
     misc_feature    2974..2991
                     /label="bHLH"
                     /ApEinfo_revcolor="#ff9ccd"
                     /ApEinfo_fwdcolor="#ff9ccd"
     misc_feature    complement(2974..2992)
                     /label="bZIP"
                     /ApEinfo_revcolor="#ff9ccd"
                     /ApEinfo_fwdcolor="#ff9ccd"
     misc_feature    2975..2989
                     /label="bHLH"
                     /ApEinfo_revcolor="#c7b0e3"
                     /ApEinfo_fwdcolor="#c7b0e3"
     misc_feature    complement(2975..2991)
                     /label="Trihelix"
                     /ApEinfo_revcolor="#faac61"
                     /ApEinfo_fwdcolor="#faac61"
     misc_feature    2976..2990
                     /label="bHLH"
                     /ApEinfo_revcolor="#b7e6d7"
                     /ApEinfo_fwdcolor="#b7e6d7"
     misc_feature    2976..2993
                     /label="bZIP"
                     /ApEinfo_revcolor="#b7e6d7"
                     /ApEinfo_fwdcolor="#b7e6d7"
     misc_feature    complement(2976..2996)
                     /label="bHLH"
                     /ApEinfo_revcolor="#faac61"
                     /ApEinfo_fwdcolor="#faac61"
     misc_feature    2977..2991
                     /label="bHLH"
                     /ApEinfo_revcolor="#faac61"
                     /ApEinfo_fwdcolor="#faac61"
     misc_feature    complement(2978..2992)
                     /label="BES1"
                     /ApEinfo_revcolor="#d59687"
                     /ApEinfo_fwdcolor="#d59687"
     misc_feature    complement(2979..2996)
                     /label="bZIP"
                     /ApEinfo_revcolor="#c6c9d1"
                     /ApEinfo_fwdcolor="#c6c9d1"
     misc_feature    2980..2991
                     /label="bHLH"
                     /ApEinfo_revcolor="#d6b295"
                     /ApEinfo_fwdcolor="#d6b295"
     misc_feature    2981..2990
                     /label="bHLH"
                     /ApEinfo_revcolor="#9eafd2"
                     /ApEinfo_fwdcolor="#9eafd2"
     misc_feature    complement(2981..2990)
                     /label="bZIP"
                     /ApEinfo_revcolor="#d59687"
                     /ApEinfo_fwdcolor="#d59687"
     misc_feature    2981..2995
                     /label="bZIP"
                     /ApEinfo_revcolor="#faac61"
                     /ApEinfo_fwdcolor="#faac61"
     misc_feature    complement(2981..2995)
                     /label="bZIP"
                     /ApEinfo_revcolor="#f8d3a9"
                     /ApEinfo_fwdcolor="#f8d3a9"
     misc_feature    2982..2990
                     /label="bHLH"
                     /ApEinfo_revcolor="#ffef86"
                     /ApEinfo_fwdcolor="#ffef86"
     misc_feature    complement(2982..2990)
                     /label="bHLH"
                     /ApEinfo_revcolor="#c7b0e3"
                     /ApEinfo_fwdcolor="#c7b0e3"
     misc_feature    2982..2991
                     /label="bHLH"
                     /ApEinfo_revcolor="#b7e6d7"
                     /ApEinfo_fwdcolor="#b7e6d7"
     misc_feature    complement(2982..2991)
                     /label="bHLH"
                     /ApEinfo_revcolor="#85dae9"
                     /ApEinfo_fwdcolor="#85dae9"
     misc_feature    2982..2992
                     /label="BES1"
                     /ApEinfo_revcolor="#ffef86"
                     /ApEinfo_fwdcolor="#ffef86"
     misc_feature    complement(2982..2992)
                     /label="BES1"
                     /ApEinfo_revcolor="#b1ff67"
                     /ApEinfo_fwdcolor="#b1ff67"
     misc_feature    2982..2993
                     /label="bZIP"
                     /ApEinfo_revcolor="#ffef86"
                     /ApEinfo_fwdcolor="#ffef86"
     misc_feature    complement(2982..2993)
                     /label="bHLH"
                     /ApEinfo_revcolor="#9eafd2"
                     /ApEinfo_fwdcolor="#9eafd2"
     misc_feature    complement(2982..2993)
                     /label="bZIP"
                     /ApEinfo_revcolor="#75c6a9"
                     /ApEinfo_fwdcolor="#75c6a9"
     misc_feature    2982..2998
                     /label="Trihelix"
                     /ApEinfo_revcolor="#c6c9d1"
                     /ApEinfo_fwdcolor="#c6c9d1"
     misc_feature    complement(2982..2998)
                     /label="bHLH"
                     /ApEinfo_revcolor="#d6b295"
                     /ApEinfo_fwdcolor="#d6b295"
     misc_feature    complement(2982..2999)
                     /label="bHLH"
                     /ApEinfo_revcolor="#9eafd2"
                     /ApEinfo_fwdcolor="#9eafd2"
     misc_feature    2983..2990
                     /label="bHLH"
                     /ApEinfo_revcolor="#84b0dc"
                     /ApEinfo_fwdcolor="#84b0dc"
     misc_feature    complement(2983..2990)
                     /label="bHLH"
                     /ApEinfo_revcolor="#d59687"
                     /ApEinfo_fwdcolor="#d59687"
     misc_feature    2983..2991
                     /label="bHLH"
                     /ApEinfo_revcolor="#c7b0e3"
                     /ApEinfo_fwdcolor="#c7b0e3"
     misc_feature    complement(2983..2991)
                     /label="bHLH"
                     /ApEinfo_revcolor="#d59687"
                     /ApEinfo_fwdcolor="#d59687"
     misc_feature    complement(2983..2992)
                     /label="bHLH"
                     /ApEinfo_revcolor="#b4abac"
                     /ApEinfo_fwdcolor="#b4abac"
     misc_feature    complement(2983..2996)
                     /label="bHLH"
                     /ApEinfo_revcolor="#b1ff67"
                     /ApEinfo_fwdcolor="#b1ff67"
     misc_feature    complement(2983..2997)
                     /label="bHLH"
                     /ApEinfo_revcolor="#75c6a9"
                     /ApEinfo_fwdcolor="#75c6a9"
     misc_feature    2984..2997
                     /label="bHLH"
                     /ApEinfo_revcolor="#d59687"
                     /ApEinfo_fwdcolor="#d59687"
     misc_feature    2984..2998
                     /label="bHLH"
                     /ApEinfo_revcolor="#d59687"
                     /ApEinfo_fwdcolor="#d59687"
     misc_feature    complement(2984..2998)
                     /label="bHLH"
                     /ApEinfo_revcolor="#b7e6d7"
                     /ApEinfo_fwdcolor="#b7e6d7"
     misc_feature    2987..3001
                     /label="B3"
                     /ApEinfo_revcolor="#b4abac"
                     /ApEinfo_fwdcolor="#b4abac"
     misc_feature    3024..3032
                     /label="NF-YB"
                     /ApEinfo_revcolor="#84b0dc"
                     /ApEinfo_fwdcolor="#84b0dc"
     misc_feature    complement(3062..3076)
                     /label="MYB"
                     /ApEinfo_revcolor="#75c6a9"
                     /ApEinfo_fwdcolor="#75c6a9"
     misc_feature    complement(3180..3193)
                     /label="MYB_related"
                     /ApEinfo_revcolor="#ff9ccd"
                     /ApEinfo_fwdcolor="#ff9ccd"
     misc_feature    complement(3182..3189)
                     /label="MYB_related"
                     /ApEinfo_revcolor="#ff9ccd"
                     /ApEinfo_fwdcolor="#ff9ccd"
     misc_feature    3182..3193
                     /label="MYB_related"
                     /ApEinfo_revcolor="#d59687"
                     /ApEinfo_fwdcolor="#d59687"
     misc_feature    3200..3209
                     /label="G2-like"
                     /ApEinfo_revcolor="#b4abac"
                     /ApEinfo_fwdcolor="#b4abac"
     misc_feature    3201..3211
                     /label="G2-like"
                     /ApEinfo_revcolor="#b4abac"
                     /ApEinfo_fwdcolor="#b4abac"
     misc_feature    complement(3201..3211)
                     /label="G2-like"
                     /ApEinfo_revcolor="#84b0dc"
                     /ApEinfo_fwdcolor="#84b0dc"
     misc_feature    complement(3201..3215)
                     /label="G2-like"
                     /ApEinfo_revcolor="#75c6a9"
                     /ApEinfo_fwdcolor="#75c6a9"
     misc_feature    3278..3292
                     /label="CPP"
                     /ApEinfo_revcolor="#c6c9d1"
                     /ApEinfo_fwdcolor="#c6c9d1"
     misc_feature    complement(3279..3293)
                     /label="CPP"
                     /ApEinfo_revcolor="#b7e6d7"
                     /ApEinfo_fwdcolor="#b7e6d7"
     misc_feature    complement(3346..3362)
                     /label="NAC"
                     /ApEinfo_revcolor="#c7b0e3"
                     /ApEinfo_fwdcolor="#c7b0e3"
     misc_feature    3346..3364
                     /label="NAC"
                     /ApEinfo_revcolor="#b7e6d7"
                     /ApEinfo_fwdcolor="#b7e6d7"
     misc_feature    complement(3347..3362)
                     /label="NAC"
                     /ApEinfo_revcolor="#d59687"
                     /ApEinfo_fwdcolor="#d59687"
     misc_feature    complement(3350..3362)
                     /label="NAC"
                     /ApEinfo_revcolor="#c6c9d1"
                     /ApEinfo_fwdcolor="#c6c9d1"
     misc_feature    3350..3364
                     /label="NAC"
                     /ApEinfo_revcolor="#85dae9"
                     /ApEinfo_fwdcolor="#85dae9"
     misc_feature    complement(3359..3379)
                     /label="MIKC_MADS"
                     /ApEinfo_revcolor="#b1ff67"
                     /ApEinfo_fwdcolor="#b1ff67"
     misc_feature    complement(3364..3380)
                     /label="RAV"
                     /ApEinfo_revcolor="#ffef86"
                     /ApEinfo_fwdcolor="#ffef86"
     misc_feature    complement(3365..3385)
                     /label="C2H2"
                     /ApEinfo_revcolor="#c6c9d1"
                     /ApEinfo_fwdcolor="#c6c9d1"
     misc_feature    3418..3439
                     /label="MYB_related"
                     /ApEinfo_revcolor="#d6b295"
                     /ApEinfo_fwdcolor="#d6b295"
     misc_feature    3421..3442
                     /label="MYB_related"
                     /ApEinfo_revcolor="#f58a5e"
                     /ApEinfo_fwdcolor="#f58a5e"
     misc_feature    3424..3442
                     /label="GATA"
                     /ApEinfo_revcolor="#9eafd2"
                     /ApEinfo_fwdcolor="#9eafd2"
     misc_feature    3424..3442
                     /label="MYB"
                     /ApEinfo_revcolor="#ffef86"
                     /ApEinfo_fwdcolor="#ffef86"
     misc_feature    complement(3429..3439)
                     /label="MYB"
                     /ApEinfo_revcolor="#ff9ccd"
                     /ApEinfo_fwdcolor="#ff9ccd"
     misc_feature    complement(3430..3444)
                     /label="GATA"
                     /ApEinfo_revcolor="#f8d3a9"
                     /ApEinfo_fwdcolor="#f8d3a9"
     misc_feature    complement(3485..3511)
                     /label="GATA"
                     /ApEinfo_revcolor="#c7b0e3"
                     /ApEinfo_fwdcolor="#c7b0e3"
     misc_feature    complement(3487..3505)
                     /label="GATA"
                     /ApEinfo_revcolor="#84b0dc"
                     /ApEinfo_fwdcolor="#84b0dc"
     misc_feature    complement(3488..3514)
                     /label="GATA"
                     /ApEinfo_revcolor="#b4abac"
                     /ApEinfo_fwdcolor="#b4abac"
     misc_feature    complement(3491..3505)
                     /label="B3"
                     /ApEinfo_revcolor="#b1ff67"
                     /ApEinfo_fwdcolor="#b1ff67"
     misc_feature    3499..3505
                     /label="MIKC_MADS"
                     /ApEinfo_revcolor="#85dae9"
                     /ApEinfo_fwdcolor="#85dae9"
     misc_feature    complement(3500..3515)
                     /label="HSF"
                     /ApEinfo_revcolor="#85dae9"
                     /ApEinfo_fwdcolor="#85dae9"
     misc_feature    complement(3501..3519)
                     /label="HSF"
                     /ApEinfo_revcolor="#9eafd2"
                     /ApEinfo_fwdcolor="#9eafd2"
     misc_feature    complement(3502..3516)
                     /label="S1Fa-like"
                     /ApEinfo_revcolor="#75c6a9"
                     /ApEinfo_fwdcolor="#75c6a9"
     misc_feature    complement(3502..3516)
                     /label="HSF"
                     /ApEinfo_revcolor="#f58a5e"
                     /ApEinfo_fwdcolor="#f58a5e"
     misc_feature    3503..3516
                     /label="HSF"
                     /ApEinfo_revcolor="#ff9ccd"
                     /ApEinfo_fwdcolor="#ff9ccd"
     misc_feature    complement(3504..3515)
                     /label="HSF"
                     /ApEinfo_revcolor="#f58a5e"
                     /ApEinfo_fwdcolor="#f58a5e"
     misc_feature    complement(3504..3516)
                     /label="HSF"
                     /ApEinfo_revcolor="#f8d3a9"
                     /ApEinfo_fwdcolor="#f8d3a9"
     misc_feature    complement(3611..3629)
                     /label="Trihelix"
                     /ApEinfo_revcolor="#85dae9"
                     /ApEinfo_fwdcolor="#85dae9"
     misc_feature    3626..3646
                     /label="Dof"
                     /ApEinfo_revcolor="#f58a5e"
                     /ApEinfo_fwdcolor="#f58a5e"
     misc_feature    3628..3646
                     /label="Dof"
                     /ApEinfo_revcolor="#f8d3a9"
                     /ApEinfo_fwdcolor="#f8d3a9"
     misc_feature    3633..3649
                     /label="C2H2"
                     /ApEinfo_revcolor="#faac61"
                     /ApEinfo_fwdcolor="#faac61"
     misc_feature    3648..3658
                     /label="WOX"
                     /ApEinfo_revcolor="#85dae9"
                     /ApEinfo_fwdcolor="#85dae9"
     misc_feature    3650..3664
                     /label="C2H2"
                     /ApEinfo_revcolor="#9eafd2"
                     /ApEinfo_fwdcolor="#9eafd2"
     misc_feature    3672..3690
                     /label="MYB"
                     /ApEinfo_revcolor="#d59687"
                     /ApEinfo_fwdcolor="#d59687"
     misc_feature    3683..3703
                     /label="B3"
                     /ApEinfo_revcolor="#ffef86"
                     /ApEinfo_fwdcolor="#ffef86"
     misc_feature    3684..3703
                     /label="E2F/DP"
                     /ApEinfo_revcolor="#c7b0e3"
                     /ApEinfo_fwdcolor="#c7b0e3"
     misc_feature    complement(3695..3723)
                     /label="Dof"
                     /ApEinfo_revcolor="#85dae9"
                     /ApEinfo_fwdcolor="#85dae9"
     misc_feature    3697..3715
                     /label="Dof"
                     /ApEinfo_revcolor="#c6c9d1"
                     /ApEinfo_fwdcolor="#c6c9d1"
     misc_feature    complement(3701..3728)
                     /label="Dof"
                     /ApEinfo_revcolor="#f58a5e"
                     /ApEinfo_fwdcolor="#f58a5e"
     misc_feature    complement(3737..3747)
                     /label="MYB_related"
                     /ApEinfo_revcolor="#c6c9d1"
                     /ApEinfo_fwdcolor="#c6c9d1"
     misc_feature    3746..3760
                     /label="CPP"
                     /ApEinfo_revcolor="#75c6a9"
                     /ApEinfo_fwdcolor="#75c6a9"
     misc_feature    3747..3761
                     /label="CPP"
                     /ApEinfo_revcolor="#ff9ccd"
                     /ApEinfo_fwdcolor="#ff9ccd"
     misc_feature    complement(3747..3761)
                     /label="CPP"
                     /ApEinfo_revcolor="#f58a5e"
                     /ApEinfo_fwdcolor="#f58a5e"
     misc_feature    complement(3748..3762)
                     /label="CPP"
                     /ApEinfo_revcolor="#d6b295"
                     /ApEinfo_fwdcolor="#d6b295"
     misc_feature    3796..3810
                     /label="MYB"
                     /ApEinfo_revcolor="#b4abac"
                     /ApEinfo_fwdcolor="#b4abac"
     misc_feature    3799..3813
                     /label="MYB"
                     /ApEinfo_revcolor="#84b0dc"
                     /ApEinfo_fwdcolor="#84b0dc"
     misc_feature    3869..3889
                     /label="ERF"
                     /ApEinfo_revcolor="#b7e6d7"
                     /ApEinfo_fwdcolor="#b7e6d7"
     misc_feature    complement(3870..3880)
                     /label="MYB_related"
                     /ApEinfo_revcolor="#b1ff67"
                     /ApEinfo_fwdcolor="#b1ff67"
     misc_feature    3871..3891
                     /label="E2F/DP"
                     /ApEinfo_revcolor="#b1ff67"
                     /ApEinfo_fwdcolor="#b1ff67"
     misc_feature    3877..3891
                     /label="ERF"
                     /ApEinfo_revcolor="#f8d3a9"
                     /ApEinfo_fwdcolor="#f8d3a9"
     misc_feature    complement(3877..3891)
                     /label="ERF"
                     /ApEinfo_revcolor="#c7b0e3"
                     /ApEinfo_fwdcolor="#c7b0e3"
     misc_feature    3878..3891
                     /label="ERF"
                     /ApEinfo_revcolor="#c7b0e3"
                     /ApEinfo_fwdcolor="#c7b0e3"
     misc_feature    3878..3892
                     /label="ERF"
                     /ApEinfo_revcolor="#faac61"
                     /ApEinfo_fwdcolor="#faac61"
     misc_feature    3878..3893
                     /label="ERF"
                     /ApEinfo_revcolor="#75c6a9"
                     /ApEinfo_fwdcolor="#75c6a9"
     misc_feature    complement(3878..3898)
                     /label="B3"
                     /ApEinfo_revcolor="#ff9ccd"
                     /ApEinfo_fwdcolor="#ff9ccd"
     misc_feature    3879..3890
                     /label="ERF"
                     /ApEinfo_revcolor="#d59687"
                     /ApEinfo_fwdcolor="#d59687"
     misc_feature    complement(3879..3891)
                     /label="ERF"
                     /ApEinfo_revcolor="#84b0dc"
                     /ApEinfo_fwdcolor="#84b0dc"
     misc_feature    complement(3880..3889)
                     /label="ARF"
                     /ApEinfo_revcolor="#c6c9d1"
                     /ApEinfo_fwdcolor="#c6c9d1"
     misc_feature    3880..3893
                     /label="ERF"
                     /ApEinfo_revcolor="#d6b295"
                     /ApEinfo_fwdcolor="#d6b295"
     misc_feature    complement(3880..3893)
                     /label="ERF"
                     /ApEinfo_revcolor="#faac61"
                     /ApEinfo_fwdcolor="#faac61"
     misc_feature    complement(3880..3893)
                     /label="bHLH"
                     /ApEinfo_revcolor="#faac61"
                     /ApEinfo_fwdcolor="#faac61"
     misc_feature    3880..3899
                     /label="ERF"
                     /ApEinfo_revcolor="#ffef86"
                     /ApEinfo_fwdcolor="#ffef86"
     misc_feature    3881..3890
                     /label="ARF"
                     /ApEinfo_revcolor="#b4abac"
                     /ApEinfo_fwdcolor="#b4abac"
     misc_feature    3881..3890
                     /label="ERF"
                     /ApEinfo_revcolor="#c7b0e3"
                     /ApEinfo_fwdcolor="#c7b0e3"
     misc_feature    3882..3889
                     /label="ARF"
                     /ApEinfo_revcolor="#f58a5e"
                     /ApEinfo_fwdcolor="#f58a5e"
     misc_feature    complement(3882..3889)
                     /label="ERF"
                     /ApEinfo_revcolor="#f8d3a9"
                     /ApEinfo_fwdcolor="#f8d3a9"
     misc_feature    complement(3882..3890)
                     /label="ARF"
                     /ApEinfo_revcolor="#75c6a9"
                     /ApEinfo_fwdcolor="#75c6a9"
     misc_feature    3882..3891
                     /label="ARF"
                     /ApEinfo_revcolor="#faac61"
                     /ApEinfo_fwdcolor="#faac61"
     misc_feature    3934..3948
                     /label="MYB_related"
                     /ApEinfo_revcolor="#d6b295"
                     /ApEinfo_fwdcolor="#d6b295"
     misc_feature    complement(3934..3948)
                     /label="MYB"
                     /ApEinfo_revcolor="#ffef86"
                     /ApEinfo_fwdcolor="#ffef86"
     misc_feature    complement(3935..3948)
                     /label="MYB"
                     /ApEinfo_revcolor="#c7b0e3"
                     /ApEinfo_fwdcolor="#c7b0e3"
     misc_feature    3936..3950
                     /label="MYB_related"
                     /ApEinfo_revcolor="#b1ff67"
                     /ApEinfo_fwdcolor="#b1ff67"
     misc_feature    complement(3937..3951)
                     /label="MYB"
                     /ApEinfo_revcolor="#9eafd2"
                     /ApEinfo_fwdcolor="#9eafd2"
     misc_feature    3952..3972
                     /label="EIL"
                     /ApEinfo_revcolor="#b1ff67"
                     /ApEinfo_fwdcolor="#b1ff67"
     misc_feature    3957..3967
                     /label="C2H2"
                     /ApEinfo_revcolor="#faac61"
                     /ApEinfo_fwdcolor="#faac61"
     misc_feature    3962..3972
                     /label="WOX"
                     /ApEinfo_revcolor="#ff9ccd"
                     /ApEinfo_fwdcolor="#ff9ccd"
     misc_feature    3964..3973
                     /label="WOX"
                     /ApEinfo_revcolor="#85dae9"
                     /ApEinfo_fwdcolor="#85dae9"
     misc_feature    4004..4022
                     /label="ERF"
                     /ApEinfo_revcolor="#ffef86"
                     /ApEinfo_fwdcolor="#ffef86"
     misc_feature    complement(4005..4021)
                     /label="ERF"
                     /ApEinfo_revcolor="#f8d3a9"
                     /ApEinfo_fwdcolor="#f8d3a9"
     misc_feature    complement(4006..4016)
                     /label="MYB"
                     /ApEinfo_revcolor="#faac61"
                     /ApEinfo_fwdcolor="#faac61"
     misc_feature    4006..4020
                     /label="ERF"
                     /ApEinfo_revcolor="#9eafd2"
                     /ApEinfo_fwdcolor="#9eafd2"
     misc_feature    4006..4026
                     /label="ERF"
                     /ApEinfo_revcolor="#f58a5e"
                     /ApEinfo_fwdcolor="#f58a5e"
     misc_feature    4007..4021
                     /label="ERF"
                     /ApEinfo_revcolor="#85dae9"
                     /ApEinfo_fwdcolor="#85dae9"
     misc_feature    complement(4008..4017)
                     /label="ERF"
                     /ApEinfo_revcolor="#f8d3a9"
                     /ApEinfo_fwdcolor="#f8d3a9"
     misc_feature    complement(4009..4022)
                     /label="ERF"
                     /ApEinfo_revcolor="#d59687"
                     /ApEinfo_fwdcolor="#d59687"
     misc_feature    complement(4009..4023)
                     /label="ERF"
                     /ApEinfo_revcolor="#f8d3a9"
                     /ApEinfo_fwdcolor="#f8d3a9"
     misc_feature    4010..4024
                     /label="ERF"
                     /ApEinfo_revcolor="#b4abac"
                     /ApEinfo_fwdcolor="#b4abac"
     misc_feature    complement(4011..4021)
                     /label="WRKY"
                     /ApEinfo_revcolor="#b1ff67"
                     /ApEinfo_fwdcolor="#b1ff67"
     misc_feature    4012..4019
                     /label="ERF"
                     /ApEinfo_revcolor="#d59687"
                     /ApEinfo_fwdcolor="#d59687"
     misc_feature    4012..4021
                     /label="ERF"
                     /ApEinfo_revcolor="#c6c9d1"
                     /ApEinfo_fwdcolor="#c6c9d1"
     misc_feature    4064..4085
                     /label="MYB_related"
                     /ApEinfo_revcolor="#85dae9"
                     /ApEinfo_fwdcolor="#85dae9"
     misc_feature    complement(4065..4075)
                     /label="WRKY"
                     /ApEinfo_revcolor="#b4abac"
                     /ApEinfo_fwdcolor="#b4abac"
     misc_feature    4069..4083
                     /label="GATA"
                     /ApEinfo_revcolor="#84b0dc"
                     /ApEinfo_fwdcolor="#84b0dc"
     misc_feature    complement(4072..4082)
                     /label="MYB"
                     /ApEinfo_revcolor="#d6b295"
                     /ApEinfo_fwdcolor="#d6b295"
     misc_feature    complement(4087..4107)
                     /label="HD-ZIP"
                     /ApEinfo_revcolor="#75c6a9"
                     /ApEinfo_fwdcolor="#75c6a9"
     misc_feature    complement(4093..4103)
                     /label="HD-ZIP"
                     /ApEinfo_revcolor="#84b0dc"
                     /ApEinfo_fwdcolor="#84b0dc"
     misc_feature    complement(4094..4104)
                     /label="HD-ZIP"
                     /ApEinfo_revcolor="#b7e6d7"
                     /ApEinfo_fwdcolor="#b7e6d7"
     misc_feature    4094..4106
                     /label="HD-ZIP"
                     /ApEinfo_revcolor="#c7b0e3"
                     /ApEinfo_fwdcolor="#c7b0e3"
     misc_feature    complement(4094..4107)
                     /label="ZF-HD"
                     /ApEinfo_revcolor="#ff9ccd"
                     /ApEinfo_fwdcolor="#ff9ccd"
     misc_feature    4095..4104
                     /label="HD-ZIP"
                     /ApEinfo_revcolor="#84b0dc"
                     /ApEinfo_fwdcolor="#84b0dc"
     misc_feature    complement(4095..4104)
                     /label="HD-ZIP"
                     /ApEinfo_revcolor="#b7e6d7"
                     /ApEinfo_fwdcolor="#b7e6d7"
     misc_feature    complement(4095..4105)
                     /label="HD-ZIP"
                     /ApEinfo_revcolor="#f8d3a9"
                     /ApEinfo_fwdcolor="#f8d3a9"
     misc_feature    complement(4096..4105)
                     /label="HD-ZIP"
                     /ApEinfo_revcolor="#85dae9"
                     /ApEinfo_fwdcolor="#85dae9"
     misc_feature    4118..4138
                     /label="ERF"
                     /ApEinfo_revcolor="#75c6a9"
                     /ApEinfo_fwdcolor="#75c6a9"
     misc_feature    complement(4124..4134)
                     /label="bZIP"
                     /ApEinfo_revcolor="#ff9ccd"
                     /ApEinfo_fwdcolor="#ff9ccd"
     misc_feature    4125..4134
                     /label="C2H2"
                     /ApEinfo_revcolor="#ff9ccd"
                     /ApEinfo_fwdcolor="#ff9ccd"
     misc_feature    complement(4125..4134)
                     /label="C2H2"
                     /ApEinfo_revcolor="#9eafd2"
                     /ApEinfo_fwdcolor="#9eafd2"
     misc_feature    complement(4128..4138)
                     /label="NAC"
                     /ApEinfo_revcolor="#faac61"
                     /ApEinfo_fwdcolor="#faac61"
     misc_feature    4147..4418
                     /label="AT1G54080_5'UTR"
                     /ApEinfo_revcolor="#b7e6d7"
                     /ApEinfo_fwdcolor="#b7e6d7"
     misc_feature    complement(4383..4390)
                     /label="MYB_related"
                     /ApEinfo_revcolor="#ff9ccd"
                     /ApEinfo_fwdcolor="#ff9ccd"
     misc_feature    4419..4422
                     /label="AATG"
                     /ApEinfo_revcolor="#ffef86"
                     /ApEinfo_fwdcolor="#ffef86"
     misc_feature    4423..4443
                     /label="SV40NLS"
                     /ApEinfo_revcolor="#7ea7d8"
                     /ApEinfo_fwdcolor="#7ea7d8"
     CDS             4423..4479
                     /label="Translation 4423-4479"
     misc_feature    4444..4479
                     /label="GS12b"
                     /ApEinfo_revcolor="#7ea7d8"
                     /ApEinfo_fwdcolor="#7ea7d8"
     primer          4450..4498
                     /label="NLS_YFP_F2"
                     /note="sequence: ggtagtggtagtggaagcggtagtggcagtATGGTGAGCAAGGGCGAGG"
                     /ApEinfo_revcolor="#d6b295"
                     /ApEinfo_fwdcolor="#d6b295"
     primer          4450..4503
                     /label="NLS_YFP_F"
                     /note="sequence: ggtagtggtagtggaagcggtagtggcagtATGGTGAGCAAGGGCGAGGaGCTg"
                     /ApEinfo_revcolor="#ff9ccd"
                     /ApEinfo_fwdcolor="#ff9ccd"
     CDS             4480..5199
                     /label="YFP (Aequorea victoria)"
                     /ApEinfo_revcolor="#d59687"
                     /ApEinfo_fwdcolor="#d59687"
     CDS             4480..5199
                     /label="Translation 4480-5199"
     misc_feature    5200..5203
                     /label="GCTT 4bp overhang"
                     /ApEinfo_revcolor="#85dae9"
                     /ApEinfo_fwdcolor="#85dae9"
     misc_feature    5204..5581
                     /label="AT1G54080_3'UTR"
                     /ApEinfo_revcolor="#f58a5e"
                     /ApEinfo_fwdcolor="#f58a5e"
     misc_feature    5582..5620
                     /label="AT1G54080_Terminator"
                     /ApEinfo_revcolor="#b1ff67"
                     /ApEinfo_fwdcolor="#b1ff67"
     misc_feature    5621..5624
                     /label="CGCT"
                     /ApEinfo_revcolor="#85dae9"
                     /ApEinfo_fwdcolor="#85dae9"
     misc_feature    5629..7591
                     /label="mTURQ"
                     /ApEinfo_revcolor="#ff9ccd"
                     /ApEinfo_fwdcolor="#ff9ccd"
     misc_feature    complement(5641..5644)
                     /label="CTCC"
                     /ApEinfo_revcolor="#84b0dc"
                     /ApEinfo_fwdcolor="#84b0dc"
     misc_feature    5645..6285
                     /label="PUBQ10"
                     /ApEinfo_revcolor="#84b0dc"
                     /ApEinfo_fwdcolor="#84b0dc"
     primer          complement(5698..5722)
                     /label="UBQ10_Front_R"
                     /note="sequence: TTTGAGTTGATAAACACGACTCGTG"
                     /ApEinfo_revcolor="#ffef86"
                     /ApEinfo_fwdcolor="#ffef86"
     misc_feature    6085..6090
                     /label="BpiI-mut"
                     /ApEinfo_revcolor="#c7b0e3"
                     /ApEinfo_fwdcolor="#c7b0e3"
     misc_feature    6286..6313
                     /label="Additional frag from Jen Brophy"
                     /ApEinfo_revcolor="#b4abac"
                     /ApEinfo_fwdcolor="#b4abac"
     misc_feature    6314..6317
                     /label="AATG"
                     /ApEinfo_revcolor="#ffef86"
                     /ApEinfo_fwdcolor="#ffef86"
     misc_feature    6318..6338
                     /label="SV40NLS"
                     /ApEinfo_revcolor="#7ea7d8"
                     /ApEinfo_fwdcolor="#7ea7d8"
     CDS             6318..6374
                     /label="Translation 6318-6374"
     misc_feature    6339..6374
                     /label="GS12b"
                     /ApEinfo_revcolor="#7ea7d8"
                     /ApEinfo_fwdcolor="#7ea7d8"
     misc_feature    6375..7091
                     /label="mTURQ(FromArjun)"
                     /ApEinfo_revcolor="#85dae9"
                     /ApEinfo_fwdcolor="#85dae9"
     CDS             6375..7091
                     /label="Translation 6375-7091"
     misc_feature    6865..6865
                     /label="?"
                     /ApEinfo_revcolor="#85dae9"
                     /ApEinfo_fwdcolor="#85dae9"
     misc_feature    7092..7094
                     /label="STOP"
                     /ApEinfo_revcolor="#faac61"
                     /ApEinfo_fwdcolor="#faac61"
     CDS             7092..7094
                     /label="Translation 7092-7094"
     misc_feature    7095..7098
                     /label="GCTT"
                     /ApEinfo_revcolor="#ff9ccd"
                     /ApEinfo_fwdcolor="#ff9ccd"
     misc_feature    7099..7583
                     /label="ATact2 terminTOR"
                     /ApEinfo_revcolor="#ff9ccd"
                     /ApEinfo_fwdcolor="#ff9ccd"
     misc_feature    complement(7584..7587)
                     /label="AGCG"
                     /ApEinfo_revcolor="#85dae9"
                     /ApEinfo_fwdcolor="#85dae9"
     misc_feature    7608..8325
                     /label="AtACT2 promoter"
                     /ApEinfo_revcolor="#9eafd2"
                     /ApEinfo_fwdcolor="#9eafd2"
     misc_feature    7608..10229
                     /label="Basta"
                     /ApEinfo_revcolor="#faac61"
                     /ApEinfo_fwdcolor="#faac61"
     primer          complement(7704..7728)
                     /label="pAct2_Front_R"
                     /note="sequence: GCCATTTTGTCGTGCCATATTCGTC"
                     /ApEinfo_revcolor="#f8d3a9"
                     /ApEinfo_fwdcolor="#f8d3a9"
     misc_feature    8326..8326
                     /label="start of transcription"
                     /ApEinfo_revcolor="#c6c9d1"
                     /ApEinfo_fwdcolor="#c6c9d1"
     misc_feature    8326..8565
                     /label="AtAct2 5' UTR"
                     /ApEinfo_revcolor="#75c6a9"
                     /ApEinfo_fwdcolor="#75c6a9"
     misc_feature    8566..9008
                     /label="AtAct2 intron 1"
                     /ApEinfo_revcolor="#75c6a9"
                     /ApEinfo_fwdcolor="#75c6a9"
     misc_feature    9009..9018
                     /label="AtAct2 5' UTR"
                     /ApEinfo_revcolor="#d59687"
                     /ApEinfo_fwdcolor="#d59687"
     CDS             9019..10029
                     /label="BirA (E. coli)"
                     /ApEinfo_revcolor="#f58a5e"
                     /ApEinfo_fwdcolor="#f58a5e"
     CDS             10031..10229
                     /label="CaMV 35s terminator"
                     /ApEinfo_revcolor="#b7e6d7"
                     /ApEinfo_fwdcolor="#b7e6d7"
     misc_feature    10230..10257
                     /label="SENSE_PRM"
                     /ApEinfo_revcolor="#ffef86"
                     /ApEinfo_fwdcolor="#ffef86"
     misc_feature    10238..10257
                     /label="EL4"
                     /ApEinfo_revcolor="#ffef86"
                     /ApEinfo_fwdcolor="#ffef86"
     misc_feature    10258..10261
                     /label="ggga"
                     /ApEinfo_revcolor="#faac61"
                     /ApEinfo_fwdcolor="#faac61"
     misc_feature    complement(10275..10402)
                     /label="RB"
                     /ApEinfo_revcolor="#f58a5e"
                     /ApEinfo_fwdcolor="#f58a5e"
     rep_origin      10422..11039
                     /label="oriV"
                     /ApEinfo_revcolor="#d59687"
                     /ApEinfo_fwdcolor="#d59687"
     CDS             11241..12032
                     /label="NPTII"
                     /ApEinfo_revcolor="#b4abac"
                     /ApEinfo_fwdcolor="#b4abac"
     misc_feature    complement(12040..423)
                     /label="pUC ori"
                     /ApEinfo_revcolor="#75c6a9"
                     /ApEinfo_fwdcolor="#75c6a9"
ORIGIN
        1 tacatacctc gctctgctaa tcctgttacc agtggctgct gccagtggcg ataagtcgtg
       61 tcttaccggg ttggactcaa gacgatagtt accggataag gcgcagcggt cgggctgaac
      121 ggggggttcg tgcacacagc ccagcttgga gcgaacgacc tacaccgaac tgagatacct
      181 acagcgtgag ctatgagaaa gcgccacgct tcccgaaggg agaaaggcgg acaggtatcc
      241 ggtaagcggc agggtcggaa caggagagcg cacgagggag cttccagggg gaaacgcctg
      301 gtatctttat agtcctgtcg ggtttcgcca cctctgactt gagcgtcgat ttttgtgatg
      361 ctcgtcaggg gggcggagcc tatggaaaaa cgccagcaac gcggcctttt tacggttcct
      421 ggcagatcct agatgtggcg caacgatgcc ggcgacaagc aggagcgcac cgacttcttc
      481 cgcatcaagt gttttggctc tcaggccgag gcccacggca agtatttggg caaggggtcg
      541 ctggtattcg tgcagggcaa gattcggaat accaagtacg agaaggacgg ccagacggtc
      601 tacgggaccg acttcattgc cgataaggtg gattatctgg acaccaaggc accaggcggg
      661 tcaaatcagg aataagggca cattgccccg gcgtgagtcg gggcaatccc gcaaggaggg
      721 tgaatgaatc ggacgtttga ccggaaggca tacaggcaag aactgatcga cgcggggttt
      781 tccgccgagg atgccgaaac catcgcaagc cgcaccgtca tgcgtgcgcc ccgcgaaacc
      841 ttccagtccg tcggctcgat ggtccagcaa gctacggcca agatcgagcg cgacagcgtg
      901 caactggctc cccctgccct gcccgcgcca tcggccgccg tggagcgttc gcgtcgtctt
      961 gaacaggagg cggcaggttt ggcgaagtcg atgaccatcg acacgcgagg aactatgacg
     1021 accaagaagc gaaaaaccgc cggcgaggac ctggcaaaac aggtcagcga ggccaagcag
     1081 gccgcgttgc tgaaacacac gaagcagcag atcaaggaaa tgcagctttc cttgttcgat
     1141 attgcgccgt ggccggacac gatgcgagcg atgccaaacg acacggcccg ctctgccctg
     1201 ttcaccacgc gcaacaagaa aatcccgcgc gaggcgctgc aaaacaaggt cattttccac
     1261 gtcaacaagg acgtgaagat cacctacacc ggcgtcgagc tgcgggccga cgatgacgaa
     1321 ctggtgtggc agcaggtgtt ggagtacgcg aagcgcaccc ctatcggcga gccgatcacc
     1381 ttcacgttct acgagctttg ccaggacctg ggctggtcga tcaatggccg gtattacacg
     1441 aaggccgagg aatgcctgtc gcgcctacag gcgacggcga tgggcttcac gtccgaccgc
     1501 gttgggcacc tggaatcggt gtcgctgctg caccgcttcc gcgtcctgga ccgtggcaag
     1561 aaaacgtccc gttgccaggt cctgatcgac gaggaaatcg tcgtgctgtt tgctggcgac
     1621 cactacacga aattcatatg ggagaagtac cgcaagctgt cgccgacggc ccgacggatg
     1681 ttcgactatt tcagctcgca ccgggagccg tacccgctca agctggaaac cttccgcctc
     1741 atgtgcggat cggattccac ccgcgtgaag aagtggcgcg agcaggtcgg cgaagcctgc
     1801 gaagagttgc gaggcagcgg cctggtggaa cacgcctggg tcaatgatga cctggtgcat
     1861 tgcaaacgct agggccttgt ggggtcagtt ccggctgggg gttcagcagc ccctgctcgg
     1921 atctgttgga ccggacagta gtcatggttg atgggctgcc tgtatcgagt ggtgattttg
     1981 tgccgagctg ccggtcgggg agctgttggc tggctggtgg caggatatat tgtggtgtaa
     2041 acaaattgac gcttagacaa cttaataaca cattgcggac gtttttaatg tactggggtt
     2101 gaacactctg tgccgaattc ggatcctgcc gaattcggat ccggagttaa tatctaaatt
     2161 ttactcaaat caaattacca attttcttca atgcggatat actaacatca tgttatagcc
     2221 tccatgcaga gtttaagatg aacatttttg gactgcaagc ccatatattt tgtttagccg
     2281 actttttaaa gaataaattg aaaaacacga aagattgacg ttgagattcg aatcgagatg
     2341 catgattact taaaaccagc taagtttcat aaaaactaga ccgattaata tcctctgaaa
     2401 accgcaacca aatacttgtt cgcttgttct catggacgac actacctcca tggtaaaacc
     2461 ttaatagagt cttgatgtaa taattattag caacaaccat cataactaag actatctaca
     2521 ttggttacat gatgaatcaa atctataaga atgacatttg tgagtatttc gtttcatttt
     2581 ttaaagtgta attatcacta tcactaattt tggtttggat aaatgataga tcataaatct
     2641 actattctaa gtaaaatcta aaatggatta ttggtatatg tagattttaa atattttatt
     2701 ggtttattga ttcttaaatt ccatccaaac ttcattattg ttggttcaag cttttttata
     2761 tatttttatt catatatttt gttattattg atattctaat tttttttaaa cctattgttg
     2821 ttacaattct ctgtattttg gctctctagt tataattgat ataaaataac tttaaatact
     2881 taaaaataca aatctagaat aagaatggag aaataaatgt tatttatatc aatgagagaa
     2941 gagaagaatg cacaaataaa gaacattgat atgttctttt atccacgtga gaaaaaaaga
     3001 attcattttg gagttaaaac atttccatca atacatgatt tactttgaaa ataaaatgtt
     3061 aggaaatggt tgataaaatt ccatataaac tcactagaaa tcatcggtaa taatatataa
     3121 gaaaaaatta taaattgtac acaatcaact taccaataag taccatactg tgaatttgtg
     3181 aagatatttg atcctttaca agaatcttgc tgacgtacaa aacgaacgat taaatataag
     3241 agataaacca aacaataaat tatataagag gataattttt ataatattta aataatctct
     3301 cctatgcagt ttcagcttaa tcgcgttgta atctcagctt aactagtatc ttacacttga
     3361 agatcaacaa agacaaacct gcaagatgga aataatccct tgttaaagtg atgaacatat
     3421 caatatccgc aacaacatca ccttgaagca cattgcatat cgagctacaa acaagagttt
     3481 ggtctaggtg aggattttca tcatccagat gaatctttaa aaagaggttc tttatactcg
     3541 acttgatttt ccgattaaac aaacacttca caaaatcaat gaattccttg atactatcat
     3601 gttattgtat agcataatca aggttaaaac gccgaaaaag aacaaacaca ttctttcact
     3661 ttctggagaa tactgtcgtt gaaacagttt ttttgtggaa agaaaagata aaatgtatgc
     3721 aaaaacatcg tcttgtaaaa aaaatctttt aaaatttaaa attttctaaa tcgtacataa
     3781 tcaacttaca aacttgtgaa aaaatttggt aatatataac ttgtttgtga atatatttga
     3841 tcaaatactc taaaaagtac taataagttt aaaaaaatct tgccgacaaa caaaacgaac
     3901 aaacataagg gataaaacaa acaatgaatt atgtaagaag ataatgtttt ttagtgcagt
     3961 ttcagtcaat caaagaaaat caaaatttct aagtatatat tagtttgggc tgggccgtca
     4021 acaattggtc agtcactgaa acgaatttgt tcgggccttg ggcttgatcc gtcaacaaca
     4081 tcaaggttca gaacaaatga ttggtcagtc actaaaacga atatcacagc tgccgtgaga
     4141 ttagtataca gtctatctct ctctcgaaga aatcgtcaca ctcctataaa tggtcacttg
     4201 tttcgtacgg cctttcttta ctcctttaga gagagcgtgc catttttatt tttctctttc
     4261 ttctctcatt tttattttct tttctttttt ttcacctttt ttttttcctt tttttttctt
     4321 tcttcttctt cttacttgat tttgaaccct agcttaaggg gaattttctc gggaaacaaa
     4381 agagatattt ttatcgcagt gagaaagaaa cacaaaaaaa tgccaaagaa gaagaggaaa
     4441 gtcggaagtg gtagtggtag tggaagcggt agtggcagtA TGGTGAGCAA GGGCGAGGaG
     4501 CTgtTCACCG GGGTGGtGCC CATCCTGGTC GAGCTGGACG GCGACGTAAA CGGCCACAAG
     4561 tTCAGCGTGT CCGGCGAGGG CGAGGGCGAT GCCACCTACG GCAAgCTGAC CCTGAAGTTC
     4621 ATCTGCACCA CCGGCAAGCT GCCCGTGCCC TggCCCACCC TCGTGACCAC CTTCGGCTAC
     4681 GGCCTGCAGT GCTTCGCCCG CTACCCCGAC CACATGAAGC AGCACGACTT CTTCAAGTCC
     4741 GCCATGCCCG AAGGCTACGT CCAGGAGCGC ACCATCTTCT TCAAGGACGA CGGCAACTAC
     4801 AAGACCCGCG CCGAGGTGAA GTTCGAGGGC GACACCCTGG TGAACCGCAT CGAGCTGAAG
     4861 GGCATCGACT TCAAGGAGGA CGGCAACATC CTGGGGCACA AGCTGGAGTA CAACTACAAC
     4921 AGCCACAACG TCTATATCAT GGCCGACAAG CAGAAGAACG GCATCAAGGT GAACTTCAAG
     4981 ATCCGCCACA ACATCGAGGA CGGCAGCGTG CAGCTCGCCG ACCACTACCA GCAGAACACC
     5041 CCCATCGGCG ACGGCCCCGT GCTGCTGCCC GACAACCACT ACCTGAGCTA CCAGTCCGCC
     5101 CTGAGCAAAG ACCCCAACGA GAAGCGCGAT CACATGGTCC TGCTGGAGTT CGTGACCGCC
     5161 GCCGGGATCA CTCTCGGCAT GGACGAGCTG TACAAGTGAG CTTtaaaccc tcttcactgg
     5221 ctctgagata cctttttctg tttctttctt tttcttcttc ttaattttat aactttcttg
     5281 ctttttctag accttccttg ttcaagagtc tttatgtatg tgtctctttc atttaaagcc
     5341 gttggtttta tttatgtatg cagagcttta tgctcagttt gtaacctata ggtcttactt
     5401 ggattgtaag ccaagcaata agacaacatc aaataaaagg ggatttggtt ttctggggtt
     5461 aatgttgttt gtggttctgt aatgataggt ttgaaacaaa gtaatttgtc ttttataaaa
     5521 gttttatagt ttcatttctc atgttagtac tttattttgt cggaaatcca gtttaactaa
     5581 gcatcaagtg ttctgtccac gagtgtcctt tgccatgcag cgctgcaaga attcaagctt
     5641 ggagTGGTTG TCGACGAGTC AGTAATAAAC GGCGTCAAAG TGGTTGCAGC CGGCACACAC
     5701 GAGTCGTGTT TATCAACTCA AAGCACAAAT ACTTTTCCTC AACCTAAAAA TAAGGCAATT
     5761 AGCCAAAAAC AACTTTGCGT GTAAACAACG CTCAATACAC GTGTCATTTT ATTATTAGCT
     5821 ATTGCTTCAC CGCCTTAGCT TTCTCGTGAC CTAGTCGTCC TCGTCTTTTC TTCTTCTTCT
     5881 TCTATAAAAC AATACCCAAA GAGCTCTTCT TCTTCACAAT TCAGATTTCA ATTTCTCAAA
     5941 ATCTTAAAAA CTTTCTCTCA ATTCTCTCTA CCGTGATCAA GGTAAATTTC TGTGTTCCTT
     6001 ATTCTCTCAA AATCTTCGAT TTTGTTTTCG TTCGATCCCA ATTTCGTATA TGTTCTTTGG
     6061 TTTAGATTCT GTTAATCTTA GATCGAAcAC GATTTTCTGG GTTTGATCGT TAGATATCAT
     6121 CTTAATTCTC GATTAGGGTT TCATAGATAT CATCCGATTT GTTCAAATAA TTTGAGTTTT
     6181 GTCGAATAAT TACTCTTCGA TTTGTGATTT CTATCTAGAT CTGGTGTTAG TTTCTAGTTT
     6241 GTGCGATCGA ATTTGTCGAT TAATCTGAGT TTTTCTGATT AACAGCAAGT TTGTACAAAA
     6301 AAGCAGGCTC TTCaatgcca aagaagaaga ggaaagtcgg aagtggtagt ggtagtggaa
     6361 gcggtagtgg cagtatggtg agcaagggcg aggagctgtt caccggggtg gtgcccatcc
     6421 tggtcgagct ggacggcgac gtaaacggcc acaagttcag cgtgtccggc gagggcgagg
     6481 gcgatgccac ctacggcaag ctgaccctga agttcatctg caccaccggc aagctgcccg
     6541 tgccctggcc caccctcgtg accaccctgt cctggggcgt gcagtgcttc gcccgctacc
     6601 ccgaccacat gaagcagcac gacttcttca agtccgccat gcccgaaggc tacgtccagg
     6661 agcgcaccat cttcttcaag gacgacggca actacaagac ccgcgccgag gtgaagttcg
     6721 agggcgacac cctggtgaac cgcatcgagc tgaagggcat cgacttcaag gaggacggca
     6781 acatcctggg gcacaagctg gagtacaact acatcagcga caacgtctat atcaccgccg
     6841 acaagcagaa gaacggcatc aaggccaact tcaagatccg ccacaacatc gaggacggcg
     6901 gcgtgcagct cgccgaccac taccagcaga acacccccat cggcgacggc cccgtgctgc
     6961 tgcccgacaa ccactacctg agcacccagt ccaagctgag caaagacccc aacgagaagc
     7021 gcgatcacat ggtcctgctg gagttcgtga ccgccgccgg gatcactctc ggcatggacg
     7081 agctgtacaa gtaaGCTTGC TCTCAAGATC AAAGGCTTAA AAAGCTGGGG TTTTATGAAT
     7141 GGGATCAAAG TTTCTTTTTT TCTTTTATAT TTGCTTCTCC ATTTGTTTGT TTCATTTCCC
     7201 TTTTTGTTTT CGTTTCTATG ATGCACTTGT GTGTGACAAA CTCTCTGGGT TTTTACTTAC
     7261 GTCTGCGTTT CAAAAAAAAA AACCGCTTTC GTTTTGCGTT TTAGTCCCAT TGTTTTGTAG
     7321 CTCTGAGTGA TCGAATTGAT GCCTCTTTAT TCCTTTTGTT CCCTATAATT TCTTTCAAAA
     7381 CTCAGAAGAA AAACCTTGAA ACTCTTTGCA ATGTTAATAT AAGTATTGTA TAAGATTTTT
     7441 ATTGATTTGG TTATTAGTCT TACTTTTGCT ACCTCCATCT TCACTTGGAA CTGATATTCT
     7501 GAATAGTTAA AGCGTTACAT GTGTTCCATT CACAAATGAA CTTAAACTAG CACAAAGTCA
     7561 GATATTTTAA GATCGCACCA TTTcgctact aGAATTCGAG CTCGGAGGGT ACCGACAAAA
     7621 TTTAGAACGA ACTTAATTAT GATCTCAAAT ACATTGATAC ATATCTCATC TAGATCTAGG
     7681 TTATCATTAT GTAAGAAAGT TTTGACGAAT ATGGCACGAC AAAATGGCTA GACTCGATGT
     7741 AATTGGTATC TCAACTCAAC ATTATACTTA TACCAAACAT TAGTTAGACA AAATTTAAAC
     7801 AACTATTTTT TATGTATGCA AGAGTCAGCA TATGTATAAT TGATTCAGAA TCGTTTTGAC
     7861 GAGTTCGGAT GTAGTAGTAG CCATTATTTA ATGTACATAC TAATCGTGAA TAGTGAATAT
     7921 GATGAAACAT TGTATCTTAT TGTATAAATA TCCATAAACA CATCATGAAA GACACTTTCT
     7981 TTCACGGTCT GAATTAATTA TGATACAATT CTAATAGAAA ACGAATTAAA TTACGTTGAA
     8041 TTGTATGAAA TCTAATTGAA CAAGCCAACC ACGACGACGA CTAACGTTGC CTGGATTGAC
     8101 TCGGTTTAAG TTAACCACTA AAAAAACGGA GCTGTCATGT AACACGCGGA TCGAGCAGGT
     8161 CACAGTCATG AAGCCATCAA AGCAAAAGAA CTAATCCAAG GGCTGAGATG ATTAATTAGT
     8221 TTAAAAATTA GTTAACACGA GGGAAAAGGC TGTCTGACAG CCAGGTCACG TTATCTTTAC
     8281 CTGTGGTCGA AATGATTCGT GTCTGTCGAT TTTAATTATT TTTTTGAAAG GCCGAAAATA
     8341 AAGTTGTAAG AGATAAACCC GCCTATATAA ATTCATATAT TTTCCTCTCC GCTTTGAATT
     8401 GTCTCGTTGT CCTCCTCACT TTCATCAGCC GTTTTGAATC TCCGGCGACT TGACAGAGAA
     8461 GAACAAGGAA GAAGATTAAG AGAGAAAGTA AGAGATAATC CAGGAGATTC ATTCTCCGTT
     8521 TTGAATCTTC CTCAATCTCA TCTTCTTCCG CTCTTTCTTT CCAAGGTAAT AGGAACTTTC
     8581 TGGATCTACT TTATTTGCTG GATCTCGATC TTGTTTTCTC AATTTCCTTG AGATCTGGAA
     8641 TTCGTTTAAT TTGGATCTGT GAACCTCCAC TAAATCTTTT GGTTTTACTA GAATCGATCT
     8701 AAGTTGACCG ATCAGTTAGC TCGATTATAG CTACCAGAAT TTGGCTTGAC CTTGATGGAG
     8761 AGATCCATGT TCATGTTACC TGGGAAATGA TTTGTATATG TGAATTGAAA TCTGAACTGT
     8821 TGAAGTTAGA TTGAATCTGA ACACTGTCAA TGTTAGATTG AATCTGAACA CTGTTTAAGG
     8881 TTAGATGAAG TTTGTGTATA GATTCTTCGA AACTTTAGGA TTTGTAGTGT CGTACGTTGA
     8941 ACAGAAAGCT ATTTCTGATT CAATCAGGGT TTATTTGACT GTATTGAACT CTTTTTGTGT
     9001 GTTTGCAGCT CATAAAAAAT GGCTGAGGCT GATGATATTC AACCAATCGT GTGTGACCTC
     9061 GAGATGAAGG ATAACACCGT GCCACTGAAA TTGATTGCCC TGTTAGCGAA CGGTGAATTT
     9121 CACTCTGGCG AGCAGTTGGG TGAAACGCTG GGAATGAGCC GGGCGGCTAT TAATAAACAC
     9181 ATTCAGACAC TGCGTGACTG GGGCGTTGAT GTCTTTACCG TTCCGGGTAA AGGATACAGC
     9241 CTGCCTGAGC CTATCCAGTT ACTTAATGCT AAACAGATAT TGGGTCAGCT GGATGGCGGT
     9301 AGTGTAGCCG TGCTGCCAGT GATTGACTCC ACGAATCAGT ACCTTCTTGA TCGTATCGGA
     9361 GAGCTTAAAT CGGGCGATGC TTGCATTGCA GAATACCAGC AGGCTGGCCG TGGTCGCCGG
     9421 GGTCGGAAAT GGTTTTCGCC TTTTGGCGCA AACTTATATT TGTCGATGTT CTGGCGTCTG
     9481 GAACAAGGCC CGGCGGCGGC GATTGGTTTA AGTCTGGTTA TCGGTATCGT GATGGCGGAA
     9541 GTATTACGCA AGCTGGGTGC AGATAAAGTT CGTGTTAAAT GGCCTAATGA CCTCTATCTG
     9601 CAGGATCGCA AGCTGGCAGG CATTCTGGTG GAGCTGACTG GCAAAACTGG CGATGCGGCG
     9661 CAAATAGTCA TTGGAGCCGG GATCAACATG GCAATGCGCC GTGTTGAAGA GAGTGTCGTT
     9721 AATCAGGGGT GGATCACGCT GCAGGAAGCG GGGATCAATC TCGATCGTAA TACGTTGGCG
     9781 GCCATGCTAA TACGTGAATT ACGTGCTGCG TTGGAACTCT TCGAACAAGA AGGATTGGCA
     9841 CCTTATCTGT CGCGCTGGGA AAAGCTGGAT AATTTTATTA ATCGCCCAGT GAAACTTATC
     9901 ATTGGTGATA AAGAAATATT TGGCATTTCA CGCGGAATAG ACAAACAGGG GGCTTTATTA
     9961 CTTGAGCAGG ATGGAATAAT AAAACCCTGG ATGGGCGGTG AAATATCCCT GCGTAGTGCA
    10021 GAAAAATAAG CTTTCTCCAT AATAATGTGT GAGTAGTTCC CAGATAAGGG AATTAGGGTT
    10081 CCTATAGGGT TTCGCTCATG TGTTGAGCAT ATAAGAAACC CTTAGTATGT ATTTGTATTT
    10141 GTAAAATACT TCTATCAATA AAATTTCTAA TTCCTAAAAC CAAAATCCAG TACTAAAATC
    10201 CAGATCCCCG TCGACCGATA TCCGAATTCC GCTTTACgag gatgcacatg tgaccgaggg
    10261 acacgaagtg atccgtttaa actatcagtg tttgacagga tatattggcg ggtaaaccta
    10321 agagaaaaga gcgtttatta gaataatcgg atatttaaaa gggcgtgaaa aggtttatcc
    10381 gttcgtccat ttgtatgtgc cagccgcctt tgcgacgctc accgggctgg ttgccctcgc
    10441 cgctgggctg gcggccgtct atggccctgc aaacgcgcca gaaacgccgt cgaagccgtg
    10501 tgcgagacac cgcggccgcc ggcgttgtgg atacctcgcg gaaaacttgg ccctcactga
    10561 cagatgaggg gcggacgttg acacttgagg ggccgactca cccggcgcgg cgttgacaga
    10621 tgaggggcag gctcgatttc ggccggcgac gtggagctgg ccagcctcgc aaatcggcga
    10681 aaacgcctga ttttacgcga gtttcccaca gatgatgtgg acaagcctgg ggataagtgc
    10741 cctgcggtat tgacacttga ggggcgcgac tactgacaga tgaggggcgc gatccttgac
    10801 acttgagggg cagagtgctg acagatgagg ggcgcaccta ttgacatttg aggggctgtc
    10861 cacaggcaga aaatccagca tttgcaaggg tttccgcccg tttttcggcc accgctaacc
    10921 tgtcttttaa cctgctttta aaccaatatt tataaacctt gtttttaacc agggctgcgc
    10981 cctgtgcgcg tgaccgcgca cgccgaaggg gggtgccccc ccttctcgaa ccctcccggc
    11041 ccgctaacgc gggcctccca tccccccagg ggctgcgccc ctcggccgcg aacggcctca
    11101 ccccaaaaat ggcagcgctg gccaattccc gagtgcgcgg aacccctatt tgtttatttt
    11161 tctaaataca ttcaaatatg tatccgctca tgagacaata accctgataa atgcttcaat
    11221 aatattgaaa aaggaagagt atggctaaaa tgagaatatc accggaattg aaaaaactga
    11281 tcgaaaaata ccgctgcgta aaagatacgg aaggaatgtc tcctgctaag gtatataagc
    11341 tggtgggaga aaatgaaaac ctatatttaa aaatgacgga cagccggtat aaagggacca
    11401 cctatgatgt ggaacgggaa aaggacatga tgctatggct ggaaggaaag ctgcctgttc
    11461 caaaggtcct gcactttgaa cggcatgatg gctggagcaa tctgctcatg agtgaggccg
    11521 atggcgtcct ttgctcggaa gagtatgaag atgaacaaag ccctgaaaag attatcgagc
    11581 tgtatgcgga gtgcatcagg ctctttcact ccatcgacat atcggattgt ccctatacga
    11641 atagcttaga cagccgctta gccgaattgg attacttact gaataacgat ctggccgatg
    11701 tggattgcga aaactgggaa gaggacactc catttaaaga tccgcgcgag ctgtatgatt
    11761 ttttaaagac ggaaaagccc gaagaggaac ttgtcttttc ccacggcgac ctgggagaca
    11821 gcaacatctt tgtgaaagat ggcaaagtaa gtggctttat tgatcttggg agaagcggca
    11881 gggcggacaa gtggtatgac attgccttct gcgtccggtc gctcagggag gatatcgggg
    11941 aagaacagta tgtcgagcta ttttttgact tactggggat caagcctgat tgggagaaaa
    12001 taaaatatta tattttactg gatgaattgt tttagctgtc agaccaagtt tactcatata
    12061 tactttagat tgatttaaaa cttcattttt aatttaaaag gatctaggtg aagatccttt
    12121 ttgataatct catgaccaaa atcccttaac gtgagttttc gttccactga gcgtcagacc
    12181 ccgtagaaaa gatcaaagga tcttcttgag atcctttttt tctgcgcgta atctgctgct
    12241 tgcaaacaaa aaaaccaccg ctaccagcgg tggtttgttt gccggatcaa gagctaccaa
    12301 ctctttttcc gaaggtaact ggcttcagca gagcgcagat accaaatact gtccttctag
    12361 tgtagccgta gttaggccac cacttcaaga actctgtagc accgcc
//
