# Supplementary material for: Building a pipeline to identify and engineer constitutive and repressible promoters
Source: Quant Plant Biol. 2023 Oct 19;4:e12. doi: 10.1017/qpb.2023.10 (PMC10600573; doi:10.1017/qpb.2023.10)
Supplement: Yang and Nemhauser supplementary material 6 — Yang and Nemhauser supplementary material [file S2632882823000103sup006.zip › Genebank/Level2/YFP/pagm4673-pat1g54390nls-yfp-ubq10nls-mturq-basta.gb]

LOCUS       pAGM4673-pAT1G54390:NL 11027 bp ds-DNA     circular     09-OCT-2022
DEFINITION  .
FEATURES             Location/Qualifiers
     rep_origin      388..388
                     /label="ORI"
                     /ApEinfo_revcolor="#9eafd2"
                     /ApEinfo_fwdcolor="#9eafd2"
     CDS             724..1872
                     /label="RK2 TrfA"
                     /ApEinfo_revcolor="#9eafd2"
                     /ApEinfo_fwdcolor="#9eafd2"
     misc_feature    complement(1949..2099)
                     /label="LB"
                     /ApEinfo_revcolor="#ffef86"
                     /ApEinfo_fwdcolor="#ffef86"
     misc_feature    2111..2114
                     /label="tgcc"
                     /ApEinfo_revcolor="#b4abac"
                     /ApEinfo_fwdcolor="#b4abac"
     misc_feature    2127..2130
                     /label="TGCC"
                     /ApEinfo_revcolor="#85dae9"
                     /ApEinfo_fwdcolor="#85dae9"
     misc_feature    2127..4245
                     /label="YFP"
                     /ApEinfo_revcolor="#84b0dc"
                     /ApEinfo_fwdcolor="#84b0dc"
     misc_feature    2143..2146
                     /label="GGAG"
                     /ApEinfo_revcolor="#b4abac"
                     /ApEinfo_fwdcolor="#b4abac"
     misc_feature    complement(2147..2165)
                     /label="GATA"
                     /ApEinfo_revcolor="#9eafd2"
                     /ApEinfo_fwdcolor="#9eafd2"
     misc_feature    2147..2693
                     /label="AT1G54390 Promoter"
                     /ApEinfo_revcolor="#f58a5e"
                     /ApEinfo_fwdcolor="#f58a5e"
     misc_feature    2148..2162
                     /label="GATA"
                     /ApEinfo_revcolor="#b1ff67"
                     /ApEinfo_fwdcolor="#b1ff67"
     misc_feature    complement(2149..2163)
                     /label="GATA"
                     /ApEinfo_revcolor="#f58a5e"
                     /ApEinfo_fwdcolor="#f58a5e"
     misc_feature    2150..2164
                     /label="HD-ZIP"
                     /ApEinfo_revcolor="#f8d3a9"
                     /ApEinfo_fwdcolor="#f8d3a9"
     misc_feature    complement(2150..2164)
                     /label="HD-ZIP"
                     /ApEinfo_revcolor="#c7b0e3"
                     /ApEinfo_fwdcolor="#c7b0e3"
     misc_feature    complement(2156..2162)
                     /label="MIKC_MADS"
                     /ApEinfo_revcolor="#75c6a9"
                     /ApEinfo_fwdcolor="#75c6a9"
     misc_feature    complement(2196..2210)
                     /label="B3"
                     /ApEinfo_revcolor="#9eafd2"
                     /ApEinfo_fwdcolor="#9eafd2"
     misc_feature    2197..2211
                     /label="B3"
                     /ApEinfo_revcolor="#d6b295"
                     /ApEinfo_fwdcolor="#d6b295"
     misc_feature    2199..2206
                     /label="B3"
                     /ApEinfo_revcolor="#faac61"
                     /ApEinfo_fwdcolor="#faac61"
     misc_feature    2199..2207
                     /label="B3"
                     /ApEinfo_revcolor="#b4abac"
                     /ApEinfo_fwdcolor="#b4abac"
     misc_feature    complement(2200..2208)
                     /label="B3"
                     /ApEinfo_revcolor="#b7e6d7"
                     /ApEinfo_fwdcolor="#b7e6d7"
     misc_feature    complement(2201..2208)
                     /label="B3"
                     /ApEinfo_revcolor="#d59687"
                     /ApEinfo_fwdcolor="#d59687"
     misc_feature    complement(2212..2226)
                     /label="HSF"
                     /ApEinfo_revcolor="#d59687"
                     /ApEinfo_fwdcolor="#d59687"
     misc_feature    2240..2257
                     /label="Trihelix"
                     /ApEinfo_revcolor="#b1ff67"
                     /ApEinfo_fwdcolor="#b1ff67"
     misc_feature    complement(2256..2265)
                     /label="ARR-B"
                     /ApEinfo_revcolor="#ffef86"
                     /ApEinfo_fwdcolor="#ffef86"
     misc_feature    2278..2292
                     /label="C2H2"
                     /ApEinfo_revcolor="#f8d3a9"
                     /ApEinfo_fwdcolor="#f8d3a9"
     misc_feature    2303..2313
                     /label="MYB"
                     /ApEinfo_revcolor="#d6b295"
                     /ApEinfo_fwdcolor="#d6b295"
     misc_feature    2334..2348
                     /label="B3"
                     /ApEinfo_revcolor="#b7e6d7"
                     /ApEinfo_fwdcolor="#b7e6d7"
     misc_feature    complement(2335..2346)
                     /label="bHLH"
                     /ApEinfo_revcolor="#c7b0e3"
                     /ApEinfo_fwdcolor="#c7b0e3"
     misc_feature    complement(2335..2349)
                     /label="bHLH"
                     /ApEinfo_revcolor="#c6c9d1"
                     /ApEinfo_fwdcolor="#c6c9d1"
     misc_feature    2336..2343
                     /label="bHLH"
                     /ApEinfo_revcolor="#d59687"
                     /ApEinfo_fwdcolor="#d59687"
     misc_feature    complement(2336..2345)
                     /label="bHLH"
                     /ApEinfo_revcolor="#b1ff67"
                     /ApEinfo_fwdcolor="#b1ff67"
     misc_feature    2358..2370
                     /label="TCP"
                     /ApEinfo_revcolor="#f58a5e"
                     /ApEinfo_fwdcolor="#f58a5e"
     misc_feature    2359..2372
                     /label="TCP"
                     /ApEinfo_revcolor="#ff9ccd"
                     /ApEinfo_fwdcolor="#ff9ccd"
     misc_feature    complement(2360..2367)
                     /label="TCP"
                     /ApEinfo_revcolor="#ff9ccd"
                     /ApEinfo_fwdcolor="#ff9ccd"
     misc_feature    complement(2360..2369)
                     /label="TCP"
                     /ApEinfo_revcolor="#75c6a9"
                     /ApEinfo_fwdcolor="#75c6a9"
     misc_feature    complement(2360..2380)
                     /label="TCP"
                     /ApEinfo_revcolor="#c7b0e3"
                     /ApEinfo_fwdcolor="#c7b0e3"
     misc_feature    2362..2376
                     /label="G2-like"
                     /ApEinfo_revcolor="#ffef86"
                     /ApEinfo_fwdcolor="#ffef86"
     misc_feature    2364..2378
                     /label="G2-like"
                     /ApEinfo_revcolor="#ff9ccd"
                     /ApEinfo_fwdcolor="#ff9ccd"
     misc_feature    2365..2379
                     /label="G2-like"
                     /ApEinfo_revcolor="#84b0dc"
                     /ApEinfo_fwdcolor="#84b0dc"
     misc_feature    complement(2366..2379)
                     /label="G2-like"
                     /ApEinfo_revcolor="#d6b295"
                     /ApEinfo_fwdcolor="#d6b295"
     misc_feature    complement(2367..2379)
                     /label="G2-like"
                     /ApEinfo_revcolor="#b7e6d7"
                     /ApEinfo_fwdcolor="#b7e6d7"
     misc_feature    complement(2367..2380)
                     /label="G2-like"
                     /ApEinfo_revcolor="#f58a5e"
                     /ApEinfo_fwdcolor="#f58a5e"
     misc_feature    2367..2395
                     /label="Dof"
                     /ApEinfo_revcolor="#f58a5e"
                     /ApEinfo_fwdcolor="#f58a5e"
     misc_feature    complement(2369..2379)
                     /label="G2-like"
                     /ApEinfo_revcolor="#b7e6d7"
                     /ApEinfo_fwdcolor="#b7e6d7"
     misc_feature    2369..2395
                     /label="Dof"
                     /ApEinfo_revcolor="#b4abac"
                     /ApEinfo_fwdcolor="#b4abac"
     misc_feature    2369..2396
                     /label="Dof"
                     /ApEinfo_revcolor="#d59687"
                     /ApEinfo_fwdcolor="#d59687"
     misc_feature    2371..2391
                     /label="Dof"
                     /ApEinfo_revcolor="#ffef86"
                     /ApEinfo_fwdcolor="#ffef86"
     misc_feature    complement(2372..2391)
                     /label="AP2"
                     /ApEinfo_revcolor="#c6c9d1"
                     /ApEinfo_fwdcolor="#c6c9d1"
     misc_feature    2374..2394
                     /label="MIKC_MADS"
                     /ApEinfo_revcolor="#faac61"
                     /ApEinfo_fwdcolor="#faac61"
     misc_feature    complement(2374..2394)
                     /label="Dof"
                     /ApEinfo_revcolor="#9eafd2"
                     /ApEinfo_fwdcolor="#9eafd2"
     misc_feature    complement(2375..2393)
                     /label="Dof"
                     /ApEinfo_revcolor="#f8d3a9"
                     /ApEinfo_fwdcolor="#f8d3a9"
     misc_feature    complement(2377..2396)
                     /label="AP2"
                     /ApEinfo_revcolor="#c7b0e3"
                     /ApEinfo_fwdcolor="#c7b0e3"
     misc_feature    complement(2377..2397)
                     /label="Dof"
                     /ApEinfo_revcolor="#f8d3a9"
                     /ApEinfo_fwdcolor="#f8d3a9"
     misc_feature    2377..2403
                     /label="Dof"
                     /ApEinfo_revcolor="#b1ff67"
                     /ApEinfo_fwdcolor="#b1ff67"
     misc_feature    complement(2383..2398)
                     /label="Trihelix"
                     /ApEinfo_revcolor="#ff9ccd"
                     /ApEinfo_fwdcolor="#ff9ccd"
     misc_feature    2384..2411
                     /label="Dof"
                     /ApEinfo_revcolor="#85dae9"
                     /ApEinfo_fwdcolor="#85dae9"
     misc_feature    complement(2389..2398)
                     /label="Trihelix"
                     /ApEinfo_revcolor="#85dae9"
                     /ApEinfo_fwdcolor="#85dae9"
     misc_feature    complement(2409..2417)
                     /label="NAC"
                     /ApEinfo_revcolor="#faac61"
                     /ApEinfo_fwdcolor="#faac61"
     misc_feature    complement(2440..2450)
                     /label="HD-ZIP"
                     /ApEinfo_revcolor="#9eafd2"
                     /ApEinfo_fwdcolor="#9eafd2"
     misc_feature    2496..2514
                     /label="WRKY"
                     /ApEinfo_revcolor="#75c6a9"
                     /ApEinfo_fwdcolor="#75c6a9"
     misc_feature    complement(2502..2512)
                     /label="WRKY"
                     /ApEinfo_revcolor="#84b0dc"
                     /ApEinfo_fwdcolor="#84b0dc"
     misc_feature    2556..2576
                     /label="E2F/DP"
                     /ApEinfo_revcolor="#85dae9"
                     /ApEinfo_fwdcolor="#85dae9"
     misc_feature    complement(2557..2571)
                     /label="B3"
                     /ApEinfo_revcolor="#b4abac"
                     /ApEinfo_fwdcolor="#b4abac"
     misc_feature    complement(2563..2582)
                     /label="E2F/DP"
                     /ApEinfo_revcolor="#75c6a9"
                     /ApEinfo_fwdcolor="#75c6a9"
     misc_feature    complement(2563..2583)
                     /label="B3"
                     /ApEinfo_revcolor="#faac61"
                     /ApEinfo_fwdcolor="#faac61"
     misc_feature    2609..2620
                     /label="NAC"
                     /ApEinfo_revcolor="#c6c9d1"
                     /ApEinfo_fwdcolor="#c6c9d1"
     misc_feature    2676..2686
                     /label="BES1"
                     /ApEinfo_revcolor="#84b0dc"
                     /ApEinfo_fwdcolor="#84b0dc"
     misc_feature    2694..2774
                     /label="AT1G54390 5'UTR"
                     /ApEinfo_revcolor="#ff9ccd"
                     /ApEinfo_fwdcolor="#ff9ccd"
     misc_feature    2775..2778
                     /label="AATG"
                     /ApEinfo_revcolor="#ffef86"
                     /ApEinfo_fwdcolor="#ffef86"
     misc_feature    2779..2799
                     /label="SV40NLS"
                     /ApEinfo_revcolor="#7ea7d8"
                     /ApEinfo_fwdcolor="#7ea7d8"
     CDS             2779..2835
                     /label="Translation 2779-2835"
     misc_feature    2800..2835
                     /label="GS12b"
                     /ApEinfo_revcolor="#7ea7d8"
                     /ApEinfo_fwdcolor="#7ea7d8"
     primer          2806..2854
                     /label="NLS_YFP_F2"
                     /note="sequence: ggtagtggtagtggaagcggtagtggcagtATGGTGAGCAAGGGCGAGG"
                     /ApEinfo_revcolor="#d6b295"
                     /ApEinfo_fwdcolor="#d6b295"
     primer          2806..2859
                     /label="NLS_YFP_F"
                     /note="sequence: ggtagtggtagtggaagcggtagtggcagtATGGTGAGCAAGGGCGAGGaGCTg"
                     /ApEinfo_revcolor="#ff9ccd"
                     /ApEinfo_fwdcolor="#ff9ccd"
     CDS             2836..3555
                     /label="YFP (Aequorea victoria)"
                     /ApEinfo_revcolor="#d59687"
                     /ApEinfo_fwdcolor="#d59687"
     CDS             2836..3555
                     /label="Translation 2836-3555"
     misc_feature    3556..3559
                     /label="GCTT 4bp overhang"
                     /ApEinfo_revcolor="#85dae9"
                     /ApEinfo_fwdcolor="#85dae9"
     misc_feature    3560..3991
                     /label="AT1G54390 3'UTR"
                     /ApEinfo_revcolor="#f58a5e"
                     /ApEinfo_fwdcolor="#f58a5e"
     misc_feature    3992..4241
                     /label="AT1G54390 Terminator"
                     /ApEinfo_revcolor="#84b0dc"
                     /ApEinfo_fwdcolor="#84b0dc"
     misc_feature    4242..4245
                     /label="CGCT"
                     /ApEinfo_revcolor="#85dae9"
                     /ApEinfo_fwdcolor="#85dae9"
     misc_feature    4250..6212
                     /label="mTURQ"
                     /ApEinfo_revcolor="#ff9ccd"
                     /ApEinfo_fwdcolor="#ff9ccd"
     misc_feature    complement(4262..4265)
                     /label="CTCC"
                     /ApEinfo_revcolor="#84b0dc"
                     /ApEinfo_fwdcolor="#84b0dc"
     misc_feature    4266..4906
                     /label="PUBQ10"
                     /ApEinfo_revcolor="#84b0dc"
                     /ApEinfo_fwdcolor="#84b0dc"
     primer          complement(4319..4343)
                     /label="UBQ10_Front_R"
                     /note="sequence: TTTGAGTTGATAAACACGACTCGTG"
                     /ApEinfo_revcolor="#ffef86"
                     /ApEinfo_fwdcolor="#ffef86"
     misc_feature    4706..4711
                     /label="BpiI-mut"
                     /ApEinfo_revcolor="#c7b0e3"
                     /ApEinfo_fwdcolor="#c7b0e3"
     misc_feature    4907..4934
                     /label="Additional frag from Jen Brophy"
                     /ApEinfo_revcolor="#b4abac"
                     /ApEinfo_fwdcolor="#b4abac"
     misc_feature    4935..4938
                     /label="AATG"
                     /ApEinfo_revcolor="#ffef86"
                     /ApEinfo_fwdcolor="#ffef86"
     misc_feature    4939..4959
                     /label="SV40NLS"
                     /ApEinfo_revcolor="#7ea7d8"
                     /ApEinfo_fwdcolor="#7ea7d8"
     CDS             4939..4995
                     /label="Translation 4939-4995"
     misc_feature    4960..4995
                     /label="GS12b"
                     /ApEinfo_revcolor="#7ea7d8"
                     /ApEinfo_fwdcolor="#7ea7d8"
     misc_feature    4996..5712
                     /label="mTURQ(FromArjun)"
                     /ApEinfo_revcolor="#85dae9"
                     /ApEinfo_fwdcolor="#85dae9"
     CDS             4996..5712
                     /label="Translation 4996-5712"
     misc_feature    5713..5715
                     /label="STOP"
                     /ApEinfo_revcolor="#faac61"
                     /ApEinfo_fwdcolor="#faac61"
     CDS             5713..5715
                     /label="Translation 5713-5715"
     misc_feature    5716..5719
                     /label="GCTT"
                     /ApEinfo_revcolor="#ff9ccd"
                     /ApEinfo_fwdcolor="#ff9ccd"
     misc_feature    5720..6204
                     /label="ATact2 terminTOR"
                     /ApEinfo_revcolor="#ff9ccd"
                     /ApEinfo_fwdcolor="#ff9ccd"
     misc_feature    complement(6205..6208)
                     /label="AGCG"
                     /ApEinfo_revcolor="#85dae9"
                     /ApEinfo_fwdcolor="#85dae9"
     misc_feature    6229..6946
                     /label="AtACT2 promoter"
                     /ApEinfo_revcolor="#9eafd2"
                     /ApEinfo_fwdcolor="#9eafd2"
     misc_feature    6229..8850
                     /label="Basta"
                     /ApEinfo_revcolor="#faac61"
                     /ApEinfo_fwdcolor="#faac61"
     primer          complement(6325..6349)
                     /label="pAct2_Front_R"
                     /note="sequence: GCCATTTTGTCGTGCCATATTCGTC"
                     /ApEinfo_revcolor="#f8d3a9"
                     /ApEinfo_fwdcolor="#f8d3a9"
     misc_feature    6947..6947
                     /label="start of transcription"
                     /ApEinfo_revcolor="#c6c9d1"
                     /ApEinfo_fwdcolor="#c6c9d1"
     misc_feature    6947..7186
                     /label="AtAct2 5' UTR"
                     /ApEinfo_revcolor="#75c6a9"
                     /ApEinfo_fwdcolor="#75c6a9"
     misc_feature    7187..7629
                     /label="AtAct2 intron 1"
                     /ApEinfo_revcolor="#75c6a9"
                     /ApEinfo_fwdcolor="#75c6a9"
     misc_feature    7630..7639
                     /label="AtAct2 5' UTR"
                     /ApEinfo_revcolor="#d59687"
                     /ApEinfo_fwdcolor="#d59687"
     CDS             7640..8650
                     /label="BirA (E. coli)"
                     /ApEinfo_revcolor="#f58a5e"
                     /ApEinfo_fwdcolor="#f58a5e"
     CDS             8652..8850
                     /label="CaMV 35s terminator"
                     /ApEinfo_revcolor="#b7e6d7"
                     /ApEinfo_fwdcolor="#b7e6d7"
     misc_feature    8851..8878
                     /label="SENSE_PRM"
                     /ApEinfo_revcolor="#ffef86"
                     /ApEinfo_fwdcolor="#ffef86"
     misc_feature    8859..8878
                     /label="EL4"
                     /ApEinfo_revcolor="#ffef86"
                     /ApEinfo_fwdcolor="#ffef86"
     misc_feature    8879..8882
                     /label="ggga"
                     /ApEinfo_revcolor="#faac61"
                     /ApEinfo_fwdcolor="#faac61"
     misc_feature    complement(8896..9023)
                     /label="RB"
                     /ApEinfo_revcolor="#f58a5e"
                     /ApEinfo_fwdcolor="#f58a5e"
     rep_origin      9043..9660
                     /label="oriV"
                     /ApEinfo_revcolor="#d59687"
                     /ApEinfo_fwdcolor="#d59687"
     CDS             9862..10653
                     /label="NPTII"
                     /ApEinfo_revcolor="#b4abac"
                     /ApEinfo_fwdcolor="#b4abac"
     misc_feature    complement(10661..423)
                     /label="pUC ori"
                     /ApEinfo_revcolor="#75c6a9"
                     /ApEinfo_fwdcolor="#75c6a9"
ORIGIN
        1 tacatacctc gctctgctaa tcctgttacc agtggctgct gccagtggcg ataagtcgtg
       61 tcttaccggg ttggactcaa gacgatagtt accggataag gcgcagcggt cgggctgaac
      121 ggggggttcg tgcacacagc ccagcttgga gcgaacgacc tacaccgaac tgagatacct
      181 acagcgtgag ctatgagaaa gcgccacgct tcccgaaggg agaaaggcgg acaggtatcc
      241 ggtaagcggc agggtcggaa caggagagcg cacgagggag cttccagggg gaaacgcctg
      301 gtatctttat agtcctgtcg ggtttcgcca cctctgactt gagcgtcgat ttttgtgatg
      361 ctcgtcaggg gggcggagcc tatggaaaaa cgccagcaac gcggcctttt tacggttcct
      421 ggcagatcct agatgtggcg caacgatgcc ggcgacaagc aggagcgcac cgacttcttc
      481 cgcatcaagt gttttggctc tcaggccgag gcccacggca agtatttggg caaggggtcg
      541 ctggtattcg tgcagggcaa gattcggaat accaagtacg agaaggacgg ccagacggtc
      601 tacgggaccg acttcattgc cgataaggtg gattatctgg acaccaaggc accaggcggg
      661 tcaaatcagg aataagggca cattgccccg gcgtgagtcg gggcaatccc gcaaggaggg
      721 tgaatgaatc ggacgtttga ccggaaggca tacaggcaag aactgatcga cgcggggttt
      781 tccgccgagg atgccgaaac catcgcaagc cgcaccgtca tgcgtgcgcc ccgcgaaacc
      841 ttccagtccg tcggctcgat ggtccagcaa gctacggcca agatcgagcg cgacagcgtg
      901 caactggctc cccctgccct gcccgcgcca tcggccgccg tggagcgttc gcgtcgtctt
      961 gaacaggagg cggcaggttt ggcgaagtcg atgaccatcg acacgcgagg aactatgacg
     1021 accaagaagc gaaaaaccgc cggcgaggac ctggcaaaac aggtcagcga ggccaagcag
     1081 gccgcgttgc tgaaacacac gaagcagcag atcaaggaaa tgcagctttc cttgttcgat
     1141 attgcgccgt ggccggacac gatgcgagcg atgccaaacg acacggcccg ctctgccctg
     1201 ttcaccacgc gcaacaagaa aatcccgcgc gaggcgctgc aaaacaaggt cattttccac
     1261 gtcaacaagg acgtgaagat cacctacacc ggcgtcgagc tgcgggccga cgatgacgaa
     1321 ctggtgtggc agcaggtgtt ggagtacgcg aagcgcaccc ctatcggcga gccgatcacc
     1381 ttcacgttct acgagctttg ccaggacctg ggctggtcga tcaatggccg gtattacacg
     1441 aaggccgagg aatgcctgtc gcgcctacag gcgacggcga tgggcttcac gtccgaccgc
     1501 gttgggcacc tggaatcggt gtcgctgctg caccgcttcc gcgtcctgga ccgtggcaag
     1561 aaaacgtccc gttgccaggt cctgatcgac gaggaaatcg tcgtgctgtt tgctggcgac
     1621 cactacacga aattcatatg ggagaagtac cgcaagctgt cgccgacggc ccgacggatg
     1681 ttcgactatt tcagctcgca ccgggagccg tacccgctca agctggaaac cttccgcctc
     1741 atgtgcggat cggattccac ccgcgtgaag aagtggcgcg agcaggtcgg cgaagcctgc
     1801 gaagagttgc gaggcagcgg cctggtggaa cacgcctggg tcaatgatga cctggtgcat
     1861 tgcaaacgct agggccttgt ggggtcagtt ccggctgggg gttcagcagc ccctgctcgg
     1921 atctgttgga ccggacagta gtcatggttg atgggctgcc tgtatcgagt ggtgattttg
     1981 tgccgagctg ccggtcgggg agctgttggc tggctggtgg caggatatat tgtggtgtaa
     2041 acaaattgac gcttagacaa cttaataaca cattgcggac gtttttaatg tactggggtt
     2101 gaacactctg tgccgaattc ggatcctgcc gaattcggat ccggagggtg attgtgatga
     2161 tgacccatct aattgcttct atttatataa tttgttctgt gcatgcagtt tcttcttgga
     2221 tctcctatgt actgaatgat tcgtttatta cccttaaaga tttgctttaa aaattaattt
     2281 atttcactct ttcgagttta tatagtttgt tgtatcttgt gaaattggtg tttcatcaca
     2341 tgcacatatc ttcgtctatg tggttccaaa tattcttttg ttctttttat tttaccatgc
     2401 attgctttat tacttacaca taatgacaat tttgctggtc attgattaga acatcgtttt
     2461 aatatcgaat gggatgtcga gttgaatatt ttgacaacgt tcgttggctg ggtcatgaat
     2521 gaagtcagaa taccatttct ttttcattaa acaatgctat ttttttcccg caaaacaatg
     2581 ctattgggct cattttgggc ttaaaatgtt ttgcgtaatc tcaatgtttg tggggctttt
     2641 agtttttagc ccatgtatgg tttgataact ttagtaactc gtgagaaaaa aaaaagcttc
     2701 gttctcaatc ccaattcgaa atcctagctg aagtctatgc tccataatca aatccagttc
     2761 atcagagatc aaagaatgcc aaagaagaag aggaaagtcg gaagtggtag tggtagtgga
     2821 agcggtagtg gcagtATGGT GAGCAAGGGC GAGGaGCTgt TCACCGGGGT GGtGCCCATC
     2881 CTGGTCGAGC TGGACGGCGA CGTAAACGGC CACAAGtTCA GCGTGTCCGG CGAGGGCGAG
     2941 GGCGATGCCA CCTACGGCAA gCTGACCCTG AAGTTCATCT GCACCACCGG CAAGCTGCCC
     3001 GTGCCCTggC CCACCCTCGT GACCACCTTC GGCTACGGCC TGCAGTGCTT CGCCCGCTAC
     3061 CCCGACCACA TGAAGCAGCA CGACTTCTTC AAGTCCGCCA TGCCCGAAGG CTACGTCCAG
     3121 GAGCGCACCA TCTTCTTCAA GGACGACGGC AACTACAAGA CCCGCGCCGA GGTGAAGTTC
     3181 GAGGGCGACA CCCTGGTGAA CCGCATCGAG CTGAAGGGCA TCGACTTCAA GGAGGACGGC
     3241 AACATCCTGG GGCACAAGCT GGAGTACAAC TACAACAGCC ACAACGTCTA TATCATGGCC
     3301 GACAAGCAGA AGAACGGCAT CAAGGTGAAC TTCAAGATCC GCCACAACAT CGAGGACGGC
     3361 AGCGTGCAGC TCGCCGACCA CTACCAGCAG AACACCCCCA TCGGCGACGG CCCCGTGCTG
     3421 CTGCCCGACA ACCACTACCT GAGCTACCAG TCCGCCCTGA GCAAAGACCC CAACGAGAAG
     3481 CGCGATCACA TGGTCCTGCT GGAGTTCGTG ACCGCCGCCG GGATCACTCT CGGCATGGAC
     3541 GAGCTGTACA AGTGAGCTTg ctctcctcct gcaatttcca tgcattctgt agctaatata
     3601 atacgtatgg agatttgcac gtacttatga tattaattct catagGTGCC ACTGGCATCT
     3661 TCTTTGGCAC CTTCCCTTCA TGACCAATGC CACCAAACTC ATCTTTCTTG TTACCCAACA
     3721 TCTAGCAAGT GCAAGTAGaa gcaaacttta gatggagaaa tcatcatgtt ttgtaaacct
     3781 cgggttaatt cgtggagcat atattttgta tatcaattgt atttgggtat tggtgggcat
     3841 tttccgtttt attctactag tatcgatatt tacatctgct tctttctttc ttttttcccc
     3901 tcaaaccatg agcctttgta ttgatcaaat gacatgtaca aaggttttgt tcatcagaag
     3961 gaatttcact aaaataaaaa attgcttgat attttattct tgctgtttat atatgaaaaa
     4021 agagaatcca ttgtgagcag ctggtttgat gtgtctagat cgatagaggg tgtacatata
     4081 tcagtgctag ataagttagt tactccctta gtttgagaag tactacttgt tttgactcta
     4141 ttaaggaata ctgatattat tgtagtttag agaggagaga tgcttcacag aacagaccca
     4201 cttctgcttc agaggcaatg ctgtgtttgg gactagtaaa ccgctgcaag aattcaagct
     4261 tggagTGGTT GTCGACGAGT CAGTAATAAA CGGCGTCAAA GTGGTTGCAG CCGGCACACA
     4321 CGAGTCGTGT TTATCAACTC AAAGCACAAA TACTTTTCCT CAACCTAAAA ATAAGGCAAT
     4381 TAGCCAAAAA CAACTTTGCG TGTAAACAAC GCTCAATACA CGTGTCATTT TATTATTAGC
     4441 TATTGCTTCA CCGCCTTAGC TTTCTCGTGA CCTAGTCGTC CTCGTCTTTT CTTCTTCTTC
     4501 TTCTATAAAA CAATACCCAA AGAGCTCTTC TTCTTCACAA TTCAGATTTC AATTTCTCAA
     4561 AATCTTAAAA ACTTTCTCTC AATTCTCTCT ACCGTGATCA AGGTAAATTT CTGTGTTCCT
     4621 TATTCTCTCA AAATCTTCGA TTTTGTTTTC GTTCGATCCC AATTTCGTAT ATGTTCTTTG
     4681 GTTTAGATTC TGTTAATCTT AGATCGAAcA CGATTTTCTG GGTTTGATCG TTAGATATCA
     4741 TCTTAATTCT CGATTAGGGT TTCATAGATA TCATCCGATT TGTTCAAATA ATTTGAGTTT
     4801 TGTCGAATAA TTACTCTTCG ATTTGTGATT TCTATCTAGA TCTGGTGTTA GTTTCTAGTT
     4861 TGTGCGATCG AATTTGTCGA TTAATCTGAG TTTTTCTGAT TAACAGCAAG TTTGTACAAA
     4921 AAAGCAGGCT CTTCaatgcc aaagaagaag aggaaagtcg gaagtggtag tggtagtgga
     4981 agcggtagtg gcagtatggt gagcaagggc gaggagctgt tcaccggggt ggtgcccatc
     5041 ctggtcgagc tggacggcga cgtaaacggc cacaagttca gcgtgtccgg cgagggcgag
     5101 ggcgatgcca cctacggcaa gctgaccctg aagttcatct gcaccaccgg caagctgccc
     5161 gtgccctggc ccaccctcgt gaccaccctg tcctggggcg tgcagtgctt cgcccgctac
     5221 cccgaccaca tgaagcagca cgacttcttc aagtccgcca tgcccgaagg ctacgtccag
     5281 gagcgcacca tcttcttcaa ggacgacggc aactacaaga cccgcgccga ggtgaagttc
     5341 gagggcgaca ccctggtgaa ccgcatcgag ctgaagggca tcgacttcaa ggaggacggc
     5401 aacatcctgg ggcacaagct ggagtacaac tacatcagcg acaacgtcta tatcaccgcc
     5461 gacaagcaga agaacggcat caaggccaac ttcaagatcc gccacaacat cgaggacggc
     5521 ggcgtgcagc tcgccgacca ctaccagcag aacaccccca tcggcgacgg ccccgtgctg
     5581 ctgcccgaca accactacct gagcacccag tccaagctga gcaaagaccc caacgagaag
     5641 cgcgatcaca tggtcctgct ggagttcgtg accgccgccg ggatcactct cggcatggac
     5701 gagctgtaca agtaaGCTTG CTCTCAAGAT CAAAGGCTTA AAAAGCTGGG GTTTTATGAA
     5761 TGGGATCAAA GTTTCTTTTT TTCTTTTATA TTTGCTTCTC CATTTGTTTG TTTCATTTCC
     5821 CTTTTTGTTT TCGTTTCTAT GATGCACTTG TGTGTGACAA ACTCTCTGGG TTTTTACTTA
     5881 CGTCTGCGTT TCAAAAAAAA AAACCGCTTT CGTTTTGCGT TTTAGTCCCA TTGTTTTGTA
     5941 GCTCTGAGTG ATCGAATTGA TGCCTCTTTA TTCCTTTTGT TCCCTATAAT TTCTTTCAAA
     6001 ACTCAGAAGA AAAACCTTGA AACTCTTTGC AATGTTAATA TAAGTATTGT ATAAGATTTT
     6061 TATTGATTTG GTTATTAGTC TTACTTTTGC TACCTCCATC TTCACTTGGA ACTGATATTC
     6121 TGAATAGTTA AAGCGTTACA TGTGTTCCAT TCACAAATGA ACTTAAACTA GCACAAAGTC
     6181 AGATATTTTA AGATCGCACC ATTTcgctac taGAATTCGA GCTCGGAGGG TACCGACAAA
     6241 ATTTAGAACG AACTTAATTA TGATCTCAAA TACATTGATA CATATCTCAT CTAGATCTAG
     6301 GTTATCATTA TGTAAGAAAG TTTTGACGAA TATGGCACGA CAAAATGGCT AGACTCGATG
     6361 TAATTGGTAT CTCAACTCAA CATTATACTT ATACCAAACA TTAGTTAGAC AAAATTTAAA
     6421 CAACTATTTT TTATGTATGC AAGAGTCAGC ATATGTATAA TTGATTCAGA ATCGTTTTGA
     6481 CGAGTTCGGA TGTAGTAGTA GCCATTATTT AATGTACATA CTAATCGTGA ATAGTGAATA
     6541 TGATGAAACA TTGTATCTTA TTGTATAAAT ATCCATAAAC ACATCATGAA AGACACTTTC
     6601 TTTCACGGTC TGAATTAATT ATGATACAAT TCTAATAGAA AACGAATTAA ATTACGTTGA
     6661 ATTGTATGAA ATCTAATTGA ACAAGCCAAC CACGACGACG ACTAACGTTG CCTGGATTGA
     6721 CTCGGTTTAA GTTAACCACT AAAAAAACGG AGCTGTCATG TAACACGCGG ATCGAGCAGG
     6781 TCACAGTCAT GAAGCCATCA AAGCAAAAGA ACTAATCCAA GGGCTGAGAT GATTAATTAG
     6841 TTTAAAAATT AGTTAACACG AGGGAAAAGG CTGTCTGACA GCCAGGTCAC GTTATCTTTA
     6901 CCTGTGGTCG AAATGATTCG TGTCTGTCGA TTTTAATTAT TTTTTTGAAA GGCCGAAAAT
     6961 AAAGTTGTAA GAGATAAACC CGCCTATATA AATTCATATA TTTTCCTCTC CGCTTTGAAT
     7021 TGTCTCGTTG TCCTCCTCAC TTTCATCAGC CGTTTTGAAT CTCCGGCGAC TTGACAGAGA
     7081 AGAACAAGGA AGAAGATTAA GAGAGAAAGT AAGAGATAAT CCAGGAGATT CATTCTCCGT
     7141 TTTGAATCTT CCTCAATCTC ATCTTCTTCC GCTCTTTCTT TCCAAGGTAA TAGGAACTTT
     7201 CTGGATCTAC TTTATTTGCT GGATCTCGAT CTTGTTTTCT CAATTTCCTT GAGATCTGGA
     7261 ATTCGTTTAA TTTGGATCTG TGAACCTCCA CTAAATCTTT TGGTTTTACT AGAATCGATC
     7321 TAAGTTGACC GATCAGTTAG CTCGATTATA GCTACCAGAA TTTGGCTTGA CCTTGATGGA
     7381 GAGATCCATG TTCATGTTAC CTGGGAAATG ATTTGTATAT GTGAATTGAA ATCTGAACTG
     7441 TTGAAGTTAG ATTGAATCTG AACACTGTCA ATGTTAGATT GAATCTGAAC ACTGTTTAAG
     7501 GTTAGATGAA GTTTGTGTAT AGATTCTTCG AAACTTTAGG ATTTGTAGTG TCGTACGTTG
     7561 AACAGAAAGC TATTTCTGAT TCAATCAGGG TTTATTTGAC TGTATTGAAC TCTTTTTGTG
     7621 TGTTTGCAGC TCATAAAAAA TGGCTGAGGC TGATGATATT CAACCAATCG TGTGTGACCT
     7681 CGAGATGAAG GATAACACCG TGCCACTGAA ATTGATTGCC CTGTTAGCGA ACGGTGAATT
     7741 TCACTCTGGC GAGCAGTTGG GTGAAACGCT GGGAATGAGC CGGGCGGCTA TTAATAAACA
     7801 CATTCAGACA CTGCGTGACT GGGGCGTTGA TGTCTTTACC GTTCCGGGTA AAGGATACAG
     7861 CCTGCCTGAG CCTATCCAGT TACTTAATGC TAAACAGATA TTGGGTCAGC TGGATGGCGG
     7921 TAGTGTAGCC GTGCTGCCAG TGATTGACTC CACGAATCAG TACCTTCTTG ATCGTATCGG
     7981 AGAGCTTAAA TCGGGCGATG CTTGCATTGC AGAATACCAG CAGGCTGGCC GTGGTCGCCG
     8041 GGGTCGGAAA TGGTTTTCGC CTTTTGGCGC AAACTTATAT TTGTCGATGT TCTGGCGTCT
     8101 GGAACAAGGC CCGGCGGCGG CGATTGGTTT AAGTCTGGTT ATCGGTATCG TGATGGCGGA
     8161 AGTATTACGC AAGCTGGGTG CAGATAAAGT TCGTGTTAAA TGGCCTAATG ACCTCTATCT
     8221 GCAGGATCGC AAGCTGGCAG GCATTCTGGT GGAGCTGACT GGCAAAACTG GCGATGCGGC
     8281 GCAAATAGTC ATTGGAGCCG GGATCAACAT GGCAATGCGC CGTGTTGAAG AGAGTGTCGT
     8341 TAATCAGGGG TGGATCACGC TGCAGGAAGC GGGGATCAAT CTCGATCGTA ATACGTTGGC
     8401 GGCCATGCTA ATACGTGAAT TACGTGCTGC GTTGGAACTC TTCGAACAAG AAGGATTGGC
     8461 ACCTTATCTG TCGCGCTGGG AAAAGCTGGA TAATTTTATT AATCGCCCAG TGAAACTTAT
     8521 CATTGGTGAT AAAGAAATAT TTGGCATTTC ACGCGGAATA GACAAACAGG GGGCTTTATT
     8581 ACTTGAGCAG GATGGAATAA TAAAACCCTG GATGGGCGGT GAAATATCCC TGCGTAGTGC
     8641 AGAAAAATAA GCTTTCTCCA TAATAATGTG TGAGTAGTTC CCAGATAAGG GAATTAGGGT
     8701 TCCTATAGGG TTTCGCTCAT GTGTTGAGCA TATAAGAAAC CCTTAGTATG TATTTGTATT
     8761 TGTAAAATAC TTCTATCAAT AAAATTTCTA ATTCCTAAAA CCAAAATCCA GTACTAAAAT
     8821 CCAGATCCCC GTCGACCGAT ATCCGAATTC CGCTTTACga ggatgcacat gtgaccgagg
     8881 gacacgaagt gatccgttta aactatcagt gtttgacagg atatattggc gggtaaacct
     8941 aagagaaaag agcgtttatt agaataatcg gatatttaaa agggcgtgaa aaggtttatc
     9001 cgttcgtcca tttgtatgtg ccagccgcct ttgcgacgct caccgggctg gttgccctcg
     9061 ccgctgggct ggcggccgtc tatggccctg caaacgcgcc agaaacgccg tcgaagccgt
     9121 gtgcgagaca ccgcggccgc cggcgttgtg gatacctcgc ggaaaacttg gccctcactg
     9181 acagatgagg ggcggacgtt gacacttgag gggccgactc acccggcgcg gcgttgacag
     9241 atgaggggca ggctcgattt cggccggcga cgtggagctg gccagcctcg caaatcggcg
     9301 aaaacgcctg attttacgcg agtttcccac agatgatgtg gacaagcctg gggataagtg
     9361 ccctgcggta ttgacacttg aggggcgcga ctactgacag atgaggggcg cgatccttga
     9421 cacttgaggg gcagagtgct gacagatgag gggcgcacct attgacattt gaggggctgt
     9481 ccacaggcag aaaatccagc atttgcaagg gtttccgccc gtttttcggc caccgctaac
     9541 ctgtctttta acctgctttt aaaccaatat ttataaacct tgtttttaac cagggctgcg
     9601 ccctgtgcgc gtgaccgcgc acgccgaagg ggggtgcccc cccttctcga accctcccgg
     9661 cccgctaacg cgggcctccc atccccccag gggctgcgcc cctcggccgc gaacggcctc
     9721 accccaaaaa tggcagcgct ggccaattcc cgagtgcgcg gaacccctat ttgtttattt
     9781 ttctaaatac attcaaatat gtatccgctc atgagacaat aaccctgata aatgcttcaa
     9841 taatattgaa aaaggaagag tatggctaaa atgagaatat caccggaatt gaaaaaactg
     9901 atcgaaaaat accgctgcgt aaaagatacg gaaggaatgt ctcctgctaa ggtatataag
     9961 ctggtgggag aaaatgaaaa cctatattta aaaatgacgg acagccggta taaagggacc
    10021 acctatgatg tggaacggga aaaggacatg atgctatggc tggaaggaaa gctgcctgtt
    10081 ccaaaggtcc tgcactttga acggcatgat ggctggagca atctgctcat gagtgaggcc
    10141 gatggcgtcc tttgctcgga agagtatgaa gatgaacaaa gccctgaaaa gattatcgag
    10201 ctgtatgcgg agtgcatcag gctctttcac tccatcgaca tatcggattg tccctatacg
    10261 aatagcttag acagccgctt agccgaattg gattacttac tgaataacga tctggccgat
    10321 gtggattgcg aaaactggga agaggacact ccatttaaag atccgcgcga gctgtatgat
    10381 tttttaaaga cggaaaagcc cgaagaggaa cttgtctttt cccacggcga cctgggagac
    10441 agcaacatct ttgtgaaaga tggcaaagta agtggcttta ttgatcttgg gagaagcggc
    10501 agggcggaca agtggtatga cattgccttc tgcgtccggt cgctcaggga ggatatcggg
    10561 gaagaacagt atgtcgagct attttttgac ttactgggga tcaagcctga ttgggagaaa
    10621 ataaaatatt atattttact ggatgaattg ttttagctgt cagaccaagt ttactcatat
    10681 atactttaga ttgatttaaa acttcatttt taatttaaaa ggatctaggt gaagatcctt
    10741 tttgataatc tcatgaccaa aatcccttaa cgtgagtttt cgttccactg agcgtcagac
    10801 cccgtagaaa agatcaaagg atcttcttga gatccttttt ttctgcgcgt aatctgctgc
    10861 ttgcaaacaa aaaaaccacc gctaccagcg gtggtttgtt tgccggatca agagctacca
    10921 actctttttc cgaaggtaac tggcttcagc agagcgcaga taccaaatac tgtccttcta
    10981 gtgtagccgt agttaggcca ccacttcaag aactctgtag caccgcc
//
