# Supplementary material for: Building a pipeline to identify and engineer constitutive and repressible promoters
Source: Quant Plant Biol. 2023 Oct 19;4:e12. doi: 10.1017/qpb.2023.10 (PMC10600573; doi:10.1017/qpb.2023.10)
Supplement: Yang and Nemhauser supplementary material 6 — Yang and Nemhauser supplementary material [file S2632882823000103sup006.zip › Genebank/Level2/YFP/pagm4673-pat1g64550nls-yfp-ubq10nls-mturq-basta.gb]

LOCUS       pAGM4673-pAT1G64550:NL 10533 bp ds-DNA     circular     09-OCT-2022
DEFINITION  .
FEATURES             Location/Qualifiers
     rep_origin      388..388
                     /label="ORI"
                     /ApEinfo_revcolor="#9eafd2"
                     /ApEinfo_fwdcolor="#9eafd2"
     CDS             724..1872
                     /label="RK2 TrfA"
                     /ApEinfo_revcolor="#9eafd2"
                     /ApEinfo_fwdcolor="#9eafd2"
     misc_feature    complement(1949..2099)
                     /label="LB"
                     /ApEinfo_revcolor="#ffef86"
                     /ApEinfo_fwdcolor="#ffef86"
     misc_feature    2111..2114
                     /label="tgcc"
                     /ApEinfo_revcolor="#b4abac"
                     /ApEinfo_fwdcolor="#b4abac"
     misc_feature    2115..3751
                     /label="YFP"
                     /ApEinfo_revcolor="#c6c9d1"
                     /ApEinfo_fwdcolor="#c6c9d1"
     misc_feature    2127..2130
                     /label="GGAG"
                     /ApEinfo_revcolor="#b4abac"
                     /ApEinfo_fwdcolor="#b4abac"
     misc_feature    2131..2367
                     /label="AT1G64550_Promoter"
                     /ApEinfo_revcolor="#d59687"
                     /ApEinfo_fwdcolor="#d59687"
     misc_feature    complement(2148..2165)
                     /label="MIKC_MADS"
                     /ApEinfo_revcolor="#b7e6d7"
                     /ApEinfo_fwdcolor="#b7e6d7"
     misc_feature    2266..2280
                     /label="MYB"
                     /ApEinfo_revcolor="#f8d3a9"
                     /ApEinfo_fwdcolor="#f8d3a9"
     misc_feature    complement(2290..2304)
                     /label="MYB"
                     /ApEinfo_revcolor="#b1ff67"
                     /ApEinfo_fwdcolor="#b1ff67"
     misc_feature    complement(2337..2355)
                     /label="NAC"
                     /ApEinfo_revcolor="#faac61"
                     /ApEinfo_fwdcolor="#faac61"
     misc_feature    2347..2359
                     /label="HSF"
                     /ApEinfo_revcolor="#ffef86"
                     /ApEinfo_fwdcolor="#ffef86"
     misc_feature    complement(2347..2360)
                     /label="HSF"
                     /ApEinfo_revcolor="#75c6a9"
                     /ApEinfo_fwdcolor="#75c6a9"
     misc_feature    2348..2359
                     /label="HSF"
                     /ApEinfo_revcolor="#f58a5e"
                     /ApEinfo_fwdcolor="#f58a5e"
     misc_feature    2368..2467
                     /label="AT1G64550_5'UTR"
                     /ApEinfo_revcolor="#d6b295"
                     /ApEinfo_fwdcolor="#d6b295"
     misc_feature    2468..2471
                     /label="AATG"
                     /ApEinfo_revcolor="#ffef86"
                     /ApEinfo_fwdcolor="#ffef86"
     misc_feature    2472..2492
                     /label="SV40NLS"
                     /ApEinfo_revcolor="#7ea7d8"
                     /ApEinfo_fwdcolor="#7ea7d8"
     CDS             2472..2528
                     /label="Translation 2472-2528"
     misc_feature    2493..2528
                     /label="GS12b"
                     /ApEinfo_revcolor="#7ea7d8"
                     /ApEinfo_fwdcolor="#7ea7d8"
     primer          2499..2547
                     /label="NLS_YFP_F2"
                     /note="sequence: ggtagtggtagtggaagcggtagtggcagtATGGTGAGCAAGGGCGAGG"
                     /ApEinfo_revcolor="#d6b295"
                     /ApEinfo_fwdcolor="#d6b295"
     primer          2499..2552
                     /label="NLS_YFP_F"
                     /note="sequence: ggtagtggtagtggaagcggtagtggcagtATGGTGAGCAAGGGCGAGGaGCTg"
                     /ApEinfo_revcolor="#ff9ccd"
                     /ApEinfo_fwdcolor="#ff9ccd"
     CDS             2529..3248
                     /label="YFP (Aequorea victoria)"
                     /ApEinfo_revcolor="#d59687"
                     /ApEinfo_fwdcolor="#d59687"
     CDS             2529..3248
                     /label="Translation 2529-3248"
     misc_feature    3249..3252
                     /label="GCTT 4bp overhang"
                     /ApEinfo_revcolor="#85dae9"
                     /ApEinfo_fwdcolor="#85dae9"
     misc_feature    3253..3497
                     /label="AT1G64550_3'UTR"
                     /ApEinfo_revcolor="#ffef86"
                     /ApEinfo_fwdcolor="#ffef86"
     misc_feature    3498..3747
                     /label="AT1G64550_Terminator"
                     /ApEinfo_revcolor="#c7b0e3"
                     /ApEinfo_fwdcolor="#c7b0e3"
     misc_feature    3748..3751
                     /label="CGCT"
                     /ApEinfo_revcolor="#85dae9"
                     /ApEinfo_fwdcolor="#85dae9"
     misc_feature    3756..5718
                     /label="mTURQ"
                     /ApEinfo_revcolor="#ff9ccd"
                     /ApEinfo_fwdcolor="#ff9ccd"
     misc_feature    complement(3768..3771)
                     /label="CTCC"
                     /ApEinfo_revcolor="#84b0dc"
                     /ApEinfo_fwdcolor="#84b0dc"
     misc_feature    3772..4412
                     /label="PUBQ10"
                     /ApEinfo_revcolor="#84b0dc"
                     /ApEinfo_fwdcolor="#84b0dc"
     primer          complement(3825..3849)
                     /label="UBQ10_Front_R"
                     /note="sequence: TTTGAGTTGATAAACACGACTCGTG"
                     /ApEinfo_revcolor="#ffef86"
                     /ApEinfo_fwdcolor="#ffef86"
     misc_feature    4212..4217
                     /label="BpiI-mut"
                     /ApEinfo_revcolor="#c7b0e3"
                     /ApEinfo_fwdcolor="#c7b0e3"
     misc_feature    4413..4440
                     /label="Additional frag from Jen Brophy"
                     /ApEinfo_revcolor="#b4abac"
                     /ApEinfo_fwdcolor="#b4abac"
     misc_feature    4441..4444
                     /label="AATG"
                     /ApEinfo_revcolor="#ffef86"
                     /ApEinfo_fwdcolor="#ffef86"
     misc_feature    4445..4465
                     /label="SV40NLS"
                     /ApEinfo_revcolor="#7ea7d8"
                     /ApEinfo_fwdcolor="#7ea7d8"
     CDS             4445..4501
                     /label="Translation 4445-4501"
     misc_feature    4466..4501
                     /label="GS12b"
                     /ApEinfo_revcolor="#7ea7d8"
                     /ApEinfo_fwdcolor="#7ea7d8"
     misc_feature    4502..5218
                     /label="mTURQ(FromArjun)"
                     /ApEinfo_revcolor="#85dae9"
                     /ApEinfo_fwdcolor="#85dae9"
     CDS             4502..5218
                     /label="Translation 4502-5218"
     misc_feature    5219..5221
                     /label="STOP"
                     /ApEinfo_revcolor="#faac61"
                     /ApEinfo_fwdcolor="#faac61"
     CDS             5219..5221
                     /label="Translation 5219-5221"
     misc_feature    5222..5225
                     /label="GCTT"
                     /ApEinfo_revcolor="#ff9ccd"
                     /ApEinfo_fwdcolor="#ff9ccd"
     misc_feature    5226..5710
                     /label="ATact2 terminTOR"
                     /ApEinfo_revcolor="#ff9ccd"
                     /ApEinfo_fwdcolor="#ff9ccd"
     misc_feature    complement(5711..5714)
                     /label="AGCG"
                     /ApEinfo_revcolor="#85dae9"
                     /ApEinfo_fwdcolor="#85dae9"
     misc_feature    5735..6452
                     /label="AtACT2 promoter"
                     /ApEinfo_revcolor="#9eafd2"
                     /ApEinfo_fwdcolor="#9eafd2"
     misc_feature    5735..8356
                     /label="Basta"
                     /ApEinfo_revcolor="#faac61"
                     /ApEinfo_fwdcolor="#faac61"
     primer          complement(5831..5855)
                     /label="pAct2_Front_R"
                     /note="sequence: GCCATTTTGTCGTGCCATATTCGTC"
                     /ApEinfo_revcolor="#f8d3a9"
                     /ApEinfo_fwdcolor="#f8d3a9"
     misc_feature    6453..6453
                     /label="start of transcription"
                     /ApEinfo_revcolor="#c6c9d1"
                     /ApEinfo_fwdcolor="#c6c9d1"
     misc_feature    6453..6692
                     /label="AtAct2 5' UTR"
                     /ApEinfo_revcolor="#75c6a9"
                     /ApEinfo_fwdcolor="#75c6a9"
     misc_feature    6693..7135
                     /label="AtAct2 intron 1"
                     /ApEinfo_revcolor="#75c6a9"
                     /ApEinfo_fwdcolor="#75c6a9"
     misc_feature    7136..7145
                     /label="AtAct2 5' UTR"
                     /ApEinfo_revcolor="#d59687"
                     /ApEinfo_fwdcolor="#d59687"
     CDS             7146..8156
                     /label="BirA (E. coli)"
                     /ApEinfo_revcolor="#f58a5e"
                     /ApEinfo_fwdcolor="#f58a5e"
     CDS             8158..8356
                     /label="CaMV 35s terminator"
                     /ApEinfo_revcolor="#b7e6d7"
                     /ApEinfo_fwdcolor="#b7e6d7"
     misc_feature    8357..8384
                     /label="SENSE_PRM"
                     /ApEinfo_revcolor="#ffef86"
                     /ApEinfo_fwdcolor="#ffef86"
     misc_feature    8365..8384
                     /label="EL4"
                     /ApEinfo_revcolor="#ffef86"
                     /ApEinfo_fwdcolor="#ffef86"
     misc_feature    8385..8388
                     /label="ggga"
                     /ApEinfo_revcolor="#faac61"
                     /ApEinfo_fwdcolor="#faac61"
     misc_feature    complement(8402..8529)
                     /label="RB"
                     /ApEinfo_revcolor="#f58a5e"
                     /ApEinfo_fwdcolor="#f58a5e"
     rep_origin      8549..9166
                     /label="oriV"
                     /ApEinfo_revcolor="#d59687"
                     /ApEinfo_fwdcolor="#d59687"
     CDS             9368..10159
                     /label="NPTII"
                     /ApEinfo_revcolor="#b4abac"
                     /ApEinfo_fwdcolor="#b4abac"
     misc_feature    complement(10167..423)
                     /label="pUC ori"
                     /ApEinfo_revcolor="#75c6a9"
                     /ApEinfo_fwdcolor="#75c6a9"
ORIGIN
        1 tacatacctc gctctgctaa tcctgttacc agtggctgct gccagtggcg ataagtcgtg
       61 tcttaccggg ttggactcaa gacgatagtt accggataag gcgcagcggt cgggctgaac
      121 ggggggttcg tgcacacagc ccagcttgga gcgaacgacc tacaccgaac tgagatacct
      181 acagcgtgag ctatgagaaa gcgccacgct tcccgaaggg agaaaggcgg acaggtatcc
      241 ggtaagcggc agggtcggaa caggagagcg cacgagggag cttccagggg gaaacgcctg
      301 gtatctttat agtcctgtcg ggtttcgcca cctctgactt gagcgtcgat ttttgtgatg
      361 ctcgtcaggg gggcggagcc tatggaaaaa cgccagcaac gcggcctttt tacggttcct
      421 ggcagatcct agatgtggcg caacgatgcc ggcgacaagc aggagcgcac cgacttcttc
      481 cgcatcaagt gttttggctc tcaggccgag gcccacggca agtatttggg caaggggtcg
      541 ctggtattcg tgcagggcaa gattcggaat accaagtacg agaaggacgg ccagacggtc
      601 tacgggaccg acttcattgc cgataaggtg gattatctgg acaccaaggc accaggcggg
      661 tcaaatcagg aataagggca cattgccccg gcgtgagtcg gggcaatccc gcaaggaggg
      721 tgaatgaatc ggacgtttga ccggaaggca tacaggcaag aactgatcga cgcggggttt
      781 tccgccgagg atgccgaaac catcgcaagc cgcaccgtca tgcgtgcgcc ccgcgaaacc
      841 ttccagtccg tcggctcgat ggtccagcaa gctacggcca agatcgagcg cgacagcgtg
      901 caactggctc cccctgccct gcccgcgcca tcggccgccg tggagcgttc gcgtcgtctt
      961 gaacaggagg cggcaggttt ggcgaagtcg atgaccatcg acacgcgagg aactatgacg
     1021 accaagaagc gaaaaaccgc cggcgaggac ctggcaaaac aggtcagcga ggccaagcag
     1081 gccgcgttgc tgaaacacac gaagcagcag atcaaggaaa tgcagctttc cttgttcgat
     1141 attgcgccgt ggccggacac gatgcgagcg atgccaaacg acacggcccg ctctgccctg
     1201 ttcaccacgc gcaacaagaa aatcccgcgc gaggcgctgc aaaacaaggt cattttccac
     1261 gtcaacaagg acgtgaagat cacctacacc ggcgtcgagc tgcgggccga cgatgacgaa
     1321 ctggtgtggc agcaggtgtt ggagtacgcg aagcgcaccc ctatcggcga gccgatcacc
     1381 ttcacgttct acgagctttg ccaggacctg ggctggtcga tcaatggccg gtattacacg
     1441 aaggccgagg aatgcctgtc gcgcctacag gcgacggcga tgggcttcac gtccgaccgc
     1501 gttgggcacc tggaatcggt gtcgctgctg caccgcttcc gcgtcctgga ccgtggcaag
     1561 aaaacgtccc gttgccaggt cctgatcgac gaggaaatcg tcgtgctgtt tgctggcgac
     1621 cactacacga aattcatatg ggagaagtac cgcaagctgt cgccgacggc ccgacggatg
     1681 ttcgactatt tcagctcgca ccgggagccg tacccgctca agctggaaac cttccgcctc
     1741 atgtgcggat cggattccac ccgcgtgaag aagtggcgcg agcaggtcgg cgaagcctgc
     1801 gaagagttgc gaggcagcgg cctggtggaa cacgcctggg tcaatgatga cctggtgcat
     1861 tgcaaacgct agggccttgt ggggtcagtt ccggctgggg gttcagcagc ccctgctcgg
     1921 atctgttgga ccggacagta gtcatggttg atgggctgcc tgtatcgagt ggtgattttg
     1981 tgccgagctg ccggtcgggg agctgttggc tggctggtgg caggatatat tgtggtgtaa
     2041 acaaattgac gcttagacaa cttaataaca cattgcggac gtttttaatg tactggggtt
     2101 gaacactctg tgccgaattc ggatccggag ttggcgaaac aattaagagg tctagttttg
     2161 gtaaaatcca aattgctaat ctatcatctc tcaaacatgt gttaacaaaa acaaaattga
     2221 ggacttttga tttcacaatg gccttgagcc atgttaagag ggaacaacgt taaccggatt
     2281 aaatcataat atttggtttg gtttagtaaa ttagaaaacg tactgtatac tctctctgcc
     2341 tgagggagaa ggttccaaat agccctaaaa agcttcgcct tctctccttg ccttcatttc
     2401 gggtgtggag gaaagttatc aaatcagttt ttgtggaatt ttgaatctcg tcgcttctgt
     2461 gttggctaat gccaaagaag aagaggaaag tcggaagtgg tagtggtagt ggaagcggta
     2521 gtggcagtAT GGTGAGCAAG GGCGAGGaGC TgtTCACCGG GGTGGtGCCC ATCCTGGTCG
     2581 AGCTGGACGG CGACGTAAAC GGCCACAAGt TCAGCGTGTC CGGCGAGGGC GAGGGCGATG
     2641 CCACCTACGG CAAgCTGACC CTGAAGTTCA TCTGCACCAC CGGCAAGCTG CCCGTGCCCT
     2701 ggCCCACCCT CGTGACCACC TTCGGCTACG GCCTGCAGTG CTTCGCCCGC TACCCCGACC
     2761 ACATGAAGCA GCACGACTTC TTCAAGTCCG CCATGCCCGA AGGCTACGTC CAGGAGCGCA
     2821 CCATCTTCTT CAAGGACGAC GGCAACTACA AGACCCGCGC CGAGGTGAAG TTCGAGGGCG
     2881 ACACCCTGGT GAACCGCATC GAGCTGAAGG GCATCGACTT CAAGGAGGAC GGCAACATCC
     2941 TGGGGCACAA GCTGGAGTAC AACTACAACA GCCACAACGT CTATATCATG GCCGACAAGC
     3001 AGAAGAACGG CATCAAGGTG AACTTCAAGA TCCGCCACAA CATCGAGGAC GGCAGCGTGC
     3061 AGCTCGCCGA CCACTACCAG CAGAACACCC CCATCGGCGA CGGCCCCGTG CTGCTGCCCG
     3121 ACAACCACTA CCTGAGCTAC CAGTCCGCCC TGAGCAAAGA CCCCAACGAG AAGCGCGATC
     3181 ACATGGTCCT GCTGGAGTTC GTGACCGCCG CCGGGATCAC TCTCGGCATG GACGAGCTGT
     3241 ACAAGTGAGC TTgctgcgcc gcatttcttg tattccccaa atccatgttg cgtttttgtt
     3301 taccctcaat acgacacaag agtcctttat acctgagaat ttggcgacag tattttgctt
     3361 tatgtattaa ggttgaaact aaaaagaaat actgtaaaat catacacttg gtggagcacg
     3421 aaaggattca tatccaatgt gaatcatccg taaaattgta aacgagccaa attagaataa
     3481 aagagcatgt ttcgcagaaa tttatggcaa ctaaaattca ttgtacaggt acaggaatag
     3541 caaaaaaaga acatgtaggc ccaaagacaa gattacaagt tgtgtttttt ttttcccaca
     3601 tatgtttaac cGAAAGAAAA ACCCAAATCT TCGAATCGAG CACCGTCGAA CCATTACCGA
     3661 GGAGGAATAT CATTCCACAA ATCGATATCC TTAAGAACCT CTGCTTGTGG ATTCGATTGT
     3721 TCAGAAGAAC TACAAGACTC TTCAGGCcgc tgcaagaatt caagcttgga gTGGTTGTCG
     3781 ACGAGTCAGT AATAAACGGC GTCAAAGTGG TTGCAGCCGG CACACACGAG TCGTGTTTAT
     3841 CAACTCAAAG CACAAATACT TTTCCTCAAC CTAAAAATAA GGCAATTAGC CAAAAACAAC
     3901 TTTGCGTGTA AACAACGCTC AATACACGTG TCATTTTATT ATTAGCTATT GCTTCACCGC
     3961 CTTAGCTTTC TCGTGACCTA GTCGTCCTCG TCTTTTCTTC TTCTTCTTCT ATAAAACAAT
     4021 ACCCAAAGAG CTCTTCTTCT TCACAATTCA GATTTCAATT TCTCAAAATC TTAAAAACTT
     4081 TCTCTCAATT CTCTCTACCG TGATCAAGGT AAATTTCTGT GTTCCTTATT CTCTCAAAAT
     4141 CTTCGATTTT GTTTTCGTTC GATCCCAATT TCGTATATGT TCTTTGGTTT AGATTCTGTT
     4201 AATCTTAGAT CGAAcACGAT TTTCTGGGTT TGATCGTTAG ATATCATCTT AATTCTCGAT
     4261 TAGGGTTTCA TAGATATCAT CCGATTTGTT CAAATAATTT GAGTTTTGTC GAATAATTAC
     4321 TCTTCGATTT GTGATTTCTA TCTAGATCTG GTGTTAGTTT CTAGTTTGTG CGATCGAATT
     4381 TGTCGATTAA TCTGAGTTTT TCTGATTAAC AGCAAGTTTG TACAAAAAAG CAGGCTCTTC
     4441 aatgccaaag aagaagagga aagtcggaag tggtagtggt agtggaagcg gtagtggcag
     4501 tatggtgagc aagggcgagg agctgttcac cggggtggtg cccatcctgg tcgagctgga
     4561 cggcgacgta aacggccaca agttcagcgt gtccggcgag ggcgagggcg atgccaccta
     4621 cggcaagctg accctgaagt tcatctgcac caccggcaag ctgcccgtgc cctggcccac
     4681 cctcgtgacc accctgtcct ggggcgtgca gtgcttcgcc cgctaccccg accacatgaa
     4741 gcagcacgac ttcttcaagt ccgccatgcc cgaaggctac gtccaggagc gcaccatctt
     4801 cttcaaggac gacggcaact acaagacccg cgccgaggtg aagttcgagg gcgacaccct
     4861 ggtgaaccgc atcgagctga agggcatcga cttcaaggag gacggcaaca tcctggggca
     4921 caagctggag tacaactaca tcagcgacaa cgtctatatc accgccgaca agcagaagaa
     4981 cggcatcaag gccaacttca agatccgcca caacatcgag gacggcggcg tgcagctcgc
     5041 cgaccactac cagcagaaca cccccatcgg cgacggcccc gtgctgctgc ccgacaacca
     5101 ctacctgagc acccagtcca agctgagcaa agaccccaac gagaagcgcg atcacatggt
     5161 cctgctggag ttcgtgaccg ccgccgggat cactctcggc atggacgagc tgtacaagta
     5221 aGCTTGCTCT CAAGATCAAA GGCTTAAAAA GCTGGGGTTT TATGAATGGG ATCAAAGTTT
     5281 CTTTTTTTCT TTTATATTTG CTTCTCCATT TGTTTGTTTC ATTTCCCTTT TTGTTTTCGT
     5341 TTCTATGATG CACTTGTGTG TGACAAACTC TCTGGGTTTT TACTTACGTC TGCGTTTCAA
     5401 AAAAAAAAAC CGCTTTCGTT TTGCGTTTTA GTCCCATTGT TTTGTAGCTC TGAGTGATCG
     5461 AATTGATGCC TCTTTATTCC TTTTGTTCCC TATAATTTCT TTCAAAACTC AGAAGAAAAA
     5521 CCTTGAAACT CTTTGCAATG TTAATATAAG TATTGTATAA GATTTTTATT GATTTGGTTA
     5581 TTAGTCTTAC TTTTGCTACC TCCATCTTCA CTTGGAACTG ATATTCTGAA TAGTTAAAGC
     5641 GTTACATGTG TTCCATTCAC AAATGAACTT AAACTAGCAC AAAGTCAGAT ATTTTAAGAT
     5701 CGCACCATTT cgctactaGA ATTCGAGCTC GGAGGGTACC GACAAAATTT AGAACGAACT
     5761 TAATTATGAT CTCAAATACA TTGATACATA TCTCATCTAG ATCTAGGTTA TCATTATGTA
     5821 AGAAAGTTTT GACGAATATG GCACGACAAA ATGGCTAGAC TCGATGTAAT TGGTATCTCA
     5881 ACTCAACATT ATACTTATAC CAAACATTAG TTAGACAAAA TTTAAACAAC TATTTTTTAT
     5941 GTATGCAAGA GTCAGCATAT GTATAATTGA TTCAGAATCG TTTTGACGAG TTCGGATGTA
     6001 GTAGTAGCCA TTATTTAATG TACATACTAA TCGTGAATAG TGAATATGAT GAAACATTGT
     6061 ATCTTATTGT ATAAATATCC ATAAACACAT CATGAAAGAC ACTTTCTTTC ACGGTCTGAA
     6121 TTAATTATGA TACAATTCTA ATAGAAAACG AATTAAATTA CGTTGAATTG TATGAAATCT
     6181 AATTGAACAA GCCAACCACG ACGACGACTA ACGTTGCCTG GATTGACTCG GTTTAAGTTA
     6241 ACCACTAAAA AAACGGAGCT GTCATGTAAC ACGCGGATCG AGCAGGTCAC AGTCATGAAG
     6301 CCATCAAAGC AAAAGAACTA ATCCAAGGGC TGAGATGATT AATTAGTTTA AAAATTAGTT
     6361 AACACGAGGG AAAAGGCTGT CTGACAGCCA GGTCACGTTA TCTTTACCTG TGGTCGAAAT
     6421 GATTCGTGTC TGTCGATTTT AATTATTTTT TTGAAAGGCC GAAAATAAAG TTGTAAGAGA
     6481 TAAACCCGCC TATATAAATT CATATATTTT CCTCTCCGCT TTGAATTGTC TCGTTGTCCT
     6541 CCTCACTTTC ATCAGCCGTT TTGAATCTCC GGCGACTTGA CAGAGAAGAA CAAGGAAGAA
     6601 GATTAAGAGA GAAAGTAAGA GATAATCCAG GAGATTCATT CTCCGTTTTG AATCTTCCTC
     6661 AATCTCATCT TCTTCCGCTC TTTCTTTCCA AGGTAATAGG AACTTTCTGG ATCTACTTTA
     6721 TTTGCTGGAT CTCGATCTTG TTTTCTCAAT TTCCTTGAGA TCTGGAATTC GTTTAATTTG
     6781 GATCTGTGAA CCTCCACTAA ATCTTTTGGT TTTACTAGAA TCGATCTAAG TTGACCGATC
     6841 AGTTAGCTCG ATTATAGCTA CCAGAATTTG GCTTGACCTT GATGGAGAGA TCCATGTTCA
     6901 TGTTACCTGG GAAATGATTT GTATATGTGA ATTGAAATCT GAACTGTTGA AGTTAGATTG
     6961 AATCTGAACA CTGTCAATGT TAGATTGAAT CTGAACACTG TTTAAGGTTA GATGAAGTTT
     7021 GTGTATAGAT TCTTCGAAAC TTTAGGATTT GTAGTGTCGT ACGTTGAACA GAAAGCTATT
     7081 TCTGATTCAA TCAGGGTTTA TTTGACTGTA TTGAACTCTT TTTGTGTGTT TGCAGCTCAT
     7141 AAAAAATGGC TGAGGCTGAT GATATTCAAC CAATCGTGTG TGACCTCGAG ATGAAGGATA
     7201 ACACCGTGCC ACTGAAATTG ATTGCCCTGT TAGCGAACGG TGAATTTCAC TCTGGCGAGC
     7261 AGTTGGGTGA AACGCTGGGA ATGAGCCGGG CGGCTATTAA TAAACACATT CAGACACTGC
     7321 GTGACTGGGG CGTTGATGTC TTTACCGTTC CGGGTAAAGG ATACAGCCTG CCTGAGCCTA
     7381 TCCAGTTACT TAATGCTAAA CAGATATTGG GTCAGCTGGA TGGCGGTAGT GTAGCCGTGC
     7441 TGCCAGTGAT TGACTCCACG AATCAGTACC TTCTTGATCG TATCGGAGAG CTTAAATCGG
     7501 GCGATGCTTG CATTGCAGAA TACCAGCAGG CTGGCCGTGG TCGCCGGGGT CGGAAATGGT
     7561 TTTCGCCTTT TGGCGCAAAC TTATATTTGT CGATGTTCTG GCGTCTGGAA CAAGGCCCGG
     7621 CGGCGGCGAT TGGTTTAAGT CTGGTTATCG GTATCGTGAT GGCGGAAGTA TTACGCAAGC
     7681 TGGGTGCAGA TAAAGTTCGT GTTAAATGGC CTAATGACCT CTATCTGCAG GATCGCAAGC
     7741 TGGCAGGCAT TCTGGTGGAG CTGACTGGCA AAACTGGCGA TGCGGCGCAA ATAGTCATTG
     7801 GAGCCGGGAT CAACATGGCA ATGCGCCGTG TTGAAGAGAG TGTCGTTAAT CAGGGGTGGA
     7861 TCACGCTGCA GGAAGCGGGG ATCAATCTCG ATCGTAATAC GTTGGCGGCC ATGCTAATAC
     7921 GTGAATTACG TGCTGCGTTG GAACTCTTCG AACAAGAAGG ATTGGCACCT TATCTGTCGC
     7981 GCTGGGAAAA GCTGGATAAT TTTATTAATC GCCCAGTGAA ACTTATCATT GGTGATAAAG
     8041 AAATATTTGG CATTTCACGC GGAATAGACA AACAGGGGGC TTTATTACTT GAGCAGGATG
     8101 GAATAATAAA ACCCTGGATG GGCGGTGAAA TATCCCTGCG TAGTGCAGAA AAATAAGCTT
     8161 TCTCCATAAT AATGTGTGAG TAGTTCCCAG ATAAGGGAAT TAGGGTTCCT ATAGGGTTTC
     8221 GCTCATGTGT TGAGCATATA AGAAACCCTT AGTATGTATT TGTATTTGTA AAATACTTCT
     8281 ATCAATAAAA TTTCTAATTC CTAAAACCAA AATCCAGTAC TAAAATCCAG ATCCCCGTCG
     8341 ACCGATATCC GAATTCCGCT TTACgaggat gcacatgtga ccgagggaca cgaagtgatc
     8401 cgtttaaact atcagtgttt gacaggatat attggcgggt aaacctaaga gaaaagagcg
     8461 tttattagaa taatcggata tttaaaaggg cgtgaaaagg tttatccgtt cgtccatttg
     8521 tatgtgccag ccgcctttgc gacgctcacc gggctggttg ccctcgccgc tgggctggcg
     8581 gccgtctatg gccctgcaaa cgcgccagaa acgccgtcga agccgtgtgc gagacaccgc
     8641 ggccgccggc gttgtggata cctcgcggaa aacttggccc tcactgacag atgaggggcg
     8701 gacgttgaca cttgaggggc cgactcaccc ggcgcggcgt tgacagatga ggggcaggct
     8761 cgatttcggc cggcgacgtg gagctggcca gcctcgcaaa tcggcgaaaa cgcctgattt
     8821 tacgcgagtt tcccacagat gatgtggaca agcctgggga taagtgccct gcggtattga
     8881 cacttgaggg gcgcgactac tgacagatga ggggcgcgat ccttgacact tgaggggcag
     8941 agtgctgaca gatgaggggc gcacctattg acatttgagg ggctgtccac aggcagaaaa
     9001 tccagcattt gcaagggttt ccgcccgttt ttcggccacc gctaacctgt cttttaacct
     9061 gcttttaaac caatatttat aaaccttgtt tttaaccagg gctgcgccct gtgcgcgtga
     9121 ccgcgcacgc cgaagggggg tgccccccct tctcgaaccc tcccggcccg ctaacgcggg
     9181 cctcccatcc ccccaggggc tgcgcccctc ggccgcgaac ggcctcaccc caaaaatggc
     9241 agcgctggcc aattcccgag tgcgcggaac ccctatttgt ttatttttct aaatacattc
     9301 aaatatgtat ccgctcatga gacaataacc ctgataaatg cttcaataat attgaaaaag
     9361 gaagagtatg gctaaaatga gaatatcacc ggaattgaaa aaactgatcg aaaaataccg
     9421 ctgcgtaaaa gatacggaag gaatgtctcc tgctaaggta tataagctgg tgggagaaaa
     9481 tgaaaaccta tatttaaaaa tgacggacag ccggtataaa gggaccacct atgatgtgga
     9541 acgggaaaag gacatgatgc tatggctgga aggaaagctg cctgttccaa aggtcctgca
     9601 ctttgaacgg catgatggct ggagcaatct gctcatgagt gaggccgatg gcgtcctttg
     9661 ctcggaagag tatgaagatg aacaaagccc tgaaaagatt atcgagctgt atgcggagtg
     9721 catcaggctc tttcactcca tcgacatatc ggattgtccc tatacgaata gcttagacag
     9781 ccgcttagcc gaattggatt acttactgaa taacgatctg gccgatgtgg attgcgaaaa
     9841 ctgggaagag gacactccat ttaaagatcc gcgcgagctg tatgattttt taaagacgga
     9901 aaagcccgaa gaggaacttg tcttttccca cggcgacctg ggagacagca acatctttgt
     9961 gaaagatggc aaagtaagtg gctttattga tcttgggaga agcggcaggg cggacaagtg
    10021 gtatgacatt gccttctgcg tccggtcgct cagggaggat atcggggaag aacagtatgt
    10081 cgagctattt tttgacttac tggggatcaa gcctgattgg gagaaaataa aatattatat
    10141 tttactggat gaattgtttt agctgtcaga ccaagtttac tcatatatac tttagattga
    10201 tttaaaactt catttttaat ttaaaaggat ctaggtgaag atcctttttg ataatctcat
    10261 gaccaaaatc ccttaacgtg agttttcgtt ccactgagcg tcagaccccg tagaaaagat
    10321 caaaggatct tcttgagatc ctttttttct gcgcgtaatc tgctgcttgc aaacaaaaaa
    10381 accaccgcta ccagcggtgg tttgtttgcc ggatcaagag ctaccaactc tttttccgaa
    10441 ggtaactggc ttcagcagag cgcagatacc aaatactgtc cttctagtgt agccgtagtt
    10501 aggccaccac ttcaagaact ctgtagcacc gcc
//
