# Supplementary material for: Building a pipeline to identify and engineer constitutive and repressible promoters
Source: Quant Plant Biol. 2023 Oct 19;4:e12. doi: 10.1017/qpb.2023.10 (PMC10600573; doi:10.1017/qpb.2023.10)
Supplement: Yang and Nemhauser supplementary material 6 — Yang and Nemhauser supplementary material [file S2632882823000103sup006.zip › Genebank/Level2/YFP/pagm4673-pat1g64990nls-yfp-ubq10nls-mturq-basta.gb]

LOCUS       pAGM4673-pAT1G64990:NL 11341 bp ds-DNA     circular     09-OCT-2022
DEFINITION  .
FEATURES             Location/Qualifiers
     rep_origin      388..388
                     /label="ORI"
                     /ApEinfo_revcolor="#9eafd2"
                     /ApEinfo_fwdcolor="#9eafd2"
     CDS             724..1872
                     /label="RK2 TrfA"
                     /ApEinfo_revcolor="#9eafd2"
                     /ApEinfo_fwdcolor="#9eafd2"
     misc_feature    complement(1949..2099)
                     /label="LB"
                     /ApEinfo_revcolor="#ffef86"
                     /ApEinfo_fwdcolor="#ffef86"
     misc_feature    2111..2114
                     /label="TGCC"
                     /ApEinfo_revcolor="#85dae9"
                     /ApEinfo_fwdcolor="#85dae9"
     misc_feature    2127..2130
                     /label="GGAG"
                     /ApEinfo_revcolor="#b4abac"
                     /ApEinfo_fwdcolor="#b4abac"
     misc_feature    2131..3036
                     /label="AT1G64990_Promoter"
                     /ApEinfo_revcolor="#d59687"
                     /ApEinfo_fwdcolor="#d59687"
     misc_feature    2192..2202
                     /label="HD-ZIP"
                     /ApEinfo_revcolor="#d59687"
                     /ApEinfo_fwdcolor="#d59687"
     misc_feature    2216..2235
                     /label="C2H2"
                     /ApEinfo_revcolor="#d59687"
                     /ApEinfo_fwdcolor="#d59687"
     misc_feature    2231..2245
                     /label="CPP"
                     /ApEinfo_revcolor="#d59687"
                     /ApEinfo_fwdcolor="#d59687"
     misc_feature    2240..2252
                     /label="HD-ZIP"
                     /ApEinfo_revcolor="#9eafd2"
                     /ApEinfo_fwdcolor="#9eafd2"
     misc_feature    complement(2246..2262)
                     /label="Trihelix"
                     /ApEinfo_revcolor="#f8d3a9"
                     /ApEinfo_fwdcolor="#f8d3a9"
     misc_feature    2252..2266
                     /label="B3"
                     /ApEinfo_revcolor="#c6c9d1"
                     /ApEinfo_fwdcolor="#c6c9d1"
     misc_feature    complement(2253..2264)
                     /label="bHLH"
                     /ApEinfo_revcolor="#ff9ccd"
                     /ApEinfo_fwdcolor="#ff9ccd"
     misc_feature    2254..2261
                     /label="bHLH"
                     /ApEinfo_revcolor="#b7e6d7"
                     /ApEinfo_fwdcolor="#b7e6d7"
     misc_feature    complement(2254..2261)
                     /label="bHLH"
                     /ApEinfo_revcolor="#c7b0e3"
                     /ApEinfo_fwdcolor="#c7b0e3"
     misc_feature    complement(2254..2263)
                     /label="bHLH"
                     /ApEinfo_revcolor="#b4abac"
                     /ApEinfo_fwdcolor="#b4abac"
     misc_feature    2270..2283
                     /label="bHLH"
                     /ApEinfo_revcolor="#84b0dc"
                     /ApEinfo_fwdcolor="#84b0dc"
     misc_feature    2317..2326
                     /label="Trihelix"
                     /ApEinfo_revcolor="#d59687"
                     /ApEinfo_fwdcolor="#d59687"
     misc_feature    complement(2317..2331)
                     /label="Trihelix"
                     /ApEinfo_revcolor="#84b0dc"
                     /ApEinfo_fwdcolor="#84b0dc"
     misc_feature    2317..2332
                     /label="Trihelix"
                     /ApEinfo_revcolor="#75c6a9"
                     /ApEinfo_fwdcolor="#75c6a9"
     misc_feature    2362..2368
                     /label="MIKC_MADS"
                     /ApEinfo_revcolor="#ffef86"
                     /ApEinfo_fwdcolor="#ffef86"
     misc_feature    2379..2398
                     /label="E2F/DP"
                     /ApEinfo_revcolor="#f8d3a9"
                     /ApEinfo_fwdcolor="#f8d3a9"
     misc_feature    complement(2401..2413)
                     /label="HD-ZIP"
                     /ApEinfo_revcolor="#85dae9"
                     /ApEinfo_fwdcolor="#85dae9"
     misc_feature    complement(2406..2423)
                     /label="C2H2"
                     /ApEinfo_revcolor="#84b0dc"
                     /ApEinfo_fwdcolor="#84b0dc"
     misc_feature    complement(2446..2466)
                     /label="ARF"
                     /ApEinfo_revcolor="#b4abac"
                     /ApEinfo_fwdcolor="#b4abac"
     misc_feature    2460..2478
                     /label="NAC"
                     /ApEinfo_revcolor="#9eafd2"
                     /ApEinfo_fwdcolor="#9eafd2"
     misc_feature    complement(2460..2478)
                     /label="NAC"
                     /ApEinfo_revcolor="#faac61"
                     /ApEinfo_fwdcolor="#faac61"
     misc_feature    2461..2481
                     /label="NAC"
                     /ApEinfo_revcolor="#b1ff67"
                     /ApEinfo_fwdcolor="#b1ff67"
     misc_feature    complement(2462..2478)
                     /label="NAC"
                     /ApEinfo_revcolor="#75c6a9"
                     /ApEinfo_fwdcolor="#75c6a9"
     misc_feature    complement(2462..2479)
                     /label="NAC"
                     /ApEinfo_revcolor="#ffef86"
                     /ApEinfo_fwdcolor="#ffef86"
     misc_feature    2462..2481
                     /label="NAC"
                     /ApEinfo_revcolor="#b7e6d7"
                     /ApEinfo_fwdcolor="#b7e6d7"
     misc_feature    complement(2463..2477)
                     /label="ZF-HD"
                     /ApEinfo_revcolor="#b4abac"
                     /ApEinfo_fwdcolor="#b4abac"
     misc_feature    2463..2478
                     /label="NAC"
                     /ApEinfo_revcolor="#f58a5e"
                     /ApEinfo_fwdcolor="#f58a5e"
     misc_feature    complement(2463..2478)
                     /label="NAC"
                     /ApEinfo_revcolor="#84b0dc"
                     /ApEinfo_fwdcolor="#84b0dc"
     misc_feature    2463..2479
                     /label="NAC"
                     /ApEinfo_revcolor="#ffef86"
                     /ApEinfo_fwdcolor="#ffef86"
     misc_feature    2463..2480
                     /label="NAC"
                     /ApEinfo_revcolor="#d6b295"
                     /ApEinfo_fwdcolor="#d6b295"
     misc_feature    2463..2481
                     /label="NAC"
                     /ApEinfo_revcolor="#9eafd2"
                     /ApEinfo_fwdcolor="#9eafd2"
     misc_feature    complement(2463..2481)
                     /label="NAC"
                     /ApEinfo_revcolor="#f8d3a9"
                     /ApEinfo_fwdcolor="#f8d3a9"
     misc_feature    2463..2483
                     /label="NAC"
                     /ApEinfo_revcolor="#9eafd2"
                     /ApEinfo_fwdcolor="#9eafd2"
     misc_feature    complement(2463..2483)
                     /label="NAC"
                     /ApEinfo_revcolor="#75c6a9"
                     /ApEinfo_fwdcolor="#75c6a9"
     misc_feature    2464..2478
                     /label="NAC"
                     /ApEinfo_revcolor="#ff9ccd"
                     /ApEinfo_fwdcolor="#ff9ccd"
     misc_feature    complement(2464..2478)
                     /label="NAC"
                     /ApEinfo_revcolor="#b4abac"
                     /ApEinfo_fwdcolor="#b4abac"
     misc_feature    2464..2480
                     /label="NAC"
                     /ApEinfo_revcolor="#d59687"
                     /ApEinfo_fwdcolor="#d59687"
     misc_feature    complement(2464..2480)
                     /label="NAC"
                     /ApEinfo_revcolor="#ffef86"
                     /ApEinfo_fwdcolor="#ffef86"
     misc_feature    complement(2465..2478)
                     /label="NAC"
                     /ApEinfo_revcolor="#faac61"
                     /ApEinfo_fwdcolor="#faac61"
     misc_feature    2465..2479
                     /label="NAC"
                     /ApEinfo_revcolor="#c6c9d1"
                     /ApEinfo_fwdcolor="#c6c9d1"
     misc_feature    complement(2465..2479)
                     /label="NAC"
                     /ApEinfo_revcolor="#f58a5e"
                     /ApEinfo_fwdcolor="#f58a5e"
     misc_feature    2466..2478
                     /label="NAC"
                     /ApEinfo_revcolor="#c7b0e3"
                     /ApEinfo_fwdcolor="#c7b0e3"
     misc_feature    complement(2466..2478)
                     /label="NAC"
                     /ApEinfo_revcolor="#ffef86"
                     /ApEinfo_fwdcolor="#ffef86"
     misc_feature    2466..2479
                     /label="NAC"
                     /ApEinfo_revcolor="#75c6a9"
                     /ApEinfo_fwdcolor="#75c6a9"
     misc_feature    2466..2480
                     /label="NAC"
                     /ApEinfo_revcolor="#b7e6d7"
                     /ApEinfo_fwdcolor="#b7e6d7"
     misc_feature    complement(2466..2480)
                     /label="NAC"
                     /ApEinfo_revcolor="#d59687"
                     /ApEinfo_fwdcolor="#d59687"
     misc_feature    2466..2481
                     /label="NAC"
                     /ApEinfo_revcolor="#9eafd2"
                     /ApEinfo_fwdcolor="#9eafd2"
     misc_feature    complement(2466..2481)
                     /label="NAC"
                     /ApEinfo_revcolor="#d6b295"
                     /ApEinfo_fwdcolor="#d6b295"
     misc_feature    complement(2523..2538)
                     /label="SBP"
                     /ApEinfo_revcolor="#84b0dc"
                     /ApEinfo_fwdcolor="#84b0dc"
     misc_feature    complement(2613..2627)
                     /label="S1Fa-like"
                     /ApEinfo_revcolor="#d59687"
                     /ApEinfo_fwdcolor="#d59687"
     misc_feature    complement(2613..2627)
                     /label="HSF"
                     /ApEinfo_revcolor="#ffef86"
                     /ApEinfo_fwdcolor="#ffef86"
     misc_feature    2614..2627
                     /label="HSF"
                     /ApEinfo_revcolor="#ffef86"
                     /ApEinfo_fwdcolor="#ffef86"
     misc_feature    complement(2615..2626)
                     /label="HSF"
                     /ApEinfo_revcolor="#c6c9d1"
                     /ApEinfo_fwdcolor="#c6c9d1"
     misc_feature    complement(2615..2627)
                     /label="HSF"
                     /ApEinfo_revcolor="#b1ff67"
                     /ApEinfo_fwdcolor="#b1ff67"
     misc_feature    2622..2640
                     /label="C2H2"
                     /ApEinfo_revcolor="#f58a5e"
                     /ApEinfo_fwdcolor="#f58a5e"
     misc_feature    2623..2641
                     /label="Nin-like"
                     /ApEinfo_revcolor="#ff9ccd"
                     /ApEinfo_fwdcolor="#ff9ccd"
     misc_feature    2627..2647
                     /label="E2F/DP"
                     /ApEinfo_revcolor="#faac61"
                     /ApEinfo_fwdcolor="#faac61"
     misc_feature    complement(2634..2653)
                     /label="E2F/DP"
                     /ApEinfo_revcolor="#c6c9d1"
                     /ApEinfo_fwdcolor="#c6c9d1"
     misc_feature    complement(2649..2668)
                     /label="BES1"
                     /ApEinfo_revcolor="#9eafd2"
                     /ApEinfo_fwdcolor="#9eafd2"
     misc_feature    complement(2651..2673)
                     /label="bHLH"
                     /ApEinfo_revcolor="#f8d3a9"
                     /ApEinfo_fwdcolor="#f8d3a9"
     misc_feature    complement(2652..2665)
                     /label="bHLH"
                     /ApEinfo_revcolor="#d6b295"
                     /ApEinfo_fwdcolor="#d6b295"
     misc_feature    complement(2652..2672)
                     /label="bHLH"
                     /ApEinfo_revcolor="#75c6a9"
                     /ApEinfo_fwdcolor="#75c6a9"
     misc_feature    2652..2674
                     /label="bHLH"
                     /ApEinfo_revcolor="#c7b0e3"
                     /ApEinfo_fwdcolor="#c7b0e3"
     misc_feature    2653..2666
                     /label="bHLH"
                     /ApEinfo_revcolor="#9eafd2"
                     /ApEinfo_fwdcolor="#9eafd2"
     misc_feature    2653..2670
                     /label="bZIP"
                     /ApEinfo_revcolor="#d6b295"
                     /ApEinfo_fwdcolor="#d6b295"
     misc_feature    2653..2673
                     /label="bHLH"
                     /ApEinfo_revcolor="#75c6a9"
                     /ApEinfo_fwdcolor="#75c6a9"
     misc_feature    2654..2668
                     /label="bZIP"
                     /ApEinfo_revcolor="#b1ff67"
                     /ApEinfo_fwdcolor="#b1ff67"
     misc_feature    complement(2654..2668)
                     /label="bZIP"
                     /ApEinfo_revcolor="#b4abac"
                     /ApEinfo_fwdcolor="#b4abac"
     misc_feature    complement(2654..2668)
                     /label="BES1"
                     /ApEinfo_revcolor="#b7e6d7"
                     /ApEinfo_fwdcolor="#b7e6d7"
     misc_feature    complement(2654..2674)
                     /label="bHLH"
                     /ApEinfo_revcolor="#b7e6d7"
                     /ApEinfo_fwdcolor="#b7e6d7"
     misc_feature    complement(2656..2673)
                     /label="bZIP"
                     /ApEinfo_revcolor="#ff9ccd"
                     /ApEinfo_fwdcolor="#ff9ccd"
     misc_feature    2657..2667
                     /label="BES1"
                     /ApEinfo_revcolor="#9eafd2"
                     /ApEinfo_fwdcolor="#9eafd2"
     misc_feature    complement(2657..2667)
                     /label="BES1"
                     /ApEinfo_revcolor="#84b0dc"
                     /ApEinfo_fwdcolor="#84b0dc"
     misc_feature    2657..2671
                     /label="BES1"
                     /ApEinfo_revcolor="#c7b0e3"
                     /ApEinfo_fwdcolor="#c7b0e3"
     misc_feature    2657..2676
                     /label="BES1"
                     /ApEinfo_revcolor="#f58a5e"
                     /ApEinfo_fwdcolor="#f58a5e"
     misc_feature    2658..2668
                     /label="BES1"
                     /ApEinfo_revcolor="#f8d3a9"
                     /ApEinfo_fwdcolor="#f8d3a9"
     misc_feature    2658..2674
                     /label="Trihelix"
                     /ApEinfo_revcolor="#b4abac"
                     /ApEinfo_fwdcolor="#b4abac"
     misc_feature    2659..2666
                     /label="bHLH"
                     /ApEinfo_revcolor="#75c6a9"
                     /ApEinfo_fwdcolor="#75c6a9"
     misc_feature    2659..2666
                     /label="bZIP"
                     /ApEinfo_revcolor="#9eafd2"
                     /ApEinfo_fwdcolor="#9eafd2"
     misc_feature    complement(2659..2666)
                     /label="bZIP"
                     /ApEinfo_revcolor="#9eafd2"
                     /ApEinfo_fwdcolor="#9eafd2"
     misc_feature    complement(2659..2666)
                     /label="bHLH"
                     /ApEinfo_revcolor="#75c6a9"
                     /ApEinfo_fwdcolor="#75c6a9"
     misc_feature    complement(2660..2674)
                     /label="bHLH"
                     /ApEinfo_revcolor="#85dae9"
                     /ApEinfo_fwdcolor="#85dae9"
     misc_feature    2720..2740
                     /label="Dof"
                     /ApEinfo_revcolor="#c7b0e3"
                     /ApEinfo_fwdcolor="#c7b0e3"
     misc_feature    2722..2740
                     /label="Dof"
                     /ApEinfo_revcolor="#b7e6d7"
                     /ApEinfo_fwdcolor="#b7e6d7"
     misc_feature    complement(2722..2750)
                     /label="Dof"
                     /ApEinfo_revcolor="#c7b0e3"
                     /ApEinfo_fwdcolor="#c7b0e3"
     misc_feature    2723..2743
                     /label="Dof"
                     /ApEinfo_revcolor="#ff9ccd"
                     /ApEinfo_fwdcolor="#ff9ccd"
     misc_feature    2726..2749
                     /label="BBR-BPC"
                     /ApEinfo_revcolor="#84b0dc"
                     /ApEinfo_fwdcolor="#84b0dc"
     misc_feature    complement(2727..2754)
                     /label="Dof"
                     /ApEinfo_revcolor="#9eafd2"
                     /ApEinfo_fwdcolor="#9eafd2"
     misc_feature    2728..2747
                     /label="AP2"
                     /ApEinfo_revcolor="#f8d3a9"
                     /ApEinfo_fwdcolor="#f8d3a9"
     misc_feature    2728..2748
                     /label="Dof"
                     /ApEinfo_revcolor="#75c6a9"
                     /ApEinfo_fwdcolor="#75c6a9"
     misc_feature    complement(2728..2748)
                     /label="Dof"
                     /ApEinfo_revcolor="#ffef86"
                     /ApEinfo_fwdcolor="#ffef86"
     misc_feature    complement(2728..2755)
                     /label="Dof"
                     /ApEinfo_revcolor="#b1ff67"
                     /ApEinfo_fwdcolor="#b1ff67"
     misc_feature    complement(2729..2743)
                     /label="C2H2"
                     /ApEinfo_revcolor="#b7e6d7"
                     /ApEinfo_fwdcolor="#b7e6d7"
     misc_feature    complement(2729..2749)
                     /label="Dof"
                     /ApEinfo_revcolor="#ffef86"
                     /ApEinfo_fwdcolor="#ffef86"
     misc_feature    complement(2729..2749)
                     /label="MIKC_MADS"
                     /ApEinfo_revcolor="#ff9ccd"
                     /ApEinfo_fwdcolor="#ff9ccd"
     misc_feature    2730..2749
                     /label="AP2"
                     /ApEinfo_revcolor="#ffef86"
                     /ApEinfo_fwdcolor="#ffef86"
     misc_feature    2732..2751
                     /label="GRAS"
                     /ApEinfo_revcolor="#84b0dc"
                     /ApEinfo_fwdcolor="#84b0dc"
     misc_feature    complement(2732..2752)
                     /label="BBR-BPC"
                     /ApEinfo_revcolor="#c6c9d1"
                     /ApEinfo_fwdcolor="#c6c9d1"
     misc_feature    2733..2752
                     /label="AP2"
                     /ApEinfo_revcolor="#f58a5e"
                     /ApEinfo_fwdcolor="#f58a5e"
     misc_feature    complement(2733..2753)
                     /label="MIKC_MADS"
                     /ApEinfo_revcolor="#b4abac"
                     /ApEinfo_fwdcolor="#b4abac"
     misc_feature    2736..2750
                     /label="B3"
                     /ApEinfo_revcolor="#b1ff67"
                     /ApEinfo_fwdcolor="#b1ff67"
     misc_feature    2736..2755
                     /label="GRAS"
                     /ApEinfo_revcolor="#75c6a9"
                     /ApEinfo_fwdcolor="#75c6a9"
     misc_feature    2737..2751
                     /label="C2H2"
                     /ApEinfo_revcolor="#75c6a9"
                     /ApEinfo_fwdcolor="#75c6a9"
     misc_feature    complement(2737..2757)
                     /label="Dof"
                     /ApEinfo_revcolor="#9eafd2"
                     /ApEinfo_fwdcolor="#9eafd2"
     misc_feature    2738..2752
                     /label="B3"
                     /ApEinfo_revcolor="#ffef86"
                     /ApEinfo_fwdcolor="#ffef86"
     misc_feature    2740..2754
                     /label="B3"
                     /ApEinfo_revcolor="#b4abac"
                     /ApEinfo_fwdcolor="#b4abac"
     misc_feature    2742..2756
                     /label="B3"
                     /ApEinfo_revcolor="#faac61"
                     /ApEinfo_fwdcolor="#faac61"
     misc_feature    2768..2776
                     /label="G2-like"
                     /ApEinfo_revcolor="#d6b295"
                     /ApEinfo_fwdcolor="#d6b295"
     misc_feature    complement(2774..2783)
                     /label="ARF"
                     /ApEinfo_revcolor="#b1ff67"
                     /ApEinfo_fwdcolor="#b1ff67"
     misc_feature    2774..2788
                     /label="ERF"
                     /ApEinfo_revcolor="#9eafd2"
                     /ApEinfo_fwdcolor="#9eafd2"
     misc_feature    2775..2783
                     /label="ARF"
                     /ApEinfo_revcolor="#d6b295"
                     /ApEinfo_fwdcolor="#d6b295"
     misc_feature    complement(2775..2784)
                     /label="ARF"
                     /ApEinfo_revcolor="#c6c9d1"
                     /ApEinfo_fwdcolor="#c6c9d1"
     misc_feature    2776..2785
                     /label="ARF"
                     /ApEinfo_revcolor="#84b0dc"
                     /ApEinfo_fwdcolor="#84b0dc"
     misc_feature    2795..2809
                     /label="GATA"
                     /ApEinfo_revcolor="#ff9ccd"
                     /ApEinfo_fwdcolor="#ff9ccd"
     misc_feature    2804..2813
                     /label="C2H2"
                     /ApEinfo_revcolor="#b1ff67"
                     /ApEinfo_fwdcolor="#b1ff67"
     misc_feature    2813..2829
                     /label="C2H2"
                     /ApEinfo_revcolor="#84b0dc"
                     /ApEinfo_fwdcolor="#84b0dc"
     misc_feature    2813..2830
                     /label="C2H2"
                     /ApEinfo_revcolor="#ff9ccd"
                     /ApEinfo_fwdcolor="#ff9ccd"
     misc_feature    complement(2813..2832)
                     /label="C2H2"
                     /ApEinfo_revcolor="#f8d3a9"
                     /ApEinfo_fwdcolor="#f8d3a9"
     misc_feature    2817..2839
                     /label="SRS"
                     /ApEinfo_revcolor="#84b0dc"
                     /ApEinfo_fwdcolor="#84b0dc"
     misc_feature    complement(2826..2852)
                     /label="Dof"
                     /ApEinfo_revcolor="#c6c9d1"
                     /ApEinfo_fwdcolor="#c6c9d1"
     misc_feature    2832..2852
                     /label="Dof"
                     /ApEinfo_revcolor="#faac61"
                     /ApEinfo_fwdcolor="#faac61"
     misc_feature    2833..2847
                     /label="B3"
                     /ApEinfo_revcolor="#b7e6d7"
                     /ApEinfo_fwdcolor="#b7e6d7"
     misc_feature    2833..2852
                     /label="AP2"
                     /ApEinfo_revcolor="#d6b295"
                     /ApEinfo_fwdcolor="#d6b295"
     misc_feature    complement(2833..2853)
                     /label="MIKC_MADS"
                     /ApEinfo_revcolor="#c6c9d1"
                     /ApEinfo_fwdcolor="#c6c9d1"
     misc_feature    2834..2848
                     /label="B3"
                     /ApEinfo_revcolor="#c7b0e3"
                     /ApEinfo_fwdcolor="#c7b0e3"
     misc_feature    2834..2852
                     /label="Dof"
                     /ApEinfo_revcolor="#c7b0e3"
                     /ApEinfo_fwdcolor="#c7b0e3"
     misc_feature    2835..2854
                     /label="AP2"
                     /ApEinfo_revcolor="#b1ff67"
                     /ApEinfo_fwdcolor="#b1ff67"
     misc_feature    2835..2855
                     /label="Dof"
                     /ApEinfo_revcolor="#75c6a9"
                     /ApEinfo_fwdcolor="#75c6a9"
     misc_feature    2836..2854
                     /label="Dof"
                     /ApEinfo_revcolor="#faac61"
                     /ApEinfo_fwdcolor="#faac61"
     misc_feature    complement(2836..2856)
                     /label="MIKC_MADS"
                     /ApEinfo_revcolor="#faac61"
                     /ApEinfo_fwdcolor="#faac61"
     misc_feature    2838..2851
                     /label="MIKC_MADS"
                     /ApEinfo_revcolor="#b1ff67"
                     /ApEinfo_fwdcolor="#b1ff67"
     misc_feature    2863..2883
                     /label="EIL"
                     /ApEinfo_revcolor="#d6b295"
                     /ApEinfo_fwdcolor="#d6b295"
     misc_feature    2894..2908
                     /label="MYB"
                     /ApEinfo_revcolor="#ff9ccd"
                     /ApEinfo_fwdcolor="#ff9ccd"
     misc_feature    complement(2896..2908)
                     /label="MYB"
                     /ApEinfo_revcolor="#d6b295"
                     /ApEinfo_fwdcolor="#d6b295"
     misc_feature    complement(2896..2909)
                     /label="MYB"
                     /ApEinfo_revcolor="#faac61"
                     /ApEinfo_fwdcolor="#faac61"
     misc_feature    2897..2909
                     /label="MYB"
                     /ApEinfo_revcolor="#d59687"
                     /ApEinfo_fwdcolor="#d59687"
     misc_feature    complement(2897..2909)
                     /label="MYB"
                     /ApEinfo_revcolor="#c6c9d1"
                     /ApEinfo_fwdcolor="#c6c9d1"
     misc_feature    complement(2898..2918)
                     /label="MYB"
                     /ApEinfo_revcolor="#f58a5e"
                     /ApEinfo_fwdcolor="#f58a5e"
     misc_feature    2942..2962
                     /label="ERF"
                     /ApEinfo_revcolor="#85dae9"
                     /ApEinfo_fwdcolor="#85dae9"
     misc_feature    2944..2964
                     /label="ERF"
                     /ApEinfo_revcolor="#f58a5e"
                     /ApEinfo_fwdcolor="#f58a5e"
     misc_feature    complement(2944..2964)
                     /label="ERF"
                     /ApEinfo_revcolor="#ff9ccd"
                     /ApEinfo_fwdcolor="#ff9ccd"
     misc_feature    2945..2965
                     /label="ERF"
                     /ApEinfo_revcolor="#faac61"
                     /ApEinfo_fwdcolor="#faac61"
     misc_feature    complement(2945..2965)
                     /label="ERF"
                     /ApEinfo_revcolor="#75c6a9"
                     /ApEinfo_fwdcolor="#75c6a9"
     misc_feature    2947..2964
                     /label="MYB"
                     /ApEinfo_revcolor="#f58a5e"
                     /ApEinfo_fwdcolor="#f58a5e"
     misc_feature    2947..2965
                     /label="ERF"
                     /ApEinfo_revcolor="#9eafd2"
                     /ApEinfo_fwdcolor="#9eafd2"
     misc_feature    2947..2967
                     /label="ERF"
                     /ApEinfo_revcolor="#c7b0e3"
                     /ApEinfo_fwdcolor="#c7b0e3"
     misc_feature    complement(2947..2967)
                     /label="ERF"
                     /ApEinfo_revcolor="#9eafd2"
                     /ApEinfo_fwdcolor="#9eafd2"
     misc_feature    2948..2962
                     /label="ERF"
                     /ApEinfo_revcolor="#faac61"
                     /ApEinfo_fwdcolor="#faac61"
     misc_feature    2948..2968
                     /label="ERF"
                     /ApEinfo_revcolor="#c6c9d1"
                     /ApEinfo_fwdcolor="#c6c9d1"
     misc_feature    complement(2948..2968)
                     /label="ERF"
                     /ApEinfo_revcolor="#75c6a9"
                     /ApEinfo_fwdcolor="#75c6a9"
     misc_feature    complement(2948..2969)
                     /label="MYB_related"
                     /ApEinfo_revcolor="#faac61"
                     /ApEinfo_fwdcolor="#faac61"
     misc_feature    2949..2963
                     /label="ERF"
                     /ApEinfo_revcolor="#9eafd2"
                     /ApEinfo_fwdcolor="#9eafd2"
     misc_feature    complement(2949..2969)
                     /label="MYB"
                     /ApEinfo_revcolor="#84b0dc"
                     /ApEinfo_fwdcolor="#84b0dc"
     misc_feature    complement(2949..2975)
                     /label="GATA"
                     /ApEinfo_revcolor="#ffef86"
                     /ApEinfo_fwdcolor="#ffef86"
     misc_feature    2950..2964
                     /label="ERF"
                     /ApEinfo_revcolor="#ffef86"
                     /ApEinfo_fwdcolor="#ffef86"
     misc_feature    complement(2950..2964)
                     /label="ERF"
                     /ApEinfo_revcolor="#b4abac"
                     /ApEinfo_fwdcolor="#b4abac"
     misc_feature    2950..2967
                     /label="MYB"
                     /ApEinfo_revcolor="#ff9ccd"
                     /ApEinfo_fwdcolor="#ff9ccd"
     misc_feature    2950..2968
                     /label="ERF"
                     /ApEinfo_revcolor="#75c6a9"
                     /ApEinfo_fwdcolor="#75c6a9"
     misc_feature    complement(2950..2969)
                     /label="ERF"
                     /ApEinfo_revcolor="#f8d3a9"
                     /ApEinfo_fwdcolor="#f8d3a9"
     misc_feature    2950..2970
                     /label="ERF"
                     /ApEinfo_revcolor="#b1ff67"
                     /ApEinfo_fwdcolor="#b1ff67"
     misc_feature    complement(2950..2970)
                     /label="ERF"
                     /ApEinfo_revcolor="#f8d3a9"
                     /ApEinfo_fwdcolor="#f8d3a9"
     misc_feature    2951..2961
                     /label="MYB"
                     /ApEinfo_revcolor="#85dae9"
                     /ApEinfo_fwdcolor="#85dae9"
     misc_feature    complement(2951..2964)
                     /label="MYB"
                     /ApEinfo_revcolor="#84b0dc"
                     /ApEinfo_fwdcolor="#84b0dc"
     misc_feature    2951..2965
                     /label="ERF"
                     /ApEinfo_revcolor="#85dae9"
                     /ApEinfo_fwdcolor="#85dae9"
     misc_feature    complement(2951..2965)
                     /label="ERF"
                     /ApEinfo_revcolor="#b7e6d7"
                     /ApEinfo_fwdcolor="#b7e6d7"
     misc_feature    complement(2951..2969)
                     /label="ERF"
                     /ApEinfo_revcolor="#ff9ccd"
                     /ApEinfo_fwdcolor="#ff9ccd"
     misc_feature    complement(2951..2969)
                     /label="GATA"
                     /ApEinfo_revcolor="#b4abac"
                     /ApEinfo_fwdcolor="#b4abac"
     misc_feature    2951..2971
                     /label="ERF"
                     /ApEinfo_revcolor="#b1ff67"
                     /ApEinfo_fwdcolor="#b1ff67"
     misc_feature    complement(2951..2971)
                     /label="ERF"
                     /ApEinfo_revcolor="#d59687"
                     /ApEinfo_fwdcolor="#d59687"
     misc_feature    complement(2951..2972)
                     /label="MYB_related"
                     /ApEinfo_revcolor="#84b0dc"
                     /ApEinfo_fwdcolor="#84b0dc"
     misc_feature    2952..2966
                     /label="GATA"
                     /ApEinfo_revcolor="#f58a5e"
                     /ApEinfo_fwdcolor="#f58a5e"
     misc_feature    2952..2966
                     /label="ERF"
                     /ApEinfo_revcolor="#c6c9d1"
                     /ApEinfo_fwdcolor="#c6c9d1"
     misc_feature    complement(2952..2966)
                     /label="ERF"
                     /ApEinfo_revcolor="#75c6a9"
                     /ApEinfo_fwdcolor="#75c6a9"
     misc_feature    2952..2968
                     /label="ERF"
                     /ApEinfo_revcolor="#75c6a9"
                     /ApEinfo_fwdcolor="#75c6a9"
     misc_feature    complement(2952..2972)
                     /label="MYB"
                     /ApEinfo_revcolor="#c7b0e3"
                     /ApEinfo_fwdcolor="#c7b0e3"
     misc_feature    complement(2952..2978)
                     /label="GATA"
                     /ApEinfo_revcolor="#f8d3a9"
                     /ApEinfo_fwdcolor="#f8d3a9"
     misc_feature    2953..2967
                     /label="ERF"
                     /ApEinfo_revcolor="#85dae9"
                     /ApEinfo_fwdcolor="#85dae9"
     misc_feature    complement(2953..2967)
                     /label="ERF"
                     /ApEinfo_revcolor="#f8d3a9"
                     /ApEinfo_fwdcolor="#f8d3a9"
     misc_feature    complement(2953..2967)
                     /label="GATA"
                     /ApEinfo_revcolor="#d6b295"
                     /ApEinfo_fwdcolor="#d6b295"
     misc_feature    complement(2953..2967)
                     /label="MYB"
                     /ApEinfo_revcolor="#9eafd2"
                     /ApEinfo_fwdcolor="#9eafd2"
     misc_feature    2953..2971
                     /label="ERF"
                     /ApEinfo_revcolor="#faac61"
                     /ApEinfo_fwdcolor="#faac61"
     misc_feature    complement(2953..2972)
                     /label="ERF"
                     /ApEinfo_revcolor="#84b0dc"
                     /ApEinfo_fwdcolor="#84b0dc"
     misc_feature    2953..2973
                     /label="ERF"
                     /ApEinfo_revcolor="#ffef86"
                     /ApEinfo_fwdcolor="#ffef86"
     misc_feature    complement(2953..2973)
                     /label="ERF"
                     /ApEinfo_revcolor="#b7e6d7"
                     /ApEinfo_fwdcolor="#b7e6d7"
     misc_feature    2954..2964
                     /label="MYB"
                     /ApEinfo_revcolor="#d59687"
                     /ApEinfo_fwdcolor="#d59687"
     misc_feature    complement(2954..2964)
                     /label="ERF"
                     /ApEinfo_revcolor="#d59687"
                     /ApEinfo_fwdcolor="#d59687"
     misc_feature    complement(2954..2967)
                     /label="MYB"
                     /ApEinfo_revcolor="#d6b295"
                     /ApEinfo_fwdcolor="#d6b295"
     misc_feature    2954..2968
                     /label="ERF"
                     /ApEinfo_revcolor="#ffef86"
                     /ApEinfo_fwdcolor="#ffef86"
     misc_feature    complement(2954..2968)
                     /label="ERF"
                     /ApEinfo_revcolor="#c7b0e3"
                     /ApEinfo_fwdcolor="#c7b0e3"
     misc_feature    complement(2954..2968)
                     /label="MYB"
                     /ApEinfo_revcolor="#ffef86"
                     /ApEinfo_fwdcolor="#ffef86"
     misc_feature    complement(2954..2972)
                     /label="ERF"
                     /ApEinfo_revcolor="#85dae9"
                     /ApEinfo_fwdcolor="#85dae9"
     misc_feature    complement(2954..2972)
                     /label="GATA"
                     /ApEinfo_revcolor="#9eafd2"
                     /ApEinfo_fwdcolor="#9eafd2"
     misc_feature    2954..2973
                     /label="ERF"
                     /ApEinfo_revcolor="#f58a5e"
                     /ApEinfo_fwdcolor="#f58a5e"
     misc_feature    complement(2954..2973)
                     /label="ERF"
                     /ApEinfo_revcolor="#b1ff67"
                     /ApEinfo_fwdcolor="#b1ff67"
     misc_feature    2954..2974
                     /label="ERF"
                     /ApEinfo_revcolor="#b1ff67"
                     /ApEinfo_fwdcolor="#b1ff67"
     misc_feature    complement(2954..2974)
                     /label="LBD"
                     /ApEinfo_revcolor="#faac61"
                     /ApEinfo_fwdcolor="#faac61"
     misc_feature    complement(2954..2974)
                     /label="ERF"
                     /ApEinfo_revcolor="#d59687"
                     /ApEinfo_fwdcolor="#d59687"
     misc_feature    complement(2954..2975)
                     /label="MYB_related"
                     /ApEinfo_revcolor="#d6b295"
                     /ApEinfo_fwdcolor="#d6b295"
     misc_feature    2955..2969
                     /label="GATA"
                     /ApEinfo_revcolor="#faac61"
                     /ApEinfo_fwdcolor="#faac61"
     misc_feature    2955..2969
                     /label="ERF"
                     /ApEinfo_revcolor="#b7e6d7"
                     /ApEinfo_fwdcolor="#b7e6d7"
     misc_feature    complement(2955..2969)
                     /label="ERF"
                     /ApEinfo_revcolor="#f8d3a9"
                     /ApEinfo_fwdcolor="#f8d3a9"
     misc_feature    2955..2971
                     /label="ERF"
                     /ApEinfo_revcolor="#ff9ccd"
                     /ApEinfo_fwdcolor="#ff9ccd"
     misc_feature    complement(2955..2975)
                     /label="MYB"
                     /ApEinfo_revcolor="#85dae9"
                     /ApEinfo_fwdcolor="#85dae9"
     misc_feature    complement(2955..2981)
                     /label="GATA"
                     /ApEinfo_revcolor="#b7e6d7"
                     /ApEinfo_fwdcolor="#b7e6d7"
     misc_feature    2956..2970
                     /label="ERF"
                     /ApEinfo_revcolor="#faac61"
                     /ApEinfo_fwdcolor="#faac61"
     misc_feature    complement(2956..2970)
                     /label="ERF"
                     /ApEinfo_revcolor="#9eafd2"
                     /ApEinfo_fwdcolor="#9eafd2"
     misc_feature    complement(2956..2970)
                     /label="GATA"
                     /ApEinfo_revcolor="#ff9ccd"
                     /ApEinfo_fwdcolor="#ff9ccd"
     misc_feature    complement(2956..2975)
                     /label="ERF"
                     /ApEinfo_revcolor="#faac61"
                     /ApEinfo_fwdcolor="#faac61"
     misc_feature    complement(2956..2976)
                     /label="ERF"
                     /ApEinfo_revcolor="#c6c9d1"
                     /ApEinfo_fwdcolor="#c6c9d1"
     misc_feature    2957..2967
                     /label="MYB"
                     /ApEinfo_revcolor="#b1ff67"
                     /ApEinfo_fwdcolor="#b1ff67"
     misc_feature    complement(2957..2967)
                     /label="ERF"
                     /ApEinfo_revcolor="#faac61"
                     /ApEinfo_fwdcolor="#faac61"
     misc_feature    complement(2957..2970)
                     /label="MYB"
                     /ApEinfo_revcolor="#b7e6d7"
                     /ApEinfo_fwdcolor="#b7e6d7"
     misc_feature    2957..2971
                     /label="ERF"
                     /ApEinfo_revcolor="#85dae9"
                     /ApEinfo_fwdcolor="#85dae9"
     misc_feature    complement(2957..2971)
                     /label="ERF"
                     /ApEinfo_revcolor="#d59687"
                     /ApEinfo_fwdcolor="#d59687"
     misc_feature    complement(2957..2975)
                     /label="GATA"
                     /ApEinfo_revcolor="#c6c9d1"
                     /ApEinfo_fwdcolor="#c6c9d1"
     misc_feature    complement(2957..2975)
                     /label="ERF"
                     /ApEinfo_revcolor="#b1ff67"
                     /ApEinfo_fwdcolor="#b1ff67"
     misc_feature    complement(2957..2975)
                     /label="C2H2"
                     /ApEinfo_revcolor="#b4abac"
                     /ApEinfo_fwdcolor="#b4abac"
     misc_feature    2957..2976
                     /label="ERF"
                     /ApEinfo_revcolor="#84b0dc"
                     /ApEinfo_fwdcolor="#84b0dc"
     misc_feature    complement(2957..2976)
                     /label="ERF"
                     /ApEinfo_revcolor="#b7e6d7"
                     /ApEinfo_fwdcolor="#b7e6d7"
     misc_feature    complement(2957..2977)
                     /label="ERF"
                     /ApEinfo_revcolor="#c6c9d1"
                     /ApEinfo_fwdcolor="#c6c9d1"
     misc_feature    2958..2972
                     /label="GATA"
                     /ApEinfo_revcolor="#ffef86"
                     /ApEinfo_fwdcolor="#ffef86"
     misc_feature    complement(2958..2972)
                     /label="ERF"
                     /ApEinfo_revcolor="#c6c9d1"
                     /ApEinfo_fwdcolor="#c6c9d1"
     misc_feature    2958..2974
                     /label="ERF"
                     /ApEinfo_revcolor="#c7b0e3"
                     /ApEinfo_fwdcolor="#c7b0e3"
     misc_feature    complement(2958..2978)
                     /label="MYB"
                     /ApEinfo_revcolor="#f58a5e"
                     /ApEinfo_fwdcolor="#f58a5e"
     misc_feature    complement(2958..2984)
                     /label="GATA"
                     /ApEinfo_revcolor="#85dae9"
                     /ApEinfo_fwdcolor="#85dae9"
     misc_feature    complement(2959..2973)
                     /label="GATA"
                     /ApEinfo_revcolor="#d59687"
                     /ApEinfo_fwdcolor="#d59687"
     misc_feature    complement(2959..2973)
                     /label="ERF"
                     /ApEinfo_revcolor="#faac61"
                     /ApEinfo_fwdcolor="#faac61"
     misc_feature    complement(2959..2978)
                     /label="ERF"
                     /ApEinfo_revcolor="#faac61"
                     /ApEinfo_fwdcolor="#faac61"
     misc_feature    complement(2959..2979)
                     /label="ERF"
                     /ApEinfo_revcolor="#f58a5e"
                     /ApEinfo_fwdcolor="#f58a5e"
     misc_feature    complement(2960..2970)
                     /label="ERF"
                     /ApEinfo_revcolor="#ff9ccd"
                     /ApEinfo_fwdcolor="#ff9ccd"
     misc_feature    2960..2974
                     /label="ERF"
                     /ApEinfo_revcolor="#c6c9d1"
                     /ApEinfo_fwdcolor="#c6c9d1"
     misc_feature    2960..2974
                     /label="HD-ZIP"
                     /ApEinfo_revcolor="#faac61"
                     /ApEinfo_fwdcolor="#faac61"
     misc_feature    complement(2960..2974)
                     /label="MYB"
                     /ApEinfo_revcolor="#b7e6d7"
                     /ApEinfo_fwdcolor="#b7e6d7"
     misc_feature    complement(2960..2974)
                     /label="HD-ZIP"
                     /ApEinfo_revcolor="#d6b295"
                     /ApEinfo_fwdcolor="#d6b295"
     misc_feature    complement(2960..2978)
                     /label="GATA"
                     /ApEinfo_revcolor="#d6b295"
                     /ApEinfo_fwdcolor="#d6b295"
     misc_feature    complement(2960..2979)
                     /label="ERF"
                     /ApEinfo_revcolor="#ffef86"
                     /ApEinfo_fwdcolor="#ffef86"
     misc_feature    2960..2980
                     /label="ERF"
                     /ApEinfo_revcolor="#c6c9d1"
                     /ApEinfo_fwdcolor="#c6c9d1"
     misc_feature    complement(2960..2980)
                     /label="ERF"
                     /ApEinfo_revcolor="#85dae9"
                     /ApEinfo_fwdcolor="#85dae9"
     misc_feature    2961..2975
                     /label="GATA"
                     /ApEinfo_revcolor="#b4abac"
                     /ApEinfo_fwdcolor="#b4abac"
     misc_feature    complement(2961..2987)
                     /label="GATA"
                     /ApEinfo_revcolor="#75c6a9"
                     /ApEinfo_fwdcolor="#75c6a9"
     misc_feature    complement(2962..2976)
                     /label="GATA"
                     /ApEinfo_revcolor="#f8d3a9"
                     /ApEinfo_fwdcolor="#f8d3a9"
     misc_feature    complement(2962..2981)
                     /label="ERF"
                     /ApEinfo_revcolor="#b4abac"
                     /ApEinfo_fwdcolor="#b4abac"
     misc_feature    complement(2963..2977)
                     /label="MYB"
                     /ApEinfo_revcolor="#b1ff67"
                     /ApEinfo_fwdcolor="#b1ff67"
     misc_feature    complement(2963..2981)
                     /label="C2H2"
                     /ApEinfo_revcolor="#b1ff67"
                     /ApEinfo_fwdcolor="#b1ff67"
     misc_feature    complement(2963..2981)
                     /label="GATA"
                     /ApEinfo_revcolor="#ff9ccd"
                     /ApEinfo_fwdcolor="#ff9ccd"
     misc_feature    2964..2978
                     /label="GATA"
                     /ApEinfo_revcolor="#9eafd2"
                     /ApEinfo_fwdcolor="#9eafd2"
     misc_feature    complement(2964..2990)
                     /label="GATA"
                     /ApEinfo_revcolor="#c7b0e3"
                     /ApEinfo_fwdcolor="#c7b0e3"
     misc_feature    complement(2965..2979)
                     /label="GATA"
                     /ApEinfo_revcolor="#b1ff67"
                     /ApEinfo_fwdcolor="#b1ff67"
     misc_feature    complement(2966..2972)
                     /label="MIKC_MADS"
                     /ApEinfo_revcolor="#ffef86"
                     /ApEinfo_fwdcolor="#ffef86"
     misc_feature    2966..2980
                     /label="B3"
                     /ApEinfo_revcolor="#85dae9"
                     /ApEinfo_fwdcolor="#85dae9"
     misc_feature    complement(2966..2984)
                     /label="GATA"
                     /ApEinfo_revcolor="#f58a5e"
                     /ApEinfo_fwdcolor="#f58a5e"
     misc_feature    complement(2966..2984)
                     /label="C2H2"
                     /ApEinfo_revcolor="#9eafd2"
                     /ApEinfo_fwdcolor="#9eafd2"
     misc_feature    2967..2981
                     /label="GATA"
                     /ApEinfo_revcolor="#b4abac"
                     /ApEinfo_fwdcolor="#b4abac"
     misc_feature    complement(2967..2993)
                     /label="GATA"
                     /ApEinfo_revcolor="#b4abac"
                     /ApEinfo_fwdcolor="#b4abac"
     misc_feature    complement(2968..2982)
                     /label="GATA"
                     /ApEinfo_revcolor="#b7e6d7"
                     /ApEinfo_fwdcolor="#b7e6d7"
     misc_feature    complement(2968..2986)
                     /label="GeBP"
                     /ApEinfo_revcolor="#c7b0e3"
                     /ApEinfo_fwdcolor="#c7b0e3"
     misc_feature    complement(2969..2987)
                     /label="GATA"
                     /ApEinfo_revcolor="#ffef86"
                     /ApEinfo_fwdcolor="#ffef86"
     misc_feature    complement(2969..2987)
                     /label="C2H2"
                     /ApEinfo_revcolor="#b4abac"
                     /ApEinfo_fwdcolor="#b4abac"
     misc_feature    2970..2984
                     /label="GATA"
                     /ApEinfo_revcolor="#d59687"
                     /ApEinfo_fwdcolor="#d59687"
     misc_feature    complement(2970..2996)
                     /label="GATA"
                     /ApEinfo_revcolor="#b4abac"
                     /ApEinfo_fwdcolor="#b4abac"
     misc_feature    complement(2971..2985)
                     /label="GATA"
                     /ApEinfo_revcolor="#f58a5e"
                     /ApEinfo_fwdcolor="#f58a5e"
     misc_feature    complement(2972..2986)
                     /label="MYB"
                     /ApEinfo_revcolor="#f58a5e"
                     /ApEinfo_fwdcolor="#f58a5e"
     misc_feature    complement(2972..2990)
                     /label="C2H2"
                     /ApEinfo_revcolor="#d6b295"
                     /ApEinfo_fwdcolor="#d6b295"
     misc_feature    complement(2973..2986)
                     /label="MYB"
                     /ApEinfo_revcolor="#b7e6d7"
                     /ApEinfo_fwdcolor="#b7e6d7"
     misc_feature    complement(2974..2988)
                     /label="GATA"
                     /ApEinfo_revcolor="#d6b295"
                     /ApEinfo_fwdcolor="#d6b295"
     misc_feature    complement(2975..2989)
                     /label="MYB"
                     /ApEinfo_revcolor="#ff9ccd"
                     /ApEinfo_fwdcolor="#ff9ccd"
     misc_feature    2976..2993
                     /label="MYB"
                     /ApEinfo_revcolor="#f8d3a9"
                     /ApEinfo_fwdcolor="#f8d3a9"
     misc_feature    complement(2978..2992)
                     /label="MYB"
                     /ApEinfo_revcolor="#84b0dc"
                     /ApEinfo_fwdcolor="#84b0dc"
     misc_feature    2978..2996
                     /label="MYB"
                     /ApEinfo_revcolor="#c6c9d1"
                     /ApEinfo_fwdcolor="#c6c9d1"
     misc_feature    complement(2978..2996)
                     /label="MYB"
                     /ApEinfo_revcolor="#75c6a9"
                     /ApEinfo_fwdcolor="#75c6a9"
     misc_feature    complement(2978..2999)
                     /label="MYB_related"
                     /ApEinfo_revcolor="#c6c9d1"
                     /ApEinfo_fwdcolor="#c6c9d1"
     misc_feature    complement(2980..2993)
                     /label="MYB"
                     /ApEinfo_revcolor="#b1ff67"
                     /ApEinfo_fwdcolor="#b1ff67"
     misc_feature    complement(2980..2994)
                     /label="GATA"
                     /ApEinfo_revcolor="#75c6a9"
                     /ApEinfo_fwdcolor="#75c6a9"
     misc_feature    complement(2980..2994)
                     /label="MYB"
                     /ApEinfo_revcolor="#ffef86"
                     /ApEinfo_fwdcolor="#ffef86"
     misc_feature    2980..2997
                     /label="MYB"
                     /ApEinfo_revcolor="#faac61"
                     /ApEinfo_fwdcolor="#faac61"
     misc_feature    2981..2991
                     /label="MYB"
                     /ApEinfo_revcolor="#75c6a9"
                     /ApEinfo_fwdcolor="#75c6a9"
     misc_feature    complement(2981..3002)
                     /label="MYB_related"
                     /ApEinfo_revcolor="#c6c9d1"
                     /ApEinfo_fwdcolor="#c6c9d1"
     misc_feature    complement(2983..2997)
                     /label="MYB"
                     /ApEinfo_revcolor="#ff9ccd"
                     /ApEinfo_fwdcolor="#ff9ccd"
     misc_feature    2984..2994
                     /label="MYB"
                     /ApEinfo_revcolor="#85dae9"
                     /ApEinfo_fwdcolor="#85dae9"
     misc_feature    complement(2992..3006)
                     /label="ZF-HD"
                     /ApEinfo_revcolor="#75c6a9"
                     /ApEinfo_fwdcolor="#75c6a9"
     misc_feature    3004..3017
                     /label="MYB"
                     /ApEinfo_revcolor="#d6b295"
                     /ApEinfo_fwdcolor="#d6b295"
     misc_feature    3005..3022
                     /label="Trihelix"
                     /ApEinfo_revcolor="#f58a5e"
                     /ApEinfo_fwdcolor="#f58a5e"
     misc_feature    3007..3025
                     /label="MYB_related"
                     /ApEinfo_revcolor="#f58a5e"
                     /ApEinfo_fwdcolor="#f58a5e"
     misc_feature    3008..3025
                     /label="C2H2"
                     /ApEinfo_revcolor="#f8d3a9"
                     /ApEinfo_fwdcolor="#f8d3a9"
     misc_feature    3010..3024
                     /label="MYB_related"
                     /ApEinfo_revcolor="#b7e6d7"
                     /ApEinfo_fwdcolor="#b7e6d7"
     misc_feature    3014..3028
                     /label="MYB"
                     /ApEinfo_revcolor="#c7b0e3"
                     /ApEinfo_fwdcolor="#c7b0e3"
     misc_feature    3015..3027
                     /label="MYB"
                     /ApEinfo_revcolor="#c7b0e3"
                     /ApEinfo_fwdcolor="#c7b0e3"
     misc_feature    3037..3188
                     /label="AT1G64990_5'UTR"
                     /ApEinfo_revcolor="#84b0dc"
                     /ApEinfo_fwdcolor="#84b0dc"
     misc_feature    3189..3192
                     /label="AATG"
                     /ApEinfo_revcolor="#ffef86"
                     /ApEinfo_fwdcolor="#ffef86"
     misc_feature    3193..3213
                     /label="SV40NLS"
                     /ApEinfo_revcolor="#7ea7d8"
                     /ApEinfo_fwdcolor="#7ea7d8"
     CDS             3193..3249
                     /label="Translation 3193-3249"
     misc_feature    3214..3249
                     /label="GS12b"
                     /ApEinfo_revcolor="#7ea7d8"
                     /ApEinfo_fwdcolor="#7ea7d8"
     primer          3220..3268
                     /label="NLS_YFP_F2"
                     /note="sequence: ggtagtggtagtggaagcggtagtggcagtATGGTGAGCAAGGGCGAGG"
                     /ApEinfo_revcolor="#d6b295"
                     /ApEinfo_fwdcolor="#d6b295"
     primer          3220..3273
                     /label="NLS_YFP_F"
                     /note="sequence: ggtagtggtagtggaagcggtagtggcagtATGGTGAGCAAGGGCGAGGaGCTg"
                     /ApEinfo_revcolor="#ff9ccd"
                     /ApEinfo_fwdcolor="#ff9ccd"
     CDS             3250..3969
                     /label="YFP (Aequorea victoria)"
                     /ApEinfo_revcolor="#d59687"
                     /ApEinfo_fwdcolor="#d59687"
     CDS             3250..3969
                     /label="Translation 3250-3969"
     primer          complement(3306..3330)
                     /label="YFP_Front_R"
                     /note="sequence: CTTGTGGCCGTTTACGTCGCCGTCC"
                     /ApEinfo_revcolor="#b7e6d7"
                     /ApEinfo_fwdcolor="#b7e6d7"
     misc_feature    3970..3973
                     /label="GCTT 4bp overhang"
                     /ApEinfo_revcolor="#85dae9"
                     /ApEinfo_fwdcolor="#85dae9"
     misc_feature    3974..4305
                     /label="AT1G64990_3'UTR"
                     /ApEinfo_revcolor="#ff9ccd"
                     /ApEinfo_fwdcolor="#ff9ccd"
     misc_feature    4306..4555
                     /label="AT1G64990_Terminator"
                     /ApEinfo_revcolor="#b4abac"
                     /ApEinfo_fwdcolor="#b4abac"
     misc_feature    4556..4559
                     /label="CGCT"
                     /ApEinfo_revcolor="#85dae9"
                     /ApEinfo_fwdcolor="#85dae9"
     misc_feature    4564..6526
                     /label="mTURQ"
                     /ApEinfo_revcolor="#ff9ccd"
                     /ApEinfo_fwdcolor="#ff9ccd"
     misc_feature    complement(4576..4579)
                     /label="CTCC"
                     /ApEinfo_revcolor="#84b0dc"
                     /ApEinfo_fwdcolor="#84b0dc"
     misc_feature    4580..5220
                     /label="PUBQ10"
                     /ApEinfo_revcolor="#84b0dc"
                     /ApEinfo_fwdcolor="#84b0dc"
     primer          complement(4633..4657)
                     /label="UBQ10_Front_R"
                     /note="sequence: TTTGAGTTGATAAACACGACTCGTG"
                     /ApEinfo_revcolor="#ffef86"
                     /ApEinfo_fwdcolor="#ffef86"
     misc_feature    5020..5025
                     /label="BpiI-mut"
                     /ApEinfo_revcolor="#c7b0e3"
                     /ApEinfo_fwdcolor="#c7b0e3"
     misc_feature    5221..5248
                     /label="Additional frag from Jen Brophy"
                     /ApEinfo_revcolor="#b4abac"
                     /ApEinfo_fwdcolor="#b4abac"
     misc_feature    5249..5252
                     /label="AATG"
                     /ApEinfo_revcolor="#ffef86"
                     /ApEinfo_fwdcolor="#ffef86"
     misc_feature    5253..5273
                     /label="SV40NLS"
                     /ApEinfo_revcolor="#7ea7d8"
                     /ApEinfo_fwdcolor="#7ea7d8"
     CDS             5253..5309
                     /label="Translation 5253-5309"
     misc_feature    5274..5309
                     /label="GS12b"
                     /ApEinfo_revcolor="#7ea7d8"
                     /ApEinfo_fwdcolor="#7ea7d8"
     misc_feature    5310..6026
                     /label="mTURQ(FromArjun)"
                     /ApEinfo_revcolor="#85dae9"
                     /ApEinfo_fwdcolor="#85dae9"
     CDS             5310..6026
                     /label="Translation 5310-6026"
     misc_feature    6027..6029
                     /label="STOP"
                     /ApEinfo_revcolor="#faac61"
                     /ApEinfo_fwdcolor="#faac61"
     CDS             6027..6029
                     /label="Translation 6027-6029"
     misc_feature    6030..6033
                     /label="GCTT"
                     /ApEinfo_revcolor="#ff9ccd"
                     /ApEinfo_fwdcolor="#ff9ccd"
     misc_feature    6034..6518
                     /label="ATact2 terminTOR"
                     /ApEinfo_revcolor="#ff9ccd"
                     /ApEinfo_fwdcolor="#ff9ccd"
     misc_feature    complement(6519..6522)
                     /label="AGCG"
                     /ApEinfo_revcolor="#85dae9"
                     /ApEinfo_fwdcolor="#85dae9"
     misc_feature    6543..7260
                     /label="AtACT2 promoter"
                     /ApEinfo_revcolor="#9eafd2"
                     /ApEinfo_fwdcolor="#9eafd2"
     misc_feature    6543..9164
                     /label="Basta"
                     /ApEinfo_revcolor="#faac61"
                     /ApEinfo_fwdcolor="#faac61"
     primer          complement(6639..6663)
                     /label="pAct2_Front_R"
                     /note="sequence: GCCATTTTGTCGTGCCATATTCGTC"
                     /ApEinfo_revcolor="#f8d3a9"
                     /ApEinfo_fwdcolor="#f8d3a9"
     misc_feature    7261..7261
                     /label="start of transcription"
                     /ApEinfo_revcolor="#c6c9d1"
                     /ApEinfo_fwdcolor="#c6c9d1"
     misc_feature    7261..7500
                     /label="AtAct2 5' UTR"
                     /ApEinfo_revcolor="#75c6a9"
                     /ApEinfo_fwdcolor="#75c6a9"
     misc_feature    7501..7943
                     /label="AtAct2 intron 1"
                     /ApEinfo_revcolor="#75c6a9"
                     /ApEinfo_fwdcolor="#75c6a9"
     misc_feature    7944..7953
                     /label="AtAct2 5' UTR"
                     /ApEinfo_revcolor="#d59687"
                     /ApEinfo_fwdcolor="#d59687"
     CDS             7954..8964
                     /label="BirA (E. coli)"
                     /ApEinfo_revcolor="#f58a5e"
                     /ApEinfo_fwdcolor="#f58a5e"
     CDS             8966..9164
                     /label="CaMV 35s terminator"
                     /ApEinfo_revcolor="#b7e6d7"
                     /ApEinfo_fwdcolor="#b7e6d7"
     misc_feature    9165..9192
                     /label="SENSE_PRM"
                     /ApEinfo_revcolor="#ffef86"
                     /ApEinfo_fwdcolor="#ffef86"
     misc_feature    9173..9192
                     /label="EL4"
                     /ApEinfo_revcolor="#ffef86"
                     /ApEinfo_fwdcolor="#ffef86"
     misc_feature    9193..9196
                     /label="ggga"
                     /ApEinfo_revcolor="#faac61"
                     /ApEinfo_fwdcolor="#faac61"
     misc_feature    complement(9210..9337)
                     /label="RB"
                     /ApEinfo_revcolor="#f58a5e"
                     /ApEinfo_fwdcolor="#f58a5e"
     rep_origin      9357..9974
                     /label="oriV"
                     /ApEinfo_revcolor="#d59687"
                     /ApEinfo_fwdcolor="#d59687"
     CDS             10176..10967
                     /label="NPTII"
                     /ApEinfo_revcolor="#b4abac"
                     /ApEinfo_fwdcolor="#b4abac"
     misc_feature    complement(10975..423)
                     /label="pUC ori"
                     /ApEinfo_revcolor="#75c6a9"
                     /ApEinfo_fwdcolor="#75c6a9"
ORIGIN
        1 tacatacctc gctctgctaa tcctgttacc agtggctgct gccagtggcg ataagtcgtg
       61 tcttaccggg ttggactcaa gacgatagtt accggataag gcgcagcggt cgggctgaac
      121 ggggggttcg tgcacacagc ccagcttgga gcgaacgacc tacaccgaac tgagatacct
      181 acagcgtgag ctatgagaaa gcgccacgct tcccgaaggg agaaaggcgg acaggtatcc
      241 ggtaagcggc agggtcggaa caggagagcg cacgagggag cttccagggg gaaacgcctg
      301 gtatctttat agtcctgtcg ggtttcgcca cctctgactt gagcgtcgat ttttgtgatg
      361 ctcgtcaggg gggcggagcc tatggaaaaa cgccagcaac gcggcctttt tacggttcct
      421 ggcagatcct agatgtggcg caacgatgcc ggcgacaagc aggagcgcac cgacttcttc
      481 cgcatcaagt gttttggctc tcaggccgag gcccacggca agtatttggg caaggggtcg
      541 ctggtattcg tgcagggcaa gattcggaat accaagtacg agaaggacgg ccagacggtc
      601 tacgggaccg acttcattgc cgataaggtg gattatctgg acaccaaggc accaggcggg
      661 tcaaatcagg aataagggca cattgccccg gcgtgagtcg gggcaatccc gcaaggaggg
      721 tgaatgaatc ggacgtttga ccggaaggca tacaggcaag aactgatcga cgcggggttt
      781 tccgccgagg atgccgaaac catcgcaagc cgcaccgtca tgcgtgcgcc ccgcgaaacc
      841 ttccagtccg tcggctcgat ggtccagcaa gctacggcca agatcgagcg cgacagcgtg
      901 caactggctc cccctgccct gcccgcgcca tcggccgccg tggagcgttc gcgtcgtctt
      961 gaacaggagg cggcaggttt ggcgaagtcg atgaccatcg acacgcgagg aactatgacg
     1021 accaagaagc gaaaaaccgc cggcgaggac ctggcaaaac aggtcagcga ggccaagcag
     1081 gccgcgttgc tgaaacacac gaagcagcag atcaaggaaa tgcagctttc cttgttcgat
     1141 attgcgccgt ggccggacac gatgcgagcg atgccaaacg acacggcccg ctctgccctg
     1201 ttcaccacgc gcaacaagaa aatcccgcgc gaggcgctgc aaaacaaggt cattttccac
     1261 gtcaacaagg acgtgaagat cacctacacc ggcgtcgagc tgcgggccga cgatgacgaa
     1321 ctggtgtggc agcaggtgtt ggagtacgcg aagcgcaccc ctatcggcga gccgatcacc
     1381 ttcacgttct acgagctttg ccaggacctg ggctggtcga tcaatggccg gtattacacg
     1441 aaggccgagg aatgcctgtc gcgcctacag gcgacggcga tgggcttcac gtccgaccgc
     1501 gttgggcacc tggaatcggt gtcgctgctg caccgcttcc gcgtcctgga ccgtggcaag
     1561 aaaacgtccc gttgccaggt cctgatcgac gaggaaatcg tcgtgctgtt tgctggcgac
     1621 cactacacga aattcatatg ggagaagtac cgcaagctgt cgccgacggc ccgacggatg
     1681 ttcgactatt tcagctcgca ccgggagccg tacccgctca agctggaaac cttccgcctc
     1741 atgtgcggat cggattccac ccgcgtgaag aagtggcgcg agcaggtcgg cgaagcctgc
     1801 gaagagttgc gaggcagcgg cctggtggaa cacgcctggg tcaatgatga cctggtgcat
     1861 tgcaaacgct agggccttgt ggggtcagtt ccggctgggg gttcagcagc ccctgctcgg
     1921 atctgttgga ccggacagta gtcatggttg atgggctgcc tgtatcgagt ggtgattttg
     1981 tgccgagctg ccggtcgggg agctgttggc tggctggtgg caggatatat tgtggtgtaa
     2041 acaaattgac gcttagacaa cttaataaca cattgcggac gtttttaatg tactggggtt
     2101 gaacactctg tgccgaattc ggatccggag aaatgtagga ttgaaaagca taaaaacatt
     2161 ataaacaaaa tagctcaaaa cttttttttg ttaaataatt gtgatataat aagaaaaacg
     2221 ttttgtagtt tttttaattt tgaattattt tttccacatg catcaaatat aacatacaca
     2281 tgaaaatcaa atataaatgt atgataaata ttgtgaatgg taaaaataat agaatcacgt
     2341 tatgaaaaat ggtatattat acatcatcga ttggtgtctg ataagtttgg aggaaacttt
     2401 agcaataata caggttttct ctatttattc attagctaat aggattattt atacaaaaat
     2461 cataacttga ttagcaagtt ctttacattt atgataatat taaattttct atctaacaat
     2521 aagaaaatgt acacaaatat taatttttta ttaatgataa aaaaaatatt tatcttgatc
     2581 ccgtaattat aagatttatc atgaactatc gatatcccga tctttccctt cccacttccc
     2641 gcaaatttat atatggtaac acgtgtaaga ttggacaagc cttctaaaca acaattttaa
     2701 tgaatcgatc atttttcgtg tatatatgta aaagtgaaag aaaaacaaaa aaatcaatcg
     2761 accagataag aaaacatgtc ggaaaatgga gttaaaatta tcatcaacac tagactagac
     2821 gccaaaacct ataaacaaaa aaaaaggata gaaacactat tgttgtgcag tttctttcac
     2881 attactccgt agctcaatgg ttggttagcg tttaataacg ccttcctctc tgcgagttcg
     2941 agttgagtcg catggtggtg gtggtgatga tgaagttgat gaggttgttg ttgattagag
     3001 tttaaaccaa ataaacccta accaaaaata aataaggtat tcttaaatac ttttttttta
     3061 attgtttcat aaatgatcaa attcgaatcg aatcgtacaa cagaagctct ggtgttgaat
     3121 cgccatgagg tttttgcaga tctgaggttt tttctcgaga agtaagagag atctggaatt
     3181 tggcgacgaa tgccaaagaa gaagaggaaa gtcggaagtg gtagtggtag tggaagcggt
     3241 agtggcagtA TGGTGAGCAA GGGCGAGGaG CTgtTCACCG GGGTGGtGCC CATCCTGGTC
     3301 GAGCTGGACG GCGACGTAAA CGGCCACAAG tTCAGCGTGT CCGGCGAGGG CGAGGGCGAT
     3361 GCCACCTACG GCAAgCTGAC CCTGAAGTTC ATCTGCACCA CCGGCAAGCT GCCCGTGCCC
     3421 TggCCCACCC TCGTGACCAC CTTCGGCTAC GGCCTGCAGT GCTTCGCCCG CTACCCCGAC
     3481 CACATGAAGC AGCACGACTT CTTCAAGTCC GCCATGCCCG AAGGCTACGT CCAGGAGCGC
     3541 ACCATCTTCT TCAAGGACGA CGGCAACTAC AAGACCCGCG CCGAGGTGAA GTTCGAGGGC
     3601 GACACCCTGG TGAACCGCAT CGAGCTGAAG GGCATCGACT TCAAGGAGGA CGGCAACATC
     3661 CTGGGGCACA AGCTGGAGTA CAACTACAAC AGCCACAACG TCTATATCAT GGCCGACAAG
     3721 CAGAAGAACG GCATCAAGGT GAACTTCAAG ATCCGCCACA ACATCGAGGA CGGCAGCGTG
     3781 CAGCTCGCCG ACCACTACCA GCAGAACACC CCCATCGGCG ACGGCCCCGT GCTGCTGCCC
     3841 GACAACCACT ACCTGAGCTA CCAGTCCGCC CTGAGCAAAG ACCCCAACGA GAAGCGCGAT
     3901 CACATGGTCC TGCTGGAGTT CGTGACCGCC GCCGGGATCA CTCTCGGCAT GGACGAGCTG
     3961 TACAAGTGAG CTTgtttctt attcaataat ggtgcctgag agagtcttat gattgtttgg
     4021 cctgacacaa cgaaaatcaa tttactacta gtaaaggtga cttagtgtat agcttacaat
     4081 tggctatttg tttgtttttg acgcttatgt gaaagattaa actgatcagt tcaaaatttc
     4141 ttataccata aacgttgaat tatgtttatt tgtacattgc tcctactgag gaagtaatga
     4201 tacgatgaag tcaagaagat tttcgatatt tgtatgttcg acttattcca caggatccag
     4261 gtttctccat ttgttattta ttaacatata caaattgtat tataaaatgc gttgcgtgag
     4321 taaccttagt aaataagtaa taacacattc agtattggat gctcgtaaaa caattttgag
     4381 tagtagaaag tctaacgatt ttgttagatt gaaactgcaa gactagggag ctaagaatat
     4441 gaatatctca atcccaccaa atgtaataaa atgttgaatg aatcataaac ctctagagta
     4501 gggtctggtg gtctgattca gttaatcaat ccatattaca agtcgatgtg gaaaccgctg
     4561 caagaattca agcttggagT GGTTGTCGAC GAGTCAGTAA TAAACGGCGT CAAAGTGGTT
     4621 GCAGCCGGCA CACACGAGTC GTGTTTATCA ACTCAAAGCA CAAATACTTT TCCTCAACCT
     4681 AAAAATAAGG CAATTAGCCA AAAACAACTT TGCGTGTAAA CAACGCTCAA TACACGTGTC
     4741 ATTTTATTAT TAGCTATTGC TTCACCGCCT TAGCTTTCTC GTGACCTAGT CGTCCTCGTC
     4801 TTTTCTTCTT CTTCTTCTAT AAAACAATAC CCAAAGAGCT CTTCTTCTTC ACAATTCAGA
     4861 TTTCAATTTC TCAAAATCTT AAAAACTTTC TCTCAATTCT CTCTACCGTG ATCAAGGTAA
     4921 ATTTCTGTGT TCCTTATTCT CTCAAAATCT TCGATTTTGT TTTCGTTCGA TCCCAATTTC
     4981 GTATATGTTC TTTGGTTTAG ATTCTGTTAA TCTTAGATCG AAcACGATTT TCTGGGTTTG
     5041 ATCGTTAGAT ATCATCTTAA TTCTCGATTA GGGTTTCATA GATATCATCC GATTTGTTCA
     5101 AATAATTTGA GTTTTGTCGA ATAATTACTC TTCGATTTGT GATTTCTATC TAGATCTGGT
     5161 GTTAGTTTCT AGTTTGTGCG ATCGAATTTG TCGATTAATC TGAGTTTTTC TGATTAACAG
     5221 CAAGTTTGTA CAAAAAAGCA GGCTCTTCaa tgccaaagaa gaagaggaaa gtcggaagtg
     5281 gtagtggtag tggaagcggt agtggcagta tggtgagcaa gggcgaggag ctgttcaccg
     5341 gggtggtgcc catcctggtc gagctggacg gcgacgtaaa cggccacaag ttcagcgtgt
     5401 ccggcgaggg cgagggcgat gccacctacg gcaagctgac cctgaagttc atctgcacca
     5461 ccggcaagct gcccgtgccc tggcccaccc tcgtgaccac cctgtcctgg ggcgtgcagt
     5521 gcttcgcccg ctaccccgac cacatgaagc agcacgactt cttcaagtcc gccatgcccg
     5581 aaggctacgt ccaggagcgc accatcttct tcaaggacga cggcaactac aagacccgcg
     5641 ccgaggtgaa gttcgagggc gacaccctgg tgaaccgcat cgagctgaag ggcatcgact
     5701 tcaaggagga cggcaacatc ctggggcaca agctggagta caactacatc agcgacaacg
     5761 tctatatcac cgccgacaag cagaagaacg gcatcaaggc caacttcaag atccgccaca
     5821 acatcgagga cggcggcgtg cagctcgccg accactacca gcagaacacc cccatcggcg
     5881 acggccccgt gctgctgccc gacaaccact acctgagcac ccagtccaag ctgagcaaag
     5941 accccaacga gaagcgcgat cacatggtcc tgctggagtt cgtgaccgcc gccgggatca
     6001 ctctcggcat ggacgagctg tacaagtaaG CTTGCTCTCA AGATCAAAGG CTTAAAAAGC
     6061 TGGGGTTTTA TGAATGGGAT CAAAGTTTCT TTTTTTCTTT TATATTTGCT TCTCCATTTG
     6121 TTTGTTTCAT TTCCCTTTTT GTTTTCGTTT CTATGATGCA CTTGTGTGTG ACAAACTCTC
     6181 TGGGTTTTTA CTTACGTCTG CGTTTCAAAA AAAAAAACCG CTTTCGTTTT GCGTTTTAGT
     6241 CCCATTGTTT TGTAGCTCTG AGTGATCGAA TTGATGCCTC TTTATTCCTT TTGTTCCCTA
     6301 TAATTTCTTT CAAAACTCAG AAGAAAAACC TTGAAACTCT TTGCAATGTT AATATAAGTA
     6361 TTGTATAAGA TTTTTATTGA TTTGGTTATT AGTCTTACTT TTGCTACCTC CATCTTCACT
     6421 TGGAACTGAT ATTCTGAATA GTTAAAGCGT TACATGTGTT CCATTCACAA ATGAACTTAA
     6481 ACTAGCACAA AGTCAGATAT TTTAAGATCG CACCATTTcg ctactaGAAT TCGAGCTCGG
     6541 AGGGTACCGA CAAAATTTAG AACGAACTTA ATTATGATCT CAAATACATT GATACATATC
     6601 TCATCTAGAT CTAGGTTATC ATTATGTAAG AAAGTTTTGA CGAATATGGC ACGACAAAAT
     6661 GGCTAGACTC GATGTAATTG GTATCTCAAC TCAACATTAT ACTTATACCA AACATTAGTT
     6721 AGACAAAATT TAAACAACTA TTTTTTATGT ATGCAAGAGT CAGCATATGT ATAATTGATT
     6781 CAGAATCGTT TTGACGAGTT CGGATGTAGT AGTAGCCATT ATTTAATGTA CATACTAATC
     6841 GTGAATAGTG AATATGATGA AACATTGTAT CTTATTGTAT AAATATCCAT AAACACATCA
     6901 TGAAAGACAC TTTCTTTCAC GGTCTGAATT AATTATGATA CAATTCTAAT AGAAAACGAA
     6961 TTAAATTACG TTGAATTGTA TGAAATCTAA TTGAACAAGC CAACCACGAC GACGACTAAC
     7021 GTTGCCTGGA TTGACTCGGT TTAAGTTAAC CACTAAAAAA ACGGAGCTGT CATGTAACAC
     7081 GCGGATCGAG CAGGTCACAG TCATGAAGCC ATCAAAGCAA AAGAACTAAT CCAAGGGCTG
     7141 AGATGATTAA TTAGTTTAAA AATTAGTTAA CACGAGGGAA AAGGCTGTCT GACAGCCAGG
     7201 TCACGTTATC TTTACCTGTG GTCGAAATGA TTCGTGTCTG TCGATTTTAA TTATTTTTTT
     7261 GAAAGGCCGA AAATAAAGTT GTAAGAGATA AACCCGCCTA TATAAATTCA TATATTTTCC
     7321 TCTCCGCTTT GAATTGTCTC GTTGTCCTCC TCACTTTCAT CAGCCGTTTT GAATCTCCGG
     7381 CGACTTGACA GAGAAGAACA AGGAAGAAGA TTAAGAGAGA AAGTAAGAGA TAATCCAGGA
     7441 GATTCATTCT CCGTTTTGAA TCTTCCTCAA TCTCATCTTC TTCCGCTCTT TCTTTCCAAG
     7501 GTAATAGGAA CTTTCTGGAT CTACTTTATT TGCTGGATCT CGATCTTGTT TTCTCAATTT
     7561 CCTTGAGATC TGGAATTCGT TTAATTTGGA TCTGTGAACC TCCACTAAAT CTTTTGGTTT
     7621 TACTAGAATC GATCTAAGTT GACCGATCAG TTAGCTCGAT TATAGCTACC AGAATTTGGC
     7681 TTGACCTTGA TGGAGAGATC CATGTTCATG TTACCTGGGA AATGATTTGT ATATGTGAAT
     7741 TGAAATCTGA ACTGTTGAAG TTAGATTGAA TCTGAACACT GTCAATGTTA GATTGAATCT
     7801 GAACACTGTT TAAGGTTAGA TGAAGTTTGT GTATAGATTC TTCGAAACTT TAGGATTTGT
     7861 AGTGTCGTAC GTTGAACAGA AAGCTATTTC TGATTCAATC AGGGTTTATT TGACTGTATT
     7921 GAACTCTTTT TGTGTGTTTG CAGCTCATAA AAAATGGCTG AGGCTGATGA TATTCAACCA
     7981 ATCGTGTGTG ACCTCGAGAT GAAGGATAAC ACCGTGCCAC TGAAATTGAT TGCCCTGTTA
     8041 GCGAACGGTG AATTTCACTC TGGCGAGCAG TTGGGTGAAA CGCTGGGAAT GAGCCGGGCG
     8101 GCTATTAATA AACACATTCA GACACTGCGT GACTGGGGCG TTGATGTCTT TACCGTTCCG
     8161 GGTAAAGGAT ACAGCCTGCC TGAGCCTATC CAGTTACTTA ATGCTAAACA GATATTGGGT
     8221 CAGCTGGATG GCGGTAGTGT AGCCGTGCTG CCAGTGATTG ACTCCACGAA TCAGTACCTT
     8281 CTTGATCGTA TCGGAGAGCT TAAATCGGGC GATGCTTGCA TTGCAGAATA CCAGCAGGCT
     8341 GGCCGTGGTC GCCGGGGTCG GAAATGGTTT TCGCCTTTTG GCGCAAACTT ATATTTGTCG
     8401 ATGTTCTGGC GTCTGGAACA AGGCCCGGCG GCGGCGATTG GTTTAAGTCT GGTTATCGGT
     8461 ATCGTGATGG CGGAAGTATT ACGCAAGCTG GGTGCAGATA AAGTTCGTGT TAAATGGCCT
     8521 AATGACCTCT ATCTGCAGGA TCGCAAGCTG GCAGGCATTC TGGTGGAGCT GACTGGCAAA
     8581 ACTGGCGATG CGGCGCAAAT AGTCATTGGA GCCGGGATCA ACATGGCAAT GCGCCGTGTT
     8641 GAAGAGAGTG TCGTTAATCA GGGGTGGATC ACGCTGCAGG AAGCGGGGAT CAATCTCGAT
     8701 CGTAATACGT TGGCGGCCAT GCTAATACGT GAATTACGTG CTGCGTTGGA ACTCTTCGAA
     8761 CAAGAAGGAT TGGCACCTTA TCTGTCGCGC TGGGAAAAGC TGGATAATTT TATTAATCGC
     8821 CCAGTGAAAC TTATCATTGG TGATAAAGAA ATATTTGGCA TTTCACGCGG AATAGACAAA
     8881 CAGGGGGCTT TATTACTTGA GCAGGATGGA ATAATAAAAC CCTGGATGGG CGGTGAAATA
     8941 TCCCTGCGTA GTGCAGAAAA ATAAGCTTTC TCCATAATAA TGTGTGAGTA GTTCCCAGAT
     9001 AAGGGAATTA GGGTTCCTAT AGGGTTTCGC TCATGTGTTG AGCATATAAG AAACCCTTAG
     9061 TATGTATTTG TATTTGTAAA ATACTTCTAT CAATAAAATT TCTAATTCCT AAAACCAAAA
     9121 TCCAGTACTA AAATCCAGAT CCCCGTCGAC CGATATCCGA ATTCCGCTTT ACgaggatgc
     9181 acatgtgacc gagggacacg aagtgatccg tttaaactat cagtgtttga caggatatat
     9241 tggcgggtaa acctaagaga aaagagcgtt tattagaata atcggatatt taaaagggcg
     9301 tgaaaaggtt tatccgttcg tccatttgta tgtgccagcc gcctttgcga cgctcaccgg
     9361 gctggttgcc ctcgccgctg ggctggcggc cgtctatggc cctgcaaacg cgccagaaac
     9421 gccgtcgaag ccgtgtgcga gacaccgcgg ccgccggcgt tgtggatacc tcgcggaaaa
     9481 cttggccctc actgacagat gaggggcgga cgttgacact tgaggggccg actcacccgg
     9541 cgcggcgttg acagatgagg ggcaggctcg atttcggccg gcgacgtgga gctggccagc
     9601 ctcgcaaatc ggcgaaaacg cctgatttta cgcgagtttc ccacagatga tgtggacaag
     9661 cctggggata agtgccctgc ggtattgaca cttgaggggc gcgactactg acagatgagg
     9721 ggcgcgatcc ttgacacttg aggggcagag tgctgacaga tgaggggcgc acctattgac
     9781 atttgagggg ctgtccacag gcagaaaatc cagcatttgc aagggtttcc gcccgttttt
     9841 cggccaccgc taacctgtct tttaacctgc ttttaaacca atatttataa accttgtttt
     9901 taaccagggc tgcgccctgt gcgcgtgacc gcgcacgccg aaggggggtg cccccccttc
     9961 tcgaaccctc ccggcccgct aacgcgggcc tcccatcccc ccaggggctg cgcccctcgg
    10021 ccgcgaacgg cctcacccca aaaatggcag cgctggccaa ttcccgagtg cgcggaaccc
    10081 ctatttgttt atttttctaa atacattcaa atatgtatcc gctcatgaga caataaccct
    10141 gataaatgct tcaataatat tgaaaaagga agagtatggc taaaatgaga atatcaccgg
    10201 aattgaaaaa actgatcgaa aaataccgct gcgtaaaaga tacggaagga atgtctcctg
    10261 ctaaggtata taagctggtg ggagaaaatg aaaacctata tttaaaaatg acggacagcc
    10321 ggtataaagg gaccacctat gatgtggaac gggaaaagga catgatgcta tggctggaag
    10381 gaaagctgcc tgttccaaag gtcctgcact ttgaacggca tgatggctgg agcaatctgc
    10441 tcatgagtga ggccgatggc gtcctttgct cggaagagta tgaagatgaa caaagccctg
    10501 aaaagattat cgagctgtat gcggagtgca tcaggctctt tcactccatc gacatatcgg
    10561 attgtcccta tacgaatagc ttagacagcc gcttagccga attggattac ttactgaata
    10621 acgatctggc cgatgtggat tgcgaaaact gggaagagga cactccattt aaagatccgc
    10681 gcgagctgta tgatttttta aagacggaaa agcccgaaga ggaacttgtc ttttcccacg
    10741 gcgacctggg agacagcaac atctttgtga aagatggcaa agtaagtggc tttattgatc
    10801 ttgggagaag cggcagggcg gacaagtggt atgacattgc cttctgcgtc cggtcgctca
    10861 gggaggatat cggggaagaa cagtatgtcg agctattttt tgacttactg gggatcaagc
    10921 ctgattggga gaaaataaaa tattatattt tactggatga attgttttag ctgtcagacc
    10981 aagtttactc atatatactt tagattgatt taaaacttca tttttaattt aaaaggatct
    11041 aggtgaagat cctttttgat aatctcatga ccaaaatccc ttaacgtgag ttttcgttcc
    11101 actgagcgtc agaccccgta gaaaagatca aaggatcttc ttgagatcct ttttttctgc
    11161 gcgtaatctg ctgcttgcaa acaaaaaaac caccgctacc agcggtggtt tgtttgccgg
    11221 atcaagagct accaactctt tttccgaagg taactggctt cagcagagcg cagataccaa
    11281 atactgtcct tctagtgtag ccgtagttag gccaccactt caagaactct gtagcaccgc
    11341 c
//
