# Supplementary material for: Building a pipeline to identify and engineer constitutive and repressible promoters
Source: Quant Plant Biol. 2023 Oct 19;4:e12. doi: 10.1017/qpb.2023.10 (PMC10600573; doi:10.1017/qpb.2023.10)
Supplement: Yang and Nemhauser supplementary material 6 — Yang and Nemhauser supplementary material [file S2632882823000103sup006.zip › Genebank/Level2/YFP/pagm4673-pat1g71860nls-yfp-ubq10nls-mturq-basta.gb]

LOCUS       pAGM4673-pAT1G71860:NL 10643 bp ds-DNA     circular     10-OCT-2022
DEFINITION  .
FEATURES             Location/Qualifiers
     rep_origin      388..388
                     /label="ORI"
                     /ApEinfo_revcolor="#9eafd2"
                     /ApEinfo_fwdcolor="#9eafd2"
     CDS             724..1872
                     /label="RK2 TrfA"
                     /ApEinfo_revcolor="#9eafd2"
                     /ApEinfo_fwdcolor="#9eafd2"
     misc_feature    complement(1949..2099)
                     /label="LB"
                     /ApEinfo_revcolor="#ffef86"
                     /ApEinfo_fwdcolor="#ffef86"
     misc_feature    2111..2114
                     /label="TGCC"
                     /ApEinfo_revcolor="#85dae9"
                     /ApEinfo_fwdcolor="#85dae9"
     misc_feature    2111..3865
                     /label="YFP"
                     /ApEinfo_revcolor="#c6c9d1"
                     /ApEinfo_fwdcolor="#c6c9d1"
     misc_feature    2127..2130
                     /label="GGAG"
                     /ApEinfo_revcolor="#b4abac"
                     /ApEinfo_fwdcolor="#b4abac"
     misc_feature    2131..2443
                     /label="AT1G71860_Promoter"
                     /ApEinfo_revcolor="#faac61"
                     /ApEinfo_fwdcolor="#faac61"
     misc_feature    complement(2139..2149)
                     /label="AP2"
                     /ApEinfo_revcolor="#b7e6d7"
                     /ApEinfo_fwdcolor="#b7e6d7"
     misc_feature    complement(2156..2176)
                     /label="HD-ZIP"
                     /ApEinfo_revcolor="#9eafd2"
                     /ApEinfo_fwdcolor="#9eafd2"
     misc_feature    2162..2174
                     /label="HD-ZIP"
                     /ApEinfo_revcolor="#9eafd2"
                     /ApEinfo_fwdcolor="#9eafd2"
     misc_feature    complement(2179..2208)
                     /label="TCP"
                     /ApEinfo_revcolor="#85dae9"
                     /ApEinfo_fwdcolor="#85dae9"
     misc_feature    2197..2207
                     /label="TCP"
                     /ApEinfo_revcolor="#ff9ccd"
                     /ApEinfo_fwdcolor="#ff9ccd"
     misc_feature    2197..2208
                     /label="TCP"
                     /ApEinfo_revcolor="#c6c9d1"
                     /ApEinfo_fwdcolor="#c6c9d1"
     misc_feature    2197..2209
                     /label="TCP"
                     /ApEinfo_revcolor="#d6b295"
                     /ApEinfo_fwdcolor="#d6b295"
     misc_feature    2198..2207
                     /label="TCP"
                     /ApEinfo_revcolor="#b1ff67"
                     /ApEinfo_fwdcolor="#b1ff67"
     misc_feature    2199..2208
                     /label="TCP"
                     /ApEinfo_revcolor="#f8d3a9"
                     /ApEinfo_fwdcolor="#f8d3a9"
     misc_feature    2200..2207
                     /label="TCP"
                     /ApEinfo_revcolor="#d6b295"
                     /ApEinfo_fwdcolor="#d6b295"
     misc_feature    2219..2230
                     /label="bZIP"
                     /ApEinfo_revcolor="#75c6a9"
                     /ApEinfo_fwdcolor="#75c6a9"
     misc_feature    2224..2233
                     /label="WRKY"
                     /ApEinfo_revcolor="#b7e6d7"
                     /ApEinfo_fwdcolor="#b7e6d7"
     misc_feature    2241..2255
                     /label="HD-ZIP"
                     /ApEinfo_revcolor="#84b0dc"
                     /ApEinfo_fwdcolor="#84b0dc"
     misc_feature    complement(2241..2255)
                     /label="HD-ZIP"
                     /ApEinfo_revcolor="#b4abac"
                     /ApEinfo_fwdcolor="#b4abac"
     misc_feature    complement(2274..2294)
                     /label="Dof"
                     /ApEinfo_revcolor="#ffef86"
                     /ApEinfo_fwdcolor="#ffef86"
     misc_feature    2276..2296
                     /label="MIKC_MADS"
                     /ApEinfo_revcolor="#f8d3a9"
                     /ApEinfo_fwdcolor="#f8d3a9"
     misc_feature    2278..2297
                     /label="AP2"
                     /ApEinfo_revcolor="#ff9ccd"
                     /ApEinfo_fwdcolor="#ff9ccd"
     misc_feature    complement(2281..2295)
                     /label="MIKC_MADS"
                     /ApEinfo_revcolor="#b1ff67"
                     /ApEinfo_fwdcolor="#b1ff67"
     primer          2296..2320
                     /label="pAT1G71860_polyA_F"
                     /note="sequence: ccaggattcctttgcttaaaagacc"
                     /ApEinfo_revcolor="#f8d3a9"
                     /ApEinfo_fwdcolor="#f8d3a9"
     misc_feature    2341..2367
                     /label="GATA"
                     /ApEinfo_revcolor="#84b0dc"
                     /ApEinfo_fwdcolor="#84b0dc"
     misc_feature    2359..2373
                     /label="ZF-HD"
                     /ApEinfo_revcolor="#85dae9"
                     /ApEinfo_fwdcolor="#85dae9"
     misc_feature    complement(2359..2373)
                     /label="ZF-HD"
                     /ApEinfo_revcolor="#b4abac"
                     /ApEinfo_fwdcolor="#b4abac"
     misc_feature    2379..2393
                     /label="HD-ZIP"
                     /ApEinfo_revcolor="#f58a5e"
                     /ApEinfo_fwdcolor="#f58a5e"
     misc_feature    complement(2379..2393)
                     /label="HD-ZIP"
                     /ApEinfo_revcolor="#c7b0e3"
                     /ApEinfo_fwdcolor="#c7b0e3"
     misc_feature    complement(2382..2409)
                     /label="Dof"
                     /ApEinfo_revcolor="#75c6a9"
                     /ApEinfo_fwdcolor="#75c6a9"
     misc_feature    complement(2383..2398)
                     /label="C2H2"
                     /ApEinfo_revcolor="#85dae9"
                     /ApEinfo_fwdcolor="#85dae9"
     misc_feature    2383..2399
                     /label="C2H2"
                     /ApEinfo_revcolor="#faac61"
                     /ApEinfo_fwdcolor="#faac61"
     misc_feature    2383..2400
                     /label="C2H2"
                     /ApEinfo_revcolor="#c6c9d1"
                     /ApEinfo_fwdcolor="#c6c9d1"
     misc_feature    2383..2402
                     /label="C2H2"
                     /ApEinfo_revcolor="#d59687"
                     /ApEinfo_fwdcolor="#d59687"
     misc_feature    2383..2402
                     /label="GRAS"
                     /ApEinfo_revcolor="#d59687"
                     /ApEinfo_fwdcolor="#d59687"
     misc_feature    complement(2383..2402)
                     /label="C2H2"
                     /ApEinfo_revcolor="#9eafd2"
                     /ApEinfo_fwdcolor="#9eafd2"
     misc_feature    2384..2398
                     /label="C2H2"
                     /ApEinfo_revcolor="#b7e6d7"
                     /ApEinfo_fwdcolor="#b7e6d7"
     misc_feature    complement(2384..2404)
                     /label="C2H2"
                     /ApEinfo_revcolor="#c7b0e3"
                     /ApEinfo_fwdcolor="#c7b0e3"
     misc_feature    complement(2387..2407)
                     /label="MIKC_MADS"
                     /ApEinfo_revcolor="#c7b0e3"
                     /ApEinfo_fwdcolor="#c7b0e3"
     misc_feature    2388..2407
                     /label="AP2"
                     /ApEinfo_revcolor="#75c6a9"
                     /ApEinfo_fwdcolor="#75c6a9"
     misc_feature    2389..2403
                     /label="B3"
                     /ApEinfo_revcolor="#faac61"
                     /ApEinfo_fwdcolor="#faac61"
     misc_feature    2391..2405
                     /label="B3"
                     /ApEinfo_revcolor="#f58a5e"
                     /ApEinfo_fwdcolor="#f58a5e"
     misc_feature    2392..2406
                     /label="B3"
                     /ApEinfo_revcolor="#faac61"
                     /ApEinfo_fwdcolor="#faac61"
     misc_feature    2393..2407
                     /label="B3"
                     /ApEinfo_revcolor="#ffef86"
                     /ApEinfo_fwdcolor="#ffef86"
     misc_feature    2394..2408
                     /label="B3"
                     /ApEinfo_revcolor="#f8d3a9"
                     /ApEinfo_fwdcolor="#f8d3a9"
     misc_feature    2395..2409
                     /label="B3"
                     /ApEinfo_revcolor="#b1ff67"
                     /ApEinfo_fwdcolor="#b1ff67"
     misc_feature    2396..2410
                     /label="B3"
                     /ApEinfo_revcolor="#f58a5e"
                     /ApEinfo_fwdcolor="#f58a5e"
     misc_feature    2444..2632
                     /label="AT1G71860_5'UTR"
                     /ApEinfo_revcolor="#faac61"
                     /ApEinfo_fwdcolor="#faac61"
     primer          complement(2559..2583)
                     /label="pAT1G71860_polyA_R"
                     /note="sequence: gtcgtgtgaggcggcggagaatctg"
                     /ApEinfo_revcolor="#85dae9"
                     /ApEinfo_fwdcolor="#85dae9"
     misc_feature    2633..2636
                     /label="AATG"
                     /ApEinfo_revcolor="#ffef86"
                     /ApEinfo_fwdcolor="#ffef86"
     misc_feature    2637..2657
                     /label="SV40NLS"
                     /ApEinfo_revcolor="#7ea7d8"
                     /ApEinfo_fwdcolor="#7ea7d8"
     CDS             2637..2693
                     /label="Translation 2637-2693"
     misc_feature    2658..2693
                     /label="GS12b"
                     /ApEinfo_revcolor="#7ea7d8"
                     /ApEinfo_fwdcolor="#7ea7d8"
     primer          2664..2712
                     /label="NLS_YFP_F2"
                     /note="sequence: ggtagtggtagtggaagcggtagtggcagtATGGTGAGCAAGGGCGAGG"
                     /ApEinfo_revcolor="#d6b295"
                     /ApEinfo_fwdcolor="#d6b295"
     primer          2664..2717
                     /label="NLS_YFP_F"
                     /note="sequence: ggtagtggtagtggaagcggtagtggcagtATGGTGAGCAAGGGCGAGGaGCTg"
                     /ApEinfo_revcolor="#ff9ccd"
                     /ApEinfo_fwdcolor="#ff9ccd"
     CDS             2694..3413
                     /label="YFP (Aequorea victoria)"
                     /ApEinfo_revcolor="#d59687"
                     /ApEinfo_fwdcolor="#d59687"
     CDS             2694..3413
                     /label="Translation 2694-3413"
     misc_feature    3414..3417
                     /label="GCTT 4bp overhang"
                     /ApEinfo_revcolor="#85dae9"
                     /ApEinfo_fwdcolor="#85dae9"
     misc_feature    3418..3834
                     /label="AT1G71860_3'UTR"
                     /ApEinfo_revcolor="#85dae9"
                     /ApEinfo_fwdcolor="#85dae9"
     misc_feature    3835..3857
                     /label="AT1G71860_Terminator"
                     /ApEinfo_revcolor="#f58a5e"
                     /ApEinfo_fwdcolor="#f58a5e"
     misc_feature    3858..3861
                     /label="CGCT"
                     /ApEinfo_revcolor="#85dae9"
                     /ApEinfo_fwdcolor="#85dae9"
     misc_feature    3866..5828
                     /label="mTURQ"
                     /ApEinfo_revcolor="#ff9ccd"
                     /ApEinfo_fwdcolor="#ff9ccd"
     misc_feature    complement(3878..3881)
                     /label="CTCC"
                     /ApEinfo_revcolor="#84b0dc"
                     /ApEinfo_fwdcolor="#84b0dc"
     misc_feature    3882..4522
                     /label="PUBQ10"
                     /ApEinfo_revcolor="#84b0dc"
                     /ApEinfo_fwdcolor="#84b0dc"
     primer          complement(3935..3959)
                     /label="UBQ10_Front_R"
                     /note="sequence: TTTGAGTTGATAAACACGACTCGTG"
                     /ApEinfo_revcolor="#ffef86"
                     /ApEinfo_fwdcolor="#ffef86"
     misc_feature    4322..4327
                     /label="BpiI-mut"
                     /ApEinfo_revcolor="#c7b0e3"
                     /ApEinfo_fwdcolor="#c7b0e3"
     misc_feature    4523..4550
                     /label="Additional frag from Jen Brophy"
                     /ApEinfo_revcolor="#b4abac"
                     /ApEinfo_fwdcolor="#b4abac"
     misc_feature    4551..4554
                     /label="AATG"
                     /ApEinfo_revcolor="#ffef86"
                     /ApEinfo_fwdcolor="#ffef86"
     misc_feature    4555..4575
                     /label="SV40NLS"
                     /ApEinfo_revcolor="#7ea7d8"
                     /ApEinfo_fwdcolor="#7ea7d8"
     CDS             4555..4611
                     /label="Translation 4555-4611"
     misc_feature    4576..4611
                     /label="GS12b"
                     /ApEinfo_revcolor="#7ea7d8"
                     /ApEinfo_fwdcolor="#7ea7d8"
     misc_feature    4612..5328
                     /label="mTURQ(FromArjun)"
                     /ApEinfo_revcolor="#85dae9"
                     /ApEinfo_fwdcolor="#85dae9"
     CDS             4612..5328
                     /label="Translation 4612-5328"
     misc_feature    5329..5331
                     /label="STOP"
                     /ApEinfo_revcolor="#faac61"
                     /ApEinfo_fwdcolor="#faac61"
     CDS             5329..5331
                     /label="Translation 5329-5331"
     misc_feature    5332..5335
                     /label="GCTT"
                     /ApEinfo_revcolor="#ff9ccd"
                     /ApEinfo_fwdcolor="#ff9ccd"
     misc_feature    5336..5820
                     /label="ATact2 terminTOR"
                     /ApEinfo_revcolor="#ff9ccd"
                     /ApEinfo_fwdcolor="#ff9ccd"
     misc_feature    complement(5821..5824)
                     /label="AGCG"
                     /ApEinfo_revcolor="#85dae9"
                     /ApEinfo_fwdcolor="#85dae9"
     misc_feature    5845..6562
                     /label="AtACT2 promoter"
                     /ApEinfo_revcolor="#9eafd2"
                     /ApEinfo_fwdcolor="#9eafd2"
     misc_feature    5845..8466
                     /label="Basta"
                     /ApEinfo_revcolor="#faac61"
                     /ApEinfo_fwdcolor="#faac61"
     primer          complement(5941..5965)
                     /label="pAct2_Front_R"
                     /note="sequence: GCCATTTTGTCGTGCCATATTCGTC"
                     /ApEinfo_revcolor="#f8d3a9"
                     /ApEinfo_fwdcolor="#f8d3a9"
     misc_feature    6563..6563
                     /label="start of transcription"
                     /ApEinfo_revcolor="#c6c9d1"
                     /ApEinfo_fwdcolor="#c6c9d1"
     misc_feature    6563..6802
                     /label="AtAct2 5' UTR"
                     /ApEinfo_revcolor="#75c6a9"
                     /ApEinfo_fwdcolor="#75c6a9"
     misc_feature    6803..7245
                     /label="AtAct2 intron 1"
                     /ApEinfo_revcolor="#75c6a9"
                     /ApEinfo_fwdcolor="#75c6a9"
     misc_feature    7246..7255
                     /label="AtAct2 5' UTR"
                     /ApEinfo_revcolor="#d59687"
                     /ApEinfo_fwdcolor="#d59687"
     CDS             7256..8266
                     /label="BirA (E. coli)"
                     /ApEinfo_revcolor="#f58a5e"
                     /ApEinfo_fwdcolor="#f58a5e"
     CDS             8268..8466
                     /label="CaMV 35s terminator"
                     /ApEinfo_revcolor="#b7e6d7"
                     /ApEinfo_fwdcolor="#b7e6d7"
     misc_feature    8467..8494
                     /label="SENSE_PRM"
                     /ApEinfo_revcolor="#ffef86"
                     /ApEinfo_fwdcolor="#ffef86"
     misc_feature    8475..8494
                     /label="EL4"
                     /ApEinfo_revcolor="#ffef86"
                     /ApEinfo_fwdcolor="#ffef86"
     misc_feature    8495..8498
                     /label="ggga"
                     /ApEinfo_revcolor="#faac61"
                     /ApEinfo_fwdcolor="#faac61"
     misc_feature    complement(8512..8639)
                     /label="RB"
                     /ApEinfo_revcolor="#f58a5e"
                     /ApEinfo_fwdcolor="#f58a5e"
     rep_origin      8659..9276
                     /label="oriV"
                     /ApEinfo_revcolor="#d59687"
                     /ApEinfo_fwdcolor="#d59687"
     CDS             9478..10269
                     /label="NPTII"
                     /ApEinfo_revcolor="#b4abac"
                     /ApEinfo_fwdcolor="#b4abac"
     misc_feature    complement(10277..423)
                     /label="pUC ori"
                     /ApEinfo_revcolor="#75c6a9"
                     /ApEinfo_fwdcolor="#75c6a9"
ORIGIN
        1 tacatacctc gctctgctaa tcctgttacc agtggctgct gccagtggcg ataagtcgtg
       61 tcttaccggg ttggactcaa gacgatagtt accggataag gcgcagcggt cgggctgaac
      121 ggggggttcg tgcacacagc ccagcttgga gcgaacgacc tacaccgaac tgagatacct
      181 acagcgtgag ctatgagaaa gcgccacgct tcccgaaggg agaaaggcgg acaggtatcc
      241 ggtaagcggc agggtcggaa caggagagcg cacgagggag cttccagggg gaaacgcctg
      301 gtatctttat agtcctgtcg ggtttcgcca cctctgactt gagcgtcgat ttttgtgatg
      361 ctcgtcaggg gggcggagcc tatggaaaaa cgccagcaac gcggcctttt tacggttcct
      421 ggcagatcct agatgtggcg caacgatgcc ggcgacaagc aggagcgcac cgacttcttc
      481 cgcatcaagt gttttggctc tcaggccgag gcccacggca agtatttggg caaggggtcg
      541 ctggtattcg tgcagggcaa gattcggaat accaagtacg agaaggacgg ccagacggtc
      601 tacgggaccg acttcattgc cgataaggtg gattatctgg acaccaaggc accaggcggg
      661 tcaaatcagg aataagggca cattgccccg gcgtgagtcg gggcaatccc gcaaggaggg
      721 tgaatgaatc ggacgtttga ccggaaggca tacaggcaag aactgatcga cgcggggttt
      781 tccgccgagg atgccgaaac catcgcaagc cgcaccgtca tgcgtgcgcc ccgcgaaacc
      841 ttccagtccg tcggctcgat ggtccagcaa gctacggcca agatcgagcg cgacagcgtg
      901 caactggctc cccctgccct gcccgcgcca tcggccgccg tggagcgttc gcgtcgtctt
      961 gaacaggagg cggcaggttt ggcgaagtcg atgaccatcg acacgcgagg aactatgacg
     1021 accaagaagc gaaaaaccgc cggcgaggac ctggcaaaac aggtcagcga ggccaagcag
     1081 gccgcgttgc tgaaacacac gaagcagcag atcaaggaaa tgcagctttc cttgttcgat
     1141 attgcgccgt ggccggacac gatgcgagcg atgccaaacg acacggcccg ctctgccctg
     1201 ttcaccacgc gcaacaagaa aatcccgcgc gaggcgctgc aaaacaaggt cattttccac
     1261 gtcaacaagg acgtgaagat cacctacacc ggcgtcgagc tgcgggccga cgatgacgaa
     1321 ctggtgtggc agcaggtgtt ggagtacgcg aagcgcaccc ctatcggcga gccgatcacc
     1381 ttcacgttct acgagctttg ccaggacctg ggctggtcga tcaatggccg gtattacacg
     1441 aaggccgagg aatgcctgtc gcgcctacag gcgacggcga tgggcttcac gtccgaccgc
     1501 gttgggcacc tggaatcggt gtcgctgctg caccgcttcc gcgtcctgga ccgtggcaag
     1561 aaaacgtccc gttgccaggt cctgatcgac gaggaaatcg tcgtgctgtt tgctggcgac
     1621 cactacacga aattcatatg ggagaagtac cgcaagctgt cgccgacggc ccgacggatg
     1681 ttcgactatt tcagctcgca ccgggagccg tacccgctca agctggaaac cttccgcctc
     1741 atgtgcggat cggattccac ccgcgtgaag aagtggcgcg agcaggtcgg cgaagcctgc
     1801 gaagagttgc gaggcagcgg cctggtggaa cacgcctggg tcaatgatga cctggtgcat
     1861 tgcaaacgct agggccttgt ggggtcagtt ccggctgggg gttcagcagc ccctgctcgg
     1921 atctgttgga ccggacagta gtcatggttg atgggctgcc tgtatcgagt ggtgattttg
     1981 tgccgagctg ccggtcgggg agctgttggc tggctggtgg caggatatat tgtggtgtaa
     2041 acaaattgac gcttagacaa cttaataaca cattgcggac gtttttaatg tactggggtt
     2101 gaacactctg tgccgaattc ggatccggag gtgtgtcact cgagactcgg aagtgaagag
     2161 tttttattat tggttatggg cttttaagtt gggcgtttta ggcccactgt agttttttct
     2221 gtgacgttgc ccatcttttt ttttataatg atgagcccat ctaaaatgtt attctacaaa
     2281 acaataaaag aaagaccagg attcctttgc ttaaaagacc agggtccttt gctaaaacta
     2341 tattataatg accaatgaaa tcataattaa taatgaccaa ttaaaatgat gacaaaaaaa
     2401 aaaaaaaccc aattaaaata gtaaatttat attatagtca tcaactttaa tactttgttg
     2461 caaaataaaa ggaaacagtc gcataataat ccactaatca caaaccttta ccctttcttc
     2521 tcggggccaa tcaaaaactt caattaacca gaaaaggtca gattctccgc cgcctcacac
     2581 gacgggcaac ttcagttcct gccgtcgcgt tagatcccgc cgtcaatcgg tcaatgccaa
     2641 agaagaagag gaaagtcgga agtggtagtg gtagtggaag cggtagtggc agtATGGTGA
     2701 GCAAGGGCGA GGaGCTgtTC ACCGGGGTGG tGCCCATCCT GGTCGAGCTG GACGGCGACG
     2761 TAAACGGCCA CAAGtTCAGC GTGTCCGGCG AGGGCGAGGG CGATGCCACC TACGGCAAgC
     2821 TGACCCTGAA GTTCATCTGC ACCACCGGCA AGCTGCCCGT GCCCTggCCC ACCCTCGTGA
     2881 CCACCTTCGG CTACGGCCTG CAGTGCTTCG CCCGCTACCC CGACCACATG AAGCAGCACG
     2941 ACTTCTTCAA GTCCGCCATG CCCGAAGGCT ACGTCCAGGA GCGCACCATC TTCTTCAAGG
     3001 ACGACGGCAA CTACAAGACC CGCGCCGAGG TGAAGTTCGA GGGCGACACC CTGGTGAACC
     3061 GCATCGAGCT GAAGGGCATC GACTTCAAGG AGGACGGCAA CATCCTGGGG CACAAGCTGG
     3121 AGTACAACTA CAACAGCCAC AACGTCTATA TCATGGCCGA CAAGCAGAAG AACGGCATCA
     3181 AGGTGAACTT CAAGATCCGC CACAACATCG AGGACGGCAG CGTGCAGCTC GCCGACCACT
     3241 ACCAGCAGAA CACCCCCATC GGCGACGGCC CCGTGCTGCT GCCCGACAAC CACTACCTGA
     3301 GCTACCAGTC CGCCCTGAGC AAAGACCCCA ACGAGAAGCG CGATCACATG GTCCTGCTGG
     3361 AGTTCGTGAC CGCCGCCGGG ATCACTCTCG GCATGGACGA GCTGTACAAG TGAGCTTagg
     3421 tacgcaattt caacaatcaa atctgagtga gccatacctg ttataatcta tgaatactct
     3481 tatcttgtct atcttttgat ccagctgaag ggttcgtctg cttagagagg gaaaaaggct
     3541 tctacccaac tatatcaatt tcgtaatgtg attcaagaag aaacccgcgt gaatctctac
     3601 attcaagact tttcaatttc tgtaaatttc catatctgat aggtttcatt gttacttttg
     3661 ttgtggaaat gctgattaaa aagcaaatga agtcgccaat gcgagattct tcaaagacta
     3721 tgaattcggt ttgatttggt ttgaagtgta aaagaaccga agattaattt aatggtttag
     3781 acttaaccga gtttctttcg aaaataaata aatcagaagc ggttaaaatt ggcgtaaaat
     3841 gtcccgagtc atcgttgcgc tgcaagaatt caagcttgga gTGGTTGTCG ACGAGTCAGT
     3901 AATAAACGGC GTCAAAGTGG TTGCAGCCGG CACACACGAG TCGTGTTTAT CAACTCAAAG
     3961 CACAAATACT TTTCCTCAAC CTAAAAATAA GGCAATTAGC CAAAAACAAC TTTGCGTGTA
     4021 AACAACGCTC AATACACGTG TCATTTTATT ATTAGCTATT GCTTCACCGC CTTAGCTTTC
     4081 TCGTGACCTA GTCGTCCTCG TCTTTTCTTC TTCTTCTTCT ATAAAACAAT ACCCAAAGAG
     4141 CTCTTCTTCT TCACAATTCA GATTTCAATT TCTCAAAATC TTAAAAACTT TCTCTCAATT
     4201 CTCTCTACCG TGATCAAGGT AAATTTCTGT GTTCCTTATT CTCTCAAAAT CTTCGATTTT
     4261 GTTTTCGTTC GATCCCAATT TCGTATATGT TCTTTGGTTT AGATTCTGTT AATCTTAGAT
     4321 CGAAcACGAT TTTCTGGGTT TGATCGTTAG ATATCATCTT AATTCTCGAT TAGGGTTTCA
     4381 TAGATATCAT CCGATTTGTT CAAATAATTT GAGTTTTGTC GAATAATTAC TCTTCGATTT
     4441 GTGATTTCTA TCTAGATCTG GTGTTAGTTT CTAGTTTGTG CGATCGAATT TGTCGATTAA
     4501 TCTGAGTTTT TCTGATTAAC AGCAAGTTTG TACAAAAAAG CAGGCTCTTC aatgccaaag
     4561 aagaagagga aagtcggaag tggtagtggt agtggaagcg gtagtggcag tatggtgagc
     4621 aagggcgagg agctgttcac cggggtggtg cccatcctgg tcgagctgga cggcgacgta
     4681 aacggccaca agttcagcgt gtccggcgag ggcgagggcg atgccaccta cggcaagctg
     4741 accctgaagt tcatctgcac caccggcaag ctgcccgtgc cctggcccac cctcgtgacc
     4801 accctgtcct ggggcgtgca gtgcttcgcc cgctaccccg accacatgaa gcagcacgac
     4861 ttcttcaagt ccgccatgcc cgaaggctac gtccaggagc gcaccatctt cttcaaggac
     4921 gacggcaact acaagacccg cgccgaggtg aagttcgagg gcgacaccct ggtgaaccgc
     4981 atcgagctga agggcatcga cttcaaggag gacggcaaca tcctggggca caagctggag
     5041 tacaactaca tcagcgacaa cgtctatatc accgccgaca agcagaagaa cggcatcaag
     5101 gccaacttca agatccgcca caacatcgag gacggcggcg tgcagctcgc cgaccactac
     5161 cagcagaaca cccccatcgg cgacggcccc gtgctgctgc ccgacaacca ctacctgagc
     5221 acccagtcca agctgagcaa agaccccaac gagaagcgcg atcacatggt cctgctggag
     5281 ttcgtgaccg ccgccgggat cactctcggc atggacgagc tgtacaagta aGCTTGCTCT
     5341 CAAGATCAAA GGCTTAAAAA GCTGGGGTTT TATGAATGGG ATCAAAGTTT CTTTTTTTCT
     5401 TTTATATTTG CTTCTCCATT TGTTTGTTTC ATTTCCCTTT TTGTTTTCGT TTCTATGATG
     5461 CACTTGTGTG TGACAAACTC TCTGGGTTTT TACTTACGTC TGCGTTTCAA AAAAAAAAAC
     5521 CGCTTTCGTT TTGCGTTTTA GTCCCATTGT TTTGTAGCTC TGAGTGATCG AATTGATGCC
     5581 TCTTTATTCC TTTTGTTCCC TATAATTTCT TTCAAAACTC AGAAGAAAAA CCTTGAAACT
     5641 CTTTGCAATG TTAATATAAG TATTGTATAA GATTTTTATT GATTTGGTTA TTAGTCTTAC
     5701 TTTTGCTACC TCCATCTTCA CTTGGAACTG ATATTCTGAA TAGTTAAAGC GTTACATGTG
     5761 TTCCATTCAC AAATGAACTT AAACTAGCAC AAAGTCAGAT ATTTTAAGAT CGCACCATTT
     5821 cgctactaGA ATTCGAGCTC GGAGGGTACC GACAAAATTT AGAACGAACT TAATTATGAT
     5881 CTCAAATACA TTGATACATA TCTCATCTAG ATCTAGGTTA TCATTATGTA AGAAAGTTTT
     5941 GACGAATATG GCACGACAAA ATGGCTAGAC TCGATGTAAT TGGTATCTCA ACTCAACATT
     6001 ATACTTATAC CAAACATTAG TTAGACAAAA TTTAAACAAC TATTTTTTAT GTATGCAAGA
     6061 GTCAGCATAT GTATAATTGA TTCAGAATCG TTTTGACGAG TTCGGATGTA GTAGTAGCCA
     6121 TTATTTAATG TACATACTAA TCGTGAATAG TGAATATGAT GAAACATTGT ATCTTATTGT
     6181 ATAAATATCC ATAAACACAT CATGAAAGAC ACTTTCTTTC ACGGTCTGAA TTAATTATGA
     6241 TACAATTCTA ATAGAAAACG AATTAAATTA CGTTGAATTG TATGAAATCT AATTGAACAA
     6301 GCCAACCACG ACGACGACTA ACGTTGCCTG GATTGACTCG GTTTAAGTTA ACCACTAAAA
     6361 AAACGGAGCT GTCATGTAAC ACGCGGATCG AGCAGGTCAC AGTCATGAAG CCATCAAAGC
     6421 AAAAGAACTA ATCCAAGGGC TGAGATGATT AATTAGTTTA AAAATTAGTT AACACGAGGG
     6481 AAAAGGCTGT CTGACAGCCA GGTCACGTTA TCTTTACCTG TGGTCGAAAT GATTCGTGTC
     6541 TGTCGATTTT AATTATTTTT TTGAAAGGCC GAAAATAAAG TTGTAAGAGA TAAACCCGCC
     6601 TATATAAATT CATATATTTT CCTCTCCGCT TTGAATTGTC TCGTTGTCCT CCTCACTTTC
     6661 ATCAGCCGTT TTGAATCTCC GGCGACTTGA CAGAGAAGAA CAAGGAAGAA GATTAAGAGA
     6721 GAAAGTAAGA GATAATCCAG GAGATTCATT CTCCGTTTTG AATCTTCCTC AATCTCATCT
     6781 TCTTCCGCTC TTTCTTTCCA AGGTAATAGG AACTTTCTGG ATCTACTTTA TTTGCTGGAT
     6841 CTCGATCTTG TTTTCTCAAT TTCCTTGAGA TCTGGAATTC GTTTAATTTG GATCTGTGAA
     6901 CCTCCACTAA ATCTTTTGGT TTTACTAGAA TCGATCTAAG TTGACCGATC AGTTAGCTCG
     6961 ATTATAGCTA CCAGAATTTG GCTTGACCTT GATGGAGAGA TCCATGTTCA TGTTACCTGG
     7021 GAAATGATTT GTATATGTGA ATTGAAATCT GAACTGTTGA AGTTAGATTG AATCTGAACA
     7081 CTGTCAATGT TAGATTGAAT CTGAACACTG TTTAAGGTTA GATGAAGTTT GTGTATAGAT
     7141 TCTTCGAAAC TTTAGGATTT GTAGTGTCGT ACGTTGAACA GAAAGCTATT TCTGATTCAA
     7201 TCAGGGTTTA TTTGACTGTA TTGAACTCTT TTTGTGTGTT TGCAGCTCAT AAAAAATGGC
     7261 TGAGGCTGAT GATATTCAAC CAATCGTGTG TGACCTCGAG ATGAAGGATA ACACCGTGCC
     7321 ACTGAAATTG ATTGCCCTGT TAGCGAACGG TGAATTTCAC TCTGGCGAGC AGTTGGGTGA
     7381 AACGCTGGGA ATGAGCCGGG CGGCTATTAA TAAACACATT CAGACACTGC GTGACTGGGG
     7441 CGTTGATGTC TTTACCGTTC CGGGTAAAGG ATACAGCCTG CCTGAGCCTA TCCAGTTACT
     7501 TAATGCTAAA CAGATATTGG GTCAGCTGGA TGGCGGTAGT GTAGCCGTGC TGCCAGTGAT
     7561 TGACTCCACG AATCAGTACC TTCTTGATCG TATCGGAGAG CTTAAATCGG GCGATGCTTG
     7621 CATTGCAGAA TACCAGCAGG CTGGCCGTGG TCGCCGGGGT CGGAAATGGT TTTCGCCTTT
     7681 TGGCGCAAAC TTATATTTGT CGATGTTCTG GCGTCTGGAA CAAGGCCCGG CGGCGGCGAT
     7741 TGGTTTAAGT CTGGTTATCG GTATCGTGAT GGCGGAAGTA TTACGCAAGC TGGGTGCAGA
     7801 TAAAGTTCGT GTTAAATGGC CTAATGACCT CTATCTGCAG GATCGCAAGC TGGCAGGCAT
     7861 TCTGGTGGAG CTGACTGGCA AAACTGGCGA TGCGGCGCAA ATAGTCATTG GAGCCGGGAT
     7921 CAACATGGCA ATGCGCCGTG TTGAAGAGAG TGTCGTTAAT CAGGGGTGGA TCACGCTGCA
     7981 GGAAGCGGGG ATCAATCTCG ATCGTAATAC GTTGGCGGCC ATGCTAATAC GTGAATTACG
     8041 TGCTGCGTTG GAACTCTTCG AACAAGAAGG ATTGGCACCT TATCTGTCGC GCTGGGAAAA
     8101 GCTGGATAAT TTTATTAATC GCCCAGTGAA ACTTATCATT GGTGATAAAG AAATATTTGG
     8161 CATTTCACGC GGAATAGACA AACAGGGGGC TTTATTACTT GAGCAGGATG GAATAATAAA
     8221 ACCCTGGATG GGCGGTGAAA TATCCCTGCG TAGTGCAGAA AAATAAGCTT TCTCCATAAT
     8281 AATGTGTGAG TAGTTCCCAG ATAAGGGAAT TAGGGTTCCT ATAGGGTTTC GCTCATGTGT
     8341 TGAGCATATA AGAAACCCTT AGTATGTATT TGTATTTGTA AAATACTTCT ATCAATAAAA
     8401 TTTCTAATTC CTAAAACCAA AATCCAGTAC TAAAATCCAG ATCCCCGTCG ACCGATATCC
     8461 GAATTCCGCT TTACgaggat gcacatgtga ccgagggaca cgaagtgatc cgtttaaact
     8521 atcagtgttt gacaggatat attggcgggt aaacctaaga gaaaagagcg tttattagaa
     8581 taatcggata tttaaaaggg cgtgaaaagg tttatccgtt cgtccatttg tatgtgccag
     8641 ccgcctttgc gacgctcacc gggctggttg ccctcgccgc tgggctggcg gccgtctatg
     8701 gccctgcaaa cgcgccagaa acgccgtcga agccgtgtgc gagacaccgc ggccgccggc
     8761 gttgtggata cctcgcggaa aacttggccc tcactgacag atgaggggcg gacgttgaca
     8821 cttgaggggc cgactcaccc ggcgcggcgt tgacagatga ggggcaggct cgatttcggc
     8881 cggcgacgtg gagctggcca gcctcgcaaa tcggcgaaaa cgcctgattt tacgcgagtt
     8941 tcccacagat gatgtggaca agcctgggga taagtgccct gcggtattga cacttgaggg
     9001 gcgcgactac tgacagatga ggggcgcgat ccttgacact tgaggggcag agtgctgaca
     9061 gatgaggggc gcacctattg acatttgagg ggctgtccac aggcagaaaa tccagcattt
     9121 gcaagggttt ccgcccgttt ttcggccacc gctaacctgt cttttaacct gcttttaaac
     9181 caatatttat aaaccttgtt tttaaccagg gctgcgccct gtgcgcgtga ccgcgcacgc
     9241 cgaagggggg tgccccccct tctcgaaccc tcccggcccg ctaacgcggg cctcccatcc
     9301 ccccaggggc tgcgcccctc ggccgcgaac ggcctcaccc caaaaatggc agcgctggcc
     9361 aattcccgag tgcgcggaac ccctatttgt ttatttttct aaatacattc aaatatgtat
     9421 ccgctcatga gacaataacc ctgataaatg cttcaataat attgaaaaag gaagagtatg
     9481 gctaaaatga gaatatcacc ggaattgaaa aaactgatcg aaaaataccg ctgcgtaaaa
     9541 gatacggaag gaatgtctcc tgctaaggta tataagctgg tgggagaaaa tgaaaaccta
     9601 tatttaaaaa tgacggacag ccggtataaa gggaccacct atgatgtgga acgggaaaag
     9661 gacatgatgc tatggctgga aggaaagctg cctgttccaa aggtcctgca ctttgaacgg
     9721 catgatggct ggagcaatct gctcatgagt gaggccgatg gcgtcctttg ctcggaagag
     9781 tatgaagatg aacaaagccc tgaaaagatt atcgagctgt atgcggagtg catcaggctc
     9841 tttcactcca tcgacatatc ggattgtccc tatacgaata gcttagacag ccgcttagcc
     9901 gaattggatt acttactgaa taacgatctg gccgatgtgg attgcgaaaa ctgggaagag
     9961 gacactccat ttaaagatcc gcgcgagctg tatgattttt taaagacgga aaagcccgaa
    10021 gaggaacttg tcttttccca cggcgacctg ggagacagca acatctttgt gaaagatggc
    10081 aaagtaagtg gctttattga tcttgggaga agcggcaggg cggacaagtg gtatgacatt
    10141 gccttctgcg tccggtcgct cagggaggat atcggggaag aacagtatgt cgagctattt
    10201 tttgacttac tggggatcaa gcctgattgg gagaaaataa aatattatat tttactggat
    10261 gaattgtttt agctgtcaga ccaagtttac tcatatatac tttagattga tttaaaactt
    10321 catttttaat ttaaaaggat ctaggtgaag atcctttttg ataatctcat gaccaaaatc
    10381 ccttaacgtg agttttcgtt ccactgagcg tcagaccccg tagaaaagat caaaggatct
    10441 tcttgagatc ctttttttct gcgcgtaatc tgctgcttgc aaacaaaaaa accaccgcta
    10501 ccagcggtgg tttgtttgcc ggatcaagag ctaccaactc tttttccgaa ggtaactggc
    10561 ttcagcagag cgcagatacc aaatactgtc cttctagtgt agccgtagtt aggccaccac
    10621 ttcaagaact ctgtagcacc gcc
//
