# Supplementary material for: Building a pipeline to identify and engineer constitutive and repressible promoters
Source: Quant Plant Biol. 2023 Oct 19;4:e12. doi: 10.1017/qpb.2023.10 (PMC10600573; doi:10.1017/qpb.2023.10)
Supplement: Yang and Nemhauser supplementary material 6 — Yang and Nemhauser supplementary material [file S2632882823000103sup006.zip › Genebank/Level2/YFP/pagm4673-pat1g71900nls-yfp-ubq10nls-mturq-basta.gb]

LOCUS       pAGM4673-pAT1G71900:NL 11546 bp ds-DNA     circular     10-OCT-2022
DEFINITION  .
FEATURES             Location/Qualifiers
     rep_origin      388..388
                     /label="ORI"
                     /ApEinfo_revcolor="#9eafd2"
                     /ApEinfo_fwdcolor="#9eafd2"
     CDS             724..1872
                     /label="RK2 TrfA"
                     /ApEinfo_revcolor="#9eafd2"
                     /ApEinfo_fwdcolor="#9eafd2"
     misc_feature    complement(1949..2099)
                     /label="LB"
                     /ApEinfo_revcolor="#ffef86"
                     /ApEinfo_fwdcolor="#ffef86"
     misc_feature    2111..2114
                     /label="TGCC"
                     /ApEinfo_revcolor="#85dae9"
                     /ApEinfo_fwdcolor="#85dae9"
     misc_feature    2127..2130
                     /label="GGAG"
                     /ApEinfo_revcolor="#b4abac"
                     /ApEinfo_fwdcolor="#b4abac"
     misc_feature    2131..2145
                     /label="Trihelix"
                     /ApEinfo_revcolor="#d6b295"
                     /ApEinfo_fwdcolor="#d6b295"
     misc_feature    2131..2804
                     /label="AT1G71900_Promoter"
                     /ApEinfo_revcolor="#c6c9d1"
                     /ApEinfo_fwdcolor="#c6c9d1"
     misc_feature    2135..2148
                     /label="Trihelix"
                     /ApEinfo_revcolor="#ffef86"
                     /ApEinfo_fwdcolor="#ffef86"
     misc_feature    complement(2136..2145)
                     /label="Trihelix"
                     /ApEinfo_revcolor="#85dae9"
                     /ApEinfo_fwdcolor="#85dae9"
     misc_feature    2139..2159
                     /label="MIKC_MADS"
                     /ApEinfo_revcolor="#c6c9d1"
                     /ApEinfo_fwdcolor="#c6c9d1"
     misc_feature    complement(2143..2157)
                     /label="B3"
                     /ApEinfo_revcolor="#d59687"
                     /ApEinfo_fwdcolor="#d59687"
     misc_feature    2173..2187
                     /label="C2H2"
                     /ApEinfo_revcolor="#f58a5e"
                     /ApEinfo_fwdcolor="#f58a5e"
     misc_feature    2202..2216
                     /label="CPP"
                     /ApEinfo_revcolor="#d6b295"
                     /ApEinfo_fwdcolor="#d6b295"
     misc_feature    2232..2246
                     /label="CPP"
                     /ApEinfo_revcolor="#c6c9d1"
                     /ApEinfo_fwdcolor="#c6c9d1"
     misc_feature    2233..2247
                     /label="CPP"
                     /ApEinfo_revcolor="#84b0dc"
                     /ApEinfo_fwdcolor="#84b0dc"
     misc_feature    2264..2284
                     /label="Dof"
                     /ApEinfo_revcolor="#b4abac"
                     /ApEinfo_fwdcolor="#b4abac"
     misc_feature    complement(2267..2281)
                     /label="B3"
                     /ApEinfo_revcolor="#75c6a9"
                     /ApEinfo_fwdcolor="#75c6a9"
     misc_feature    complement(2268..2282)
                     /label="B3"
                     /ApEinfo_revcolor="#f58a5e"
                     /ApEinfo_fwdcolor="#f58a5e"
     misc_feature    complement(2268..2282)
                     /label="C2H2"
                     /ApEinfo_revcolor="#9eafd2"
                     /ApEinfo_fwdcolor="#9eafd2"
     misc_feature    complement(2269..2283)
                     /label="B3"
                     /ApEinfo_revcolor="#f8d3a9"
                     /ApEinfo_fwdcolor="#f8d3a9"
     misc_feature    complement(2270..2284)
                     /label="B3"
                     /ApEinfo_revcolor="#b1ff67"
                     /ApEinfo_fwdcolor="#b1ff67"
     misc_feature    2365..2372
                     /label="G2-like"
                     /ApEinfo_revcolor="#c6c9d1"
                     /ApEinfo_fwdcolor="#c6c9d1"
     misc_feature    2406..2420
                     /label="C2H2"
                     /ApEinfo_revcolor="#c7b0e3"
                     /ApEinfo_fwdcolor="#c7b0e3"
     misc_feature    2414..2428
                     /label="MIKC_MADS"
                     /ApEinfo_revcolor="#f58a5e"
                     /ApEinfo_fwdcolor="#f58a5e"
     misc_feature    complement(2421..2441)
                     /label="NAC"
                     /ApEinfo_revcolor="#85dae9"
                     /ApEinfo_fwdcolor="#85dae9"
     misc_feature    2422..2442
                     /label="NAC"
                     /ApEinfo_revcolor="#75c6a9"
                     /ApEinfo_fwdcolor="#75c6a9"
     misc_feature    complement(2423..2438)
                     /label="NAC"
                     /ApEinfo_revcolor="#b7e6d7"
                     /ApEinfo_fwdcolor="#b7e6d7"
     misc_feature    2423..2440
                     /label="NAC"
                     /ApEinfo_revcolor="#d6b295"
                     /ApEinfo_fwdcolor="#d6b295"
     misc_feature    2423..2441
                     /label="NAC"
                     /ApEinfo_revcolor="#75c6a9"
                     /ApEinfo_fwdcolor="#75c6a9"
     misc_feature    complement(2423..2441)
                     /label="NAC"
                     /ApEinfo_revcolor="#75c6a9"
                     /ApEinfo_fwdcolor="#75c6a9"
     misc_feature    complement(2430..2444)
                     /label="Nin-like"
                     /ApEinfo_revcolor="#c7b0e3"
                     /ApEinfo_fwdcolor="#c7b0e3"
     misc_feature    2431..2445
                     /label="C2H2"
                     /ApEinfo_revcolor="#f8d3a9"
                     /ApEinfo_fwdcolor="#f8d3a9"
     misc_feature    complement(2431..2451)
                     /label="C2H2"
                     /ApEinfo_revcolor="#ff9ccd"
                     /ApEinfo_fwdcolor="#ff9ccd"
     misc_feature    2496..2508
                     /label="WRKY"
                     /ApEinfo_revcolor="#faac61"
                     /ApEinfo_fwdcolor="#faac61"
     misc_feature    complement(2496..2508)
                     /label="WRKY"
                     /ApEinfo_revcolor="#d59687"
                     /ApEinfo_fwdcolor="#d59687"
     misc_feature    2496..2509
                     /label="WRKY"
                     /ApEinfo_revcolor="#84b0dc"
                     /ApEinfo_fwdcolor="#84b0dc"
     misc_feature    complement(2498..2508)
                     /label="WRKY"
                     /ApEinfo_revcolor="#84b0dc"
                     /ApEinfo_fwdcolor="#84b0dc"
     misc_feature    2527..2544
                     /label="MIKC_MADS"
                     /ApEinfo_revcolor="#ff9ccd"
                     /ApEinfo_fwdcolor="#ff9ccd"
     misc_feature    2530..2539
                     /label="HD-ZIP"
                     /ApEinfo_revcolor="#ffef86"
                     /ApEinfo_fwdcolor="#ffef86"
     misc_feature    complement(2580..2594)
                     /label="S1Fa-like"
                     /ApEinfo_revcolor="#ffef86"
                     /ApEinfo_fwdcolor="#ffef86"
     misc_feature    2583..2593
                     /label="HSF"
                     /ApEinfo_revcolor="#84b0dc"
                     /ApEinfo_fwdcolor="#84b0dc"
     misc_feature    2593..2603
                     /label="HD-ZIP"
                     /ApEinfo_revcolor="#f58a5e"
                     /ApEinfo_fwdcolor="#f58a5e"
     misc_feature    complement(2593..2603)
                     /label="HD-ZIP"
                     /ApEinfo_revcolor="#b7e6d7"
                     /ApEinfo_fwdcolor="#b7e6d7"
     misc_feature    2615..2629
                     /label="MYB"
                     /ApEinfo_revcolor="#b7e6d7"
                     /ApEinfo_fwdcolor="#b7e6d7"
     misc_feature    2616..2630
                     /label="MYB"
                     /ApEinfo_revcolor="#ff9ccd"
                     /ApEinfo_fwdcolor="#ff9ccd"
     misc_feature    2617..2631
                     /label="MYB"
                     /ApEinfo_revcolor="#f8d3a9"
                     /ApEinfo_fwdcolor="#f8d3a9"
     misc_feature    2620..2633
                     /label="MYB"
                     /ApEinfo_revcolor="#b4abac"
                     /ApEinfo_fwdcolor="#b4abac"
     misc_feature    complement(2620..2638)
                     /label="MYB_related"
                     /ApEinfo_revcolor="#b4abac"
                     /ApEinfo_fwdcolor="#b4abac"
     misc_feature    complement(2621..2635)
                     /label="MYB_related"
                     /ApEinfo_revcolor="#b4abac"
                     /ApEinfo_fwdcolor="#b4abac"
     misc_feature    2622..2631
                     /label="MYB_related"
                     /ApEinfo_revcolor="#d59687"
                     /ApEinfo_fwdcolor="#d59687"
     misc_feature    2661..2675
                     /label="CPP"
                     /ApEinfo_revcolor="#faac61"
                     /ApEinfo_fwdcolor="#faac61"
     misc_feature    2662..2676
                     /label="CPP"
                     /ApEinfo_revcolor="#b1ff67"
                     /ApEinfo_fwdcolor="#b1ff67"
     misc_feature    complement(2662..2676)
                     /label="CPP"
                     /ApEinfo_revcolor="#9eafd2"
                     /ApEinfo_fwdcolor="#9eafd2"
     misc_feature    2669..2683
                     /label="CPP"
                     /ApEinfo_revcolor="#faac61"
                     /ApEinfo_fwdcolor="#faac61"
     misc_feature    2679..2693
                     /label="CPP"
                     /ApEinfo_revcolor="#f58a5e"
                     /ApEinfo_fwdcolor="#f58a5e"
     misc_feature    complement(2680..2694)
                     /label="CPP"
                     /ApEinfo_revcolor="#c6c9d1"
                     /ApEinfo_fwdcolor="#c6c9d1"
     misc_feature    complement(2712..2738)
                     /label="Dof"
                     /ApEinfo_revcolor="#c7b0e3"
                     /ApEinfo_fwdcolor="#c7b0e3"
     misc_feature    2716..2736
                     /label="NAC"
                     /ApEinfo_revcolor="#b7e6d7"
                     /ApEinfo_fwdcolor="#b7e6d7"
     misc_feature    complement(2717..2735)
                     /label="NAC"
                     /ApEinfo_revcolor="#d59687"
                     /ApEinfo_fwdcolor="#d59687"
     misc_feature    complement(2718..2736)
                     /label="NAC"
                     /ApEinfo_revcolor="#b1ff67"
                     /ApEinfo_fwdcolor="#b1ff67"
     misc_feature    2720..2735
                     /label="NAC"
                     /ApEinfo_revcolor="#9eafd2"
                     /ApEinfo_fwdcolor="#9eafd2"
     misc_feature    2746..2766
                     /label="B3"
                     /ApEinfo_revcolor="#85dae9"
                     /ApEinfo_fwdcolor="#85dae9"
     misc_feature    complement(2748..2762)
                     /label="B3"
                     /ApEinfo_revcolor="#faac61"
                     /ApEinfo_fwdcolor="#faac61"
     misc_feature    2750..2777
                     /label="Dof"
                     /ApEinfo_revcolor="#ff9ccd"
                     /ApEinfo_fwdcolor="#ff9ccd"
     misc_feature    complement(2753..2767)
                     /label="C2H2"
                     /ApEinfo_revcolor="#85dae9"
                     /ApEinfo_fwdcolor="#85dae9"
     misc_feature    2765..2791
                     /label="Dof"
                     /ApEinfo_revcolor="#9eafd2"
                     /ApEinfo_fwdcolor="#9eafd2"
     misc_feature    2767..2787
                     /label="Dof"
                     /ApEinfo_revcolor="#ffef86"
                     /ApEinfo_fwdcolor="#ffef86"
     misc_feature    2805..3097
                     /label="AT1G71900_5'UTR"
                     /ApEinfo_revcolor="#faac61"
                     /ApEinfo_fwdcolor="#faac61"
     misc_feature    3098..3101
                     /label="AATG"
                     /ApEinfo_revcolor="#ffef86"
                     /ApEinfo_fwdcolor="#ffef86"
     misc_feature    3102..3122
                     /label="SV40NLS"
                     /ApEinfo_revcolor="#7ea7d8"
                     /ApEinfo_fwdcolor="#7ea7d8"
     CDS             3102..3158
                     /label="Translation 3102-3158"
     misc_feature    3123..3158
                     /label="GS12b"
                     /ApEinfo_revcolor="#7ea7d8"
                     /ApEinfo_fwdcolor="#7ea7d8"
     primer          3129..3177
                     /label="NLS_YFP_F2"
                     /note="sequence: ggtagtggtagtggaagcggtagtggcagtATGGTGAGCAAGGGCGAGG"
                     /ApEinfo_revcolor="#d6b295"
                     /ApEinfo_fwdcolor="#d6b295"
     primer          3129..3182
                     /label="NLS_YFP_F"
                     /note="sequence: ggtagtggtagtggaagcggtagtggcagtATGGTGAGCAAGGGCGAGGaGCTg"
                     /ApEinfo_revcolor="#ff9ccd"
                     /ApEinfo_fwdcolor="#ff9ccd"
     CDS             3159..3878
                     /label="YFP (Aequorea victoria)"
                     /ApEinfo_revcolor="#d59687"
                     /ApEinfo_fwdcolor="#d59687"
     CDS             3159..3878
                     /label="Translation 3159-3878"
     misc_feature    3879..3882
                     /label="GCTT 4bp overhang"
                     /ApEinfo_revcolor="#85dae9"
                     /ApEinfo_fwdcolor="#85dae9"
     misc_feature    3883..4359
                     /label="AT1G71900_3'UTR"
                     /ApEinfo_revcolor="#f8d3a9"
                     /ApEinfo_fwdcolor="#f8d3a9"
     misc_feature    4360..4760
                     /label="AT1G71900_Terminator"
                     /ApEinfo_revcolor="#faac61"
                     /ApEinfo_fwdcolor="#faac61"
     misc_feature    4761..4764
                     /label="CGCT"
                     /ApEinfo_revcolor="#85dae9"
                     /ApEinfo_fwdcolor="#85dae9"
     misc_feature    4769..6731
                     /label="mTURQ"
                     /ApEinfo_revcolor="#ff9ccd"
                     /ApEinfo_fwdcolor="#ff9ccd"
     misc_feature    complement(4781..4784)
                     /label="CTCC"
                     /ApEinfo_revcolor="#84b0dc"
                     /ApEinfo_fwdcolor="#84b0dc"
     misc_feature    4785..5425
                     /label="PUBQ10"
                     /ApEinfo_revcolor="#84b0dc"
                     /ApEinfo_fwdcolor="#84b0dc"
     primer          complement(4838..4862)
                     /label="UBQ10_Front_R"
                     /note="sequence: TTTGAGTTGATAAACACGACTCGTG"
                     /ApEinfo_revcolor="#ffef86"
                     /ApEinfo_fwdcolor="#ffef86"
     misc_feature    5225..5230
                     /label="BpiI-mut"
                     /ApEinfo_revcolor="#c7b0e3"
                     /ApEinfo_fwdcolor="#c7b0e3"
     misc_feature    5426..5453
                     /label="Additional frag from Jen Brophy"
                     /ApEinfo_revcolor="#b4abac"
                     /ApEinfo_fwdcolor="#b4abac"
     misc_feature    5454..5457
                     /label="AATG"
                     /ApEinfo_revcolor="#ffef86"
                     /ApEinfo_fwdcolor="#ffef86"
     misc_feature    5458..5478
                     /label="SV40NLS"
                     /ApEinfo_revcolor="#7ea7d8"
                     /ApEinfo_fwdcolor="#7ea7d8"
     CDS             5458..5514
                     /label="Translation 5458-5514"
     misc_feature    5479..5514
                     /label="GS12b"
                     /ApEinfo_revcolor="#7ea7d8"
                     /ApEinfo_fwdcolor="#7ea7d8"
     misc_feature    5515..6231
                     /label="mTURQ(FromArjun)"
                     /ApEinfo_revcolor="#85dae9"
                     /ApEinfo_fwdcolor="#85dae9"
     CDS             5515..6231
                     /label="Translation 5515-6231"
     misc_feature    6232..6234
                     /label="STOP"
                     /ApEinfo_revcolor="#faac61"
                     /ApEinfo_fwdcolor="#faac61"
     CDS             6232..6234
                     /label="Translation 6232-6234"
     misc_feature    6235..6238
                     /label="GCTT"
                     /ApEinfo_revcolor="#ff9ccd"
                     /ApEinfo_fwdcolor="#ff9ccd"
     misc_feature    6239..6723
                     /label="ATact2 terminTOR"
                     /ApEinfo_revcolor="#ff9ccd"
                     /ApEinfo_fwdcolor="#ff9ccd"
     misc_feature    complement(6724..6727)
                     /label="AGCG"
                     /ApEinfo_revcolor="#85dae9"
                     /ApEinfo_fwdcolor="#85dae9"
     misc_feature    6748..7465
                     /label="AtACT2 promoter"
                     /ApEinfo_revcolor="#9eafd2"
                     /ApEinfo_fwdcolor="#9eafd2"
     misc_feature    6748..9369
                     /label="Basta"
                     /ApEinfo_revcolor="#faac61"
                     /ApEinfo_fwdcolor="#faac61"
     primer          complement(6844..6868)
                     /label="pAct2_Front_R"
                     /note="sequence: GCCATTTTGTCGTGCCATATTCGTC"
                     /ApEinfo_revcolor="#f8d3a9"
                     /ApEinfo_fwdcolor="#f8d3a9"
     misc_feature    7466..7466
                     /label="start of transcription"
                     /ApEinfo_revcolor="#c6c9d1"
                     /ApEinfo_fwdcolor="#c6c9d1"
     misc_feature    7466..7705
                     /label="AtAct2 5' UTR"
                     /ApEinfo_revcolor="#75c6a9"
                     /ApEinfo_fwdcolor="#75c6a9"
     misc_feature    7706..8148
                     /label="AtAct2 intron 1"
                     /ApEinfo_revcolor="#75c6a9"
                     /ApEinfo_fwdcolor="#75c6a9"
     misc_feature    8149..8158
                     /label="AtAct2 5' UTR"
                     /ApEinfo_revcolor="#d59687"
                     /ApEinfo_fwdcolor="#d59687"
     CDS             8159..9169
                     /label="BirA (E. coli)"
                     /ApEinfo_revcolor="#f58a5e"
                     /ApEinfo_fwdcolor="#f58a5e"
     CDS             9171..9369
                     /label="CaMV 35s terminator"
                     /ApEinfo_revcolor="#b7e6d7"
                     /ApEinfo_fwdcolor="#b7e6d7"
     misc_feature    9370..9397
                     /label="SENSE_PRM"
                     /ApEinfo_revcolor="#ffef86"
                     /ApEinfo_fwdcolor="#ffef86"
     misc_feature    9378..9397
                     /label="EL4"
                     /ApEinfo_revcolor="#ffef86"
                     /ApEinfo_fwdcolor="#ffef86"
     misc_feature    9398..9401
                     /label="ggga"
                     /ApEinfo_revcolor="#faac61"
                     /ApEinfo_fwdcolor="#faac61"
     misc_feature    complement(9415..9542)
                     /label="RB"
                     /ApEinfo_revcolor="#f58a5e"
                     /ApEinfo_fwdcolor="#f58a5e"
     rep_origin      9562..10179
                     /label="oriV"
                     /ApEinfo_revcolor="#d59687"
                     /ApEinfo_fwdcolor="#d59687"
     CDS             10381..11172
                     /label="NPTII"
                     /ApEinfo_revcolor="#b4abac"
                     /ApEinfo_fwdcolor="#b4abac"
     misc_feature    complement(11180..423)
                     /label="pUC ori"
                     /ApEinfo_revcolor="#75c6a9"
                     /ApEinfo_fwdcolor="#75c6a9"
ORIGIN
        1 tacatacctc gctctgctaa tcctgttacc agtggctgct gccagtggcg ataagtcgtg
       61 tcttaccggg ttggactcaa gacgatagtt accggataag gcgcagcggt cgggctgaac
      121 ggggggttcg tgcacacagc ccagcttgga gcgaacgacc tacaccgaac tgagatacct
      181 acagcgtgag ctatgagaaa gcgccacgct tcccgaaggg agaaaggcgg acaggtatcc
      241 ggtaagcggc agggtcggaa caggagagcg cacgagggag cttccagggg gaaacgcctg
      301 gtatctttat agtcctgtcg ggtttcgcca cctctgactt gagcgtcgat ttttgtgatg
      361 ctcgtcaggg gggcggagcc tatggaaaaa cgccagcaac gcggcctttt tacggttcct
      421 ggcagatcct agatgtggcg caacgatgcc ggcgacaagc aggagcgcac cgacttcttc
      481 cgcatcaagt gttttggctc tcaggccgag gcccacggca agtatttggg caaggggtcg
      541 ctggtattcg tgcagggcaa gattcggaat accaagtacg agaaggacgg ccagacggtc
      601 tacgggaccg acttcattgc cgataaggtg gattatctgg acaccaaggc accaggcggg
      661 tcaaatcagg aataagggca cattgccccg gcgtgagtcg gggcaatccc gcaaggaggg
      721 tgaatgaatc ggacgtttga ccggaaggca tacaggcaag aactgatcga cgcggggttt
      781 tccgccgagg atgccgaaac catcgcaagc cgcaccgtca tgcgtgcgcc ccgcgaaacc
      841 ttccagtccg tcggctcgat ggtccagcaa gctacggcca agatcgagcg cgacagcgtg
      901 caactggctc cccctgccct gcccgcgcca tcggccgccg tggagcgttc gcgtcgtctt
      961 gaacaggagg cggcaggttt ggcgaagtcg atgaccatcg acacgcgagg aactatgacg
     1021 accaagaagc gaaaaaccgc cggcgaggac ctggcaaaac aggtcagcga ggccaagcag
     1081 gccgcgttgc tgaaacacac gaagcagcag atcaaggaaa tgcagctttc cttgttcgat
     1141 attgcgccgt ggccggacac gatgcgagcg atgccaaacg acacggcccg ctctgccctg
     1201 ttcaccacgc gcaacaagaa aatcccgcgc gaggcgctgc aaaacaaggt cattttccac
     1261 gtcaacaagg acgtgaagat cacctacacc ggcgtcgagc tgcgggccga cgatgacgaa
     1321 ctggtgtggc agcaggtgtt ggagtacgcg aagcgcaccc ctatcggcga gccgatcacc
     1381 ttcacgttct acgagctttg ccaggacctg ggctggtcga tcaatggccg gtattacacg
     1441 aaggccgagg aatgcctgtc gcgcctacag gcgacggcga tgggcttcac gtccgaccgc
     1501 gttgggcacc tggaatcggt gtcgctgctg caccgcttcc gcgtcctgga ccgtggcaag
     1561 aaaacgtccc gttgccaggt cctgatcgac gaggaaatcg tcgtgctgtt tgctggcgac
     1621 cactacacga aattcatatg ggagaagtac cgcaagctgt cgccgacggc ccgacggatg
     1681 ttcgactatt tcagctcgca ccgggagccg tacccgctca agctggaaac cttccgcctc
     1741 atgtgcggat cggattccac ccgcgtgaag aagtggcgcg agcaggtcgg cgaagcctgc
     1801 gaagagttgc gaggcagcgg cctggtggaa cacgcctggg tcaatgatga cctggtgcat
     1861 tgcaaacgct agggccttgt ggggtcagtt ccggctgggg gttcagcagc ccctgctcgg
     1921 atctgttgga ccggacagta gtcatggttg atgggctgcc tgtatcgagt ggtgattttg
     1981 tgccgagctg ccggtcgggg agctgttggc tggctggtgg caggatatat tgtggtgtaa
     2041 acaaattgac gcttagacaa cttaataaca cattgcggac gtttttaatg tactggggtt
     2101 gaacactctg tgccgaattc ggatccggag caattttttt actgtttttt ttgcttcggt
     2161 gaaagaaaga tccaactaga gaaaataatc ccaaaacaaa aaatcaacat tcaaaatctg
     2221 agctcttttc taaaattaaa ttcaaaacat gaacttattc tatgtaattt tttttttttg
     2281 ttttaaagac atggccaatg ggcctttcac tcttgtcaaa cccatttgag tcgggcttta
     2341 gtcataactc attttaaaga ttaaggaata tgaggccagt tcttttgtca caatcctagt
     2401 ttaagcttgt ctcacttacc aattacgtct ctcaaaagac aaattttaaa aaatctataa
     2461 tctctactct ctaacatgta tatatatatg ataaactcgt tggctattac aacttttaaa
     2521 tcacaaatgg cctgattgga aaaaaatgta tacataaatg ataagtttgt cactgattaa
     2581 tgcgagaaaa ttctaattat ttgcattaat aaaattagcg tagttaggtt ttaaaaaggt
     2641 ttatacaata cattatacat atttataaat ttaaatgttt ttaaatttat attaaattta
     2701 ttttattatt tagataaatc ttaaataaaa agaaaccaaa tattatttgt tattttttcg
     2761 tgaaatttat ctttttaata tattttttat tttagtaaaa agaaggaatg gtggcgccgg
     2821 aaactgaccg tagggtcagt ctaattactc tctcagcgtt tctctttttg gtcctcaaat
     2881 cttcaccttc aagatcttct tcgtccctcg atctccgatt tcaaatctcg tttctccgtt
     2941 caagcaacct ctctgaattc ctagtctcac agcaggaatt agtactcggc gaagcgattt
     3001 ctgcttcgat ctctacatct gaagttccga tctgacgaaa tttagggttc gtctgggtcg
     3061 aagttaaata ggaaaaagat ttcgaattgg cttgagaaat gccaaagaag aagaggaaag
     3121 tcggaagtgg tagtggtagt ggaagcggta gtggcagtAT GGTGAGCAAG GGCGAGGaGC
     3181 TgtTCACCGG GGTGGtGCCC ATCCTGGTCG AGCTGGACGG CGACGTAAAC GGCCACAAGt
     3241 TCAGCGTGTC CGGCGAGGGC GAGGGCGATG CCACCTACGG CAAgCTGACC CTGAAGTTCA
     3301 TCTGCACCAC CGGCAAGCTG CCCGTGCCCT ggCCCACCCT CGTGACCACC TTCGGCTACG
     3361 GCCTGCAGTG CTTCGCCCGC TACCCCGACC ACATGAAGCA GCACGACTTC TTCAAGTCCG
     3421 CCATGCCCGA AGGCTACGTC CAGGAGCGCA CCATCTTCTT CAAGGACGAC GGCAACTACA
     3481 AGACCCGCGC CGAGGTGAAG TTCGAGGGCG ACACCCTGGT GAACCGCATC GAGCTGAAGG
     3541 GCATCGACTT CAAGGAGGAC GGCAACATCC TGGGGCACAA GCTGGAGTAC AACTACAACA
     3601 GCCACAACGT CTATATCATG GCCGACAAGC AGAAGAACGG CATCAAGGTG AACTTCAAGA
     3661 TCCGCCACAA CATCGAGGAC GGCAGCGTGC AGCTCGCCGA CCACTACCAG CAGAACACCC
     3721 CCATCGGCGA CGGCCCCGTG CTGCTGCCCG ACAACCACTA CCTGAGCTAC CAGTCCGCCC
     3781 TGAGCAAAGA CCCCAACGAG AAGCGCGATC ACATGGTCCT GCTGGAGTTC GTGACCGCCG
     3841 CCGGGATCAC TCTCGGCATG GACGAGCTGT ACAAGTGAGC TTaagctttt tcgctctgtt
     3901 ttctggtcca ctgcgataac tgcaaaccag agaatcaacc ttttttcctt atctcgactt
     3961 attatgaaca tggaccatgg ttctgtctaa cacttacaaa tggttcaaga agatcgaaga
     4021 aggaaagagg agcagcgagg atgagatcat cttctccaat atcggtaaat atgctgtgag
     4081 ttcaagcaca cgccattagc acacacccac gcctaaaccc ttggtgtgac agttaaaatt
     4141 ttataaacaa gagatgggtt ttgcctaaat tggtcttaca agcatctata actaaaggtt
     4201 tcaattcaag atttgcatta ttttttattg aatcttctat ttttcttcct tagttggttt
     4261 gaagctttaa accctttgaa aaacaagaaa tggagacttt gaaagttgac gaaacacaca
     4321 tgttttatta ttagtcaata gtaatttgat gaggtggagt tataacattg atgataatag
     4381 atagtgacaa cgttctatgt tcatcttttc ctcaatcaat cactccaccg gtagatgaga
     4441 tgtcaaattg aaactgcgtt atgtcactct cattactctt tttgtatacg tttctcatct
     4501 tatagctaat ccgaaaccaa tttatttaaa actttataat agcataaaac ctcttaactt
     4561 caaacaagtt tcaactttca catatcttat agggatcatg gtaaaaatgg ttaaaagtta
     4621 aacctgattt gcattacaaa cagaggatta cgtgtataag ggctataaac tatatattac
     4681 ctaaaaaaga aaactagagt tgacttattg agtaataaaa tcgcctataa atatcgtaac
     4741 gaaagaaaaa agatcccaaa cgctgcaaga attcaagctt ggagTGGTTG TCGACGAGTC
     4801 AGTAATAAAC GGCGTCAAAG TGGTTGCAGC CGGCACACAC GAGTCGTGTT TATCAACTCA
     4861 AAGCACAAAT ACTTTTCCTC AACCTAAAAA TAAGGCAATT AGCCAAAAAC AACTTTGCGT
     4921 GTAAACAACG CTCAATACAC GTGTCATTTT ATTATTAGCT ATTGCTTCAC CGCCTTAGCT
     4981 TTCTCGTGAC CTAGTCGTCC TCGTCTTTTC TTCTTCTTCT TCTATAAAAC AATACCCAAA
     5041 GAGCTCTTCT TCTTCACAAT TCAGATTTCA ATTTCTCAAA ATCTTAAAAA CTTTCTCTCA
     5101 ATTCTCTCTA CCGTGATCAA GGTAAATTTC TGTGTTCCTT ATTCTCTCAA AATCTTCGAT
     5161 TTTGTTTTCG TTCGATCCCA ATTTCGTATA TGTTCTTTGG TTTAGATTCT GTTAATCTTA
     5221 GATCGAAcAC GATTTTCTGG GTTTGATCGT TAGATATCAT CTTAATTCTC GATTAGGGTT
     5281 TCATAGATAT CATCCGATTT GTTCAAATAA TTTGAGTTTT GTCGAATAAT TACTCTTCGA
     5341 TTTGTGATTT CTATCTAGAT CTGGTGTTAG TTTCTAGTTT GTGCGATCGA ATTTGTCGAT
     5401 TAATCTGAGT TTTTCTGATT AACAGCAAGT TTGTACAAAA AAGCAGGCTC TTCaatgcca
     5461 aagaagaaga ggaaagtcgg aagtggtagt ggtagtggaa gcggtagtgg cagtatggtg
     5521 agcaagggcg aggagctgtt caccggggtg gtgcccatcc tggtcgagct ggacggcgac
     5581 gtaaacggcc acaagttcag cgtgtccggc gagggcgagg gcgatgccac ctacggcaag
     5641 ctgaccctga agttcatctg caccaccggc aagctgcccg tgccctggcc caccctcgtg
     5701 accaccctgt cctggggcgt gcagtgcttc gcccgctacc ccgaccacat gaagcagcac
     5761 gacttcttca agtccgccat gcccgaaggc tacgtccagg agcgcaccat cttcttcaag
     5821 gacgacggca actacaagac ccgcgccgag gtgaagttcg agggcgacac cctggtgaac
     5881 cgcatcgagc tgaagggcat cgacttcaag gaggacggca acatcctggg gcacaagctg
     5941 gagtacaact acatcagcga caacgtctat atcaccgccg acaagcagaa gaacggcatc
     6001 aaggccaact tcaagatccg ccacaacatc gaggacggcg gcgtgcagct cgccgaccac
     6061 taccagcaga acacccccat cggcgacggc cccgtgctgc tgcccgacaa ccactacctg
     6121 agcacccagt ccaagctgag caaagacccc aacgagaagc gcgatcacat ggtcctgctg
     6181 gagttcgtga ccgccgccgg gatcactctc ggcatggacg agctgtacaa gtaaGCTTGC
     6241 TCTCAAGATC AAAGGCTTAA AAAGCTGGGG TTTTATGAAT GGGATCAAAG TTTCTTTTTT
     6301 TCTTTTATAT TTGCTTCTCC ATTTGTTTGT TTCATTTCCC TTTTTGTTTT CGTTTCTATG
     6361 ATGCACTTGT GTGTGACAAA CTCTCTGGGT TTTTACTTAC GTCTGCGTTT CAAAAAAAAA
     6421 AACCGCTTTC GTTTTGCGTT TTAGTCCCAT TGTTTTGTAG CTCTGAGTGA TCGAATTGAT
     6481 GCCTCTTTAT TCCTTTTGTT CCCTATAATT TCTTTCAAAA CTCAGAAGAA AAACCTTGAA
     6541 ACTCTTTGCA ATGTTAATAT AAGTATTGTA TAAGATTTTT ATTGATTTGG TTATTAGTCT
     6601 TACTTTTGCT ACCTCCATCT TCACTTGGAA CTGATATTCT GAATAGTTAA AGCGTTACAT
     6661 GTGTTCCATT CACAAATGAA CTTAAACTAG CACAAAGTCA GATATTTTAA GATCGCACCA
     6721 TTTcgctact aGAATTCGAG CTCGGAGGGT ACCGACAAAA TTTAGAACGA ACTTAATTAT
     6781 GATCTCAAAT ACATTGATAC ATATCTCATC TAGATCTAGG TTATCATTAT GTAAGAAAGT
     6841 TTTGACGAAT ATGGCACGAC AAAATGGCTA GACTCGATGT AATTGGTATC TCAACTCAAC
     6901 ATTATACTTA TACCAAACAT TAGTTAGACA AAATTTAAAC AACTATTTTT TATGTATGCA
     6961 AGAGTCAGCA TATGTATAAT TGATTCAGAA TCGTTTTGAC GAGTTCGGAT GTAGTAGTAG
     7021 CCATTATTTA ATGTACATAC TAATCGTGAA TAGTGAATAT GATGAAACAT TGTATCTTAT
     7081 TGTATAAATA TCCATAAACA CATCATGAAA GACACTTTCT TTCACGGTCT GAATTAATTA
     7141 TGATACAATT CTAATAGAAA ACGAATTAAA TTACGTTGAA TTGTATGAAA TCTAATTGAA
     7201 CAAGCCAACC ACGACGACGA CTAACGTTGC CTGGATTGAC TCGGTTTAAG TTAACCACTA
     7261 AAAAAACGGA GCTGTCATGT AACACGCGGA TCGAGCAGGT CACAGTCATG AAGCCATCAA
     7321 AGCAAAAGAA CTAATCCAAG GGCTGAGATG ATTAATTAGT TTAAAAATTA GTTAACACGA
     7381 GGGAAAAGGC TGTCTGACAG CCAGGTCACG TTATCTTTAC CTGTGGTCGA AATGATTCGT
     7441 GTCTGTCGAT TTTAATTATT TTTTTGAAAG GCCGAAAATA AAGTTGTAAG AGATAAACCC
     7501 GCCTATATAA ATTCATATAT TTTCCTCTCC GCTTTGAATT GTCTCGTTGT CCTCCTCACT
     7561 TTCATCAGCC GTTTTGAATC TCCGGCGACT TGACAGAGAA GAACAAGGAA GAAGATTAAG
     7621 AGAGAAAGTA AGAGATAATC CAGGAGATTC ATTCTCCGTT TTGAATCTTC CTCAATCTCA
     7681 TCTTCTTCCG CTCTTTCTTT CCAAGGTAAT AGGAACTTTC TGGATCTACT TTATTTGCTG
     7741 GATCTCGATC TTGTTTTCTC AATTTCCTTG AGATCTGGAA TTCGTTTAAT TTGGATCTGT
     7801 GAACCTCCAC TAAATCTTTT GGTTTTACTA GAATCGATCT AAGTTGACCG ATCAGTTAGC
     7861 TCGATTATAG CTACCAGAAT TTGGCTTGAC CTTGATGGAG AGATCCATGT TCATGTTACC
     7921 TGGGAAATGA TTTGTATATG TGAATTGAAA TCTGAACTGT TGAAGTTAGA TTGAATCTGA
     7981 ACACTGTCAA TGTTAGATTG AATCTGAACA CTGTTTAAGG TTAGATGAAG TTTGTGTATA
     8041 GATTCTTCGA AACTTTAGGA TTTGTAGTGT CGTACGTTGA ACAGAAAGCT ATTTCTGATT
     8101 CAATCAGGGT TTATTTGACT GTATTGAACT CTTTTTGTGT GTTTGCAGCT CATAAAAAAT
     8161 GGCTGAGGCT GATGATATTC AACCAATCGT GTGTGACCTC GAGATGAAGG ATAACACCGT
     8221 GCCACTGAAA TTGATTGCCC TGTTAGCGAA CGGTGAATTT CACTCTGGCG AGCAGTTGGG
     8281 TGAAACGCTG GGAATGAGCC GGGCGGCTAT TAATAAACAC ATTCAGACAC TGCGTGACTG
     8341 GGGCGTTGAT GTCTTTACCG TTCCGGGTAA AGGATACAGC CTGCCTGAGC CTATCCAGTT
     8401 ACTTAATGCT AAACAGATAT TGGGTCAGCT GGATGGCGGT AGTGTAGCCG TGCTGCCAGT
     8461 GATTGACTCC ACGAATCAGT ACCTTCTTGA TCGTATCGGA GAGCTTAAAT CGGGCGATGC
     8521 TTGCATTGCA GAATACCAGC AGGCTGGCCG TGGTCGCCGG GGTCGGAAAT GGTTTTCGCC
     8581 TTTTGGCGCA AACTTATATT TGTCGATGTT CTGGCGTCTG GAACAAGGCC CGGCGGCGGC
     8641 GATTGGTTTA AGTCTGGTTA TCGGTATCGT GATGGCGGAA GTATTACGCA AGCTGGGTGC
     8701 AGATAAAGTT CGTGTTAAAT GGCCTAATGA CCTCTATCTG CAGGATCGCA AGCTGGCAGG
     8761 CATTCTGGTG GAGCTGACTG GCAAAACTGG CGATGCGGCG CAAATAGTCA TTGGAGCCGG
     8821 GATCAACATG GCAATGCGCC GTGTTGAAGA GAGTGTCGTT AATCAGGGGT GGATCACGCT
     8881 GCAGGAAGCG GGGATCAATC TCGATCGTAA TACGTTGGCG GCCATGCTAA TACGTGAATT
     8941 ACGTGCTGCG TTGGAACTCT TCGAACAAGA AGGATTGGCA CCTTATCTGT CGCGCTGGGA
     9001 AAAGCTGGAT AATTTTATTA ATCGCCCAGT GAAACTTATC ATTGGTGATA AAGAAATATT
     9061 TGGCATTTCA CGCGGAATAG ACAAACAGGG GGCTTTATTA CTTGAGCAGG ATGGAATAAT
     9121 AAAACCCTGG ATGGGCGGTG AAATATCCCT GCGTAGTGCA GAAAAATAAG CTTTCTCCAT
     9181 AATAATGTGT GAGTAGTTCC CAGATAAGGG AATTAGGGTT CCTATAGGGT TTCGCTCATG
     9241 TGTTGAGCAT ATAAGAAACC CTTAGTATGT ATTTGTATTT GTAAAATACT TCTATCAATA
     9301 AAATTTCTAA TTCCTAAAAC CAAAATCCAG TACTAAAATC CAGATCCCCG TCGACCGATA
     9361 TCCGAATTCC GCTTTACgag gatgcacatg tgaccgaggg acacgaagtg atccgtttaa
     9421 actatcagtg tttgacagga tatattggcg ggtaaaccta agagaaaaga gcgtttatta
     9481 gaataatcgg atatttaaaa gggcgtgaaa aggtttatcc gttcgtccat ttgtatgtgc
     9541 cagccgcctt tgcgacgctc accgggctgg ttgccctcgc cgctgggctg gcggccgtct
     9601 atggccctgc aaacgcgcca gaaacgccgt cgaagccgtg tgcgagacac cgcggccgcc
     9661 ggcgttgtgg atacctcgcg gaaaacttgg ccctcactga cagatgaggg gcggacgttg
     9721 acacttgagg ggccgactca cccggcgcgg cgttgacaga tgaggggcag gctcgatttc
     9781 ggccggcgac gtggagctgg ccagcctcgc aaatcggcga aaacgcctga ttttacgcga
     9841 gtttcccaca gatgatgtgg acaagcctgg ggataagtgc cctgcggtat tgacacttga
     9901 ggggcgcgac tactgacaga tgaggggcgc gatccttgac acttgagggg cagagtgctg
     9961 acagatgagg ggcgcaccta ttgacatttg aggggctgtc cacaggcaga aaatccagca
    10021 tttgcaaggg tttccgcccg tttttcggcc accgctaacc tgtcttttaa cctgctttta
    10081 aaccaatatt tataaacctt gtttttaacc agggctgcgc cctgtgcgcg tgaccgcgca
    10141 cgccgaaggg gggtgccccc ccttctcgaa ccctcccggc ccgctaacgc gggcctccca
    10201 tccccccagg ggctgcgccc ctcggccgcg aacggcctca ccccaaaaat ggcagcgctg
    10261 gccaattccc gagtgcgcgg aacccctatt tgtttatttt tctaaataca ttcaaatatg
    10321 tatccgctca tgagacaata accctgataa atgcttcaat aatattgaaa aaggaagagt
    10381 atggctaaaa tgagaatatc accggaattg aaaaaactga tcgaaaaata ccgctgcgta
    10441 aaagatacgg aaggaatgtc tcctgctaag gtatataagc tggtgggaga aaatgaaaac
    10501 ctatatttaa aaatgacgga cagccggtat aaagggacca cctatgatgt ggaacgggaa
    10561 aaggacatga tgctatggct ggaaggaaag ctgcctgttc caaaggtcct gcactttgaa
    10621 cggcatgatg gctggagcaa tctgctcatg agtgaggccg atggcgtcct ttgctcggaa
    10681 gagtatgaag atgaacaaag ccctgaaaag attatcgagc tgtatgcgga gtgcatcagg
    10741 ctctttcact ccatcgacat atcggattgt ccctatacga atagcttaga cagccgctta
    10801 gccgaattgg attacttact gaataacgat ctggccgatg tggattgcga aaactgggaa
    10861 gaggacactc catttaaaga tccgcgcgag ctgtatgatt ttttaaagac ggaaaagccc
    10921 gaagaggaac ttgtcttttc ccacggcgac ctgggagaca gcaacatctt tgtgaaagat
    10981 ggcaaagtaa gtggctttat tgatcttggg agaagcggca gggcggacaa gtggtatgac
    11041 attgccttct gcgtccggtc gctcagggag gatatcgggg aagaacagta tgtcgagcta
    11101 ttttttgact tactggggat caagcctgat tgggagaaaa taaaatatta tattttactg
    11161 gatgaattgt tttagctgtc agaccaagtt tactcatata tactttagat tgatttaaaa
    11221 cttcattttt aatttaaaag gatctaggtg aagatccttt ttgataatct catgaccaaa
    11281 atcccttaac gtgagttttc gttccactga gcgtcagacc ccgtagaaaa gatcaaagga
    11341 tcttcttgag atcctttttt tctgcgcgta atctgctgct tgcaaacaaa aaaaccaccg
    11401 ctaccagcgg tggtttgttt gccggatcaa gagctaccaa ctctttttcc gaaggtaact
    11461 ggcttcagca gagcgcagat accaaatact gtccttctag tgtagccgta gttaggccac
    11521 cacttcaaga actctgtagc accgcc
//
