# Supplementary material for: Building a pipeline to identify and engineer constitutive and repressible promoters
Source: Quant Plant Biol. 2023 Oct 19;4:e12. doi: 10.1017/qpb.2023.10 (PMC10600573; doi:10.1017/qpb.2023.10)
Supplement: Yang and Nemhauser supplementary material 6 — Yang and Nemhauser supplementary material [file S2632882823000103sup006.zip › Genebank/Level2/YFP/pagm4673-pat2g33730nls-yfp-ubq10nls-mturq-basta.gb]

LOCUS       pAGM4673-pAT2G33730:NL 10565 bp ds-DNA     circular     10-OCT-2022
DEFINITION  .
FEATURES             Location/Qualifiers
     misc_feature    complement(594..1383)
                     /label="pUC ori"
                     /ApEinfo_revcolor="#75c6a9"
                     /ApEinfo_fwdcolor="#75c6a9"
     rep_origin      1348..1348
                     /label="ORI"
                     /ApEinfo_revcolor="#9eafd2"
                     /ApEinfo_fwdcolor="#9eafd2"
     CDS             1684..2832
                     /label="RK2 TrfA"
                     /ApEinfo_revcolor="#9eafd2"
                     /ApEinfo_fwdcolor="#9eafd2"
     misc_feature    complement(2909..3059)
                     /label="LB"
                     /ApEinfo_revcolor="#ffef86"
                     /ApEinfo_fwdcolor="#ffef86"
     misc_feature    3071..3074
                     /label="TGCC"
                     /ApEinfo_revcolor="#85dae9"
                     /ApEinfo_fwdcolor="#85dae9"
     misc_feature    3087..3090
                     /label="GGAG"
                     /ApEinfo_revcolor="#b4abac"
                     /ApEinfo_fwdcolor="#b4abac"
     misc_feature    3091..3356
                     /label="AT2G33730_Promoter"
                     /ApEinfo_revcolor="#ff9ccd"
                     /ApEinfo_fwdcolor="#ff9ccd"
     misc_feature    3102..3112
                     /label="C2H2"
                     /ApEinfo_revcolor="#b1ff67"
                     /ApEinfo_fwdcolor="#b1ff67"
     misc_feature    3103..3113
                     /label="MYB"
                     /ApEinfo_revcolor="#75c6a9"
                     /ApEinfo_fwdcolor="#75c6a9"
     misc_feature    complement(3152..3159)
                     /label="C2H2"
                     /ApEinfo_revcolor="#faac61"
                     /ApEinfo_fwdcolor="#faac61"
     misc_feature    complement(3222..3236)
                     /label="LBD"
                     /ApEinfo_revcolor="#c7b0e3"
                     /ApEinfo_fwdcolor="#c7b0e3"
     misc_feature    complement(3222..3238)
                     /label="LBD"
                     /ApEinfo_revcolor="#84b0dc"
                     /ApEinfo_fwdcolor="#84b0dc"
     misc_feature    3228..3242
                     /label="Trihelix"
                     /ApEinfo_revcolor="#f8d3a9"
                     /ApEinfo_fwdcolor="#f8d3a9"
     misc_feature    3271..3280
                     /label="CPP"
                     /ApEinfo_revcolor="#ffef86"
                     /ApEinfo_fwdcolor="#ffef86"
     misc_feature    complement(3272..3286)
                     /label="CPP"
                     /ApEinfo_revcolor="#f58a5e"
                     /ApEinfo_fwdcolor="#f58a5e"
     misc_feature    3303..3320
                     /label="Trihelix"
                     /ApEinfo_revcolor="#b7e6d7"
                     /ApEinfo_fwdcolor="#b7e6d7"
     misc_feature    complement(3320..3333)
                     /label="HSF"
                     /ApEinfo_revcolor="#9eafd2"
                     /ApEinfo_fwdcolor="#9eafd2"
     misc_feature    3320..3334
                     /label="HSF"
                     /ApEinfo_revcolor="#85dae9"
                     /ApEinfo_fwdcolor="#85dae9"
     misc_feature    3357..3478
                     /label="AT2G33730_5'UTR"
                     /ApEinfo_revcolor="#f8d3a9"
                     /ApEinfo_fwdcolor="#f8d3a9"
     misc_feature    3479..3482
                     /label="AATG"
                     /ApEinfo_revcolor="#ffef86"
                     /ApEinfo_fwdcolor="#ffef86"
     misc_feature    3483..3503
                     /label="SV40NLS"
                     /ApEinfo_revcolor="#7ea7d8"
                     /ApEinfo_fwdcolor="#7ea7d8"
     CDS             3483..3539
                     /label="Translation 3483-3539"
     misc_feature    3504..3539
                     /label="GS12b"
                     /ApEinfo_revcolor="#7ea7d8"
                     /ApEinfo_fwdcolor="#7ea7d8"
     primer          3510..3558
                     /label="NLS_YFP_F2"
                     /note="sequence: ggtagtggtagtggaagcggtagtggcagtATGGTGAGCAAGGGCGAGG"
                     /ApEinfo_revcolor="#d6b295"
                     /ApEinfo_fwdcolor="#d6b295"
     primer          3510..3563
                     /label="NLS_YFP_F"
                     /note="sequence: ggtagtggtagtggaagcggtagtggcagtATGGTGAGCAAGGGCGAGGaGCTg"
                     /ApEinfo_revcolor="#ff9ccd"
                     /ApEinfo_fwdcolor="#ff9ccd"
     CDS             3540..4259
                     /label="YFP (Aequorea victoria)"
                     /ApEinfo_revcolor="#d59687"
                     /ApEinfo_fwdcolor="#d59687"
     CDS             3540..4259
                     /label="Translation 3540-4259"
     misc_feature    4260..4263
                     /label="GCTT 4bp overhang"
                     /ApEinfo_revcolor="#85dae9"
                     /ApEinfo_fwdcolor="#85dae9"
     misc_feature    4264..4661
                     /label="AT2G33730_3'UTR"
                     /ApEinfo_revcolor="#85dae9"
                     /ApEinfo_fwdcolor="#85dae9"
     misc_feature    4662..4739
                     /label="AT2G33730_Terminator"
                     /ApEinfo_revcolor="#ff9ccd"
                     /ApEinfo_fwdcolor="#ff9ccd"
     misc_feature    4740..4743
                     /label="CGCT"
                     /ApEinfo_revcolor="#85dae9"
                     /ApEinfo_fwdcolor="#85dae9"
     misc_feature    4748..6710
                     /label="mTURQ"
                     /ApEinfo_revcolor="#ff9ccd"
                     /ApEinfo_fwdcolor="#ff9ccd"
     misc_feature    complement(4760..4763)
                     /label="CTCC"
                     /ApEinfo_revcolor="#84b0dc"
                     /ApEinfo_fwdcolor="#84b0dc"
     misc_feature    4764..5404
                     /label="PUBQ10"
                     /ApEinfo_revcolor="#84b0dc"
                     /ApEinfo_fwdcolor="#84b0dc"
     primer          complement(4817..4841)
                     /label="UBQ10_Front_R"
                     /note="sequence: TTTGAGTTGATAAACACGACTCGTG"
                     /ApEinfo_revcolor="#ffef86"
                     /ApEinfo_fwdcolor="#ffef86"
     misc_feature    5204..5209
                     /label="BpiI-mut"
                     /ApEinfo_revcolor="#c7b0e3"
                     /ApEinfo_fwdcolor="#c7b0e3"
     misc_feature    5405..5432
                     /label="Additional frag from Jen Brophy"
                     /ApEinfo_revcolor="#b4abac"
                     /ApEinfo_fwdcolor="#b4abac"
     misc_feature    5433..5436
                     /label="AATG"
                     /ApEinfo_revcolor="#ffef86"
                     /ApEinfo_fwdcolor="#ffef86"
     misc_feature    5437..5457
                     /label="SV40NLS"
                     /ApEinfo_revcolor="#7ea7d8"
                     /ApEinfo_fwdcolor="#7ea7d8"
     CDS             5437..5493
                     /label="Translation 5437-5493"
     misc_feature    5458..5493
                     /label="GS12b"
                     /ApEinfo_revcolor="#7ea7d8"
                     /ApEinfo_fwdcolor="#7ea7d8"
     misc_feature    5494..6210
                     /label="mTURQ(FromArjun)"
                     /ApEinfo_revcolor="#85dae9"
                     /ApEinfo_fwdcolor="#85dae9"
     CDS             5494..6210
                     /label="Translation 5494-6210"
     misc_feature    6211..6213
                     /label="STOP"
                     /ApEinfo_revcolor="#faac61"
                     /ApEinfo_fwdcolor="#faac61"
     CDS             6211..6213
                     /label="Translation 6211-6213"
     misc_feature    6214..6217
                     /label="GCTT"
                     /ApEinfo_revcolor="#ff9ccd"
                     /ApEinfo_fwdcolor="#ff9ccd"
     misc_feature    6218..6702
                     /label="ATact2 terminTOR"
                     /ApEinfo_revcolor="#ff9ccd"
                     /ApEinfo_fwdcolor="#ff9ccd"
     misc_feature    complement(6703..6706)
                     /label="AGCG"
                     /ApEinfo_revcolor="#85dae9"
                     /ApEinfo_fwdcolor="#85dae9"
     misc_feature    6727..7444
                     /label="AtACT2 promoter"
                     /ApEinfo_revcolor="#9eafd2"
                     /ApEinfo_fwdcolor="#9eafd2"
     misc_feature    6727..9348
                     /label="Basta"
                     /ApEinfo_revcolor="#faac61"
                     /ApEinfo_fwdcolor="#faac61"
     primer          complement(6823..6847)
                     /label="pAct2_Front_R"
                     /note="sequence: GCCATTTTGTCGTGCCATATTCGTC"
                     /ApEinfo_revcolor="#f8d3a9"
                     /ApEinfo_fwdcolor="#f8d3a9"
     misc_feature    7445..7445
                     /label="start of transcription"
                     /ApEinfo_revcolor="#c6c9d1"
                     /ApEinfo_fwdcolor="#c6c9d1"
     misc_feature    7445..7684
                     /label="AtAct2 5' UTR"
                     /ApEinfo_revcolor="#75c6a9"
                     /ApEinfo_fwdcolor="#75c6a9"
     misc_feature    7685..8127
                     /label="AtAct2 intron 1"
                     /ApEinfo_revcolor="#75c6a9"
                     /ApEinfo_fwdcolor="#75c6a9"
     misc_feature    8128..8137
                     /label="AtAct2 5' UTR"
                     /ApEinfo_revcolor="#d59687"
                     /ApEinfo_fwdcolor="#d59687"
     CDS             8138..9148
                     /label="BirA (E. coli)"
                     /ApEinfo_revcolor="#f58a5e"
                     /ApEinfo_fwdcolor="#f58a5e"
     CDS             9150..9348
                     /label="CaMV 35s terminator"
                     /ApEinfo_revcolor="#b7e6d7"
                     /ApEinfo_fwdcolor="#b7e6d7"
     misc_feature    9349..9376
                     /label="SENSE_PRM"
                     /ApEinfo_revcolor="#ffef86"
                     /ApEinfo_fwdcolor="#ffef86"
     misc_feature    9357..9376
                     /label="EL4"
                     /ApEinfo_revcolor="#ffef86"
                     /ApEinfo_fwdcolor="#ffef86"
     misc_feature    9377..9380
                     /label="ggga"
                     /ApEinfo_revcolor="#faac61"
                     /ApEinfo_fwdcolor="#faac61"
     misc_feature    complement(9394..9521)
                     /label="RB"
                     /ApEinfo_revcolor="#f58a5e"
                     /ApEinfo_fwdcolor="#f58a5e"
     rep_origin      9541..10158
                     /label="oriV"
                     /ApEinfo_revcolor="#d59687"
                     /ApEinfo_fwdcolor="#d59687"
     CDS             10360..586
                     /label="NPTII"
                     /ApEinfo_revcolor="#b4abac"
                     /ApEinfo_fwdcolor="#b4abac"
ORIGIN
        1 aaagctgcct gttccaaagg tcctgcactt tgaacggcat gatggctgga gcaatctgct
       61 catgagtgag gccgatggcg tcctttgctc ggaagagtat gaagatgaac aaagccctga
      121 aaagattatc gagctgtatg cggagtgcat caggctcttt cactccatcg acatatcgga
      181 ttgtccctat acgaatagct tagacagccg cttagccgaa ttggattact tactgaataa
      241 cgatctggcc gatgtggatt gcgaaaactg ggaagaggac actccattta aagatccgcg
      301 cgagctgtat gattttttaa agacggaaaa gcccgaagag gaacttgtct tttcccacgg
      361 cgacctggga gacagcaaca tctttgtgaa agatggcaaa gtaagtggct ttattgatct
      421 tgggagaagc ggcagggcgg acaagtggta tgacattgcc ttctgcgtcc ggtcgctcag
      481 ggaggatatc ggggaagaac agtatgtcga gctatttttt gacttactgg ggatcaagcc
      541 tgattgggag aaaataaaat attatatttt actggatgaa ttgttttagc tgtcagacca
      601 agtttactca tatatacttt agattgattt aaaacttcat ttttaattta aaaggatcta
      661 ggtgaagatc ctttttgata atctcatgac caaaatccct taacgtgagt tttcgttcca
      721 ctgagcgtca gaccccgtag aaaagatcaa aggatcttct tgagatcctt tttttctgcg
      781 cgtaatctgc tgcttgcaaa caaaaaaacc accgctacca gcggtggttt gtttgccgga
      841 tcaagagcta ccaactcttt ttccgaaggt aactggcttc agcagagcgc agataccaaa
      901 tactgtcctt ctagtgtagc cgtagttagg ccaccacttc aagaactctg tagcaccgcc
      961 tacatacctc gctctgctaa tcctgttacc agtggctgct gccagtggcg ataagtcgtg
     1021 tcttaccggg ttggactcaa gacgatagtt accggataag gcgcagcggt cgggctgaac
     1081 ggggggttcg tgcacacagc ccagcttgga gcgaacgacc tacaccgaac tgagatacct
     1141 acagcgtgag ctatgagaaa gcgccacgct tcccgaaggg agaaaggcgg acaggtatcc
     1201 ggtaagcggc agggtcggaa caggagagcg cacgagggag cttccagggg gaaacgcctg
     1261 gtatctttat agtcctgtcg ggtttcgcca cctctgactt gagcgtcgat ttttgtgatg
     1321 ctcgtcaggg gggcggagcc tatggaaaaa cgccagcaac gcggcctttt tacggttcct
     1381 ggcagatcct agatgtggcg caacgatgcc ggcgacaagc aggagcgcac cgacttcttc
     1441 cgcatcaagt gttttggctc tcaggccgag gcccacggca agtatttggg caaggggtcg
     1501 ctggtattcg tgcagggcaa gattcggaat accaagtacg agaaggacgg ccagacggtc
     1561 tacgggaccg acttcattgc cgataaggtg gattatctgg acaccaaggc accaggcggg
     1621 tcaaatcagg aataagggca cattgccccg gcgtgagtcg gggcaatccc gcaaggaggg
     1681 tgaatgaatc ggacgtttga ccggaaggca tacaggcaag aactgatcga cgcggggttt
     1741 tccgccgagg atgccgaaac catcgcaagc cgcaccgtca tgcgtgcgcc ccgcgaaacc
     1801 ttccagtccg tcggctcgat ggtccagcaa gctacggcca agatcgagcg cgacagcgtg
     1861 caactggctc cccctgccct gcccgcgcca tcggccgccg tggagcgttc gcgtcgtctt
     1921 gaacaggagg cggcaggttt ggcgaagtcg atgaccatcg acacgcgagg aactatgacg
     1981 accaagaagc gaaaaaccgc cggcgaggac ctggcaaaac aggtcagcga ggccaagcag
     2041 gccgcgttgc tgaaacacac gaagcagcag atcaaggaaa tgcagctttc cttgttcgat
     2101 attgcgccgt ggccggacac gatgcgagcg atgccaaacg acacggcccg ctctgccctg
     2161 ttcaccacgc gcaacaagaa aatcccgcgc gaggcgctgc aaaacaaggt cattttccac
     2221 gtcaacaagg acgtgaagat cacctacacc ggcgtcgagc tgcgggccga cgatgacgaa
     2281 ctggtgtggc agcaggtgtt ggagtacgcg aagcgcaccc ctatcggcga gccgatcacc
     2341 ttcacgttct acgagctttg ccaggacctg ggctggtcga tcaatggccg gtattacacg
     2401 aaggccgagg aatgcctgtc gcgcctacag gcgacggcga tgggcttcac gtccgaccgc
     2461 gttgggcacc tggaatcggt gtcgctgctg caccgcttcc gcgtcctgga ccgtggcaag
     2521 aaaacgtccc gttgccaggt cctgatcgac gaggaaatcg tcgtgctgtt tgctggcgac
     2581 cactacacga aattcatatg ggagaagtac cgcaagctgt cgccgacggc ccgacggatg
     2641 ttcgactatt tcagctcgca ccgggagccg tacccgctca agctggaaac cttccgcctc
     2701 atgtgcggat cggattccac ccgcgtgaag aagtggcgcg agcaggtcgg cgaagcctgc
     2761 gaagagttgc gaggcagcgg cctggtggaa cacgcctggg tcaatgatga cctggtgcat
     2821 tgcaaacgct agggccttgt ggggtcagtt ccggctgggg gttcagcagc ccctgctcgg
     2881 atctgttgga ccggacagta gtcatggttg atgggctgcc tgtatcgagt ggtgattttg
     2941 tgccgagctg ccggtcgggg agctgttggc tggctggtgg caggatatat tgtggtgtaa
     3001 acaaattgac gcttagacaa cttaataaca cattgcggac gtttttaatg tactggggtt
     3061 gaacactctg tgccgaattc ggatccggag aaagacagaa ttagtgtagt tggtttaatc
     3121 cctaatgatg aatgaactgt gtcacaccac actactacaa gcgagttctc taacccttga
     3181 aatgggtttg taatcttcac ccaagagaaa atctaactac tctacataat ctccgctgaa
     3241 aaaacactaa tgggcctaaa aacaaaatta gatttgaatt cggaatgcaa aagaaaaact
     3301 aatgggccta aaacccttga gagtttgcta gaattggggg gttttggaaa aatgtagaaa
     3361 aagagaatcc aagtgaaaaa gaaatcagag cgagagaaga agagaagaaa ggttctaggt
     3421 cttgtttgct ttcccctcct gctaatcgac caagcgaata atctccagct aaccaccgaa
     3481 tgccaaagaa gaagaggaaa gtcggaagtg gtagtggtag tggaagcggt agtggcagtA
     3541 TGGTGAGCAA GGGCGAGGaG CTgtTCACCG GGGTGGtGCC CATCCTGGTC GAGCTGGACG
     3601 GCGACGTAAA CGGCCACAAG tTCAGCGTGT CCGGCGAGGG CGAGGGCGAT GCCACCTACG
     3661 GCAAgCTGAC CCTGAAGTTC ATCTGCACCA CCGGCAAGCT GCCCGTGCCC TggCCCACCC
     3721 TCGTGACCAC CTTCGGCTAC GGCCTGCAGT GCTTCGCCCG CTACCCCGAC CACATGAAGC
     3781 AGCACGACTT CTTCAAGTCC GCCATGCCCG AAGGCTACGT CCAGGAGCGC ACCATCTTCT
     3841 TCAAGGACGA CGGCAACTAC AAGACCCGCG CCGAGGTGAA GTTCGAGGGC GACACCCTGG
     3901 TGAACCGCAT CGAGCTGAAG GGCATCGACT TCAAGGAGGA CGGCAACATC CTGGGGCACA
     3961 AGCTGGAGTA CAACTACAAC AGCCACAACG TCTATATCAT GGCCGACAAG CAGAAGAACG
     4021 GCATCAAGGT GAACTTCAAG ATCCGCCACA ACATCGAGGA CGGCAGCGTG CAGCTCGCCG
     4081 ACCACTACCA GCAGAACACC CCCATCGGCG ACGGCCCCGT GCTGCTGCCC GACAACCACT
     4141 ACCTGAGCTA CCAGTCCGCC CTGAGCAAAG ACCCCAACGA GAAGCGCGAT CACATGGTCC
     4201 TGCTGGAGTT CGTGACCGCC GCCGGGATCA CTCTCGGCAT GGACGAGCTG TACAAGTGAG
     4261 CTTgtcgata ggctctctgg atttgttctt aactttccca gtgacgttta ccttttggga
     4321 ttgatctcat gcgtgtgctt agtcgcatgt tttatcttta agattcgtag tttgatagtg
     4381 aaggaagcag tagcaagtgt aatagttgaa acttgagtac ctttttaaaa cgatttagta
     4441 ctggtcttgt tcaagaaaag tatctttgat tctctgccta atttttccac atatatatct
     4501 cctctttgtg ttttaaattg aaaattgatg ctcgagacga tgctaagcaa gagacaacaa
     4561 tgcaatttgg ttatgtggaa aatgacttcg cgaactcgac ctttccttta tcctaaaaca
     4621 ctaagagaat gtgaaatatt cttttgtaat atctaatgcc ccgtggtgga tttgtctaca
     4681 actactatgt tgcattgtta tatgtgggtt tgtaacaaat aactcaacta cttttacttc
     4741 gctgcaagaa ttcaagcttg gagTGGTTGT CGACGAGTCA GTAATAAACG GCGTCAAAGT
     4801 GGTTGCAGCC GGCACACACG AGTCGTGTTT ATCAACTCAA AGCACAAATA CTTTTCCTCA
     4861 ACCTAAAAAT AAGGCAATTA GCCAAAAACA ACTTTGCGTG TAAACAACGC TCAATACACG
     4921 TGTCATTTTA TTATTAGCTA TTGCTTCACC GCCTTAGCTT TCTCGTGACC TAGTCGTCCT
     4981 CGTCTTTTCT TCTTCTTCTT CTATAAAACA ATACCCAAAG AGCTCTTCTT CTTCACAATT
     5041 CAGATTTCAA TTTCTCAAAA TCTTAAAAAC TTTCTCTCAA TTCTCTCTAC CGTGATCAAG
     5101 GTAAATTTCT GTGTTCCTTA TTCTCTCAAA ATCTTCGATT TTGTTTTCGT TCGATCCCAA
     5161 TTTCGTATAT GTTCTTTGGT TTAGATTCTG TTAATCTTAG ATCGAAcACG ATTTTCTGGG
     5221 TTTGATCGTT AGATATCATC TTAATTCTCG ATTAGGGTTT CATAGATATC ATCCGATTTG
     5281 TTCAAATAAT TTGAGTTTTG TCGAATAATT ACTCTTCGAT TTGTGATTTC TATCTAGATC
     5341 TGGTGTTAGT TTCTAGTTTG TGCGATCGAA TTTGTCGATT AATCTGAGTT TTTCTGATTA
     5401 ACAGCAAGTT TGTACAAAAA AGCAGGCTCT TCaatgccaa agaagaagag gaaagtcgga
     5461 agtggtagtg gtagtggaag cggtagtggc agtatggtga gcaagggcga ggagctgttc
     5521 accggggtgg tgcccatcct ggtcgagctg gacggcgacg taaacggcca caagttcagc
     5581 gtgtccggcg agggcgaggg cgatgccacc tacggcaagc tgaccctgaa gttcatctgc
     5641 accaccggca agctgcccgt gccctggccc accctcgtga ccaccctgtc ctggggcgtg
     5701 cagtgcttcg cccgctaccc cgaccacatg aagcagcacg acttcttcaa gtccgccatg
     5761 cccgaaggct acgtccagga gcgcaccatc ttcttcaagg acgacggcaa ctacaagacc
     5821 cgcgccgagg tgaagttcga gggcgacacc ctggtgaacc gcatcgagct gaagggcatc
     5881 gacttcaagg aggacggcaa catcctgggg cacaagctgg agtacaacta catcagcgac
     5941 aacgtctata tcaccgccga caagcagaag aacggcatca aggccaactt caagatccgc
     6001 cacaacatcg aggacggcgg cgtgcagctc gccgaccact accagcagaa cacccccatc
     6061 ggcgacggcc ccgtgctgct gcccgacaac cactacctga gcacccagtc caagctgagc
     6121 aaagacccca acgagaagcg cgatcacatg gtcctgctgg agttcgtgac cgccgccggg
     6181 atcactctcg gcatggacga gctgtacaag taaGCTTGCT CTCAAGATCA AAGGCTTAAA
     6241 AAGCTGGGGT TTTATGAATG GGATCAAAGT TTCTTTTTTT CTTTTATATT TGCTTCTCCA
     6301 TTTGTTTGTT TCATTTCCCT TTTTGTTTTC GTTTCTATGA TGCACTTGTG TGTGACAAAC
     6361 TCTCTGGGTT TTTACTTACG TCTGCGTTTC AAAAAAAAAA ACCGCTTTCG TTTTGCGTTT
     6421 TAGTCCCATT GTTTTGTAGC TCTGAGTGAT CGAATTGATG CCTCTTTATT CCTTTTGTTC
     6481 CCTATAATTT CTTTCAAAAC TCAGAAGAAA AACCTTGAAA CTCTTTGCAA TGTTAATATA
     6541 AGTATTGTAT AAGATTTTTA TTGATTTGGT TATTAGTCTT ACTTTTGCTA CCTCCATCTT
     6601 CACTTGGAAC TGATATTCTG AATAGTTAAA GCGTTACATG TGTTCCATTC ACAAATGAAC
     6661 TTAAACTAGC ACAAAGTCAG ATATTTTAAG ATCGCACCAT TTcgctacta GAATTCGAGC
     6721 TCGGAGGGTA CCGACAAAAT TTAGAACGAA CTTAATTATG ATCTCAAATA CATTGATACA
     6781 TATCTCATCT AGATCTAGGT TATCATTATG TAAGAAAGTT TTGACGAATA TGGCACGACA
     6841 AAATGGCTAG ACTCGATGTA ATTGGTATCT CAACTCAACA TTATACTTAT ACCAAACATT
     6901 AGTTAGACAA AATTTAAACA ACTATTTTTT ATGTATGCAA GAGTCAGCAT ATGTATAATT
     6961 GATTCAGAAT CGTTTTGACG AGTTCGGATG TAGTAGTAGC CATTATTTAA TGTACATACT
     7021 AATCGTGAAT AGTGAATATG ATGAAACATT GTATCTTATT GTATAAATAT CCATAAACAC
     7081 ATCATGAAAG ACACTTTCTT TCACGGTCTG AATTAATTAT GATACAATTC TAATAGAAAA
     7141 CGAATTAAAT TACGTTGAAT TGTATGAAAT CTAATTGAAC AAGCCAACCA CGACGACGAC
     7201 TAACGTTGCC TGGATTGACT CGGTTTAAGT TAACCACTAA AAAAACGGAG CTGTCATGTA
     7261 ACACGCGGAT CGAGCAGGTC ACAGTCATGA AGCCATCAAA GCAAAAGAAC TAATCCAAGG
     7321 GCTGAGATGA TTAATTAGTT TAAAAATTAG TTAACACGAG GGAAAAGGCT GTCTGACAGC
     7381 CAGGTCACGT TATCTTTACC TGTGGTCGAA ATGATTCGTG TCTGTCGATT TTAATTATTT
     7441 TTTTGAAAGG CCGAAAATAA AGTTGTAAGA GATAAACCCG CCTATATAAA TTCATATATT
     7501 TTCCTCTCCG CTTTGAATTG TCTCGTTGTC CTCCTCACTT TCATCAGCCG TTTTGAATCT
     7561 CCGGCGACTT GACAGAGAAG AACAAGGAAG AAGATTAAGA GAGAAAGTAA GAGATAATCC
     7621 AGGAGATTCA TTCTCCGTTT TGAATCTTCC TCAATCTCAT CTTCTTCCGC TCTTTCTTTC
     7681 CAAGGTAATA GGAACTTTCT GGATCTACTT TATTTGCTGG ATCTCGATCT TGTTTTCTCA
     7741 ATTTCCTTGA GATCTGGAAT TCGTTTAATT TGGATCTGTG AACCTCCACT AAATCTTTTG
     7801 GTTTTACTAG AATCGATCTA AGTTGACCGA TCAGTTAGCT CGATTATAGC TACCAGAATT
     7861 TGGCTTGACC TTGATGGAGA GATCCATGTT CATGTTACCT GGGAAATGAT TTGTATATGT
     7921 GAATTGAAAT CTGAACTGTT GAAGTTAGAT TGAATCTGAA CACTGTCAAT GTTAGATTGA
     7981 ATCTGAACAC TGTTTAAGGT TAGATGAAGT TTGTGTATAG ATTCTTCGAA ACTTTAGGAT
     8041 TTGTAGTGTC GTACGTTGAA CAGAAAGCTA TTTCTGATTC AATCAGGGTT TATTTGACTG
     8101 TATTGAACTC TTTTTGTGTG TTTGCAGCTC ATAAAAAATG GCTGAGGCTG ATGATATTCA
     8161 ACCAATCGTG TGTGACCTCG AGATGAAGGA TAACACCGTG CCACTGAAAT TGATTGCCCT
     8221 GTTAGCGAAC GGTGAATTTC ACTCTGGCGA GCAGTTGGGT GAAACGCTGG GAATGAGCCG
     8281 GGCGGCTATT AATAAACACA TTCAGACACT GCGTGACTGG GGCGTTGATG TCTTTACCGT
     8341 TCCGGGTAAA GGATACAGCC TGCCTGAGCC TATCCAGTTA CTTAATGCTA AACAGATATT
     8401 GGGTCAGCTG GATGGCGGTA GTGTAGCCGT GCTGCCAGTG ATTGACTCCA CGAATCAGTA
     8461 CCTTCTTGAT CGTATCGGAG AGCTTAAATC GGGCGATGCT TGCATTGCAG AATACCAGCA
     8521 GGCTGGCCGT GGTCGCCGGG GTCGGAAATG GTTTTCGCCT TTTGGCGCAA ACTTATATTT
     8581 GTCGATGTTC TGGCGTCTGG AACAAGGCCC GGCGGCGGCG ATTGGTTTAA GTCTGGTTAT
     8641 CGGTATCGTG ATGGCGGAAG TATTACGCAA GCTGGGTGCA GATAAAGTTC GTGTTAAATG
     8701 GCCTAATGAC CTCTATCTGC AGGATCGCAA GCTGGCAGGC ATTCTGGTGG AGCTGACTGG
     8761 CAAAACTGGC GATGCGGCGC AAATAGTCAT TGGAGCCGGG ATCAACATGG CAATGCGCCG
     8821 TGTTGAAGAG AGTGTCGTTA ATCAGGGGTG GATCACGCTG CAGGAAGCGG GGATCAATCT
     8881 CGATCGTAAT ACGTTGGCGG CCATGCTAAT ACGTGAATTA CGTGCTGCGT TGGAACTCTT
     8941 CGAACAAGAA GGATTGGCAC CTTATCTGTC GCGCTGGGAA AAGCTGGATA ATTTTATTAA
     9001 TCGCCCAGTG AAACTTATCA TTGGTGATAA AGAAATATTT GGCATTTCAC GCGGAATAGA
     9061 CAAACAGGGG GCTTTATTAC TTGAGCAGGA TGGAATAATA AAACCCTGGA TGGGCGGTGA
     9121 AATATCCCTG CGTAGTGCAG AAAAATAAGC TTTCTCCATA ATAATGTGTG AGTAGTTCCC
     9181 AGATAAGGGA ATTAGGGTTC CTATAGGGTT TCGCTCATGT GTTGAGCATA TAAGAAACCC
     9241 TTAGTATGTA TTTGTATTTG TAAAATACTT CTATCAATAA AATTTCTAAT TCCTAAAACC
     9301 AAAATCCAGT ACTAAAATCC AGATCCCCGT CGACCGATAT CCGAATTCCG CTTTACgagg
     9361 atgcacatgt gaccgaggga cacgaagtga tccgtttaaa ctatcagtgt ttgacaggat
     9421 atattggcgg gtaaacctaa gagaaaagag cgtttattag aataatcgga tatttaaaag
     9481 ggcgtgaaaa ggtttatccg ttcgtccatt tgtatgtgcc agccgccttt gcgacgctca
     9541 ccgggctggt tgccctcgcc gctgggctgg cggccgtcta tggccctgca aacgcgccag
     9601 aaacgccgtc gaagccgtgt gcgagacacc gcggccgccg gcgttgtgga tacctcgcgg
     9661 aaaacttggc cctcactgac agatgagggg cggacgttga cacttgaggg gccgactcac
     9721 ccggcgcggc gttgacagat gaggggcagg ctcgatttcg gccggcgacg tggagctggc
     9781 cagcctcgca aatcggcgaa aacgcctgat tttacgcgag tttcccacag atgatgtgga
     9841 caagcctggg gataagtgcc ctgcggtatt gacacttgag gggcgcgact actgacagat
     9901 gaggggcgcg atccttgaca cttgaggggc agagtgctga cagatgaggg gcgcacctat
     9961 tgacatttga ggggctgtcc acaggcagaa aatccagcat ttgcaagggt ttccgcccgt
    10021 ttttcggcca ccgctaacct gtcttttaac ctgcttttaa accaatattt ataaaccttg
    10081 tttttaacca gggctgcgcc ctgtgcgcgt gaccgcgcac gccgaagggg ggtgcccccc
    10141 cttctcgaac cctcccggcc cgctaacgcg ggcctcccat ccccccaggg gctgcgcccc
    10201 tcggccgcga acggcctcac cccaaaaatg gcagcgctgg ccaattcccg agtgcgcgga
    10261 acccctattt gtttattttt ctaaatacat tcaaatatgt atccgctcat gagacaataa
    10321 ccctgataaa tgcttcaata atattgaaaa aggaagagta tggctaaaat gagaatatca
    10381 ccggaattga aaaaactgat cgaaaaatac cgctgcgtaa aagatacgga aggaatgtct
    10441 cctgctaagg tatataagct ggtgggagaa aatgaaaacc tatatttaaa aatgacggac
    10501 agccggtata aagggaccac ctatgatgtg gaacgggaaa aggacatgat gctatggctg
    10561 gaagg
//
