# Supplementary material for: Building a pipeline to identify and engineer constitutive and repressible promoters
Source: Quant Plant Biol. 2023 Oct 19;4:e12. doi: 10.1017/qpb.2023.10 (PMC10600573; doi:10.1017/qpb.2023.10)
Supplement: Yang and Nemhauser supplementary material 6 — Yang and Nemhauser supplementary material [file S2632882823000103sup006.zip › Genebank/Level2/YFP/pagm4673-pat2g43070nls-yfp-ubq10nls-mturq-basta.gb]

LOCUS       pAGM4673-pAT2G43070:NL 11332 bp ds-DNA     circular     09-OCT-2022
DEFINITION  .
FEATURES             Location/Qualifiers
     misc_feature    185..185
                     /label="start of transcription"
                     /ApEinfo_revcolor="#c6c9d1"
                     /ApEinfo_fwdcolor="#c6c9d1"
     misc_feature    185..424
                     /label="AtAct2 5' UTR"
                     /ApEinfo_revcolor="#75c6a9"
                     /ApEinfo_fwdcolor="#75c6a9"
     misc_feature    425..867
                     /label="AtAct2 intron 1"
                     /ApEinfo_revcolor="#75c6a9"
                     /ApEinfo_fwdcolor="#75c6a9"
     misc_feature    868..877
                     /label="AtAct2 5' UTR"
                     /ApEinfo_revcolor="#d59687"
                     /ApEinfo_fwdcolor="#d59687"
     CDS             878..1888
                     /label="BirA (E. coli)"
                     /ApEinfo_revcolor="#f58a5e"
                     /ApEinfo_fwdcolor="#f58a5e"
     CDS             1890..2088
                     /label="CaMV 35s terminator"
                     /ApEinfo_revcolor="#b7e6d7"
                     /ApEinfo_fwdcolor="#b7e6d7"
     misc_feature    2089..2116
                     /label="SENSE_PRM"
                     /ApEinfo_revcolor="#ffef86"
                     /ApEinfo_fwdcolor="#ffef86"
     misc_feature    2097..2116
                     /label="EL4"
                     /ApEinfo_revcolor="#ffef86"
                     /ApEinfo_fwdcolor="#ffef86"
     misc_feature    2117..2120
                     /label="ggga"
                     /ApEinfo_revcolor="#faac61"
                     /ApEinfo_fwdcolor="#faac61"
     misc_feature    complement(2134..2261)
                     /label="RB"
                     /ApEinfo_revcolor="#f58a5e"
                     /ApEinfo_fwdcolor="#f58a5e"
     rep_origin      2281..2898
                     /label="oriV"
                     /ApEinfo_revcolor="#d59687"
                     /ApEinfo_fwdcolor="#d59687"
     CDS             3100..3891
                     /label="NPTII"
                     /ApEinfo_revcolor="#b4abac"
                     /ApEinfo_fwdcolor="#b4abac"
     misc_feature    complement(3899..4688)
                     /label="pUC ori"
                     /ApEinfo_revcolor="#75c6a9"
                     /ApEinfo_fwdcolor="#75c6a9"
     rep_origin      4653..4653
                     /label="ORI"
                     /ApEinfo_revcolor="#9eafd2"
                     /ApEinfo_fwdcolor="#9eafd2"
     CDS             4989..6137
                     /label="RK2 TrfA"
                     /ApEinfo_revcolor="#9eafd2"
                     /ApEinfo_fwdcolor="#9eafd2"
     misc_feature    complement(6214..6364)
                     /label="LB"
                     /ApEinfo_revcolor="#ffef86"
                     /ApEinfo_fwdcolor="#ffef86"
     misc_feature    6376..6379
                     /label="tgcc"
                     /ApEinfo_revcolor="#b4abac"
                     /ApEinfo_fwdcolor="#b4abac"
     misc_feature    6380..8811
                     /label="YFP"
                     /ApEinfo_revcolor="#b7e6d7"
                     /ApEinfo_fwdcolor="#b7e6d7"
     misc_feature    6392..6395
                     /label="GGAG"
                     /ApEinfo_revcolor="#b4abac"
                     /ApEinfo_fwdcolor="#b4abac"
     misc_feature    6396..6952
                     /label="AT2G43070_Promoter"
                     /ApEinfo_revcolor="#ff9ccd"
                     /ApEinfo_fwdcolor="#ff9ccd"
     misc_feature    6400..6414
                     /label="ZF-HD"
                     /ApEinfo_revcolor="#faac61"
                     /ApEinfo_fwdcolor="#faac61"
     misc_feature    complement(6416..6436)
                     /label="MIKC_MADS"
                     /ApEinfo_revcolor="#85dae9"
                     /ApEinfo_fwdcolor="#85dae9"
     misc_feature    complement(6418..6438)
                     /label="MIKC_MADS"
                     /ApEinfo_revcolor="#d6b295"
                     /ApEinfo_fwdcolor="#d6b295"
     misc_feature    6419..6438
                     /label="GRAS"
                     /ApEinfo_revcolor="#9eafd2"
                     /ApEinfo_fwdcolor="#9eafd2"
     misc_feature    6425..6444
                     /label="AP2"
                     /ApEinfo_revcolor="#85dae9"
                     /ApEinfo_fwdcolor="#85dae9"
     misc_feature    complement(6426..6446)
                     /label="MIKC_MADS"
                     /ApEinfo_revcolor="#b1ff67"
                     /ApEinfo_fwdcolor="#b1ff67"
     misc_feature    complement(6426..6446)
                     /label="Dof"
                     /ApEinfo_revcolor="#c7b0e3"
                     /ApEinfo_fwdcolor="#c7b0e3"
     misc_feature    6427..6441
                     /label="B3"
                     /ApEinfo_revcolor="#f58a5e"
                     /ApEinfo_fwdcolor="#f58a5e"
     misc_feature    6427..6446
                     /label="GRAS"
                     /ApEinfo_revcolor="#b7e6d7"
                     /ApEinfo_fwdcolor="#b7e6d7"
     misc_feature    6428..6442
                     /label="B3"
                     /ApEinfo_revcolor="#faac61"
                     /ApEinfo_fwdcolor="#faac61"
     misc_feature    6429..6443
                     /label="B3"
                     /ApEinfo_revcolor="#84b0dc"
                     /ApEinfo_fwdcolor="#84b0dc"
     misc_feature    6430..6444
                     /label="B3"
                     /ApEinfo_revcolor="#f8d3a9"
                     /ApEinfo_fwdcolor="#f8d3a9"
     misc_feature    6431..6445
                     /label="B3"
                     /ApEinfo_revcolor="#ffef86"
                     /ApEinfo_fwdcolor="#ffef86"
     misc_feature    6432..6446
                     /label="B3"
                     /ApEinfo_revcolor="#c6c9d1"
                     /ApEinfo_fwdcolor="#c6c9d1"
     misc_feature    6433..6447
                     /label="B3"
                     /ApEinfo_revcolor="#ffef86"
                     /ApEinfo_fwdcolor="#ffef86"
     misc_feature    6434..6448
                     /label="C2H2"
                     /ApEinfo_revcolor="#ffef86"
                     /ApEinfo_fwdcolor="#ffef86"
     misc_feature    6452..6462
                     /label="ZF-HD"
                     /ApEinfo_revcolor="#c7b0e3"
                     /ApEinfo_fwdcolor="#c7b0e3"
     misc_feature    6465..6479
                     /label="CPP"
                     /ApEinfo_revcolor="#b7e6d7"
                     /ApEinfo_fwdcolor="#b7e6d7"
     misc_feature    complement(6552..6562)
                     /label="ZF-HD"
                     /ApEinfo_revcolor="#b4abac"
                     /ApEinfo_fwdcolor="#b4abac"
     misc_feature    complement(6562..6576)
                     /label="HSF"
                     /ApEinfo_revcolor="#f58a5e"
                     /ApEinfo_fwdcolor="#f58a5e"
     misc_feature    6563..6576
                     /label="HSF"
                     /ApEinfo_revcolor="#ff9ccd"
                     /ApEinfo_fwdcolor="#ff9ccd"
     misc_feature    6610..6620
                     /label="MYB"
                     /ApEinfo_revcolor="#d59687"
                     /ApEinfo_fwdcolor="#d59687"
     misc_feature    6662..6675
                     /label="Trihelix"
                     /ApEinfo_revcolor="#d59687"
                     /ApEinfo_fwdcolor="#d59687"
     misc_feature    complement(6668..6682)
                     /label="ERF"
                     /ApEinfo_revcolor="#ff9ccd"
                     /ApEinfo_fwdcolor="#ff9ccd"
     misc_feature    6670..6677
                     /label="GeBP"
                     /ApEinfo_revcolor="#75c6a9"
                     /ApEinfo_fwdcolor="#75c6a9"
     misc_feature    complement(6670..6677)
                     /label="GeBP"
                     /ApEinfo_revcolor="#75c6a9"
                     /ApEinfo_fwdcolor="#75c6a9"
     misc_feature    6675..6684
                     /label="SBP"
                     /ApEinfo_revcolor="#ff9ccd"
                     /ApEinfo_fwdcolor="#ff9ccd"
     misc_feature    complement(6676..6685)
                     /label="AP2"
                     /ApEinfo_revcolor="#9eafd2"
                     /ApEinfo_fwdcolor="#9eafd2"
     misc_feature    complement(6723..6737)
                     /label="B3"
                     /ApEinfo_revcolor="#84b0dc"
                     /ApEinfo_fwdcolor="#84b0dc"
     misc_feature    complement(6747..6759)
                     /label="WRKY"
                     /ApEinfo_revcolor="#c7b0e3"
                     /ApEinfo_fwdcolor="#c7b0e3"
     misc_feature    complement(6747..6761)
                     /label="WRKY"
                     /ApEinfo_revcolor="#75c6a9"
                     /ApEinfo_fwdcolor="#75c6a9"
     misc_feature    6748..6759
                     /label="WRKY"
                     /ApEinfo_revcolor="#c6c9d1"
                     /ApEinfo_fwdcolor="#c6c9d1"
     misc_feature    complement(6748..6759)
                     /label="WRKY"
                     /ApEinfo_revcolor="#faac61"
                     /ApEinfo_fwdcolor="#faac61"
     misc_feature    6748..6761
                     /label="WRKY"
                     /ApEinfo_revcolor="#c7b0e3"
                     /ApEinfo_fwdcolor="#c7b0e3"
     misc_feature    6749..6759
                     /label="WRKY"
                     /ApEinfo_revcolor="#f58a5e"
                     /ApEinfo_fwdcolor="#f58a5e"
     misc_feature    complement(6749..6761)
                     /label="WRKY"
                     /ApEinfo_revcolor="#d6b295"
                     /ApEinfo_fwdcolor="#d6b295"
     misc_feature    6753..6767
                     /label="EIL"
                     /ApEinfo_revcolor="#d59687"
                     /ApEinfo_fwdcolor="#d59687"
     misc_feature    complement(6761..6781)
                     /label="AP2"
                     /ApEinfo_revcolor="#b7e6d7"
                     /ApEinfo_fwdcolor="#b7e6d7"
     misc_feature    6766..6780
                     /label="GATA"
                     /ApEinfo_revcolor="#85dae9"
                     /ApEinfo_fwdcolor="#85dae9"
     misc_feature    complement(6768..6780)
                     /label="GATA"
                     /ApEinfo_revcolor="#faac61"
                     /ApEinfo_fwdcolor="#faac61"
     misc_feature    6769..6779
                     /label="GATA"
                     /ApEinfo_revcolor="#b4abac"
                     /ApEinfo_fwdcolor="#b4abac"
     misc_feature    complement(6821..6828)
                     /label="RAV"
                     /ApEinfo_revcolor="#b4abac"
                     /ApEinfo_fwdcolor="#b4abac"
     misc_feature    6840..6860
                     /label="MYB"
                     /ApEinfo_revcolor="#b1ff67"
                     /ApEinfo_fwdcolor="#b1ff67"
     misc_feature    6846..6863
                     /label="MYB"
                     /ApEinfo_revcolor="#9eafd2"
                     /ApEinfo_fwdcolor="#9eafd2"
     misc_feature    complement(6847..6861)
                     /label="MYB"
                     /ApEinfo_revcolor="#75c6a9"
                     /ApEinfo_fwdcolor="#75c6a9"
     misc_feature    complement(6860..6873)
                     /label="bZIP"
                     /ApEinfo_revcolor="#d6b295"
                     /ApEinfo_fwdcolor="#d6b295"
     misc_feature    6862..6872
                     /label="bZIP"
                     /ApEinfo_revcolor="#f8d3a9"
                     /ApEinfo_fwdcolor="#f8d3a9"
     misc_feature    complement(6862..6873)
                     /label="bZIP"
                     /ApEinfo_revcolor="#ff9ccd"
                     /ApEinfo_fwdcolor="#ff9ccd"
     misc_feature    complement(6863..6872)
                     /label="bZIP"
                     /ApEinfo_revcolor="#d59687"
                     /ApEinfo_fwdcolor="#d59687"
     misc_feature    complement(6917..6930)
                     /label="Trihelix"
                     /ApEinfo_revcolor="#f58a5e"
                     /ApEinfo_fwdcolor="#f58a5e"
     misc_feature    6920..6929
                     /label="Trihelix"
                     /ApEinfo_revcolor="#f8d3a9"
                     /ApEinfo_fwdcolor="#f8d3a9"
     misc_feature    complement(6920..6934)
                     /label="Trihelix"
                     /ApEinfo_revcolor="#84b0dc"
                     /ApEinfo_fwdcolor="#84b0dc"
     misc_feature    6920..6935
                     /label="Trihelix"
                     /ApEinfo_revcolor="#d6b295"
                     /ApEinfo_fwdcolor="#d6b295"
     misc_feature    complement(6925..6939)
                     /label="G2-like"
                     /ApEinfo_revcolor="#f8d3a9"
                     /ApEinfo_fwdcolor="#f8d3a9"
     misc_feature    complement(6928..6938)
                     /label="HD-ZIP"
                     /ApEinfo_revcolor="#c6c9d1"
                     /ApEinfo_fwdcolor="#c6c9d1"
     misc_feature    6928..6940
                     /label="HD-ZIP"
                     /ApEinfo_revcolor="#ffef86"
                     /ApEinfo_fwdcolor="#ffef86"
     misc_feature    6953..7066
                     /label="AT2G43070_5'UTR"
                     /ApEinfo_revcolor="#c7b0e3"
                     /ApEinfo_fwdcolor="#c7b0e3"
     misc_feature    7067..7070
                     /label="AATG"
                     /ApEinfo_revcolor="#ffef86"
                     /ApEinfo_fwdcolor="#ffef86"
     misc_feature    7071..7091
                     /label="SV40NLS"
                     /ApEinfo_revcolor="#7ea7d8"
                     /ApEinfo_fwdcolor="#7ea7d8"
     CDS             7071..7127
                     /label="Translation 7071-7127"
     misc_feature    7092..7127
                     /label="GS12b"
                     /ApEinfo_revcolor="#7ea7d8"
                     /ApEinfo_fwdcolor="#7ea7d8"
     primer          7098..7146
                     /label="NLS_YFP_F2"
                     /note="sequence: ggtagtggtagtggaagcggtagtggcagtATGGTGAGCAAGGGCGAGG"
                     /ApEinfo_revcolor="#d6b295"
                     /ApEinfo_fwdcolor="#d6b295"
     primer          7098..7151
                     /label="NLS_YFP_F"
                     /note="sequence: ggtagtggtagtggaagcggtagtggcagtATGGTGAGCAAGGGCGAGGaGCTg"
                     /ApEinfo_revcolor="#ff9ccd"
                     /ApEinfo_fwdcolor="#ff9ccd"
     CDS             7128..7847
                     /label="YFP (Aequorea victoria)"
                     /ApEinfo_revcolor="#d59687"
                     /ApEinfo_fwdcolor="#d59687"
     CDS             7128..7847
                     /label="Translation 7128-7847"
     misc_feature    7848..7851
                     /label="GCTT 4bp overhang"
                     /ApEinfo_revcolor="#85dae9"
                     /ApEinfo_fwdcolor="#85dae9"
     misc_feature    7852..8561
                     /label="AT2G43070_3'UTR"
                     /ApEinfo_revcolor="#85dae9"
                     /ApEinfo_fwdcolor="#85dae9"
     misc_feature    8562..8811
                     /label="AT2G43070_Terminator"
                     /ApEinfo_revcolor="#84b0dc"
                     /ApEinfo_fwdcolor="#84b0dc"
     misc_feature    8812..8815
                     /label="CGCT"
                     /ApEinfo_revcolor="#85dae9"
                     /ApEinfo_fwdcolor="#85dae9"
     misc_feature    8820..10782
                     /label="mTURQ"
                     /ApEinfo_revcolor="#ff9ccd"
                     /ApEinfo_fwdcolor="#ff9ccd"
     misc_feature    complement(8832..8835)
                     /label="CTCC"
                     /ApEinfo_revcolor="#84b0dc"
                     /ApEinfo_fwdcolor="#84b0dc"
     misc_feature    8836..9476
                     /label="PUBQ10"
                     /ApEinfo_revcolor="#84b0dc"
                     /ApEinfo_fwdcolor="#84b0dc"
     primer          complement(8889..8913)
                     /label="UBQ10_Front_R"
                     /note="sequence: TTTGAGTTGATAAACACGACTCGTG"
                     /ApEinfo_revcolor="#ffef86"
                     /ApEinfo_fwdcolor="#ffef86"
     misc_feature    9276..9281
                     /label="BpiI-mut"
                     /ApEinfo_revcolor="#c7b0e3"
                     /ApEinfo_fwdcolor="#c7b0e3"
     misc_feature    9477..9504
                     /label="Additional frag from Jen Brophy"
                     /ApEinfo_revcolor="#b4abac"
                     /ApEinfo_fwdcolor="#b4abac"
     misc_feature    9505..9508
                     /label="AATG"
                     /ApEinfo_revcolor="#ffef86"
                     /ApEinfo_fwdcolor="#ffef86"
     misc_feature    9509..9529
                     /label="SV40NLS"
                     /ApEinfo_revcolor="#7ea7d8"
                     /ApEinfo_fwdcolor="#7ea7d8"
     CDS             9509..9565
                     /label="Translation 9509-9565"
     misc_feature    9530..9565
                     /label="GS12b"
                     /ApEinfo_revcolor="#7ea7d8"
                     /ApEinfo_fwdcolor="#7ea7d8"
     misc_feature    9566..10282
                     /label="mTURQ(FromArjun)"
                     /ApEinfo_revcolor="#85dae9"
                     /ApEinfo_fwdcolor="#85dae9"
     CDS             9566..10282
                     /label="Translation 9566-10282"
     misc_feature    10283..10285
                     /label="STOP"
                     /ApEinfo_revcolor="#faac61"
                     /ApEinfo_fwdcolor="#faac61"
     CDS             10283..10285
                     /label="Translation 10283-10285"
     misc_feature    10286..10289
                     /label="GCTT"
                     /ApEinfo_revcolor="#ff9ccd"
                     /ApEinfo_fwdcolor="#ff9ccd"
     misc_feature    10290..10774
                     /label="ATact2 terminTOR"
                     /ApEinfo_revcolor="#ff9ccd"
                     /ApEinfo_fwdcolor="#ff9ccd"
     misc_feature    complement(10775..10778)
                     /label="AGCG"
                     /ApEinfo_revcolor="#85dae9"
                     /ApEinfo_fwdcolor="#85dae9"
     misc_feature    10799..184
                     /label="AtACT2 promoter"
                     /ApEinfo_revcolor="#9eafd2"
                     /ApEinfo_fwdcolor="#9eafd2"
     misc_feature    10799..2088
                     /label="Basta"
                     /ApEinfo_revcolor="#faac61"
                     /ApEinfo_fwdcolor="#faac61"
     primer          complement(10895..10919)
                     /label="pAct2_Front_R"
                     /note="sequence: GCCATTTTGTCGTGCCATATTCGTC"
                     /ApEinfo_revcolor="#f8d3a9"
                     /ApEinfo_fwdcolor="#f8d3a9"
ORIGIN
        1 ACACGCGGAT CGAGCAGGTC ACAGTCATGA AGCCATCAAA GCAAAAGAAC TAATCCAAGG
       61 GCTGAGATGA TTAATTAGTT TAAAAATTAG TTAACACGAG GGAAAAGGCT GTCTGACAGC
      121 CAGGTCACGT TATCTTTACC TGTGGTCGAA ATGATTCGTG TCTGTCGATT TTAATTATTT
      181 TTTTGAAAGG CCGAAAATAA AGTTGTAAGA GATAAACCCG CCTATATAAA TTCATATATT
      241 TTCCTCTCCG CTTTGAATTG TCTCGTTGTC CTCCTCACTT TCATCAGCCG TTTTGAATCT
      301 CCGGCGACTT GACAGAGAAG AACAAGGAAG AAGATTAAGA GAGAAAGTAA GAGATAATCC
      361 AGGAGATTCA TTCTCCGTTT TGAATCTTCC TCAATCTCAT CTTCTTCCGC TCTTTCTTTC
      421 CAAGGTAATA GGAACTTTCT GGATCTACTT TATTTGCTGG ATCTCGATCT TGTTTTCTCA
      481 ATTTCCTTGA GATCTGGAAT TCGTTTAATT TGGATCTGTG AACCTCCACT AAATCTTTTG
      541 GTTTTACTAG AATCGATCTA AGTTGACCGA TCAGTTAGCT CGATTATAGC TACCAGAATT
      601 TGGCTTGACC TTGATGGAGA GATCCATGTT CATGTTACCT GGGAAATGAT TTGTATATGT
      661 GAATTGAAAT CTGAACTGTT GAAGTTAGAT TGAATCTGAA CACTGTCAAT GTTAGATTGA
      721 ATCTGAACAC TGTTTAAGGT TAGATGAAGT TTGTGTATAG ATTCTTCGAA ACTTTAGGAT
      781 TTGTAGTGTC GTACGTTGAA CAGAAAGCTA TTTCTGATTC AATCAGGGTT TATTTGACTG
      841 TATTGAACTC TTTTTGTGTG TTTGCAGCTC ATAAAAAATG GCTGAGGCTG ATGATATTCA
      901 ACCAATCGTG TGTGACCTCG AGATGAAGGA TAACACCGTG CCACTGAAAT TGATTGCCCT
      961 GTTAGCGAAC GGTGAATTTC ACTCTGGCGA GCAGTTGGGT GAAACGCTGG GAATGAGCCG
     1021 GGCGGCTATT AATAAACACA TTCAGACACT GCGTGACTGG GGCGTTGATG TCTTTACCGT
     1081 TCCGGGTAAA GGATACAGCC TGCCTGAGCC TATCCAGTTA CTTAATGCTA AACAGATATT
     1141 GGGTCAGCTG GATGGCGGTA GTGTAGCCGT GCTGCCAGTG ATTGACTCCA CGAATCAGTA
     1201 CCTTCTTGAT CGTATCGGAG AGCTTAAATC GGGCGATGCT TGCATTGCAG AATACCAGCA
     1261 GGCTGGCCGT GGTCGCCGGG GTCGGAAATG GTTTTCGCCT TTTGGCGCAA ACTTATATTT
     1321 GTCGATGTTC TGGCGTCTGG AACAAGGCCC GGCGGCGGCG ATTGGTTTAA GTCTGGTTAT
     1381 CGGTATCGTG ATGGCGGAAG TATTACGCAA GCTGGGTGCA GATAAAGTTC GTGTTAAATG
     1441 GCCTAATGAC CTCTATCTGC AGGATCGCAA GCTGGCAGGC ATTCTGGTGG AGCTGACTGG
     1501 CAAAACTGGC GATGCGGCGC AAATAGTCAT TGGAGCCGGG ATCAACATGG CAATGCGCCG
     1561 TGTTGAAGAG AGTGTCGTTA ATCAGGGGTG GATCACGCTG CAGGAAGCGG GGATCAATCT
     1621 CGATCGTAAT ACGTTGGCGG CCATGCTAAT ACGTGAATTA CGTGCTGCGT TGGAACTCTT
     1681 CGAACAAGAA GGATTGGCAC CTTATCTGTC GCGCTGGGAA AAGCTGGATA ATTTTATTAA
     1741 TCGCCCAGTG AAACTTATCA TTGGTGATAA AGAAATATTT GGCATTTCAC GCGGAATAGA
     1801 CAAACAGGGG GCTTTATTAC TTGAGCAGGA TGGAATAATA AAACCCTGGA TGGGCGGTGA
     1861 AATATCCCTG CGTAGTGCAG AAAAATAAGC TTTCTCCATA ATAATGTGTG AGTAGTTCCC
     1921 AGATAAGGGA ATTAGGGTTC CTATAGGGTT TCGCTCATGT GTTGAGCATA TAAGAAACCC
     1981 TTAGTATGTA TTTGTATTTG TAAAATACTT CTATCAATAA AATTTCTAAT TCCTAAAACC
     2041 AAAATCCAGT ACTAAAATCC AGATCCCCGT CGACCGATAT CCGAATTCCG CTTTACgagg
     2101 atgcacatgt gaccgaggga cacgaagtga tccgtttaaa ctatcagtgt ttgacaggat
     2161 atattggcgg gtaaacctaa gagaaaagag cgtttattag aataatcgga tatttaaaag
     2221 ggcgtgaaaa ggtttatccg ttcgtccatt tgtatgtgcc agccgccttt gcgacgctca
     2281 ccgggctggt tgccctcgcc gctgggctgg cggccgtcta tggccctgca aacgcgccag
     2341 aaacgccgtc gaagccgtgt gcgagacacc gcggccgccg gcgttgtgga tacctcgcgg
     2401 aaaacttggc cctcactgac agatgagggg cggacgttga cacttgaggg gccgactcac
     2461 ccggcgcggc gttgacagat gaggggcagg ctcgatttcg gccggcgacg tggagctggc
     2521 cagcctcgca aatcggcgaa aacgcctgat tttacgcgag tttcccacag atgatgtgga
     2581 caagcctggg gataagtgcc ctgcggtatt gacacttgag gggcgcgact actgacagat
     2641 gaggggcgcg atccttgaca cttgaggggc agagtgctga cagatgaggg gcgcacctat
     2701 tgacatttga ggggctgtcc acaggcagaa aatccagcat ttgcaagggt ttccgcccgt
     2761 ttttcggcca ccgctaacct gtcttttaac ctgcttttaa accaatattt ataaaccttg
     2821 tttttaacca gggctgcgcc ctgtgcgcgt gaccgcgcac gccgaagggg ggtgcccccc
     2881 cttctcgaac cctcccggcc cgctaacgcg ggcctcccat ccccccaggg gctgcgcccc
     2941 tcggccgcga acggcctcac cccaaaaatg gcagcgctgg ccaattcccg agtgcgcgga
     3001 acccctattt gtttattttt ctaaatacat tcaaatatgt atccgctcat gagacaataa
     3061 ccctgataaa tgcttcaata atattgaaaa aggaagagta tggctaaaat gagaatatca
     3121 ccggaattga aaaaactgat cgaaaaatac cgctgcgtaa aagatacgga aggaatgtct
     3181 cctgctaagg tatataagct ggtgggagaa aatgaaaacc tatatttaaa aatgacggac
     3241 agccggtata aagggaccac ctatgatgtg gaacgggaaa aggacatgat gctatggctg
     3301 gaaggaaagc tgcctgttcc aaaggtcctg cactttgaac ggcatgatgg ctggagcaat
     3361 ctgctcatga gtgaggccga tggcgtcctt tgctcggaag agtatgaaga tgaacaaagc
     3421 cctgaaaaga ttatcgagct gtatgcggag tgcatcaggc tctttcactc catcgacata
     3481 tcggattgtc cctatacgaa tagcttagac agccgcttag ccgaattgga ttacttactg
     3541 aataacgatc tggccgatgt ggattgcgaa aactgggaag aggacactcc atttaaagat
     3601 ccgcgcgagc tgtatgattt tttaaagacg gaaaagcccg aagaggaact tgtcttttcc
     3661 cacggcgacc tgggagacag caacatcttt gtgaaagatg gcaaagtaag tggctttatt
     3721 gatcttggga gaagcggcag ggcggacaag tggtatgaca ttgccttctg cgtccggtcg
     3781 ctcagggagg atatcgggga agaacagtat gtcgagctat tttttgactt actggggatc
     3841 aagcctgatt gggagaaaat aaaatattat attttactgg atgaattgtt ttagctgtca
     3901 gaccaagttt actcatatat actttagatt gatttaaaac ttcattttta atttaaaagg
     3961 atctaggtga agatcctttt tgataatctc atgaccaaaa tcccttaacg tgagttttcg
     4021 ttccactgag cgtcagaccc cgtagaaaag atcaaaggat cttcttgaga tccttttttt
     4081 ctgcgcgtaa tctgctgctt gcaaacaaaa aaaccaccgc taccagcggt ggtttgtttg
     4141 ccggatcaag agctaccaac tctttttccg aaggtaactg gcttcagcag agcgcagata
     4201 ccaaatactg tccttctagt gtagccgtag ttaggccacc acttcaagaa ctctgtagca
     4261 ccgcctacat acctcgctct gctaatcctg ttaccagtgg ctgctgccag tggcgataag
     4321 tcgtgtctta ccgggttgga ctcaagacga tagttaccgg ataaggcgca gcggtcgggc
     4381 tgaacggggg gttcgtgcac acagcccagc ttggagcgaa cgacctacac cgaactgaga
     4441 tacctacagc gtgagctatg agaaagcgcc acgcttcccg aagggagaaa ggcggacagg
     4501 tatccggtaa gcggcagggt cggaacagga gagcgcacga gggagcttcc agggggaaac
     4561 gcctggtatc tttatagtcc tgtcgggttt cgccacctct gacttgagcg tcgatttttg
     4621 tgatgctcgt caggggggcg gagcctatgg aaaaacgcca gcaacgcggc ctttttacgg
     4681 ttcctggcag atcctagatg tggcgcaacg atgccggcga caagcaggag cgcaccgact
     4741 tcttccgcat caagtgtttt ggctctcagg ccgaggccca cggcaagtat ttgggcaagg
     4801 ggtcgctggt attcgtgcag ggcaagattc ggaataccaa gtacgagaag gacggccaga
     4861 cggtctacgg gaccgacttc attgccgata aggtggatta tctggacacc aaggcaccag
     4921 gcgggtcaaa tcaggaataa gggcacattg ccccggcgtg agtcggggca atcccgcaag
     4981 gagggtgaat gaatcggacg tttgaccgga aggcatacag gcaagaactg atcgacgcgg
     5041 ggttttccgc cgaggatgcc gaaaccatcg caagccgcac cgtcatgcgt gcgccccgcg
     5101 aaaccttcca gtccgtcggc tcgatggtcc agcaagctac ggccaagatc gagcgcgaca
     5161 gcgtgcaact ggctccccct gccctgcccg cgccatcggc cgccgtggag cgttcgcgtc
     5221 gtcttgaaca ggaggcggca ggtttggcga agtcgatgac catcgacacg cgaggaacta
     5281 tgacgaccaa gaagcgaaaa accgccggcg aggacctggc aaaacaggtc agcgaggcca
     5341 agcaggccgc gttgctgaaa cacacgaagc agcagatcaa ggaaatgcag ctttccttgt
     5401 tcgatattgc gccgtggccg gacacgatgc gagcgatgcc aaacgacacg gcccgctctg
     5461 ccctgttcac cacgcgcaac aagaaaatcc cgcgcgaggc gctgcaaaac aaggtcattt
     5521 tccacgtcaa caaggacgtg aagatcacct acaccggcgt cgagctgcgg gccgacgatg
     5581 acgaactggt gtggcagcag gtgttggagt acgcgaagcg cacccctatc ggcgagccga
     5641 tcaccttcac gttctacgag ctttgccagg acctgggctg gtcgatcaat ggccggtatt
     5701 acacgaaggc cgaggaatgc ctgtcgcgcc tacaggcgac ggcgatgggc ttcacgtccg
     5761 accgcgttgg gcacctggaa tcggtgtcgc tgctgcaccg cttccgcgtc ctggaccgtg
     5821 gcaagaaaac gtcccgttgc caggtcctga tcgacgagga aatcgtcgtg ctgtttgctg
     5881 gcgaccacta cacgaaattc atatgggaga agtaccgcaa gctgtcgccg acggcccgac
     5941 ggatgttcga ctatttcagc tcgcaccggg agccgtaccc gctcaagctg gaaaccttcc
     6001 gcctcatgtg cggatcggat tccacccgcg tgaagaagtg gcgcgagcag gtcggcgaag
     6061 cctgcgaaga gttgcgaggc agcggcctgg tggaacacgc ctgggtcaat gatgacctgg
     6121 tgcattgcaa acgctagggc cttgtggggt cagttccggc tgggggttca gcagcccctg
     6181 ctcggatctg ttggaccgga cagtagtcat ggttgatggg ctgcctgtat cgagtggtga
     6241 ttttgtgccg agctgccggt cggggagctg ttggctggct ggtggcagga tatattgtgg
     6301 tgtaaacaaa ttgacgctta gacaacttaa taacacattg cggacgtttt taatgtactg
     6361 gggttgaaca ctctgtgccg aattcggatc cggagtaaat taaggtacta attacaaagg
     6421 gaaccaaaca gaaaaaaaaa aacaaattgt tttgtaatta gctcaaaacg aaattcaaag
     6481 ggaaaagatt ttaagtacaa actgtaaatt tcttgtaatt ttatataacc aagaaggtgt
     6541 ttctctcctg aattattcgt ttttcttgat atttctattg ttaaataaac agataaatcg
     6601 agttcatata aattagttat ctaaataatt tagtttttct tgatagttat caaatgaaga
     6661 acatttaaac cggccggtac gatgacattt agaatttaca atcaaactcc tctacttaac
     6721 tgttctattt gtttgtttga catactagac aagtcaaaat acatcgtggg gatctgaatt
     6781 ctgctcaaaa tacttttgaa accattatat tttacataat gcgacatata ttaatttatg
     6841 atttttgatt agttgagcaa aaagagctgt cgtatatcat atagttttaa tgaatcactc
     6901 aaaaattggc acaatagaaa cagtaaaaga attattgaat ttagaggata aaaaagacta
     6961 taatatcgac cgtccgatat atcccagaaa gattttaaca gcaactcttt gtctcttctt
     7021 cttcttcttc ttcttcttct ctccgatttg ctcagtcgat tgcgtcaatg ccaaagaaga
     7081 agaggaaagt cggaagtggt agtggtagtg gaagcggtag tggcagtATG GTGAGCAAGG
     7141 GCGAGGaGCT gtTCACCGGG GTGGtGCCCA TCCTGGTCGA GCTGGACGGC GACGTAAACG
     7201 GCCACAAGtT CAGCGTGTCC GGCGAGGGCG AGGGCGATGC CACCTACGGC AAgCTGACCC
     7261 TGAAGTTCAT CTGCACCACC GGCAAGCTGC CCGTGCCCTg gCCCACCCTC GTGACCACCT
     7321 TCGGCTACGG CCTGCAGTGC TTCGCCCGCT ACCCCGACCA CATGAAGCAG CACGACTTCT
     7381 TCAAGTCCGC CATGCCCGAA GGCTACGTCC AGGAGCGCAC CATCTTCTTC AAGGACGACG
     7441 GCAACTACAA GACCCGCGCC GAGGTGAAGT TCGAGGGCGA CACCCTGGTG AACCGCATCG
     7501 AGCTGAAGGG CATCGACTTC AAGGAGGACG GCAACATCCT GGGGCACAAG CTGGAGTACA
     7561 ACTACAACAG CCACAACGTC TATATCATGG CCGACAAGCA GAAGAACGGC ATCAAGGTGA
     7621 ACTTCAAGAT CCGCCACAAC ATCGAGGACG GCAGCGTGCA GCTCGCCGAC CACTACCAGC
     7681 AGAACACCCC CATCGGCGAC GGCCCCGTGC TGCTGCCCGA CAACCACTAC CTGAGCTACC
     7741 AGTCCGCCCT GAGCAAAGAC CCCAACGAGA AGCGCGATCA CATGGTCCTG CTGGAGTTCG
     7801 TGACCGCCGC CGGGATCACT CTCGGCATGG ACGAGCTGTA CAAGTGAGCT Ttaacatgat
     7861 tcaacaatat tctaatgatg tgttatcaat caaactgaat tagcttttcc ccaaaacatc
     7921 gagcatagct taagcagatt tcatatgtga gaggtacaca aaagctgatg atgtaagttc
     7981 tctgcaaagc caaagttaat cggataccaa aagtaattca agacacatcg gaaagtactg
     8041 tattatatcg tttttttttc cttgttttgg gggagaagaa agaaaggttc tctagtaaga
     8101 ctcatgacat gttgtacaga gtctatatta accttctctt gaattcagac tcgtttttgt
     8161 agaatttcaa gtataatgca aattcccttt tgttaatctt tgtgtgtttt cttttttggg
     8221 aaaaataagt ctttgaaaat tccataaaac ttgaaagttt gttcaaatat tattcgactg
     8281 atggaatgaa attctgacga aaacgaatgc acgaatcaga tatttgatgt gaaatatgtg
     8341 gaattgacca atttgtctgt ttacgtacac gtgtataata attgacaaat taaagtagga
     8401 cactcgtatg aaatataagt atgaccaact gcataaataa gacgtgtaga taatccttcc
     8461 aacggaaaat gtgattataa agaaaacaag taatcagagt cttgtaattt ttgttaataa
     8521 tgttgttgtg agcgaccatt tgaattcaat ccgacataaa tcatgaaatg ttagagttat
     8581 acaaaaaaaa aaatctctct tacctgaaaa aagagttata caaaacaaaa aaggagttaa
     8641 attatatata ttctacaaaa ttctttaacc tatataatgt caagtatttt taagacttat
     8701 tcaagtaact ccgtgttaaa caaaaaaaaa tcatttaatt aaatgattca taattctata
     8761 aatatatatt tttaaaatta ttagatttat catatatttt ctcaaaaaca tcgctgcaag
     8821 aattcaagct tggagTGGTT GTCGACGAGT CAGTAATAAA CGGCGTCAAA GTGGTTGCAG
     8881 CCGGCACACA CGAGTCGTGT TTATCAACTC AAAGCACAAA TACTTTTCCT CAACCTAAAA
     8941 ATAAGGCAAT TAGCCAAAAA CAACTTTGCG TGTAAACAAC GCTCAATACA CGTGTCATTT
     9001 TATTATTAGC TATTGCTTCA CCGCCTTAGC TTTCTCGTGA CCTAGTCGTC CTCGTCTTTT
     9061 CTTCTTCTTC TTCTATAAAA CAATACCCAA AGAGCTCTTC TTCTTCACAA TTCAGATTTC
     9121 AATTTCTCAA AATCTTAAAA ACTTTCTCTC AATTCTCTCT ACCGTGATCA AGGTAAATTT
     9181 CTGTGTTCCT TATTCTCTCA AAATCTTCGA TTTTGTTTTC GTTCGATCCC AATTTCGTAT
     9241 ATGTTCTTTG GTTTAGATTC TGTTAATCTT AGATCGAAcA CGATTTTCTG GGTTTGATCG
     9301 TTAGATATCA TCTTAATTCT CGATTAGGGT TTCATAGATA TCATCCGATT TGTTCAAATA
     9361 ATTTGAGTTT TGTCGAATAA TTACTCTTCG ATTTGTGATT TCTATCTAGA TCTGGTGTTA
     9421 GTTTCTAGTT TGTGCGATCG AATTTGTCGA TTAATCTGAG TTTTTCTGAT TAACAGCAAG
     9481 TTTGTACAAA AAAGCAGGCT CTTCaatgcc aaagaagaag aggaaagtcg gaagtggtag
     9541 tggtagtgga agcggtagtg gcagtatggt gagcaagggc gaggagctgt tcaccggggt
     9601 ggtgcccatc ctggtcgagc tggacggcga cgtaaacggc cacaagttca gcgtgtccgg
     9661 cgagggcgag ggcgatgcca cctacggcaa gctgaccctg aagttcatct gcaccaccgg
     9721 caagctgccc gtgccctggc ccaccctcgt gaccaccctg tcctggggcg tgcagtgctt
     9781 cgcccgctac cccgaccaca tgaagcagca cgacttcttc aagtccgcca tgcccgaagg
     9841 ctacgtccag gagcgcacca tcttcttcaa ggacgacggc aactacaaga cccgcgccga
     9901 ggtgaagttc gagggcgaca ccctggtgaa ccgcatcgag ctgaagggca tcgacttcaa
     9961 ggaggacggc aacatcctgg ggcacaagct ggagtacaac tacatcagcg acaacgtcta
    10021 tatcaccgcc gacaagcaga agaacggcat caaggccaac ttcaagatcc gccacaacat
    10081 cgaggacggc ggcgtgcagc tcgccgacca ctaccagcag aacaccccca tcggcgacgg
    10141 ccccgtgctg ctgcccgaca accactacct gagcacccag tccaagctga gcaaagaccc
    10201 caacgagaag cgcgatcaca tggtcctgct ggagttcgtg accgccgccg ggatcactct
    10261 cggcatggac gagctgtaca agtaaGCTTG CTCTCAAGAT CAAAGGCTTA AAAAGCTGGG
    10321 GTTTTATGAA TGGGATCAAA GTTTCTTTTT TTCTTTTATA TTTGCTTCTC CATTTGTTTG
    10381 TTTCATTTCC CTTTTTGTTT TCGTTTCTAT GATGCACTTG TGTGTGACAA ACTCTCTGGG
    10441 TTTTTACTTA CGTCTGCGTT TCAAAAAAAA AAACCGCTTT CGTTTTGCGT TTTAGTCCCA
    10501 TTGTTTTGTA GCTCTGAGTG ATCGAATTGA TGCCTCTTTA TTCCTTTTGT TCCCTATAAT
    10561 TTCTTTCAAA ACTCAGAAGA AAAACCTTGA AACTCTTTGC AATGTTAATA TAAGTATTGT
    10621 ATAAGATTTT TATTGATTTG GTTATTAGTC TTACTTTTGC TACCTCCATC TTCACTTGGA
    10681 ACTGATATTC TGAATAGTTA AAGCGTTACA TGTGTTCCAT TCACAAATGA ACTTAAACTA
    10741 GCACAAAGTC AGATATTTTA AGATCGCACC ATTTcgctac taGAATTCGA GCTCGGAGGG
    10801 TACCGACAAA ATTTAGAACG AACTTAATTA TGATCTCAAA TACATTGATA CATATCTCAT
    10861 CTAGATCTAG GTTATCATTA TGTAAGAAAG TTTTGACGAA TATGGCACGA CAAAATGGCT
    10921 AGACTCGATG TAATTGGTAT CTCAACTCAA CATTATACTT ATACCAAACA TTAGTTAGAC
    10981 AAAATTTAAA CAACTATTTT TTATGTATGC AAGAGTCAGC ATATGTATAA TTGATTCAGA
    11041 ATCGTTTTGA CGAGTTCGGA TGTAGTAGTA GCCATTATTT AATGTACATA CTAATCGTGA
    11101 ATAGTGAATA TGATGAAACA TTGTATCTTA TTGTATAAAT ATCCATAAAC ACATCATGAA
    11161 AGACACTTTC TTTCACGGTC TGAATTAATT ATGATACAAT TCTAATAGAA AACGAATTAA
    11221 ATTACGTTGA ATTGTATGAA ATCTAATTGA ACAAGCCAAC CACGACGACG ACTAACGTTG
    11281 CCTGGATTGA CTCGGTTTAA GTTAACCACT AAAAAAACGG AGCTGTCATG TA
//
