# Supplementary material for: Building a pipeline to identify and engineer constitutive and repressible promoters
Source: Quant Plant Biol. 2023 Oct 19;4:e12. doi: 10.1017/qpb.2023.10 (PMC10600573; doi:10.1017/qpb.2023.10)
Supplement: Yang and Nemhauser supplementary material 6 — Yang and Nemhauser supplementary material [file S2632882823000103sup006.zip › Genebank/Level2/YFP/pagm4673-pat3g07160nls-yfp-ubq10nls-mturq-basta.gb]

LOCUS       pAGM4673-pAT3G07160:NL 10931 bp ds-DNA     circular     10-OCT-2022
DEFINITION  .
FEATURES             Location/Qualifiers
     rep_origin      388..388
                     /label="ORI"
                     /ApEinfo_revcolor="#9eafd2"
                     /ApEinfo_fwdcolor="#9eafd2"
     CDS             724..1872
                     /label="RK2 TrfA"
                     /ApEinfo_revcolor="#9eafd2"
                     /ApEinfo_fwdcolor="#9eafd2"
     misc_feature    complement(1949..2099)
                     /label="LB"
                     /ApEinfo_revcolor="#ffef86"
                     /ApEinfo_fwdcolor="#ffef86"
     misc_feature    2111..2114
                     /label="TGCC"
                     /ApEinfo_revcolor="#85dae9"
                     /ApEinfo_fwdcolor="#85dae9"
     misc_feature    2115..4145
                     /label="YFP"
                     /ApEinfo_revcolor="#c6c9d1"
                     /ApEinfo_fwdcolor="#c6c9d1"
     misc_feature    2127..2130
                     /label="GGAG"
                     /ApEinfo_revcolor="#b4abac"
                     /ApEinfo_fwdcolor="#b4abac"
     misc_feature    2131..2940
                     /label="AT3G07160 Promoter"
                     /ApEinfo_revcolor="#85dae9"
                     /ApEinfo_fwdcolor="#85dae9"
     misc_feature    2941..2944
                     /label="AATG"
                     /ApEinfo_revcolor="#ffef86"
                     /ApEinfo_fwdcolor="#ffef86"
     misc_feature    2945..2965
                     /label="SV40NLS"
                     /ApEinfo_revcolor="#7ea7d8"
                     /ApEinfo_fwdcolor="#7ea7d8"
     CDS             2945..3001
                     /label="Translation 2945-3001"
     misc_feature    2966..3001
                     /label="GS12b"
                     /ApEinfo_revcolor="#7ea7d8"
                     /ApEinfo_fwdcolor="#7ea7d8"
     primer          2972..3020
                     /label="NLS_YFP_F2"
                     /note="sequence: ggtagtggtagtggaagcggtagtggcagtATGGTGAGCAAGGGCGAGG"
                     /ApEinfo_revcolor="#d6b295"
                     /ApEinfo_fwdcolor="#d6b295"
     primer          2972..3025
                     /label="NLS_YFP_F"
                     /note="sequence: ggtagtggtagtggaagcggtagtggcagtATGGTGAGCAAGGGCGAGGaGCTg"
                     /ApEinfo_revcolor="#ff9ccd"
                     /ApEinfo_fwdcolor="#ff9ccd"
     CDS             3002..3721
                     /label="YFP (Aequorea victoria)"
                     /ApEinfo_revcolor="#d59687"
                     /ApEinfo_fwdcolor="#d59687"
     CDS             3002..3721
                     /label="Translation 3002-3721"
     misc_feature    3722..3725
                     /label="GCTT 4bp overhang"
                     /ApEinfo_revcolor="#85dae9"
                     /ApEinfo_fwdcolor="#85dae9"
     misc_feature    3726..3922
                     /label="AT3G07160 3'UTR"
                     /ApEinfo_revcolor="#b7e6d7"
                     /ApEinfo_fwdcolor="#b7e6d7"
     misc_feature    3923..4145
                     /label="AT3G07160 Terminator"
                     /ApEinfo_revcolor="#f8d3a9"
                     /ApEinfo_fwdcolor="#f8d3a9"
     misc_feature    4146..4149
                     /label="CGCT"
                     /ApEinfo_revcolor="#85dae9"
                     /ApEinfo_fwdcolor="#85dae9"
     misc_feature    4154..6116
                     /label="mTURQ"
                     /ApEinfo_revcolor="#ff9ccd"
                     /ApEinfo_fwdcolor="#ff9ccd"
     misc_feature    complement(4166..4169)
                     /label="CTCC"
                     /ApEinfo_revcolor="#84b0dc"
                     /ApEinfo_fwdcolor="#84b0dc"
     misc_feature    4170..4810
                     /label="PUBQ10"
                     /ApEinfo_revcolor="#84b0dc"
                     /ApEinfo_fwdcolor="#84b0dc"
     primer          complement(4223..4247)
                     /label="UBQ10_Front_R"
                     /note="sequence: TTTGAGTTGATAAACACGACTCGTG"
                     /ApEinfo_revcolor="#ffef86"
                     /ApEinfo_fwdcolor="#ffef86"
     misc_feature    4610..4615
                     /label="BpiI-mut"
                     /ApEinfo_revcolor="#c7b0e3"
                     /ApEinfo_fwdcolor="#c7b0e3"
     misc_feature    4811..4838
                     /label="Additional frag from Jen Brophy"
                     /ApEinfo_revcolor="#b4abac"
                     /ApEinfo_fwdcolor="#b4abac"
     misc_feature    4839..4842
                     /label="AATG"
                     /ApEinfo_revcolor="#ffef86"
                     /ApEinfo_fwdcolor="#ffef86"
     misc_feature    4843..4863
                     /label="SV40NLS"
                     /ApEinfo_revcolor="#7ea7d8"
                     /ApEinfo_fwdcolor="#7ea7d8"
     CDS             4843..4899
                     /label="Translation 4843-4899"
     misc_feature    4864..4899
                     /label="GS12b"
                     /ApEinfo_revcolor="#7ea7d8"
                     /ApEinfo_fwdcolor="#7ea7d8"
     misc_feature    4900..5616
                     /label="mTURQ(FromArjun)"
                     /ApEinfo_revcolor="#85dae9"
                     /ApEinfo_fwdcolor="#85dae9"
     CDS             4900..5616
                     /label="Translation 4900-5616"
     misc_feature    5617..5619
                     /label="STOP"
                     /ApEinfo_revcolor="#faac61"
                     /ApEinfo_fwdcolor="#faac61"
     CDS             5617..5619
                     /label="Translation 5617-5619"
     misc_feature    5620..5623
                     /label="GCTT"
                     /ApEinfo_revcolor="#ff9ccd"
                     /ApEinfo_fwdcolor="#ff9ccd"
     misc_feature    5624..6108
                     /label="ATact2 terminTOR"
                     /ApEinfo_revcolor="#ff9ccd"
                     /ApEinfo_fwdcolor="#ff9ccd"
     misc_feature    complement(6109..6112)
                     /label="AGCG"
                     /ApEinfo_revcolor="#85dae9"
                     /ApEinfo_fwdcolor="#85dae9"
     misc_feature    6133..6850
                     /label="AtACT2 promoter"
                     /ApEinfo_revcolor="#9eafd2"
                     /ApEinfo_fwdcolor="#9eafd2"
     misc_feature    6133..8754
                     /label="Basta"
                     /ApEinfo_revcolor="#faac61"
                     /ApEinfo_fwdcolor="#faac61"
     primer          complement(6229..6253)
                     /label="pAct2_Front_R"
                     /note="sequence: GCCATTTTGTCGTGCCATATTCGTC"
                     /ApEinfo_revcolor="#f8d3a9"
                     /ApEinfo_fwdcolor="#f8d3a9"
     misc_feature    6851..6851
                     /label="start of transcription"
                     /ApEinfo_revcolor="#c6c9d1"
                     /ApEinfo_fwdcolor="#c6c9d1"
     misc_feature    6851..7090
                     /label="AtAct2 5' UTR"
                     /ApEinfo_revcolor="#75c6a9"
                     /ApEinfo_fwdcolor="#75c6a9"
     misc_feature    7091..7533
                     /label="AtAct2 intron 1"
                     /ApEinfo_revcolor="#75c6a9"
                     /ApEinfo_fwdcolor="#75c6a9"
     misc_feature    7534..7543
                     /label="AtAct2 5' UTR"
                     /ApEinfo_revcolor="#d59687"
                     /ApEinfo_fwdcolor="#d59687"
     CDS             7544..8554
                     /label="BirA (E. coli)"
                     /ApEinfo_revcolor="#f58a5e"
                     /ApEinfo_fwdcolor="#f58a5e"
     CDS             8556..8754
                     /label="CaMV 35s terminator"
                     /ApEinfo_revcolor="#b7e6d7"
                     /ApEinfo_fwdcolor="#b7e6d7"
     misc_feature    8755..8782
                     /label="SENSE_PRM"
                     /ApEinfo_revcolor="#ffef86"
                     /ApEinfo_fwdcolor="#ffef86"
     misc_feature    8763..8782
                     /label="EL4"
                     /ApEinfo_revcolor="#ffef86"
                     /ApEinfo_fwdcolor="#ffef86"
     misc_feature    8783..8786
                     /label="ggga"
                     /ApEinfo_revcolor="#faac61"
                     /ApEinfo_fwdcolor="#faac61"
     misc_feature    complement(8800..8927)
                     /label="RB"
                     /ApEinfo_revcolor="#f58a5e"
                     /ApEinfo_fwdcolor="#f58a5e"
     rep_origin      8947..9564
                     /label="oriV"
                     /ApEinfo_revcolor="#d59687"
                     /ApEinfo_fwdcolor="#d59687"
     CDS             9766..10557
                     /label="NPTII"
                     /ApEinfo_revcolor="#b4abac"
                     /ApEinfo_fwdcolor="#b4abac"
     misc_feature    complement(10565..423)
                     /label="pUC ori"
                     /ApEinfo_revcolor="#75c6a9"
                     /ApEinfo_fwdcolor="#75c6a9"
ORIGIN
        1 tacatacctc gctctgctaa tcctgttacc agtggctgct gccagtggcg ataagtcgtg
       61 tcttaccggg ttggactcaa gacgatagtt accggataag gcgcagcggt cgggctgaac
      121 ggggggttcg tgcacacagc ccagcttgga gcgaacgacc tacaccgaac tgagatacct
      181 acagcgtgag ctatgagaaa gcgccacgct tcccgaaggg agaaaggcgg acaggtatcc
      241 ggtaagcggc agggtcggaa caggagagcg cacgagggag cttccagggg gaaacgcctg
      301 gtatctttat agtcctgtcg ggtttcgcca cctctgactt gagcgtcgat ttttgtgatg
      361 ctcgtcaggg gggcggagcc tatggaaaaa cgccagcaac gcggcctttt tacggttcct
      421 ggcagatcct agatgtggcg caacgatgcc ggcgacaagc aggagcgcac cgacttcttc
      481 cgcatcaagt gttttggctc tcaggccgag gcccacggca agtatttggg caaggggtcg
      541 ctggtattcg tgcagggcaa gattcggaat accaagtacg agaaggacgg ccagacggtc
      601 tacgggaccg acttcattgc cgataaggtg gattatctgg acaccaaggc accaggcggg
      661 tcaaatcagg aataagggca cattgccccg gcgtgagtcg gggcaatccc gcaaggaggg
      721 tgaatgaatc ggacgtttga ccggaaggca tacaggcaag aactgatcga cgcggggttt
      781 tccgccgagg atgccgaaac catcgcaagc cgcaccgtca tgcgtgcgcc ccgcgaaacc
      841 ttccagtccg tcggctcgat ggtccagcaa gctacggcca agatcgagcg cgacagcgtg
      901 caactggctc cccctgccct gcccgcgcca tcggccgccg tggagcgttc gcgtcgtctt
      961 gaacaggagg cggcaggttt ggcgaagtcg atgaccatcg acacgcgagg aactatgacg
     1021 accaagaagc gaaaaaccgc cggcgaggac ctggcaaaac aggtcagcga ggccaagcag
     1081 gccgcgttgc tgaaacacac gaagcagcag atcaaggaaa tgcagctttc cttgttcgat
     1141 attgcgccgt ggccggacac gatgcgagcg atgccaaacg acacggcccg ctctgccctg
     1201 ttcaccacgc gcaacaagaa aatcccgcgc gaggcgctgc aaaacaaggt cattttccac
     1261 gtcaacaagg acgtgaagat cacctacacc ggcgtcgagc tgcgggccga cgatgacgaa
     1321 ctggtgtggc agcaggtgtt ggagtacgcg aagcgcaccc ctatcggcga gccgatcacc
     1381 ttcacgttct acgagctttg ccaggacctg ggctggtcga tcaatggccg gtattacacg
     1441 aaggccgagg aatgcctgtc gcgcctacag gcgacggcga tgggcttcac gtccgaccgc
     1501 gttgggcacc tggaatcggt gtcgctgctg caccgcttcc gcgtcctgga ccgtggcaag
     1561 aaaacgtccc gttgccaggt cctgatcgac gaggaaatcg tcgtgctgtt tgctggcgac
     1621 cactacacga aattcatatg ggagaagtac cgcaagctgt cgccgacggc ccgacggatg
     1681 ttcgactatt tcagctcgca ccgggagccg tacccgctca agctggaaac cttccgcctc
     1741 atgtgcggat cggattccac ccgcgtgaag aagtggcgcg agcaggtcgg cgaagcctgc
     1801 gaagagttgc gaggcagcgg cctggtggaa cacgcctggg tcaatgatga cctggtgcat
     1861 tgcaaacgct agggccttgt ggggtcagtt ccggctgggg gttcagcagc ccctgctcgg
     1921 atctgttgga ccggacagta gtcatggttg atgggctgcc tgtatcgagt ggtgattttg
     1981 tgccgagctg ccggtcgggg agctgttggc tggctggtgg caggatatat tgtggtgtaa
     2041 acaaattgac gcttagacaa cttaataaca cattgcggac gtttttaatg tactggggtt
     2101 gaacactctg tgccgaattc ggatccggag acgttgcgag agagtattcg ggaaattaac
     2161 atccaatcaa agtaacgggt cgggtcgggt cgagaatcag gattatgcgt tcagaacaaa
     2221 aaaaacgata accggtttga ctgttaacca gagttaatcc ggcgattcaa aagacgtttc
     2281 ggttcgattt ttctttgaca acgcggctaa gcttttcatt tctttttttt tgttttgtca
     2341 acacgcggtt aaatttttgt ttgtcagatt catttttttt cttgataaaa aacatccaga
     2401 ttcctttctt tgtaatgttt tagattaaaa taaacaaaaa atccctaaaa aacgaaaaag
     2461 ttttgaaact tagaaagacg gacataagcg agctagcttc taagctttct tcgctaaatt
     2521 cttggctaat tctcttctat gactgatcca attctgcttc gactccatat ctgaggtttc
     2581 tgacgtctga ttaggtaact cccgcttttg ttttttttgg ggggttttat ccatttttaa
     2641 tgtctttgtt gtctacttgt ttcaatcgta tgaacttgag acgcgagaag ctcagattca
     2701 ggatccctaa atttttctct attttttttt ttagttttgt ttcgttgatt acaactagtc
     2761 ctaggttaaa gaacaacgtt tacaacttat tttgcttttt tcagttgtgc ctaggtcact
     2821 tgtccgaatc tgtataattc acgtgtatct tcctggattt gattacattt catttactta
     2881 gtgttgggtt ttacgttagt ttaagctgct gagtactttg atgttttttg tttgtagaaa
     2941 aatgccaaag aagaagagga aagtcggaag tggtagtggt agtggaagcg gtagtggcag
     3001 tATGGTGAGC AAGGGCGAGG aGCTgtTCAC CGGGGTGGtG CCCATCCTGG TCGAGCTGGA
     3061 CGGCGACGTA AACGGCCACA AGtTCAGCGT GTCCGGCGAG GGCGAGGGCG ATGCCACCTA
     3121 CGGCAAgCTG ACCCTGAAGT TCATCTGCAC CACCGGCAAG CTGCCCGTGC CCTggCCCAC
     3181 CCTCGTGACC ACCTTCGGCT ACGGCCTGCA GTGCTTCGCC CGCTACCCCG ACCACATGAA
     3241 GCAGCACGAC TTCTTCAAGT CCGCCATGCC CGAAGGCTAC GTCCAGGAGC GCACCATCTT
     3301 CTTCAAGGAC GACGGCAACT ACAAGACCCG CGCCGAGGTG AAGTTCGAGG GCGACACCCT
     3361 GGTGAACCGC ATCGAGCTGA AGGGCATCGA CTTCAAGGAG GACGGCAACA TCCTGGGGCA
     3421 CAAGCTGGAG TACAACTACA ACAGCCACAA CGTCTATATC ATGGCCGACA AGCAGAAGAA
     3481 CGGCATCAAG GTGAACTTCA AGATCCGCCA CAACATCGAG GACGGCAGCG TGCAGCTCGC
     3541 CGACCACTAC CAGCAGAACA CCCCCATCGG CGACGGCCCC GTGCTGCTGC CCGACAACCA
     3601 CTACCTGAGC TACCAGTCCG CCCTGAGCAA AGACCCCAAC GAGAAGCGCG ATCACATGGT
     3661 CCTGCTGGAG TTCGTGACCG CCGCCGGGAT CACTCTCGGC ATGGACGAGC TGTACAAGTG
     3721 AGCTTacttt tggaagctgt tatgtttatg tttttcatac atttatttgt gtttagtttt
     3781 ccgagtgtag cagtagtaaa tgatgggagc ctctctgtag ctttaggcat tttaagactt
     3841 ctgtaacatt tgtccccaaa aaagaaaaga cttttgtaaa acataaccta gaatctttaa
     3901 gatattacgt agaaatgcct ttggaaagaa agcgattcaa ggaacaaaga ttaatttatt
     3961 cattaacggt aaaagaataa acctaattac tggatccagt cattaacgcg catgttatgt
     4021 ttgtcgttgt tgacgaatcc gtgatttgga tcctttgaat gtttttggaa gtattagtgg
     4081 ttagggatca aataaagccc aattattcga caggcccatc taacaaaatt ggggacctaa
     4141 ttccacgctg caagaattca agcttggagT GGTTGTCGAC GAGTCAGTAA TAAACGGCGT
     4201 CAAAGTGGTT GCAGCCGGCA CACACGAGTC GTGTTTATCA ACTCAAAGCA CAAATACTTT
     4261 TCCTCAACCT AAAAATAAGG CAATTAGCCA AAAACAACTT TGCGTGTAAA CAACGCTCAA
     4321 TACACGTGTC ATTTTATTAT TAGCTATTGC TTCACCGCCT TAGCTTTCTC GTGACCTAGT
     4381 CGTCCTCGTC TTTTCTTCTT CTTCTTCTAT AAAACAATAC CCAAAGAGCT CTTCTTCTTC
     4441 ACAATTCAGA TTTCAATTTC TCAAAATCTT AAAAACTTTC TCTCAATTCT CTCTACCGTG
     4501 ATCAAGGTAA ATTTCTGTGT TCCTTATTCT CTCAAAATCT TCGATTTTGT TTTCGTTCGA
     4561 TCCCAATTTC GTATATGTTC TTTGGTTTAG ATTCTGTTAA TCTTAGATCG AAcACGATTT
     4621 TCTGGGTTTG ATCGTTAGAT ATCATCTTAA TTCTCGATTA GGGTTTCATA GATATCATCC
     4681 GATTTGTTCA AATAATTTGA GTTTTGTCGA ATAATTACTC TTCGATTTGT GATTTCTATC
     4741 TAGATCTGGT GTTAGTTTCT AGTTTGTGCG ATCGAATTTG TCGATTAATC TGAGTTTTTC
     4801 TGATTAACAG CAAGTTTGTA CAAAAAAGCA GGCTCTTCaa tgccaaagaa gaagaggaaa
     4861 gtcggaagtg gtagtggtag tggaagcggt agtggcagta tggtgagcaa gggcgaggag
     4921 ctgttcaccg gggtggtgcc catcctggtc gagctggacg gcgacgtaaa cggccacaag
     4981 ttcagcgtgt ccggcgaggg cgagggcgat gccacctacg gcaagctgac cctgaagttc
     5041 atctgcacca ccggcaagct gcccgtgccc tggcccaccc tcgtgaccac cctgtcctgg
     5101 ggcgtgcagt gcttcgcccg ctaccccgac cacatgaagc agcacgactt cttcaagtcc
     5161 gccatgcccg aaggctacgt ccaggagcgc accatcttct tcaaggacga cggcaactac
     5221 aagacccgcg ccgaggtgaa gttcgagggc gacaccctgg tgaaccgcat cgagctgaag
     5281 ggcatcgact tcaaggagga cggcaacatc ctggggcaca agctggagta caactacatc
     5341 agcgacaacg tctatatcac cgccgacaag cagaagaacg gcatcaaggc caacttcaag
     5401 atccgccaca acatcgagga cggcggcgtg cagctcgccg accactacca gcagaacacc
     5461 cccatcggcg acggccccgt gctgctgccc gacaaccact acctgagcac ccagtccaag
     5521 ctgagcaaag accccaacga gaagcgcgat cacatggtcc tgctggagtt cgtgaccgcc
     5581 gccgggatca ctctcggcat ggacgagctg tacaagtaaG CTTGCTCTCA AGATCAAAGG
     5641 CTTAAAAAGC TGGGGTTTTA TGAATGGGAT CAAAGTTTCT TTTTTTCTTT TATATTTGCT
     5701 TCTCCATTTG TTTGTTTCAT TTCCCTTTTT GTTTTCGTTT CTATGATGCA CTTGTGTGTG
     5761 ACAAACTCTC TGGGTTTTTA CTTACGTCTG CGTTTCAAAA AAAAAAACCG CTTTCGTTTT
     5821 GCGTTTTAGT CCCATTGTTT TGTAGCTCTG AGTGATCGAA TTGATGCCTC TTTATTCCTT
     5881 TTGTTCCCTA TAATTTCTTT CAAAACTCAG AAGAAAAACC TTGAAACTCT TTGCAATGTT
     5941 AATATAAGTA TTGTATAAGA TTTTTATTGA TTTGGTTATT AGTCTTACTT TTGCTACCTC
     6001 CATCTTCACT TGGAACTGAT ATTCTGAATA GTTAAAGCGT TACATGTGTT CCATTCACAA
     6061 ATGAACTTAA ACTAGCACAA AGTCAGATAT TTTAAGATCG CACCATTTcg ctactaGAAT
     6121 TCGAGCTCGG AGGGTACCGA CAAAATTTAG AACGAACTTA ATTATGATCT CAAATACATT
     6181 GATACATATC TCATCTAGAT CTAGGTTATC ATTATGTAAG AAAGTTTTGA CGAATATGGC
     6241 ACGACAAAAT GGCTAGACTC GATGTAATTG GTATCTCAAC TCAACATTAT ACTTATACCA
     6301 AACATTAGTT AGACAAAATT TAAACAACTA TTTTTTATGT ATGCAAGAGT CAGCATATGT
     6361 ATAATTGATT CAGAATCGTT TTGACGAGTT CGGATGTAGT AGTAGCCATT ATTTAATGTA
     6421 CATACTAATC GTGAATAGTG AATATGATGA AACATTGTAT CTTATTGTAT AAATATCCAT
     6481 AAACACATCA TGAAAGACAC TTTCTTTCAC GGTCTGAATT AATTATGATA CAATTCTAAT
     6541 AGAAAACGAA TTAAATTACG TTGAATTGTA TGAAATCTAA TTGAACAAGC CAACCACGAC
     6601 GACGACTAAC GTTGCCTGGA TTGACTCGGT TTAAGTTAAC CACTAAAAAA ACGGAGCTGT
     6661 CATGTAACAC GCGGATCGAG CAGGTCACAG TCATGAAGCC ATCAAAGCAA AAGAACTAAT
     6721 CCAAGGGCTG AGATGATTAA TTAGTTTAAA AATTAGTTAA CACGAGGGAA AAGGCTGTCT
     6781 GACAGCCAGG TCACGTTATC TTTACCTGTG GTCGAAATGA TTCGTGTCTG TCGATTTTAA
     6841 TTATTTTTTT GAAAGGCCGA AAATAAAGTT GTAAGAGATA AACCCGCCTA TATAAATTCA
     6901 TATATTTTCC TCTCCGCTTT GAATTGTCTC GTTGTCCTCC TCACTTTCAT CAGCCGTTTT
     6961 GAATCTCCGG CGACTTGACA GAGAAGAACA AGGAAGAAGA TTAAGAGAGA AAGTAAGAGA
     7021 TAATCCAGGA GATTCATTCT CCGTTTTGAA TCTTCCTCAA TCTCATCTTC TTCCGCTCTT
     7081 TCTTTCCAAG GTAATAGGAA CTTTCTGGAT CTACTTTATT TGCTGGATCT CGATCTTGTT
     7141 TTCTCAATTT CCTTGAGATC TGGAATTCGT TTAATTTGGA TCTGTGAACC TCCACTAAAT
     7201 CTTTTGGTTT TACTAGAATC GATCTAAGTT GACCGATCAG TTAGCTCGAT TATAGCTACC
     7261 AGAATTTGGC TTGACCTTGA TGGAGAGATC CATGTTCATG TTACCTGGGA AATGATTTGT
     7321 ATATGTGAAT TGAAATCTGA ACTGTTGAAG TTAGATTGAA TCTGAACACT GTCAATGTTA
     7381 GATTGAATCT GAACACTGTT TAAGGTTAGA TGAAGTTTGT GTATAGATTC TTCGAAACTT
     7441 TAGGATTTGT AGTGTCGTAC GTTGAACAGA AAGCTATTTC TGATTCAATC AGGGTTTATT
     7501 TGACTGTATT GAACTCTTTT TGTGTGTTTG CAGCTCATAA AAAATGGCTG AGGCTGATGA
     7561 TATTCAACCA ATCGTGTGTG ACCTCGAGAT GAAGGATAAC ACCGTGCCAC TGAAATTGAT
     7621 TGCCCTGTTA GCGAACGGTG AATTTCACTC TGGCGAGCAG TTGGGTGAAA CGCTGGGAAT
     7681 GAGCCGGGCG GCTATTAATA AACACATTCA GACACTGCGT GACTGGGGCG TTGATGTCTT
     7741 TACCGTTCCG GGTAAAGGAT ACAGCCTGCC TGAGCCTATC CAGTTACTTA ATGCTAAACA
     7801 GATATTGGGT CAGCTGGATG GCGGTAGTGT AGCCGTGCTG CCAGTGATTG ACTCCACGAA
     7861 TCAGTACCTT CTTGATCGTA TCGGAGAGCT TAAATCGGGC GATGCTTGCA TTGCAGAATA
     7921 CCAGCAGGCT GGCCGTGGTC GCCGGGGTCG GAAATGGTTT TCGCCTTTTG GCGCAAACTT
     7981 ATATTTGTCG ATGTTCTGGC GTCTGGAACA AGGCCCGGCG GCGGCGATTG GTTTAAGTCT
     8041 GGTTATCGGT ATCGTGATGG CGGAAGTATT ACGCAAGCTG GGTGCAGATA AAGTTCGTGT
     8101 TAAATGGCCT AATGACCTCT ATCTGCAGGA TCGCAAGCTG GCAGGCATTC TGGTGGAGCT
     8161 GACTGGCAAA ACTGGCGATG CGGCGCAAAT AGTCATTGGA GCCGGGATCA ACATGGCAAT
     8221 GCGCCGTGTT GAAGAGAGTG TCGTTAATCA GGGGTGGATC ACGCTGCAGG AAGCGGGGAT
     8281 CAATCTCGAT CGTAATACGT TGGCGGCCAT GCTAATACGT GAATTACGTG CTGCGTTGGA
     8341 ACTCTTCGAA CAAGAAGGAT TGGCACCTTA TCTGTCGCGC TGGGAAAAGC TGGATAATTT
     8401 TATTAATCGC CCAGTGAAAC TTATCATTGG TGATAAAGAA ATATTTGGCA TTTCACGCGG
     8461 AATAGACAAA CAGGGGGCTT TATTACTTGA GCAGGATGGA ATAATAAAAC CCTGGATGGG
     8521 CGGTGAAATA TCCCTGCGTA GTGCAGAAAA ATAAGCTTTC TCCATAATAA TGTGTGAGTA
     8581 GTTCCCAGAT AAGGGAATTA GGGTTCCTAT AGGGTTTCGC TCATGTGTTG AGCATATAAG
     8641 AAACCCTTAG TATGTATTTG TATTTGTAAA ATACTTCTAT CAATAAAATT TCTAATTCCT
     8701 AAAACCAAAA TCCAGTACTA AAATCCAGAT CCCCGTCGAC CGATATCCGA ATTCCGCTTT
     8761 ACgaggatgc acatgtgacc gagggacacg aagtgatccg tttaaactat cagtgtttga
     8821 caggatatat tggcgggtaa acctaagaga aaagagcgtt tattagaata atcggatatt
     8881 taaaagggcg tgaaaaggtt tatccgttcg tccatttgta tgtgccagcc gcctttgcga
     8941 cgctcaccgg gctggttgcc ctcgccgctg ggctggcggc cgtctatggc cctgcaaacg
     9001 cgccagaaac gccgtcgaag ccgtgtgcga gacaccgcgg ccgccggcgt tgtggatacc
     9061 tcgcggaaaa cttggccctc actgacagat gaggggcgga cgttgacact tgaggggccg
     9121 actcacccgg cgcggcgttg acagatgagg ggcaggctcg atttcggccg gcgacgtgga
     9181 gctggccagc ctcgcaaatc ggcgaaaacg cctgatttta cgcgagtttc ccacagatga
     9241 tgtggacaag cctggggata agtgccctgc ggtattgaca cttgaggggc gcgactactg
     9301 acagatgagg ggcgcgatcc ttgacacttg aggggcagag tgctgacaga tgaggggcgc
     9361 acctattgac atttgagggg ctgtccacag gcagaaaatc cagcatttgc aagggtttcc
     9421 gcccgttttt cggccaccgc taacctgtct tttaacctgc ttttaaacca atatttataa
     9481 accttgtttt taaccagggc tgcgccctgt gcgcgtgacc gcgcacgccg aaggggggtg
     9541 cccccccttc tcgaaccctc ccggcccgct aacgcgggcc tcccatcccc ccaggggctg
     9601 cgcccctcgg ccgcgaacgg cctcacccca aaaatggcag cgctggccaa ttcccgagtg
     9661 cgcggaaccc ctatttgttt atttttctaa atacattcaa atatgtatcc gctcatgaga
     9721 caataaccct gataaatgct tcaataatat tgaaaaagga agagtatggc taaaatgaga
     9781 atatcaccgg aattgaaaaa actgatcgaa aaataccgct gcgtaaaaga tacggaagga
     9841 atgtctcctg ctaaggtata taagctggtg ggagaaaatg aaaacctata tttaaaaatg
     9901 acggacagcc ggtataaagg gaccacctat gatgtggaac gggaaaagga catgatgcta
     9961 tggctggaag gaaagctgcc tgttccaaag gtcctgcact ttgaacggca tgatggctgg
    10021 agcaatctgc tcatgagtga ggccgatggc gtcctttgct cggaagagta tgaagatgaa
    10081 caaagccctg aaaagattat cgagctgtat gcggagtgca tcaggctctt tcactccatc
    10141 gacatatcgg attgtcccta tacgaatagc ttagacagcc gcttagccga attggattac
    10201 ttactgaata acgatctggc cgatgtggat tgcgaaaact gggaagagga cactccattt
    10261 aaagatccgc gcgagctgta tgatttttta aagacggaaa agcccgaaga ggaacttgtc
    10321 ttttcccacg gcgacctggg agacagcaac atctttgtga aagatggcaa agtaagtggc
    10381 tttattgatc ttgggagaag cggcagggcg gacaagtggt atgacattgc cttctgcgtc
    10441 cggtcgctca gggaggatat cggggaagaa cagtatgtcg agctattttt tgacttactg
    10501 gggatcaagc ctgattggga gaaaataaaa tattatattt tactggatga attgttttag
    10561 ctgtcagacc aagtttactc atatatactt tagattgatt taaaacttca tttttaattt
    10621 aaaaggatct aggtgaagat cctttttgat aatctcatga ccaaaatccc ttaacgtgag
    10681 ttttcgttcc actgagcgtc agaccccgta gaaaagatca aaggatcttc ttgagatcct
    10741 ttttttctgc gcgtaatctg ctgcttgcaa acaaaaaaac caccgctacc agcggtggtt
    10801 tgtttgccgg atcaagagct accaactctt tttccgaagg taactggctt cagcagagcg
    10861 cagataccaa atactgtcct tctagtgtag ccgtagttag gccaccactt caagaactct
    10921 gtagcaccgc c
//
