# Supplementary material for: Building a pipeline to identify and engineer constitutive and repressible promoters
Source: Quant Plant Biol. 2023 Oct 19;4:e12. doi: 10.1017/qpb.2023.10 (PMC10600573; doi:10.1017/qpb.2023.10)
Supplement: Yang and Nemhauser supplementary material 6 — Yang and Nemhauser supplementary material [file S2632882823000103sup006.zip › Genebank/Level2/YFP/pagm4673-pat3g08530nls-yfp-ubq10nls-mturq-basta.gb]

LOCUS       pAGM4673-pAT3G08530:NL 10929 bp ds-DNA     circular     10-OCT-2022
DEFINITION  .
FEATURES             Location/Qualifiers
     rep_origin      388..388
                     /label="ORI"
                     /ApEinfo_revcolor="#9eafd2"
                     /ApEinfo_fwdcolor="#9eafd2"
     CDS             724..1872
                     /label="RK2 TrfA"
                     /ApEinfo_revcolor="#9eafd2"
                     /ApEinfo_fwdcolor="#9eafd2"
     misc_feature    complement(1949..2099)
                     /label="LB"
                     /ApEinfo_revcolor="#ffef86"
                     /ApEinfo_fwdcolor="#ffef86"
     misc_feature    2111..2114
                     /label="TGCC"
                     /ApEinfo_revcolor="#85dae9"
                     /ApEinfo_fwdcolor="#85dae9"
     misc_feature    2111..4147
                     /label="YFP"
                     /ApEinfo_revcolor="#c6c9d1"
                     /ApEinfo_fwdcolor="#c6c9d1"
     misc_feature    2127..2130
                     /label="GGAG"
                     /ApEinfo_revcolor="#b4abac"
                     /ApEinfo_fwdcolor="#b4abac"
     misc_feature    2131..2498
                     /label="AT3G08530_Promoter"
                     /ApEinfo_revcolor="#f8d3a9"
                     /ApEinfo_fwdcolor="#f8d3a9"
     misc_feature    2141..2160
                     /label="bZIP"
                     /ApEinfo_revcolor="#b1ff67"
                     /ApEinfo_fwdcolor="#b1ff67"
     misc_feature    2144..2158
                     /label="G2-like"
                     /ApEinfo_revcolor="#d6b295"
                     /ApEinfo_fwdcolor="#d6b295"
     misc_feature    2145..2159
                     /label="G2-like"
                     /ApEinfo_revcolor="#b4abac"
                     /ApEinfo_fwdcolor="#b4abac"
     misc_feature    complement(2146..2156)
                     /label="G2-like"
                     /ApEinfo_revcolor="#f8d3a9"
                     /ApEinfo_fwdcolor="#f8d3a9"
     misc_feature    complement(2146..2159)
                     /label="G2-like"
                     /ApEinfo_revcolor="#b7e6d7"
                     /ApEinfo_fwdcolor="#b7e6d7"
     misc_feature    complement(2149..2159)
                     /label="G2-like"
                     /ApEinfo_revcolor="#f58a5e"
                     /ApEinfo_fwdcolor="#f58a5e"
     misc_feature    2152..2170
                     /label="NAC"
                     /ApEinfo_revcolor="#c6c9d1"
                     /ApEinfo_fwdcolor="#c6c9d1"
     misc_feature    2153..2171
                     /label="MIKC_MADS"
                     /ApEinfo_revcolor="#c7b0e3"
                     /ApEinfo_fwdcolor="#c7b0e3"
     misc_feature    complement(2153..2173)
                     /label="MIKC_MADS"
                     /ApEinfo_revcolor="#f58a5e"
                     /ApEinfo_fwdcolor="#f58a5e"
     misc_feature    complement(2153..2173)
                     /label="Dof"
                     /ApEinfo_revcolor="#84b0dc"
                     /ApEinfo_fwdcolor="#84b0dc"
     misc_feature    2154..2168
                     /label="MIKC_MADS"
                     /ApEinfo_revcolor="#85dae9"
                     /ApEinfo_fwdcolor="#85dae9"
     misc_feature    complement(2155..2168)
                     /label="MIKC_MADS"
                     /ApEinfo_revcolor="#f58a5e"
                     /ApEinfo_fwdcolor="#f58a5e"
     misc_feature    complement(2156..2168)
                     /label="MIKC_MADS"
                     /ApEinfo_revcolor="#d6b295"
                     /ApEinfo_fwdcolor="#d6b295"
     misc_feature    2156..2170
                     /label="MIKC_MADS"
                     /ApEinfo_revcolor="#ff9ccd"
                     /ApEinfo_fwdcolor="#ff9ccd"
     misc_feature    complement(2156..2170)
                     /label="MIKC_MADS"
                     /ApEinfo_revcolor="#b1ff67"
                     /ApEinfo_fwdcolor="#b1ff67"
     misc_feature    2162..2176
                     /label="MYB_related"
                     /ApEinfo_revcolor="#84b0dc"
                     /ApEinfo_fwdcolor="#84b0dc"
     misc_feature    complement(2162..2176)
                     /label="MYB_related"
                     /ApEinfo_revcolor="#85dae9"
                     /ApEinfo_fwdcolor="#85dae9"
     misc_feature    complement(2164..2176)
                     /label="GeBP"
                     /ApEinfo_revcolor="#d59687"
                     /ApEinfo_fwdcolor="#d59687"
     misc_feature    complement(2164..2178)
                     /label="MYB_related"
                     /ApEinfo_revcolor="#c7b0e3"
                     /ApEinfo_fwdcolor="#c7b0e3"
     misc_feature    2166..2178
                     /label="GATA"
                     /ApEinfo_revcolor="#d59687"
                     /ApEinfo_fwdcolor="#d59687"
     misc_feature    2172..2186
                     /label="ZF-HD"
                     /ApEinfo_revcolor="#75c6a9"
                     /ApEinfo_fwdcolor="#75c6a9"
     misc_feature    complement(2172..2186)
                     /label="ZF-HD"
                     /ApEinfo_revcolor="#d6b295"
                     /ApEinfo_fwdcolor="#d6b295"
     misc_feature    complement(2174..2184)
                     /label="WOX"
                     /ApEinfo_revcolor="#84b0dc"
                     /ApEinfo_fwdcolor="#84b0dc"
     misc_feature    complement(2207..2221)
                     /label="bZIP"
                     /ApEinfo_revcolor="#d6b295"
                     /ApEinfo_fwdcolor="#d6b295"
     misc_feature    2220..2238
                     /label="NAC"
                     /ApEinfo_revcolor="#d59687"
                     /ApEinfo_fwdcolor="#d59687"
     misc_feature    complement(2221..2235)
                     /label="NAC"
                     /ApEinfo_revcolor="#f8d3a9"
                     /ApEinfo_fwdcolor="#f8d3a9"
     misc_feature    2223..2237
                     /label="NAC"
                     /ApEinfo_revcolor="#d6b295"
                     /ApEinfo_fwdcolor="#d6b295"
     misc_feature    complement(2224..2234)
                     /label="HD-ZIP"
                     /ApEinfo_revcolor="#faac61"
                     /ApEinfo_fwdcolor="#faac61"
     misc_feature    complement(2234..2248)
                     /label="B3"
                     /ApEinfo_revcolor="#f58a5e"
                     /ApEinfo_fwdcolor="#f58a5e"
     misc_feature    complement(2235..2249)
                     /label="B3"
                     /ApEinfo_revcolor="#ff9ccd"
                     /ApEinfo_fwdcolor="#ff9ccd"
     misc_feature    complement(2236..2250)
                     /label="B3"
                     /ApEinfo_revcolor="#faac61"
                     /ApEinfo_fwdcolor="#faac61"
     misc_feature    complement(2240..2254)
                     /label="C2H2"
                     /ApEinfo_revcolor="#faac61"
                     /ApEinfo_fwdcolor="#faac61"
     misc_feature    complement(2260..2270)
                     /label="HD-ZIP"
                     /ApEinfo_revcolor="#faac61"
                     /ApEinfo_fwdcolor="#faac61"
     misc_feature    complement(2299..2313)
                     /label="bZIP"
                     /ApEinfo_revcolor="#d6b295"
                     /ApEinfo_fwdcolor="#d6b295"
     misc_feature    2312..2330
                     /label="NAC"
                     /ApEinfo_revcolor="#d59687"
                     /ApEinfo_fwdcolor="#d59687"
     misc_feature    complement(2313..2327)
                     /label="NAC"
                     /ApEinfo_revcolor="#f8d3a9"
                     /ApEinfo_fwdcolor="#f8d3a9"
     misc_feature    2315..2329
                     /label="NAC"
                     /ApEinfo_revcolor="#d6b295"
                     /ApEinfo_fwdcolor="#d6b295"
     misc_feature    complement(2316..2326)
                     /label="HD-ZIP"
                     /ApEinfo_revcolor="#faac61"
                     /ApEinfo_fwdcolor="#faac61"
     misc_feature    complement(2345..2359)
                     /label="NAC"
                     /ApEinfo_revcolor="#b7e6d7"
                     /ApEinfo_fwdcolor="#b7e6d7"
     misc_feature    2347..2361
                     /label="NAC"
                     /ApEinfo_revcolor="#ff9ccd"
                     /ApEinfo_fwdcolor="#ff9ccd"
     misc_feature    complement(2348..2358)
                     /label="HD-ZIP"
                     /ApEinfo_revcolor="#faac61"
                     /ApEinfo_fwdcolor="#faac61"
     misc_feature    2360..2370
                     /label="HD-ZIP"
                     /ApEinfo_revcolor="#85dae9"
                     /ApEinfo_fwdcolor="#85dae9"
     misc_feature    complement(2360..2370)
                     /label="HD-ZIP"
                     /ApEinfo_revcolor="#84b0dc"
                     /ApEinfo_fwdcolor="#84b0dc"
     misc_feature    2384..2402
                     /label="NAC"
                     /ApEinfo_revcolor="#75c6a9"
                     /ApEinfo_fwdcolor="#75c6a9"
     misc_feature    complement(2385..2400)
                     /label="NAC"
                     /ApEinfo_revcolor="#b1ff67"
                     /ApEinfo_fwdcolor="#b1ff67"
     misc_feature    complement(2388..2402)
                     /label="NAC"
                     /ApEinfo_revcolor="#85dae9"
                     /ApEinfo_fwdcolor="#85dae9"
     misc_feature    complement(2409..2425)
                     /label="Trihelix"
                     /ApEinfo_revcolor="#f8d3a9"
                     /ApEinfo_fwdcolor="#f8d3a9"
     misc_feature    2409..2429
                     /label="bHLH"
                     /ApEinfo_revcolor="#b4abac"
                     /ApEinfo_fwdcolor="#b4abac"
     misc_feature    complement(2410..2423)
                     /label="bHLH"
                     /ApEinfo_revcolor="#b7e6d7"
                     /ApEinfo_fwdcolor="#b7e6d7"
     misc_feature    complement(2410..2430)
                     /label="bHLH"
                     /ApEinfo_revcolor="#c6c9d1"
                     /ApEinfo_fwdcolor="#c6c9d1"
     misc_feature    2410..2432
                     /label="bHLH"
                     /ApEinfo_revcolor="#d59687"
                     /ApEinfo_fwdcolor="#d59687"
     misc_feature    2411..2424
                     /label="bHLH"
                     /ApEinfo_revcolor="#f8d3a9"
                     /ApEinfo_fwdcolor="#f8d3a9"
     misc_feature    2411..2425
                     /label="bHLH"
                     /ApEinfo_revcolor="#ffef86"
                     /ApEinfo_fwdcolor="#ffef86"
     misc_feature    2411..2428
                     /label="bZIP"
                     /ApEinfo_revcolor="#9eafd2"
                     /ApEinfo_fwdcolor="#9eafd2"
     misc_feature    2411..2431
                     /label="bHLH"
                     /ApEinfo_revcolor="#c6c9d1"
                     /ApEinfo_fwdcolor="#c6c9d1"
     misc_feature    2412..2426
                     /label="bZIP"
                     /ApEinfo_revcolor="#b7e6d7"
                     /ApEinfo_fwdcolor="#b7e6d7"
     misc_feature    complement(2412..2426)
                     /label="BES1"
                     /ApEinfo_revcolor="#9eafd2"
                     /ApEinfo_fwdcolor="#9eafd2"
     misc_feature    complement(2412..2426)
                     /label="bZIP"
                     /ApEinfo_revcolor="#d6b295"
                     /ApEinfo_fwdcolor="#d6b295"
     misc_feature    2414..2425
                     /label="bZIP"
                     /ApEinfo_revcolor="#f58a5e"
                     /ApEinfo_fwdcolor="#f58a5e"
     misc_feature    2414..2428
                     /label="FAR1"
                     /ApEinfo_revcolor="#c6c9d1"
                     /ApEinfo_fwdcolor="#c6c9d1"
     misc_feature    complement(2414..2431)
                     /label="bZIP"
                     /ApEinfo_revcolor="#84b0dc"
                     /ApEinfo_fwdcolor="#84b0dc"
     misc_feature    complement(2415..2425)
                     /label="BES1"
                     /ApEinfo_revcolor="#85dae9"
                     /ApEinfo_fwdcolor="#85dae9"
     misc_feature    2415..2429
                     /label="BES1"
                     /ApEinfo_revcolor="#faac61"
                     /ApEinfo_fwdcolor="#faac61"
     misc_feature    2415..2433
                     /label="bZIP"
                     /ApEinfo_revcolor="#b1ff67"
                     /ApEinfo_fwdcolor="#b1ff67"
     misc_feature    2416..2425
                     /label="bHLH"
                     /ApEinfo_revcolor="#9eafd2"
                     /ApEinfo_fwdcolor="#9eafd2"
     misc_feature    complement(2416..2425)
                     /label="bHLH"
                     /ApEinfo_revcolor="#c7b0e3"
                     /ApEinfo_fwdcolor="#c7b0e3"
     misc_feature    2416..2426
                     /label="BES1"
                     /ApEinfo_revcolor="#b4abac"
                     /ApEinfo_fwdcolor="#b4abac"
     misc_feature    complement(2416..2426)
                     /label="BES1"
                     /ApEinfo_revcolor="#ffef86"
                     /ApEinfo_fwdcolor="#ffef86"
     misc_feature    2417..2424
                     /label="bHLH"
                     /ApEinfo_revcolor="#9eafd2"
                     /ApEinfo_fwdcolor="#9eafd2"
     misc_feature    2417..2424
                     /label="bZIP"
                     /ApEinfo_revcolor="#b1ff67"
                     /ApEinfo_fwdcolor="#b1ff67"
     misc_feature    complement(2417..2424)
                     /label="bZIP"
                     /ApEinfo_revcolor="#75c6a9"
                     /ApEinfo_fwdcolor="#75c6a9"
     misc_feature    complement(2417..2424)
                     /label="bHLH"
                     /ApEinfo_revcolor="#c7b0e3"
                     /ApEinfo_fwdcolor="#c7b0e3"
     misc_feature    2417..2425
                     /label="bHLH"
                     /ApEinfo_revcolor="#b1ff67"
                     /ApEinfo_fwdcolor="#b1ff67"
     misc_feature    2417..2426
                     /label="bZIP"
                     /ApEinfo_revcolor="#faac61"
                     /ApEinfo_fwdcolor="#faac61"
     misc_feature    complement(2417..2426)
                     /label="bHLH"
                     /ApEinfo_revcolor="#84b0dc"
                     /ApEinfo_fwdcolor="#84b0dc"
     misc_feature    complement(2417..2430)
                     /label="bHLH"
                     /ApEinfo_revcolor="#ffef86"
                     /ApEinfo_fwdcolor="#ffef86"
     misc_feature    2418..2431
                     /label="bHLH"
                     /ApEinfo_revcolor="#b4abac"
                     /ApEinfo_fwdcolor="#b4abac"
     misc_feature    2418..2432
                     /label="bHLH"
                     /ApEinfo_revcolor="#c6c9d1"
                     /ApEinfo_fwdcolor="#c6c9d1"
     misc_feature    2470..2480
                     /label="TCP"
                     /ApEinfo_revcolor="#faac61"
                     /ApEinfo_fwdcolor="#faac61"
     misc_feature    2474..2488
                     /label="C2H2"
                     /ApEinfo_revcolor="#c7b0e3"
                     /ApEinfo_fwdcolor="#c7b0e3"
     misc_feature    2499..2741
                     /label="AT3G08530_5'UTR"
                     /ApEinfo_revcolor="#b1ff67"
                     /ApEinfo_fwdcolor="#b1ff67"
     misc_feature    2742..2745
                     /label="AATG"
                     /ApEinfo_revcolor="#ffef86"
                     /ApEinfo_fwdcolor="#ffef86"
     misc_feature    2746..2766
                     /label="SV40NLS"
                     /ApEinfo_revcolor="#7ea7d8"
                     /ApEinfo_fwdcolor="#7ea7d8"
     CDS             2746..2802
                     /label="Translation 2746-2802"
     misc_feature    2767..2802
                     /label="GS12b"
                     /ApEinfo_revcolor="#7ea7d8"
                     /ApEinfo_fwdcolor="#7ea7d8"
     primer          2773..2821
                     /label="NLS_YFP_F2"
                     /note="sequence: ggtagtggtagtggaagcggtagtggcagtATGGTGAGCAAGGGCGAGG"
                     /ApEinfo_revcolor="#d6b295"
                     /ApEinfo_fwdcolor="#d6b295"
     primer          2773..2826
                     /label="NLS_YFP_F"
                     /note="sequence: ggtagtggtagtggaagcggtagtggcagtATGGTGAGCAAGGGCGAGGaGCTg"
                     /ApEinfo_revcolor="#ff9ccd"
                     /ApEinfo_fwdcolor="#ff9ccd"
     CDS             2803..3522
                     /label="YFP (Aequorea victoria)"
                     /ApEinfo_revcolor="#d59687"
                     /ApEinfo_fwdcolor="#d59687"
     CDS             2803..3522
                     /label="Translation 2803-3522"
     misc_feature    3523..3526
                     /label="GCTT 4bp overhang"
                     /ApEinfo_revcolor="#85dae9"
                     /ApEinfo_fwdcolor="#85dae9"
     misc_feature    3527..3893
                     /label="AT3G08530_3'UTR"
                     /ApEinfo_revcolor="#84b0dc"
                     /ApEinfo_fwdcolor="#84b0dc"
     misc_feature    3894..4143
                     /label="AT3G08530_Terminator"
                     /ApEinfo_revcolor="#b4abac"
                     /ApEinfo_fwdcolor="#b4abac"
     misc_feature    4144..4147
                     /label="CGCT"
                     /ApEinfo_revcolor="#85dae9"
                     /ApEinfo_fwdcolor="#85dae9"
     misc_feature    4152..6114
                     /label="mTURQ"
                     /ApEinfo_revcolor="#ff9ccd"
                     /ApEinfo_fwdcolor="#ff9ccd"
     misc_feature    complement(4164..4167)
                     /label="CTCC"
                     /ApEinfo_revcolor="#84b0dc"
                     /ApEinfo_fwdcolor="#84b0dc"
     misc_feature    4168..4808
                     /label="PUBQ10"
                     /ApEinfo_revcolor="#84b0dc"
                     /ApEinfo_fwdcolor="#84b0dc"
     primer          complement(4221..4245)
                     /label="UBQ10_Front_R"
                     /note="sequence: TTTGAGTTGATAAACACGACTCGTG"
                     /ApEinfo_revcolor="#ffef86"
                     /ApEinfo_fwdcolor="#ffef86"
     misc_feature    4608..4613
                     /label="BpiI-mut"
                     /ApEinfo_revcolor="#c7b0e3"
                     /ApEinfo_fwdcolor="#c7b0e3"
     misc_feature    4809..4836
                     /label="Additional frag from Jen Brophy"
                     /ApEinfo_revcolor="#b4abac"
                     /ApEinfo_fwdcolor="#b4abac"
     misc_feature    4837..4840
                     /label="AATG"
                     /ApEinfo_revcolor="#ffef86"
                     /ApEinfo_fwdcolor="#ffef86"
     misc_feature    4841..4861
                     /label="SV40NLS"
                     /ApEinfo_revcolor="#7ea7d8"
                     /ApEinfo_fwdcolor="#7ea7d8"
     CDS             4841..4897
                     /label="Translation 4841-4897"
     misc_feature    4862..4897
                     /label="GS12b"
                     /ApEinfo_revcolor="#7ea7d8"
                     /ApEinfo_fwdcolor="#7ea7d8"
     misc_feature    4898..5614
                     /label="mTURQ(FromArjun)"
                     /ApEinfo_revcolor="#85dae9"
                     /ApEinfo_fwdcolor="#85dae9"
     CDS             4898..5614
                     /label="Translation 4898-5614"
     misc_feature    5615..5617
                     /label="STOP"
                     /ApEinfo_revcolor="#faac61"
                     /ApEinfo_fwdcolor="#faac61"
     CDS             5615..5617
                     /label="Translation 5615-5617"
     misc_feature    5618..5621
                     /label="GCTT"
                     /ApEinfo_revcolor="#ff9ccd"
                     /ApEinfo_fwdcolor="#ff9ccd"
     misc_feature    5622..6106
                     /label="ATact2 terminTOR"
                     /ApEinfo_revcolor="#ff9ccd"
                     /ApEinfo_fwdcolor="#ff9ccd"
     misc_feature    complement(6107..6110)
                     /label="AGCG"
                     /ApEinfo_revcolor="#85dae9"
                     /ApEinfo_fwdcolor="#85dae9"
     misc_feature    6131..6848
                     /label="AtACT2 promoter"
                     /ApEinfo_revcolor="#9eafd2"
                     /ApEinfo_fwdcolor="#9eafd2"
     misc_feature    6131..8752
                     /label="Basta"
                     /ApEinfo_revcolor="#faac61"
                     /ApEinfo_fwdcolor="#faac61"
     primer          complement(6227..6251)
                     /label="pAct2_Front_R"
                     /note="sequence: GCCATTTTGTCGTGCCATATTCGTC"
                     /ApEinfo_revcolor="#f8d3a9"
                     /ApEinfo_fwdcolor="#f8d3a9"
     misc_feature    6849..6849
                     /label="start of transcription"
                     /ApEinfo_revcolor="#c6c9d1"
                     /ApEinfo_fwdcolor="#c6c9d1"
     misc_feature    6849..7088
                     /label="AtAct2 5' UTR"
                     /ApEinfo_revcolor="#75c6a9"
                     /ApEinfo_fwdcolor="#75c6a9"
     misc_feature    7089..7531
                     /label="AtAct2 intron 1"
                     /ApEinfo_revcolor="#75c6a9"
                     /ApEinfo_fwdcolor="#75c6a9"
     misc_feature    7532..7541
                     /label="AtAct2 5' UTR"
                     /ApEinfo_revcolor="#d59687"
                     /ApEinfo_fwdcolor="#d59687"
     CDS             7542..8552
                     /label="BirA (E. coli)"
                     /ApEinfo_revcolor="#f58a5e"
                     /ApEinfo_fwdcolor="#f58a5e"
     CDS             8554..8752
                     /label="CaMV 35s terminator"
                     /ApEinfo_revcolor="#b7e6d7"
                     /ApEinfo_fwdcolor="#b7e6d7"
     misc_feature    8753..8780
                     /label="SENSE_PRM"
                     /ApEinfo_revcolor="#ffef86"
                     /ApEinfo_fwdcolor="#ffef86"
     misc_feature    8761..8780
                     /label="EL4"
                     /ApEinfo_revcolor="#ffef86"
                     /ApEinfo_fwdcolor="#ffef86"
     misc_feature    8781..8784
                     /label="ggga"
                     /ApEinfo_revcolor="#faac61"
                     /ApEinfo_fwdcolor="#faac61"
     misc_feature    complement(8798..8925)
                     /label="RB"
                     /ApEinfo_revcolor="#f58a5e"
                     /ApEinfo_fwdcolor="#f58a5e"
     rep_origin      8945..9562
                     /label="oriV"
                     /ApEinfo_revcolor="#d59687"
                     /ApEinfo_fwdcolor="#d59687"
     CDS             9764..10555
                     /label="NPTII"
                     /ApEinfo_revcolor="#b4abac"
                     /ApEinfo_fwdcolor="#b4abac"
     misc_feature    complement(10563..423)
                     /label="pUC ori"
                     /ApEinfo_revcolor="#75c6a9"
                     /ApEinfo_fwdcolor="#75c6a9"
ORIGIN
        1 tacatacctc gctctgctaa tcctgttacc agtggctgct gccagtggcg ataagtcgtg
       61 tcttaccggg ttggactcaa gacgatagtt accggataag gcgcagcggt cgggctgaac
      121 ggggggttcg tgcacacagc ccagcttgga gcgaacgacc tacaccgaac tgagatacct
      181 acagcgtgag ctatgagaaa gcgccacgct tcccgaaggg agaaaggcgg acaggtatcc
      241 ggtaagcggc agggtcggaa caggagagcg cacgagggag cttccagggg gaaacgcctg
      301 gtatctttat agtcctgtcg ggtttcgcca cctctgactt gagcgtcgat ttttgtgatg
      361 ctcgtcaggg gggcggagcc tatggaaaaa cgccagcaac gcggcctttt tacggttcct
      421 ggcagatcct agatgtggcg caacgatgcc ggcgacaagc aggagcgcac cgacttcttc
      481 cgcatcaagt gttttggctc tcaggccgag gcccacggca agtatttggg caaggggtcg
      541 ctggtattcg tgcagggcaa gattcggaat accaagtacg agaaggacgg ccagacggtc
      601 tacgggaccg acttcattgc cgataaggtg gattatctgg acaccaaggc accaggcggg
      661 tcaaatcagg aataagggca cattgccccg gcgtgagtcg gggcaatccc gcaaggaggg
      721 tgaatgaatc ggacgtttga ccggaaggca tacaggcaag aactgatcga cgcggggttt
      781 tccgccgagg atgccgaaac catcgcaagc cgcaccgtca tgcgtgcgcc ccgcgaaacc
      841 ttccagtccg tcggctcgat ggtccagcaa gctacggcca agatcgagcg cgacagcgtg
      901 caactggctc cccctgccct gcccgcgcca tcggccgccg tggagcgttc gcgtcgtctt
      961 gaacaggagg cggcaggttt ggcgaagtcg atgaccatcg acacgcgagg aactatgacg
     1021 accaagaagc gaaaaaccgc cggcgaggac ctggcaaaac aggtcagcga ggccaagcag
     1081 gccgcgttgc tgaaacacac gaagcagcag atcaaggaaa tgcagctttc cttgttcgat
     1141 attgcgccgt ggccggacac gatgcgagcg atgccaaacg acacggcccg ctctgccctg
     1201 ttcaccacgc gcaacaagaa aatcccgcgc gaggcgctgc aaaacaaggt cattttccac
     1261 gtcaacaagg acgtgaagat cacctacacc ggcgtcgagc tgcgggccga cgatgacgaa
     1321 ctggtgtggc agcaggtgtt ggagtacgcg aagcgcaccc ctatcggcga gccgatcacc
     1381 ttcacgttct acgagctttg ccaggacctg ggctggtcga tcaatggccg gtattacacg
     1441 aaggccgagg aatgcctgtc gcgcctacag gcgacggcga tgggcttcac gtccgaccgc
     1501 gttgggcacc tggaatcggt gtcgctgctg caccgcttcc gcgtcctgga ccgtggcaag
     1561 aaaacgtccc gttgccaggt cctgatcgac gaggaaatcg tcgtgctgtt tgctggcgac
     1621 cactacacga aattcatatg ggagaagtac cgcaagctgt cgccgacggc ccgacggatg
     1681 ttcgactatt tcagctcgca ccgggagccg tacccgctca agctggaaac cttccgcctc
     1741 atgtgcggat cggattccac ccgcgtgaag aagtggcgcg agcaggtcgg cgaagcctgc
     1801 gaagagttgc gaggcagcgg cctggtggaa cacgcctggg tcaatgatga cctggtgcat
     1861 tgcaaacgct agggccttgt ggggtcagtt ccggctgggg gttcagcagc ccctgctcgg
     1921 atctgttgga ccggacagta gtcatggttg atgggctgcc tgtatcgagt ggtgattttg
     1981 tgccgagctg ccggtcgggg agctgttggc tggctggtgg caggatatat tgtggtgtaa
     2041 acaaattgac gcttagacaa cttaataaca cattgcggac gtttttaatg tactggggtt
     2101 gaacactctg tgccgaattc ggatccggag agtgatactc tatgacataa tattccttct
     2161 tcttttggat cagattaatt aagttttgtt tctaattatt aagtcatgac acttcttcca
     2221 ttcttaatta ttaagttttt tttttcttgt atcaaatctt taattattaa gttttttaaa
     2281 aaaaattatt aaaagtcatg acacttcttc cattcttaat tattaagttt ttttcttgga
     2341 tcaaatctta attattaagt catttattgt tgtttcacct aaggtacctt catttaaaag
     2401 caccaattaa aatatttcac gtgtcgtctc attagaaatt cggatgctta gagcccagta
     2461 aggaccgata tgggccggac ctggttataa atgtaagact ctaattggat cgctgttcgt
     2521 cattacttac ccatatatat ttgttattct tcttttctca attttctttc tctttccatc
     2581 acctttctcg ttcacttgct tcagatctgg cagcgatttc atttcttctc cagtctttct
     2641 ctcgtctcgg ttctatctcc tggccattgg cggtcaggac ttctcagccg tatatttgat
     2701 tccgtccccg gatttactct tgctgtgatc tgaggtcaaa caatgccaaa gaagaagagg
     2761 aaagtcggaa gtggtagtgg tagtggaagc ggtagtggca gtATGGTGAG CAAGGGCGAG
     2821 GaGCTgtTCA CCGGGGTGGt GCCCATCCTG GTCGAGCTGG ACGGCGACGT AAACGGCCAC
     2881 AAGtTCAGCG TGTCCGGCGA GGGCGAGGGC GATGCCACCT ACGGCAAgCT GACCCTGAAG
     2941 TTCATCTGCA CCACCGGCAA GCTGCCCGTG CCCTggCCCA CCCTCGTGAC CACCTTCGGC
     3001 TACGGCCTGC AGTGCTTCGC CCGCTACCCC GACCACATGA AGCAGCACGA CTTCTTCAAG
     3061 TCCGCCATGC CCGAAGGCTA CGTCCAGGAG CGCACCATCT TCTTCAAGGA CGACGGCAAC
     3121 TACAAGACCC GCGCCGAGGT GAAGTTCGAG GGCGACACCC TGGTGAACCG CATCGAGCTG
     3181 AAGGGCATCG ACTTCAAGGA GGACGGCAAC ATCCTGGGGC ACAAGCTGGA GTACAACTAC
     3241 AACAGCCACA ACGTCTATAT CATGGCCGAC AAGCAGAAGA ACGGCATCAA GGTGAACTTC
     3301 AAGATCCGCC ACAACATCGA GGACGGCAGC GTGCAGCTCG CCGACCACTA CCAGCAGAAC
     3361 ACCCCCATCG GCGACGGCCC CGTGCTGCTG CCCGACAACC ACTACCTGAG CTACCAGTCC
     3421 GCCCTGAGCA AAGACCCCAA CGAGAAGCGC GATCACATGG TCCTGCTGGA GTTCGTGACC
     3481 GCCGCCGGGA TCACTCTCGG CATGGACGAG CTGTACAAGT GAGCTTagca gaccagctta
     3541 tgctttaata tccgcatttg gaaaagtatc agtagcgcat agagtcggcc caatttgcta
     3601 gggcggtgtt catctgctag ctagcttata tgtctgacca gaatttgtct gggaataatg
     3661 tggataataa cctcctttcg ttgtaatatt ctgttgggtt taggtgagta attttttttt
     3721 aactttttgt caaaagccat ttttgagtat atatactcaa ctctcttact catatgagtt
     3781 ttgtagttgt actttccttc agcatttcat tccattcgac tttcgattta ttaaaccgtt
     3841 gatcagtttc accttgttgt tattcatata tgaaacaatt aatatcgaga aggactaaat
     3901 aaatccttca tgagaatttg gttgacctca gaacaatcat catcattcat cagcatcaga
     3961 aagacataga tgcaacgtga atctcatttt catgaaataa taatgaaatc ttagggtagg
     4021 tttatttcac atgtacacat aaaaacctaa gtaccaatag tcatctgaac atcatgaact
     4081 aaaaattgca tccctccgta aacacacatt tctgctacat tactaagaaa acgttctgga
     4141 tagcgctgca agaattcaag cttggagTGG TTGTCGACGA GTCAGTAATA AACGGCGTCA
     4201 AAGTGGTTGC AGCCGGCACA CACGAGTCGT GTTTATCAAC TCAAAGCACA AATACTTTTC
     4261 CTCAACCTAA AAATAAGGCA ATTAGCCAAA AACAACTTTG CGTGTAAACA ACGCTCAATA
     4321 CACGTGTCAT TTTATTATTA GCTATTGCTT CACCGCCTTA GCTTTCTCGT GACCTAGTCG
     4381 TCCTCGTCTT TTCTTCTTCT TCTTCTATAA AACAATACCC AAAGAGCTCT TCTTCTTCAC
     4441 AATTCAGATT TCAATTTCTC AAAATCTTAA AAACTTTCTC TCAATTCTCT CTACCGTGAT
     4501 CAAGGTAAAT TTCTGTGTTC CTTATTCTCT CAAAATCTTC GATTTTGTTT TCGTTCGATC
     4561 CCAATTTCGT ATATGTTCTT TGGTTTAGAT TCTGTTAATC TTAGATCGAA cACGATTTTC
     4621 TGGGTTTGAT CGTTAGATAT CATCTTAATT CTCGATTAGG GTTTCATAGA TATCATCCGA
     4681 TTTGTTCAAA TAATTTGAGT TTTGTCGAAT AATTACTCTT CGATTTGTGA TTTCTATCTA
     4741 GATCTGGTGT TAGTTTCTAG TTTGTGCGAT CGAATTTGTC GATTAATCTG AGTTTTTCTG
     4801 ATTAACAGCA AGTTTGTACA AAAAAGCAGG CTCTTCaatg ccaaagaaga agaggaaagt
     4861 cggaagtggt agtggtagtg gaagcggtag tggcagtatg gtgagcaagg gcgaggagct
     4921 gttcaccggg gtggtgccca tcctggtcga gctggacggc gacgtaaacg gccacaagtt
     4981 cagcgtgtcc ggcgagggcg agggcgatgc cacctacggc aagctgaccc tgaagttcat
     5041 ctgcaccacc ggcaagctgc ccgtgccctg gcccaccctc gtgaccaccc tgtcctgggg
     5101 cgtgcagtgc ttcgcccgct accccgacca catgaagcag cacgacttct tcaagtccgc
     5161 catgcccgaa ggctacgtcc aggagcgcac catcttcttc aaggacgacg gcaactacaa
     5221 gacccgcgcc gaggtgaagt tcgagggcga caccctggtg aaccgcatcg agctgaaggg
     5281 catcgacttc aaggaggacg gcaacatcct ggggcacaag ctggagtaca actacatcag
     5341 cgacaacgtc tatatcaccg ccgacaagca gaagaacggc atcaaggcca acttcaagat
     5401 ccgccacaac atcgaggacg gcggcgtgca gctcgccgac cactaccagc agaacacccc
     5461 catcggcgac ggccccgtgc tgctgcccga caaccactac ctgagcaccc agtccaagct
     5521 gagcaaagac cccaacgaga agcgcgatca catggtcctg ctggagttcg tgaccgccgc
     5581 cgggatcact ctcggcatgg acgagctgta caagtaaGCT TGCTCTCAAG ATCAAAGGCT
     5641 TAAAAAGCTG GGGTTTTATG AATGGGATCA AAGTTTCTTT TTTTCTTTTA TATTTGCTTC
     5701 TCCATTTGTT TGTTTCATTT CCCTTTTTGT TTTCGTTTCT ATGATGCACT TGTGTGTGAC
     5761 AAACTCTCTG GGTTTTTACT TACGTCTGCG TTTCAAAAAA AAAAACCGCT TTCGTTTTGC
     5821 GTTTTAGTCC CATTGTTTTG TAGCTCTGAG TGATCGAATT GATGCCTCTT TATTCCTTTT
     5881 GTTCCCTATA ATTTCTTTCA AAACTCAGAA GAAAAACCTT GAAACTCTTT GCAATGTTAA
     5941 TATAAGTATT GTATAAGATT TTTATTGATT TGGTTATTAG TCTTACTTTT GCTACCTCCA
     6001 TCTTCACTTG GAACTGATAT TCTGAATAGT TAAAGCGTTA CATGTGTTCC ATTCACAAAT
     6061 GAACTTAAAC TAGCACAAAG TCAGATATTT TAAGATCGCA CCATTTcgct actaGAATTC
     6121 GAGCTCGGAG GGTACCGACA AAATTTAGAA CGAACTTAAT TATGATCTCA AATACATTGA
     6181 TACATATCTC ATCTAGATCT AGGTTATCAT TATGTAAGAA AGTTTTGACG AATATGGCAC
     6241 GACAAAATGG CTAGACTCGA TGTAATTGGT ATCTCAACTC AACATTATAC TTATACCAAA
     6301 CATTAGTTAG ACAAAATTTA AACAACTATT TTTTATGTAT GCAAGAGTCA GCATATGTAT
     6361 AATTGATTCA GAATCGTTTT GACGAGTTCG GATGTAGTAG TAGCCATTAT TTAATGTACA
     6421 TACTAATCGT GAATAGTGAA TATGATGAAA CATTGTATCT TATTGTATAA ATATCCATAA
     6481 ACACATCATG AAAGACACTT TCTTTCACGG TCTGAATTAA TTATGATACA ATTCTAATAG
     6541 AAAACGAATT AAATTACGTT GAATTGTATG AAATCTAATT GAACAAGCCA ACCACGACGA
     6601 CGACTAACGT TGCCTGGATT GACTCGGTTT AAGTTAACCA CTAAAAAAAC GGAGCTGTCA
     6661 TGTAACACGC GGATCGAGCA GGTCACAGTC ATGAAGCCAT CAAAGCAAAA GAACTAATCC
     6721 AAGGGCTGAG ATGATTAATT AGTTTAAAAA TTAGTTAACA CGAGGGAAAA GGCTGTCTGA
     6781 CAGCCAGGTC ACGTTATCTT TACCTGTGGT CGAAATGATT CGTGTCTGTC GATTTTAATT
     6841 ATTTTTTTGA AAGGCCGAAA ATAAAGTTGT AAGAGATAAA CCCGCCTATA TAAATTCATA
     6901 TATTTTCCTC TCCGCTTTGA ATTGTCTCGT TGTCCTCCTC ACTTTCATCA GCCGTTTTGA
     6961 ATCTCCGGCG ACTTGACAGA GAAGAACAAG GAAGAAGATT AAGAGAGAAA GTAAGAGATA
     7021 ATCCAGGAGA TTCATTCTCC GTTTTGAATC TTCCTCAATC TCATCTTCTT CCGCTCTTTC
     7081 TTTCCAAGGT AATAGGAACT TTCTGGATCT ACTTTATTTG CTGGATCTCG ATCTTGTTTT
     7141 CTCAATTTCC TTGAGATCTG GAATTCGTTT AATTTGGATC TGTGAACCTC CACTAAATCT
     7201 TTTGGTTTTA CTAGAATCGA TCTAAGTTGA CCGATCAGTT AGCTCGATTA TAGCTACCAG
     7261 AATTTGGCTT GACCTTGATG GAGAGATCCA TGTTCATGTT ACCTGGGAAA TGATTTGTAT
     7321 ATGTGAATTG AAATCTGAAC TGTTGAAGTT AGATTGAATC TGAACACTGT CAATGTTAGA
     7381 TTGAATCTGA ACACTGTTTA AGGTTAGATG AAGTTTGTGT ATAGATTCTT CGAAACTTTA
     7441 GGATTTGTAG TGTCGTACGT TGAACAGAAA GCTATTTCTG ATTCAATCAG GGTTTATTTG
     7501 ACTGTATTGA ACTCTTTTTG TGTGTTTGCA GCTCATAAAA AATGGCTGAG GCTGATGATA
     7561 TTCAACCAAT CGTGTGTGAC CTCGAGATGA AGGATAACAC CGTGCCACTG AAATTGATTG
     7621 CCCTGTTAGC GAACGGTGAA TTTCACTCTG GCGAGCAGTT GGGTGAAACG CTGGGAATGA
     7681 GCCGGGCGGC TATTAATAAA CACATTCAGA CACTGCGTGA CTGGGGCGTT GATGTCTTTA
     7741 CCGTTCCGGG TAAAGGATAC AGCCTGCCTG AGCCTATCCA GTTACTTAAT GCTAAACAGA
     7801 TATTGGGTCA GCTGGATGGC GGTAGTGTAG CCGTGCTGCC AGTGATTGAC TCCACGAATC
     7861 AGTACCTTCT TGATCGTATC GGAGAGCTTA AATCGGGCGA TGCTTGCATT GCAGAATACC
     7921 AGCAGGCTGG CCGTGGTCGC CGGGGTCGGA AATGGTTTTC GCCTTTTGGC GCAAACTTAT
     7981 ATTTGTCGAT GTTCTGGCGT CTGGAACAAG GCCCGGCGGC GGCGATTGGT TTAAGTCTGG
     8041 TTATCGGTAT CGTGATGGCG GAAGTATTAC GCAAGCTGGG TGCAGATAAA GTTCGTGTTA
     8101 AATGGCCTAA TGACCTCTAT CTGCAGGATC GCAAGCTGGC AGGCATTCTG GTGGAGCTGA
     8161 CTGGCAAAAC TGGCGATGCG GCGCAAATAG TCATTGGAGC CGGGATCAAC ATGGCAATGC
     8221 GCCGTGTTGA AGAGAGTGTC GTTAATCAGG GGTGGATCAC GCTGCAGGAA GCGGGGATCA
     8281 ATCTCGATCG TAATACGTTG GCGGCCATGC TAATACGTGA ATTACGTGCT GCGTTGGAAC
     8341 TCTTCGAACA AGAAGGATTG GCACCTTATC TGTCGCGCTG GGAAAAGCTG GATAATTTTA
     8401 TTAATCGCCC AGTGAAACTT ATCATTGGTG ATAAAGAAAT ATTTGGCATT TCACGCGGAA
     8461 TAGACAAACA GGGGGCTTTA TTACTTGAGC AGGATGGAAT AATAAAACCC TGGATGGGCG
     8521 GTGAAATATC CCTGCGTAGT GCAGAAAAAT AAGCTTTCTC CATAATAATG TGTGAGTAGT
     8581 TCCCAGATAA GGGAATTAGG GTTCCTATAG GGTTTCGCTC ATGTGTTGAG CATATAAGAA
     8641 ACCCTTAGTA TGTATTTGTA TTTGTAAAAT ACTTCTATCA ATAAAATTTC TAATTCCTAA
     8701 AACCAAAATC CAGTACTAAA ATCCAGATCC CCGTCGACCG ATATCCGAAT TCCGCTTTAC
     8761 gaggatgcac atgtgaccga gggacacgaa gtgatccgtt taaactatca gtgtttgaca
     8821 ggatatattg gcgggtaaac ctaagagaaa agagcgttta ttagaataat cggatattta
     8881 aaagggcgtg aaaaggttta tccgttcgtc catttgtatg tgccagccgc ctttgcgacg
     8941 ctcaccgggc tggttgccct cgccgctggg ctggcggccg tctatggccc tgcaaacgcg
     9001 ccagaaacgc cgtcgaagcc gtgtgcgaga caccgcggcc gccggcgttg tggatacctc
     9061 gcggaaaact tggccctcac tgacagatga ggggcggacg ttgacacttg aggggccgac
     9121 tcacccggcg cggcgttgac agatgagggg caggctcgat ttcggccggc gacgtggagc
     9181 tggccagcct cgcaaatcgg cgaaaacgcc tgattttacg cgagtttccc acagatgatg
     9241 tggacaagcc tggggataag tgccctgcgg tattgacact tgaggggcgc gactactgac
     9301 agatgagggg cgcgatcctt gacacttgag gggcagagtg ctgacagatg aggggcgcac
     9361 ctattgacat ttgaggggct gtccacaggc agaaaatcca gcatttgcaa gggtttccgc
     9421 ccgtttttcg gccaccgcta acctgtcttt taacctgctt ttaaaccaat atttataaac
     9481 cttgttttta accagggctg cgccctgtgc gcgtgaccgc gcacgccgaa ggggggtgcc
     9541 cccccttctc gaaccctccc ggcccgctaa cgcgggcctc ccatcccccc aggggctgcg
     9601 cccctcggcc gcgaacggcc tcaccccaaa aatggcagcg ctggccaatt cccgagtgcg
     9661 cggaacccct atttgtttat ttttctaaat acattcaaat atgtatccgc tcatgagaca
     9721 ataaccctga taaatgcttc aataatattg aaaaaggaag agtatggcta aaatgagaat
     9781 atcaccggaa ttgaaaaaac tgatcgaaaa ataccgctgc gtaaaagata cggaaggaat
     9841 gtctcctgct aaggtatata agctggtggg agaaaatgaa aacctatatt taaaaatgac
     9901 ggacagccgg tataaaggga ccacctatga tgtggaacgg gaaaaggaca tgatgctatg
     9961 gctggaagga aagctgcctg ttccaaaggt cctgcacttt gaacggcatg atggctggag
    10021 caatctgctc atgagtgagg ccgatggcgt cctttgctcg gaagagtatg aagatgaaca
    10081 aagccctgaa aagattatcg agctgtatgc ggagtgcatc aggctctttc actccatcga
    10141 catatcggat tgtccctata cgaatagctt agacagccgc ttagccgaat tggattactt
    10201 actgaataac gatctggccg atgtggattg cgaaaactgg gaagaggaca ctccatttaa
    10261 agatccgcgc gagctgtatg attttttaaa gacggaaaag cccgaagagg aacttgtctt
    10321 ttcccacggc gacctgggag acagcaacat ctttgtgaaa gatggcaaag taagtggctt
    10381 tattgatctt gggagaagcg gcagggcgga caagtggtat gacattgcct tctgcgtccg
    10441 gtcgctcagg gaggatatcg gggaagaaca gtatgtcgag ctattttttg acttactggg
    10501 gatcaagcct gattgggaga aaataaaata ttatatttta ctggatgaat tgttttagct
    10561 gtcagaccaa gtttactcat atatacttta gattgattta aaacttcatt tttaatttaa
    10621 aaggatctag gtgaagatcc tttttgataa tctcatgacc aaaatccctt aacgtgagtt
    10681 ttcgttccac tgagcgtcag accccgtaga aaagatcaaa ggatcttctt gagatccttt
    10741 ttttctgcgc gtaatctgct gcttgcaaac aaaaaaacca ccgctaccag cggtggtttg
    10801 tttgccggat caagagctac caactctttt tccgaaggta actggcttca gcagagcgca
    10861 gataccaaat actgtccttc tagtgtagcc gtagttaggc caccacttca agaactctgt
    10921 agcaccgcc
//
