# Supplementary material for: Building a pipeline to identify and engineer constitutive and repressible promoters
Source: Quant Plant Biol. 2023 Oct 19;4:e12. doi: 10.1017/qpb.2023.10 (PMC10600573; doi:10.1017/qpb.2023.10)
Supplement: Yang and Nemhauser supplementary material 6 — Yang and Nemhauser supplementary material [file S2632882823000103sup006.zip › Genebank/Level2/YFP/pagm4673-pat3g18480nls-yfp-ubq10nls-mturq-basta.gb]

LOCUS       pAGM4673-pAT3G18480:NL 11123 bp ds-DNA     circular     10-OCT-2022
DEFINITION  .
FEATURES             Location/Qualifiers
     rep_origin      386..386
                     /label="ORI"
                     /ApEinfo_revcolor="#9eafd2"
                     /ApEinfo_fwdcolor="#9eafd2"
     CDS             722..1870
                     /label="RK2 TrfA"
                     /ApEinfo_revcolor="#9eafd2"
                     /ApEinfo_fwdcolor="#9eafd2"
     misc_feature    complement(1947..2097)
                     /label="LB"
                     /ApEinfo_revcolor="#ffef86"
                     /ApEinfo_fwdcolor="#ffef86"
     misc_feature    2109..2112
                     /label="TGCC"
                     /ApEinfo_revcolor="#85dae9"
                     /ApEinfo_fwdcolor="#85dae9"
     misc_feature    2109..4339
                     /label="YFP"
                     /ApEinfo_revcolor="#d6b295"
                     /ApEinfo_fwdcolor="#d6b295"
     misc_feature    2125..2128
                     /label="GGAG"
                     /ApEinfo_revcolor="#b4abac"
                     /ApEinfo_fwdcolor="#b4abac"
     misc_feature    2129..2997
                     /label="AT3G18480_Promoter"
                     /ApEinfo_revcolor="#84b0dc"
                     /ApEinfo_fwdcolor="#84b0dc"
     misc_feature    2133..2153
                     /label="MYB"
                     /ApEinfo_revcolor="#c7b0e3"
                     /ApEinfo_fwdcolor="#c7b0e3"
     misc_feature    2135..2153
                     /label="MYB"
                     /ApEinfo_revcolor="#ffef86"
                     /ApEinfo_fwdcolor="#ffef86"
     misc_feature    2136..2156
                     /label="MYB"
                     /ApEinfo_revcolor="#d59687"
                     /ApEinfo_fwdcolor="#d59687"
     misc_feature    complement(2137..2151)
                     /label="MYB"
                     /ApEinfo_revcolor="#ff9ccd"
                     /ApEinfo_fwdcolor="#ff9ccd"
     misc_feature    2137..2157
                     /label="MYB"
                     /ApEinfo_revcolor="#c7b0e3"
                     /ApEinfo_fwdcolor="#c7b0e3"
     misc_feature    2139..2153
                     /label="MYB"
                     /ApEinfo_revcolor="#b1ff67"
                     /ApEinfo_fwdcolor="#b1ff67"
     misc_feature    complement(2139..2153)
                     /label="MYB"
                     /ApEinfo_revcolor="#faac61"
                     /ApEinfo_fwdcolor="#faac61"
     misc_feature    2139..2157
                     /label="MYB"
                     /ApEinfo_revcolor="#ffef86"
                     /ApEinfo_fwdcolor="#ffef86"
     misc_feature    complement(2139..2157)
                     /label="MYB"
                     /ApEinfo_revcolor="#84b0dc"
                     /ApEinfo_fwdcolor="#84b0dc"
     misc_feature    2140..2152
                     /label="MYB"
                     /ApEinfo_revcolor="#f58a5e"
                     /ApEinfo_fwdcolor="#f58a5e"
     misc_feature    complement(2140..2154)
                     /label="MYB"
                     /ApEinfo_revcolor="#b4abac"
                     /ApEinfo_fwdcolor="#b4abac"
     misc_feature    2140..2160
                     /label="MYB"
                     /ApEinfo_revcolor="#faac61"
                     /ApEinfo_fwdcolor="#faac61"
     misc_feature    complement(2140..2160)
                     /label="MYB"
                     /ApEinfo_revcolor="#c6c9d1"
                     /ApEinfo_fwdcolor="#c6c9d1"
     misc_feature    complement(2141..2154)
                     /label="MYB"
                     /ApEinfo_revcolor="#9eafd2"
                     /ApEinfo_fwdcolor="#9eafd2"
     misc_feature    complement(2141..2155)
                     /label="MYB"
                     /ApEinfo_revcolor="#75c6a9"
                     /ApEinfo_fwdcolor="#75c6a9"
     misc_feature    2142..2152
                     /label="MYB"
                     /ApEinfo_revcolor="#f58a5e"
                     /ApEinfo_fwdcolor="#f58a5e"
     misc_feature    complement(2142..2154)
                     /label="MYB"
                     /ApEinfo_revcolor="#faac61"
                     /ApEinfo_fwdcolor="#faac61"
     misc_feature    2142..2159
                     /label="MYB"
                     /ApEinfo_revcolor="#b4abac"
                     /ApEinfo_fwdcolor="#b4abac"
     misc_feature    2143..2152
                     /label="MYB"
                     /ApEinfo_revcolor="#f8d3a9"
                     /ApEinfo_fwdcolor="#f8d3a9"
     misc_feature    2143..2157
                     /label="MYB"
                     /ApEinfo_revcolor="#85dae9"
                     /ApEinfo_fwdcolor="#85dae9"
     misc_feature    complement(2143..2157)
                     /label="MYB"
                     /ApEinfo_revcolor="#d6b295"
                     /ApEinfo_fwdcolor="#d6b295"
     misc_feature    complement(2144..2158)
                     /label="MYB"
                     /ApEinfo_revcolor="#84b0dc"
                     /ApEinfo_fwdcolor="#84b0dc"
     misc_feature    complement(2147..2156)
                     /label="MYB"
                     /ApEinfo_revcolor="#d59687"
                     /ApEinfo_fwdcolor="#d59687"
     misc_feature    2157..2174
                     /label="MYB"
                     /ApEinfo_revcolor="#d59687"
                     /ApEinfo_fwdcolor="#d59687"
     misc_feature    complement(2160..2174)
                     /label="MYB"
                     /ApEinfo_revcolor="#ff9ccd"
                     /ApEinfo_fwdcolor="#ff9ccd"
     misc_feature    2161..2175
                     /label="ERF"
                     /ApEinfo_revcolor="#c7b0e3"
                     /ApEinfo_fwdcolor="#c7b0e3"
     misc_feature    complement(2167..2175)
                     /label="NF-YB"
                     /ApEinfo_revcolor="#c6c9d1"
                     /ApEinfo_fwdcolor="#c6c9d1"
     misc_feature    complement(2185..2192)
                     /label="GATA"
                     /ApEinfo_revcolor="#f8d3a9"
                     /ApEinfo_fwdcolor="#f8d3a9"
     misc_feature    2185..2197
                     /label="GATA"
                     /ApEinfo_revcolor="#84b0dc"
                     /ApEinfo_fwdcolor="#84b0dc"
     misc_feature    complement(2228..2256)
                     /label="Dof"
                     /ApEinfo_revcolor="#b7e6d7"
                     /ApEinfo_fwdcolor="#b7e6d7"
     misc_feature    complement(2234..2254)
                     /label="Dof"
                     /ApEinfo_revcolor="#f58a5e"
                     /ApEinfo_fwdcolor="#f58a5e"
     misc_feature    complement(2234..2261)
                     /label="Dof"
                     /ApEinfo_revcolor="#85dae9"
                     /ApEinfo_fwdcolor="#85dae9"
     misc_feature    complement(2235..2255)
                     /label="Dof"
                     /ApEinfo_revcolor="#75c6a9"
                     /ApEinfo_fwdcolor="#75c6a9"
     misc_feature    complement(2277..2295)
                     /label="Dof"
                     /ApEinfo_revcolor="#c7b0e3"
                     /ApEinfo_fwdcolor="#c7b0e3"
     misc_feature    complement(2279..2289)
                     /label="Dof"
                     /ApEinfo_revcolor="#b1ff67"
                     /ApEinfo_fwdcolor="#b1ff67"
     misc_feature    complement(2280..2289)
                     /label="Dof"
                     /ApEinfo_revcolor="#f8d3a9"
                     /ApEinfo_fwdcolor="#f8d3a9"
     misc_feature    2295..2307
                     /label="MYB"
                     /ApEinfo_revcolor="#d6b295"
                     /ApEinfo_fwdcolor="#d6b295"
     misc_feature    2388..2399
                     /label="CAMTA"
                     /ApEinfo_revcolor="#d6b295"
                     /ApEinfo_fwdcolor="#d6b295"
     misc_feature    complement(2388..2399)
                     /label="CAMTA"
                     /ApEinfo_revcolor="#b4abac"
                     /ApEinfo_fwdcolor="#b4abac"
     misc_feature    2389..2399
                     /label="ZF-HD"
                     /ApEinfo_revcolor="#ffef86"
                     /ApEinfo_fwdcolor="#ffef86"
     misc_feature    complement(2463..2490)
                     /label="Dof"
                     /ApEinfo_revcolor="#75c6a9"
                     /ApEinfo_fwdcolor="#75c6a9"
     misc_feature    complement(2501..2529)
                     /label="Dof"
                     /ApEinfo_revcolor="#c6c9d1"
                     /ApEinfo_fwdcolor="#c6c9d1"
     misc_feature    complement(2502..2512)
                     /label="ZF-HD"
                     /ApEinfo_revcolor="#9eafd2"
                     /ApEinfo_fwdcolor="#9eafd2"
     misc_feature    2592..2604
                     /label="MYB"
                     /ApEinfo_revcolor="#f8d3a9"
                     /ApEinfo_fwdcolor="#f8d3a9"
     misc_feature    2594..2608
                     /label="MYB_related"
                     /ApEinfo_revcolor="#9eafd2"
                     /ApEinfo_fwdcolor="#9eafd2"
     misc_feature    2630..2641
                     /label="MIKC_MADS"
                     /ApEinfo_revcolor="#b1ff67"
                     /ApEinfo_fwdcolor="#b1ff67"
     misc_feature    2660..2674
                     /label="CPP"
                     /ApEinfo_revcolor="#ff9ccd"
                     /ApEinfo_fwdcolor="#ff9ccd"
     misc_feature    complement(2694..2707)
                     /label="Trihelix"
                     /ApEinfo_revcolor="#ffef86"
                     /ApEinfo_fwdcolor="#ffef86"
     misc_feature    complement(2718..2726)
                     /label="NAC"
                     /ApEinfo_revcolor="#b1ff67"
                     /ApEinfo_fwdcolor="#b1ff67"
     misc_feature    complement(2740..2767)
                     /label="Dof"
                     /ApEinfo_revcolor="#84b0dc"
                     /ApEinfo_fwdcolor="#84b0dc"
     misc_feature    complement(2741..2761)
                     /label="MIKC_MADS"
                     /ApEinfo_revcolor="#9eafd2"
                     /ApEinfo_fwdcolor="#9eafd2"
     misc_feature    2746..2765
                     /label="AP2"
                     /ApEinfo_revcolor="#85dae9"
                     /ApEinfo_fwdcolor="#85dae9"
     misc_feature    2755..2769
                     /label="B3"
                     /ApEinfo_revcolor="#f58a5e"
                     /ApEinfo_fwdcolor="#f58a5e"
     misc_feature    2757..2771
                     /label="B3"
                     /ApEinfo_revcolor="#faac61"
                     /ApEinfo_fwdcolor="#faac61"
     misc_feature    2798..2812
                     /label="CPP"
                     /ApEinfo_revcolor="#ff9ccd"
                     /ApEinfo_fwdcolor="#ff9ccd"
     misc_feature    2799..2813
                     /label="CPP"
                     /ApEinfo_revcolor="#b7e6d7"
                     /ApEinfo_fwdcolor="#b7e6d7"
     misc_feature    complement(2806..2820)
                     /label="CPP"
                     /ApEinfo_revcolor="#d6b295"
                     /ApEinfo_fwdcolor="#d6b295"
     misc_feature    complement(2815..2836)
                     /label="ZF-HD"
                     /ApEinfo_revcolor="#75c6a9"
                     /ApEinfo_fwdcolor="#75c6a9"
     misc_feature    2934..2952
                     /label="LFY"
                     /ApEinfo_revcolor="#b7e6d7"
                     /ApEinfo_fwdcolor="#b7e6d7"
     misc_feature    complement(2934..2952)
                     /label="LFY"
                     /ApEinfo_revcolor="#85dae9"
                     /ApEinfo_fwdcolor="#85dae9"
     misc_feature    2998..3229
                     /label="AT3G18480_5'UTR"
                     /ApEinfo_revcolor="#c6c9d1"
                     /ApEinfo_fwdcolor="#c6c9d1"
     misc_feature    3230..3233
                     /label="AATG"
                     /ApEinfo_revcolor="#ffef86"
                     /ApEinfo_fwdcolor="#ffef86"
     misc_feature    3234..3254
                     /label="SV40NLS"
                     /ApEinfo_revcolor="#7ea7d8"
                     /ApEinfo_fwdcolor="#7ea7d8"
     CDS             3234..3290
                     /label="Translation 3234-3290"
     misc_feature    3255..3290
                     /label="GS12b"
                     /ApEinfo_revcolor="#7ea7d8"
                     /ApEinfo_fwdcolor="#7ea7d8"
     primer          3261..3309
                     /label="NLS_YFP_F2"
                     /note="sequence: ggtagtggtagtggaagcggtagtggcagtATGGTGAGCAAGGGCGAGG"
                     /ApEinfo_revcolor="#d6b295"
                     /ApEinfo_fwdcolor="#d6b295"
     primer          3261..3314
                     /label="NLS_YFP_F"
                     /note="sequence: ggtagtggtagtggaagcggtagtggcagtATGGTGAGCAAGGGCGAGGaGCTg"
                     /ApEinfo_revcolor="#ff9ccd"
                     /ApEinfo_fwdcolor="#ff9ccd"
     CDS             3291..4010
                     /label="YFP (Aequorea victoria)"
                     /ApEinfo_revcolor="#d59687"
                     /ApEinfo_fwdcolor="#d59687"
     CDS             3291..4010
                     /label="Translation 3291-4010"
     misc_feature    4011..4014
                     /label="GCTT 4bp overhang"
                     /ApEinfo_revcolor="#85dae9"
                     /ApEinfo_fwdcolor="#85dae9"
     misc_feature    4015..4206
                     /label="AT3G18480_3'UTR"
                     /ApEinfo_revcolor="#b4abac"
                     /ApEinfo_fwdcolor="#b4abac"
     misc_feature    4207..4335
                     /label="AT3G18480_Terminator"
                     /ApEinfo_revcolor="#b1ff67"
                     /ApEinfo_fwdcolor="#b1ff67"
     misc_feature    4336..4339
                     /label="CGCT"
                     /ApEinfo_revcolor="#85dae9"
                     /ApEinfo_fwdcolor="#85dae9"
     misc_feature    4344..6306
                     /label="mTURQ"
                     /ApEinfo_revcolor="#ff9ccd"
                     /ApEinfo_fwdcolor="#ff9ccd"
     misc_feature    complement(4356..4359)
                     /label="CTCC"
                     /ApEinfo_revcolor="#84b0dc"
                     /ApEinfo_fwdcolor="#84b0dc"
     misc_feature    4360..5000
                     /label="PUBQ10"
                     /ApEinfo_revcolor="#84b0dc"
                     /ApEinfo_fwdcolor="#84b0dc"
     primer          complement(4413..4437)
                     /label="UBQ10_Front_R"
                     /note="sequence: TTTGAGTTGATAAACACGACTCGTG"
                     /ApEinfo_revcolor="#ffef86"
                     /ApEinfo_fwdcolor="#ffef86"
     misc_feature    4800..4805
                     /label="BpiI-mut"
                     /ApEinfo_revcolor="#c7b0e3"
                     /ApEinfo_fwdcolor="#c7b0e3"
     misc_feature    5001..5028
                     /label="Additional frag from Jen Brophy"
                     /ApEinfo_revcolor="#b4abac"
                     /ApEinfo_fwdcolor="#b4abac"
     misc_feature    5029..5032
                     /label="AATG"
                     /ApEinfo_revcolor="#ffef86"
                     /ApEinfo_fwdcolor="#ffef86"
     misc_feature    5033..5053
                     /label="SV40NLS"
                     /ApEinfo_revcolor="#7ea7d8"
                     /ApEinfo_fwdcolor="#7ea7d8"
     CDS             5033..5089
                     /label="Translation 5033-5089"
     misc_feature    5054..5089
                     /label="GS12b"
                     /ApEinfo_revcolor="#7ea7d8"
                     /ApEinfo_fwdcolor="#7ea7d8"
     misc_feature    5090..5806
                     /label="mTURQ(FromArjun)"
                     /ApEinfo_revcolor="#85dae9"
                     /ApEinfo_fwdcolor="#85dae9"
     CDS             5090..5806
                     /label="Translation 5090-5806"
     misc_feature    5807..5809
                     /label="STOP"
                     /ApEinfo_revcolor="#faac61"
                     /ApEinfo_fwdcolor="#faac61"
     CDS             5807..5809
                     /label="Translation 5807-5809"
     misc_feature    5810..5813
                     /label="GCTT"
                     /ApEinfo_revcolor="#ff9ccd"
                     /ApEinfo_fwdcolor="#ff9ccd"
     misc_feature    5814..6298
                     /label="ATact2 terminTOR"
                     /ApEinfo_revcolor="#ff9ccd"
                     /ApEinfo_fwdcolor="#ff9ccd"
     misc_feature    complement(6299..6302)
                     /label="AGCG"
                     /ApEinfo_revcolor="#85dae9"
                     /ApEinfo_fwdcolor="#85dae9"
     misc_feature    6323..7040
                     /label="AtACT2 promoter"
                     /ApEinfo_revcolor="#9eafd2"
                     /ApEinfo_fwdcolor="#9eafd2"
     misc_feature    6323..8944
                     /label="Basta"
                     /ApEinfo_revcolor="#faac61"
                     /ApEinfo_fwdcolor="#faac61"
     primer          complement(6419..6443)
                     /label="pAct2_Front_R"
                     /note="sequence: GCCATTTTGTCGTGCCATATTCGTC"
                     /ApEinfo_revcolor="#f8d3a9"
                     /ApEinfo_fwdcolor="#f8d3a9"
     misc_feature    7041..7041
                     /label="start of transcription"
                     /ApEinfo_revcolor="#c6c9d1"
                     /ApEinfo_fwdcolor="#c6c9d1"
     misc_feature    7041..7280
                     /label="AtAct2 5' UTR"
                     /ApEinfo_revcolor="#75c6a9"
                     /ApEinfo_fwdcolor="#75c6a9"
     misc_feature    7281..7723
                     /label="AtAct2 intron 1"
                     /ApEinfo_revcolor="#75c6a9"
                     /ApEinfo_fwdcolor="#75c6a9"
     misc_feature    7724..7733
                     /label="AtAct2 5' UTR"
                     /ApEinfo_revcolor="#d59687"
                     /ApEinfo_fwdcolor="#d59687"
     CDS             7734..8744
                     /label="BirA (E. coli)"
                     /ApEinfo_revcolor="#f58a5e"
                     /ApEinfo_fwdcolor="#f58a5e"
     CDS             8746..8944
                     /label="CaMV 35s terminator"
                     /ApEinfo_revcolor="#b7e6d7"
                     /ApEinfo_fwdcolor="#b7e6d7"
     misc_feature    8945..8972
                     /label="SENSE_PRM"
                     /ApEinfo_revcolor="#ffef86"
                     /ApEinfo_fwdcolor="#ffef86"
     misc_feature    8953..8972
                     /label="EL4"
                     /ApEinfo_revcolor="#ffef86"
                     /ApEinfo_fwdcolor="#ffef86"
     misc_feature    8973..8976
                     /label="ggga"
                     /ApEinfo_revcolor="#faac61"
                     /ApEinfo_fwdcolor="#faac61"
     misc_feature    complement(8990..9117)
                     /label="RB"
                     /ApEinfo_revcolor="#f58a5e"
                     /ApEinfo_fwdcolor="#f58a5e"
     rep_origin      9137..9754
                     /label="oriV"
                     /ApEinfo_revcolor="#d59687"
                     /ApEinfo_fwdcolor="#d59687"
     CDS             9956..10747
                     /label="NPTII"
                     /ApEinfo_revcolor="#b4abac"
                     /ApEinfo_fwdcolor="#b4abac"
     misc_feature    complement(10755..421)
                     /label="pUC ori"
                     /ApEinfo_revcolor="#75c6a9"
                     /ApEinfo_fwdcolor="#75c6a9"
ORIGIN
        1 catacctcgc tctgctaatc ctgttaccag tggctgctgc cagtggcgat aagtcgtgtc
       61 ttaccgggtt ggactcaaga cgatagttac cggataaggc gcagcggtcg ggctgaacgg
      121 ggggttcgtg cacacagccc agcttggagc gaacgaccta caccgaactg agatacctac
      181 agcgtgagct atgagaaagc gccacgcttc ccgaagggag aaaggcggac aggtatccgg
      241 taagcggcag ggtcggaaca ggagagcgca cgagggagct tccaggggga aacgcctggt
      301 atctttatag tcctgtcggg tttcgccacc tctgacttga gcgtcgattt ttgtgatgct
      361 cgtcaggggg gcggagccta tggaaaaacg ccagcaacgc ggccttttta cggttcctgg
      421 cagatcctag atgtggcgca acgatgccgg cgacaagcag gagcgcaccg acttcttccg
      481 catcaagtgt tttggctctc aggccgaggc ccacggcaag tatttgggca aggggtcgct
      541 ggtattcgtg cagggcaaga ttcggaatac caagtacgag aaggacggcc agacggtcta
      601 cgggaccgac ttcattgccg ataaggtgga ttatctggac accaaggcac caggcgggtc
      661 aaatcaggaa taagggcaca ttgccccggc gtgagtcggg gcaatcccgc aaggagggtg
      721 aatgaatcgg acgtttgacc ggaaggcata caggcaagaa ctgatcgacg cggggttttc
      781 cgccgaggat gccgaaacca tcgcaagccg caccgtcatg cgtgcgcccc gcgaaacctt
      841 ccagtccgtc ggctcgatgg tccagcaagc tacggccaag atcgagcgcg acagcgtgca
      901 actggctccc cctgccctgc ccgcgccatc ggccgccgtg gagcgttcgc gtcgtcttga
      961 acaggaggcg gcaggtttgg cgaagtcgat gaccatcgac acgcgaggaa ctatgacgac
     1021 caagaagcga aaaaccgccg gcgaggacct ggcaaaacag gtcagcgagg ccaagcaggc
     1081 cgcgttgctg aaacacacga agcagcagat caaggaaatg cagctttcct tgttcgatat
     1141 tgcgccgtgg ccggacacga tgcgagcgat gccaaacgac acggcccgct ctgccctgtt
     1201 caccacgcgc aacaagaaaa tcccgcgcga ggcgctgcaa aacaaggtca ttttccacgt
     1261 caacaaggac gtgaagatca cctacaccgg cgtcgagctg cgggccgacg atgacgaact
     1321 ggtgtggcag caggtgttgg agtacgcgaa gcgcacccct atcggcgagc cgatcacctt
     1381 cacgttctac gagctttgcc aggacctggg ctggtcgatc aatggccggt attacacgaa
     1441 ggccgaggaa tgcctgtcgc gcctacaggc gacggcgatg ggcttcacgt ccgaccgcgt
     1501 tgggcacctg gaatcggtgt cgctgctgca ccgcttccgc gtcctggacc gtggcaagaa
     1561 aacgtcccgt tgccaggtcc tgatcgacga ggaaatcgtc gtgctgtttg ctggcgacca
     1621 ctacacgaaa ttcatatggg agaagtaccg caagctgtcg ccgacggccc gacggatgtt
     1681 cgactatttc agctcgcacc gggagccgta cccgctcaag ctggaaacct tccgcctcat
     1741 gtgcggatcg gattccaccc gcgtgaagaa gtggcgcgag caggtcggcg aagcctgcga
     1801 agagttgcga ggcagcggcc tggtggaaca cgcctgggtc aatgatgacc tggtgcattg
     1861 caaacgctag ggccttgtgg ggtcagttcc ggctgggggt tcagcagccc ctgctcggat
     1921 ctgttggacc ggacagtagt catggttgat gggctgcctg tatcgagtgg tgattttgtg
     1981 ccgagctgcc ggtcggggag ctgttggctg gctggtggca ggatatattg tggtgtaaac
     2041 aaattgacgc ttagacaact taataacaca ttgcggacgt ttttaatgta ctggggttga
     2101 acactctgtg ccgaattcgg atccggaggc tttaagaatg gagggtgggt gggtatatat
     2161 atggttgatg gtggatcgct tcgagagatc tacaaatgtt taatttttag tacattgcac
     2221 tttgggaaaa atcataaaag ttgtaaaaaa gagtaaaaga cttttaaaac tagtacgttg
     2281 cactttttgt taaaaggagg aaggtttttt gaaaattgat ttttgtttaa ggaaggtgag
     2341 agattttact gattgtgaga gattttaagc tacttaaaag taatatgtaa acgcgttttt
     2401 gggattggtt taatccacac atatatacaa gatacaaaga atttaattta atgactaaga
     2461 aaattaaaga aattatgaat aaaaaagaaa tatacatcct aaaaatgcga aagtaaaata
     2521 aaacaggcta tgctaaattt taaaatatta aattcaacat ttttctattc ataaaatttc
     2581 tattaaaatt atttgtagat aagagataat atgttcaaac attattcctc tatataagga
     2641 atcaaacttg caaactttaa aataaaattt tgaaaaatat atctaatgta atattctggt
     2701 tttattagta aagtaatatt acttaatact aacaaattac aaagaaaaga actgaaggaa
     2761 aaaaaataaa cttttaaaat tttctaacca gtgaaataaa ttagaattta aacttaaaat
     2821 tttattaatt aataatagtc ataacaaaat ttgacaaatg ttttcaactt agatgtgcaa
     2881 taaacatgaa tttattctac taaatcaata ctgggcctat gaatggcgca aggaatagcc
     2941 cattggttat tctatatctt ttggacctta cgtttttgaa gcctgtttag gatcacactc
     3001 ataacaaaaa aataaataag aattacgctt ctaccaccat taaactctaa tgtatctgaa
     3061 ctcagaagat ccgatcggag tagtaaaaat tcaacaaaac aacaataaga aaactcatta
     3121 attcattcgt cggattcgaa gaagaaatca cttcccagaa actttcttcg tatcgaagta
     3181 ttgcttgtgt tcttcggaga aacgagatcg ggatccgaat acgagtacaa atgccaaaga
     3241 agaagaggaa agtcggaagt ggtagtggta gtggaagcgg tagtggcagt ATGGTGAGCA
     3301 AGGGCGAGGa GCTgtTCACC GGGGTGGtGC CCATCCTGGT CGAGCTGGAC GGCGACGTAA
     3361 ACGGCCACAA GtTCAGCGTG TCCGGCGAGG GCGAGGGCGA TGCCACCTAC GGCAAgCTGA
     3421 CCCTGAAGTT CATCTGCACC ACCGGCAAGC TGCCCGTGCC CTggCCCACC CTCGTGACCA
     3481 CCTTCGGCTA CGGCCTGCAG TGCTTCGCCC GCTACCCCGA CCACATGAAG CAGCACGACT
     3541 TCTTCAAGTC CGCCATGCCC GAAGGCTACG TCCAGGAGCG CACCATCTTC TTCAAGGACG
     3601 ACGGCAACTA CAAGACCCGC GCCGAGGTGA AGTTCGAGGG CGACACCCTG GTGAACCGCA
     3661 TCGAGCTGAA GGGCATCGAC TTCAAGGAGG ACGGCAACAT CCTGGGGCAC AAGCTGGAGT
     3721 ACAACTACAA CAGCCACAAC GTCTATATCA TGGCCGACAA GCAGAAGAAC GGCATCAAGG
     3781 TGAACTTCAA GATCCGCCAC AACATCGAGG ACGGCAGCGT GCAGCTCGCC GACCACTACC
     3841 AGCAGAACAC CCCCATCGGC GACGGCCCCG TGCTGCTGCC CGACAACCAC TACCTGAGCT
     3901 ACCAGTCCGC CCTGAGCAAA GACCCCAACG AGAAGCGCGA TCACATGGTC CTGCTGGAGT
     3961 TCGTGACCGC CGCCGGGATC ACTCTCGGCA TGGACGAGCT GTACAAGTGA GCTTgctctc
     4021 accctaggga cttattcgtt tttggtcgtt atgttctttc ttgtccttgt agtgttccgt
     4081 gggcaattct aaaacggttg aatatttgta cagagggatc caaatcactc gatacatata
     4141 taaagccaca gaaaaaactt ccttcagaaa actgcagaaa tctaaataag atctggttta
     4201 cttttcttcg aaacataaat aaccatgaaa aatgcaccaa aacgataaca aatccgacag
     4261 gaataattgt tgctatccaa atacaaaata aaataaaatg aaagtcgttg cttgatatct
     4321 gttaggcaac aacaccgctg caagaattca agcttggagT GGTTGTCGAC GAGTCAGTAA
     4381 TAAACGGCGT CAAAGTGGTT GCAGCCGGCA CACACGAGTC GTGTTTATCA ACTCAAAGCA
     4441 CAAATACTTT TCCTCAACCT AAAAATAAGG CAATTAGCCA AAAACAACTT TGCGTGTAAA
     4501 CAACGCTCAA TACACGTGTC ATTTTATTAT TAGCTATTGC TTCACCGCCT TAGCTTTCTC
     4561 GTGACCTAGT CGTCCTCGTC TTTTCTTCTT CTTCTTCTAT AAAACAATAC CCAAAGAGCT
     4621 CTTCTTCTTC ACAATTCAGA TTTCAATTTC TCAAAATCTT AAAAACTTTC TCTCAATTCT
     4681 CTCTACCGTG ATCAAGGTAA ATTTCTGTGT TCCTTATTCT CTCAAAATCT TCGATTTTGT
     4741 TTTCGTTCGA TCCCAATTTC GTATATGTTC TTTGGTTTAG ATTCTGTTAA TCTTAGATCG
     4801 AAcACGATTT TCTGGGTTTG ATCGTTAGAT ATCATCTTAA TTCTCGATTA GGGTTTCATA
     4861 GATATCATCC GATTTGTTCA AATAATTTGA GTTTTGTCGA ATAATTACTC TTCGATTTGT
     4921 GATTTCTATC TAGATCTGGT GTTAGTTTCT AGTTTGTGCG ATCGAATTTG TCGATTAATC
     4981 TGAGTTTTTC TGATTAACAG CAAGTTTGTA CAAAAAAGCA GGCTCTTCaa tgccaaagaa
     5041 gaagaggaaa gtcggaagtg gtagtggtag tggaagcggt agtggcagta tggtgagcaa
     5101 gggcgaggag ctgttcaccg gggtggtgcc catcctggtc gagctggacg gcgacgtaaa
     5161 cggccacaag ttcagcgtgt ccggcgaggg cgagggcgat gccacctacg gcaagctgac
     5221 cctgaagttc atctgcacca ccggcaagct gcccgtgccc tggcccaccc tcgtgaccac
     5281 cctgtcctgg ggcgtgcagt gcttcgcccg ctaccccgac cacatgaagc agcacgactt
     5341 cttcaagtcc gccatgcccg aaggctacgt ccaggagcgc accatcttct tcaaggacga
     5401 cggcaactac aagacccgcg ccgaggtgaa gttcgagggc gacaccctgg tgaaccgcat
     5461 cgagctgaag ggcatcgact tcaaggagga cggcaacatc ctggggcaca agctggagta
     5521 caactacatc agcgacaacg tctatatcac cgccgacaag cagaagaacg gcatcaaggc
     5581 caacttcaag atccgccaca acatcgagga cggcggcgtg cagctcgccg accactacca
     5641 gcagaacacc cccatcggcg acggccccgt gctgctgccc gacaaccact acctgagcac
     5701 ccagtccaag ctgagcaaag accccaacga gaagcgcgat cacatggtcc tgctggagtt
     5761 cgtgaccgcc gccgggatca ctctcggcat ggacgagctg tacaagtaaG CTTGCTCTCA
     5821 AGATCAAAGG CTTAAAAAGC TGGGGTTTTA TGAATGGGAT CAAAGTTTCT TTTTTTCTTT
     5881 TATATTTGCT TCTCCATTTG TTTGTTTCAT TTCCCTTTTT GTTTTCGTTT CTATGATGCA
     5941 CTTGTGTGTG ACAAACTCTC TGGGTTTTTA CTTACGTCTG CGTTTCAAAA AAAAAAACCG
     6001 CTTTCGTTTT GCGTTTTAGT CCCATTGTTT TGTAGCTCTG AGTGATCGAA TTGATGCCTC
     6061 TTTATTCCTT TTGTTCCCTA TAATTTCTTT CAAAACTCAG AAGAAAAACC TTGAAACTCT
     6121 TTGCAATGTT AATATAAGTA TTGTATAAGA TTTTTATTGA TTTGGTTATT AGTCTTACTT
     6181 TTGCTACCTC CATCTTCACT TGGAACTGAT ATTCTGAATA GTTAAAGCGT TACATGTGTT
     6241 CCATTCACAA ATGAACTTAA ACTAGCACAA AGTCAGATAT TTTAAGATCG CACCATTTcg
     6301 ctactaGAAT TCGAGCTCGG AGGGTACCGA CAAAATTTAG AACGAACTTA ATTATGATCT
     6361 CAAATACATT GATACATATC TCATCTAGAT CTAGGTTATC ATTATGTAAG AAAGTTTTGA
     6421 CGAATATGGC ACGACAAAAT GGCTAGACTC GATGTAATTG GTATCTCAAC TCAACATTAT
     6481 ACTTATACCA AACATTAGTT AGACAAAATT TAAACAACTA TTTTTTATGT ATGCAAGAGT
     6541 CAGCATATGT ATAATTGATT CAGAATCGTT TTGACGAGTT CGGATGTAGT AGTAGCCATT
     6601 ATTTAATGTA CATACTAATC GTGAATAGTG AATATGATGA AACATTGTAT CTTATTGTAT
     6661 AAATATCCAT AAACACATCA TGAAAGACAC TTTCTTTCAC GGTCTGAATT AATTATGATA
     6721 CAATTCTAAT AGAAAACGAA TTAAATTACG TTGAATTGTA TGAAATCTAA TTGAACAAGC
     6781 CAACCACGAC GACGACTAAC GTTGCCTGGA TTGACTCGGT TTAAGTTAAC CACTAAAAAA
     6841 ACGGAGCTGT CATGTAACAC GCGGATCGAG CAGGTCACAG TCATGAAGCC ATCAAAGCAA
     6901 AAGAACTAAT CCAAGGGCTG AGATGATTAA TTAGTTTAAA AATTAGTTAA CACGAGGGAA
     6961 AAGGCTGTCT GACAGCCAGG TCACGTTATC TTTACCTGTG GTCGAAATGA TTCGTGTCTG
     7021 TCGATTTTAA TTATTTTTTT GAAAGGCCGA AAATAAAGTT GTAAGAGATA AACCCGCCTA
     7081 TATAAATTCA TATATTTTCC TCTCCGCTTT GAATTGTCTC GTTGTCCTCC TCACTTTCAT
     7141 CAGCCGTTTT GAATCTCCGG CGACTTGACA GAGAAGAACA AGGAAGAAGA TTAAGAGAGA
     7201 AAGTAAGAGA TAATCCAGGA GATTCATTCT CCGTTTTGAA TCTTCCTCAA TCTCATCTTC
     7261 TTCCGCTCTT TCTTTCCAAG GTAATAGGAA CTTTCTGGAT CTACTTTATT TGCTGGATCT
     7321 CGATCTTGTT TTCTCAATTT CCTTGAGATC TGGAATTCGT TTAATTTGGA TCTGTGAACC
     7381 TCCACTAAAT CTTTTGGTTT TACTAGAATC GATCTAAGTT GACCGATCAG TTAGCTCGAT
     7441 TATAGCTACC AGAATTTGGC TTGACCTTGA TGGAGAGATC CATGTTCATG TTACCTGGGA
     7501 AATGATTTGT ATATGTGAAT TGAAATCTGA ACTGTTGAAG TTAGATTGAA TCTGAACACT
     7561 GTCAATGTTA GATTGAATCT GAACACTGTT TAAGGTTAGA TGAAGTTTGT GTATAGATTC
     7621 TTCGAAACTT TAGGATTTGT AGTGTCGTAC GTTGAACAGA AAGCTATTTC TGATTCAATC
     7681 AGGGTTTATT TGACTGTATT GAACTCTTTT TGTGTGTTTG CAGCTCATAA AAAATGGCTG
     7741 AGGCTGATGA TATTCAACCA ATCGTGTGTG ACCTCGAGAT GAAGGATAAC ACCGTGCCAC
     7801 TGAAATTGAT TGCCCTGTTA GCGAACGGTG AATTTCACTC TGGCGAGCAG TTGGGTGAAA
     7861 CGCTGGGAAT GAGCCGGGCG GCTATTAATA AACACATTCA GACACTGCGT GACTGGGGCG
     7921 TTGATGTCTT TACCGTTCCG GGTAAAGGAT ACAGCCTGCC TGAGCCTATC CAGTTACTTA
     7981 ATGCTAAACA GATATTGGGT CAGCTGGATG GCGGTAGTGT AGCCGTGCTG CCAGTGATTG
     8041 ACTCCACGAA TCAGTACCTT CTTGATCGTA TCGGAGAGCT TAAATCGGGC GATGCTTGCA
     8101 TTGCAGAATA CCAGCAGGCT GGCCGTGGTC GCCGGGGTCG GAAATGGTTT TCGCCTTTTG
     8161 GCGCAAACTT ATATTTGTCG ATGTTCTGGC GTCTGGAACA AGGCCCGGCG GCGGCGATTG
     8221 GTTTAAGTCT GGTTATCGGT ATCGTGATGG CGGAAGTATT ACGCAAGCTG GGTGCAGATA
     8281 AAGTTCGTGT TAAATGGCCT AATGACCTCT ATCTGCAGGA TCGCAAGCTG GCAGGCATTC
     8341 TGGTGGAGCT GACTGGCAAA ACTGGCGATG CGGCGCAAAT AGTCATTGGA GCCGGGATCA
     8401 ACATGGCAAT GCGCCGTGTT GAAGAGAGTG TCGTTAATCA GGGGTGGATC ACGCTGCAGG
     8461 AAGCGGGGAT CAATCTCGAT CGTAATACGT TGGCGGCCAT GCTAATACGT GAATTACGTG
     8521 CTGCGTTGGA ACTCTTCGAA CAAGAAGGAT TGGCACCTTA TCTGTCGCGC TGGGAAAAGC
     8581 TGGATAATTT TATTAATCGC CCAGTGAAAC TTATCATTGG TGATAAAGAA ATATTTGGCA
     8641 TTTCACGCGG AATAGACAAA CAGGGGGCTT TATTACTTGA GCAGGATGGA ATAATAAAAC
     8701 CCTGGATGGG CGGTGAAATA TCCCTGCGTA GTGCAGAAAA ATAAGCTTTC TCCATAATAA
     8761 TGTGTGAGTA GTTCCCAGAT AAGGGAATTA GGGTTCCTAT AGGGTTTCGC TCATGTGTTG
     8821 AGCATATAAG AAACCCTTAG TATGTATTTG TATTTGTAAA ATACTTCTAT CAATAAAATT
     8881 TCTAATTCCT AAAACCAAAA TCCAGTACTA AAATCCAGAT CCCCGTCGAC CGATATCCGA
     8941 ATTCCGCTTT ACgaggatgc acatgtgacc gagggacacg aagtgatccg tttaaactat
     9001 cagtgtttga caggatatat tggcgggtaa acctaagaga aaagagcgtt tattagaata
     9061 atcggatatt taaaagggcg tgaaaaggtt tatccgttcg tccatttgta tgtgccagcc
     9121 gcctttgcga cgctcaccgg gctggttgcc ctcgccgctg ggctggcggc cgtctatggc
     9181 cctgcaaacg cgccagaaac gccgtcgaag ccgtgtgcga gacaccgcgg ccgccggcgt
     9241 tgtggatacc tcgcggaaaa cttggccctc actgacagat gaggggcgga cgttgacact
     9301 tgaggggccg actcacccgg cgcggcgttg acagatgagg ggcaggctcg atttcggccg
     9361 gcgacgtgga gctggccagc ctcgcaaatc ggcgaaaacg cctgatttta cgcgagtttc
     9421 ccacagatga tgtggacaag cctggggata agtgccctgc ggtattgaca cttgaggggc
     9481 gcgactactg acagatgagg ggcgcgatcc ttgacacttg aggggcagag tgctgacaga
     9541 tgaggggcgc acctattgac atttgagggg ctgtccacag gcagaaaatc cagcatttgc
     9601 aagggtttcc gcccgttttt cggccaccgc taacctgtct tttaacctgc ttttaaacca
     9661 atatttataa accttgtttt taaccagggc tgcgccctgt gcgcgtgacc gcgcacgccg
     9721 aaggggggtg cccccccttc tcgaaccctc ccggcccgct aacgcgggcc tcccatcccc
     9781 ccaggggctg cgcccctcgg ccgcgaacgg cctcacccca aaaatggcag cgctggccaa
     9841 ttcccgagtg cgcggaaccc ctatttgttt atttttctaa atacattcaa atatgtatcc
     9901 gctcatgaga caataaccct gataaatgct tcaataatat tgaaaaagga agagtatggc
     9961 taaaatgaga atatcaccgg aattgaaaaa actgatcgaa aaataccgct gcgtaaaaga
    10021 tacggaagga atgtctcctg ctaaggtata taagctggtg ggagaaaatg aaaacctata
    10081 tttaaaaatg acggacagcc ggtataaagg gaccacctat gatgtggaac gggaaaagga
    10141 catgatgcta tggctggaag gaaagctgcc tgttccaaag gtcctgcact ttgaacggca
    10201 tgatggctgg agcaatctgc tcatgagtga ggccgatggc gtcctttgct cggaagagta
    10261 tgaagatgaa caaagccctg aaaagattat cgagctgtat gcggagtgca tcaggctctt
    10321 tcactccatc gacatatcgg attgtcccta tacgaatagc ttagacagcc gcttagccga
    10381 attggattac ttactgaata acgatctggc cgatgtggat tgcgaaaact gggaagagga
    10441 cactccattt aaagatccgc gcgagctgta tgatttttta aagacggaaa agcccgaaga
    10501 ggaacttgtc ttttcccacg gcgacctggg agacagcaac atctttgtga aagatggcaa
    10561 agtaagtggc tttattgatc ttgggagaag cggcagggcg gacaagtggt atgacattgc
    10621 cttctgcgtc cggtcgctca gggaggatat cggggaagaa cagtatgtcg agctattttt
    10681 tgacttactg gggatcaagc ctgattggga gaaaataaaa tattatattt tactggatga
    10741 attgttttag ctgtcagacc aagtttactc atatatactt tagattgatt taaaacttca
    10801 tttttaattt aaaaggatct aggtgaagat cctttttgat aatctcatga ccaaaatccc
    10861 ttaacgtgag ttttcgttcc actgagcgtc agaccccgta gaaaagatca aaggatcttc
    10921 ttgagatcct ttttttctgc gcgtaatctg ctgcttgcaa acaaaaaaac caccgctacc
    10981 agcggtggtt tgtttgccgg atcaagagct accaactctt tttccgaagg taactggctt
    11041 cagcagagcg cagataccaa atactgtcct tctagtgtag ccgtagttag gccaccactt
    11101 caagaactct gtagcaccgc cta
//
