# Supplementary material for: Building a pipeline to identify and engineer constitutive and repressible promoters
Source: Quant Plant Biol. 2023 Oct 19;4:e12. doi: 10.1017/qpb.2023.10 (PMC10600573; doi:10.1017/qpb.2023.10)
Supplement: Yang and Nemhauser supplementary material 6 — Yang and Nemhauser supplementary material [file S2632882823000103sup006.zip › Genebank/Level2/YFP/pagm4673-pat4g13780nls-yfp-ubq10nls-mturq-basta.gb]

LOCUS       pAGM4673-pAT4G13780:NL 11432 bp ds-DNA     circular     10-OCT-2022
DEFINITION  .
FEATURES             Location/Qualifiers
     rep_origin      388..388
                     /label="ORI"
                     /ApEinfo_revcolor="#9eafd2"
                     /ApEinfo_fwdcolor="#9eafd2"
     CDS             724..1872
                     /label="RK2 TrfA"
                     /ApEinfo_revcolor="#9eafd2"
                     /ApEinfo_fwdcolor="#9eafd2"
     misc_feature    complement(1949..2099)
                     /label="LB"
                     /ApEinfo_revcolor="#ffef86"
                     /ApEinfo_fwdcolor="#ffef86"
     misc_feature    2111..2114
                     /label="TGCC"
                     /ApEinfo_revcolor="#85dae9"
                     /ApEinfo_fwdcolor="#85dae9"
     misc_feature    2115..4646
                     /label="YFP"
                     /ApEinfo_revcolor="#d6b295"
                     /ApEinfo_fwdcolor="#d6b295"
     misc_feature    2127..2130
                     /label="GGAG"
                     /ApEinfo_revcolor="#b4abac"
                     /ApEinfo_fwdcolor="#b4abac"
     misc_feature    2131..3050
                     /label="AT4G13780 Promoter"
                     /ApEinfo_revcolor="#75c6a9"
                     /ApEinfo_fwdcolor="#75c6a9"
     misc_feature    3051..3212
                     /label="AT4G13780 5'UTR"
                     /ApEinfo_revcolor="#85dae9"
                     /ApEinfo_fwdcolor="#85dae9"
     misc_feature    3213..3216
                     /label="AATG"
                     /ApEinfo_revcolor="#ffef86"
                     /ApEinfo_fwdcolor="#ffef86"
     misc_feature    3217..3237
                     /label="SV40NLS"
                     /ApEinfo_revcolor="#7ea7d8"
                     /ApEinfo_fwdcolor="#7ea7d8"
     CDS             3217..3273
                     /label="Translation 3217-3273"
     misc_feature    3238..3273
                     /label="GS12b"
                     /ApEinfo_revcolor="#7ea7d8"
                     /ApEinfo_fwdcolor="#7ea7d8"
     primer          3244..3292
                     /label="NLS_YFP_F2"
                     /note="sequence: ggtagtggtagtggaagcggtagtggcagtATGGTGAGCAAGGGCGAGG"
                     /ApEinfo_revcolor="#d6b295"
                     /ApEinfo_fwdcolor="#d6b295"
     primer          3244..3297
                     /label="NLS_YFP_F"
                     /note="sequence: ggtagtggtagtggaagcggtagtggcagtATGGTGAGCAAGGGCGAGGaGCTg"
                     /ApEinfo_revcolor="#ff9ccd"
                     /ApEinfo_fwdcolor="#ff9ccd"
     CDS             3274..3993
                     /label="YFP (Aequorea victoria)"
                     /ApEinfo_revcolor="#d59687"
                     /ApEinfo_fwdcolor="#d59687"
     CDS             3274..3993
                     /label="Translation 3274-3993"
     misc_feature    3994..3997
                     /label="GCTT 4bp overhang"
                     /ApEinfo_revcolor="#85dae9"
                     /ApEinfo_fwdcolor="#85dae9"
     misc_feature    3998..4396
                     /label="AT4G13780 3'UTR"
                     /ApEinfo_revcolor="#d59687"
                     /ApEinfo_fwdcolor="#d59687"
     misc_feature    4397..4646
                     /label="AT4G13780 Terminator"
                     /ApEinfo_revcolor="#9eafd2"
                     /ApEinfo_fwdcolor="#9eafd2"
     misc_feature    4647..4650
                     /label="CGCT"
                     /ApEinfo_revcolor="#85dae9"
                     /ApEinfo_fwdcolor="#85dae9"
     misc_feature    4655..6617
                     /label="mTURQ"
                     /ApEinfo_revcolor="#ff9ccd"
                     /ApEinfo_fwdcolor="#ff9ccd"
     misc_feature    complement(4667..4670)
                     /label="CTCC"
                     /ApEinfo_revcolor="#84b0dc"
                     /ApEinfo_fwdcolor="#84b0dc"
     misc_feature    4671..5311
                     /label="PUBQ10"
                     /ApEinfo_revcolor="#84b0dc"
                     /ApEinfo_fwdcolor="#84b0dc"
     primer          complement(4724..4748)
                     /label="UBQ10_Front_R"
                     /note="sequence: TTTGAGTTGATAAACACGACTCGTG"
                     /ApEinfo_revcolor="#ffef86"
                     /ApEinfo_fwdcolor="#ffef86"
     misc_feature    5111..5116
                     /label="BpiI-mut"
                     /ApEinfo_revcolor="#c7b0e3"
                     /ApEinfo_fwdcolor="#c7b0e3"
     misc_feature    5312..5339
                     /label="Additional frag from Jen Brophy"
                     /ApEinfo_revcolor="#b4abac"
                     /ApEinfo_fwdcolor="#b4abac"
     misc_feature    5340..5343
                     /label="AATG"
                     /ApEinfo_revcolor="#ffef86"
                     /ApEinfo_fwdcolor="#ffef86"
     misc_feature    5344..5364
                     /label="SV40NLS"
                     /ApEinfo_revcolor="#7ea7d8"
                     /ApEinfo_fwdcolor="#7ea7d8"
     CDS             5344..5400
                     /label="Translation 5344-5400"
     misc_feature    5365..5400
                     /label="GS12b"
                     /ApEinfo_revcolor="#7ea7d8"
                     /ApEinfo_fwdcolor="#7ea7d8"
     misc_feature    5401..6117
                     /label="mTURQ(FromArjun)"
                     /ApEinfo_revcolor="#85dae9"
                     /ApEinfo_fwdcolor="#85dae9"
     CDS             5401..6117
                     /label="Translation 5401-6117"
     misc_feature    6118..6120
                     /label="STOP"
                     /ApEinfo_revcolor="#faac61"
                     /ApEinfo_fwdcolor="#faac61"
     CDS             6118..6120
                     /label="Translation 6118-6120"
     misc_feature    6121..6124
                     /label="GCTT"
                     /ApEinfo_revcolor="#ff9ccd"
                     /ApEinfo_fwdcolor="#ff9ccd"
     misc_feature    6125..6609
                     /label="ATact2 terminTOR"
                     /ApEinfo_revcolor="#ff9ccd"
                     /ApEinfo_fwdcolor="#ff9ccd"
     misc_feature    complement(6610..6613)
                     /label="AGCG"
                     /ApEinfo_revcolor="#85dae9"
                     /ApEinfo_fwdcolor="#85dae9"
     misc_feature    6634..7351
                     /label="AtACT2 promoter"
                     /ApEinfo_revcolor="#9eafd2"
                     /ApEinfo_fwdcolor="#9eafd2"
     misc_feature    6634..9255
                     /label="Basta"
                     /ApEinfo_revcolor="#faac61"
                     /ApEinfo_fwdcolor="#faac61"
     primer          complement(6730..6754)
                     /label="pAct2_Front_R"
                     /note="sequence: GCCATTTTGTCGTGCCATATTCGTC"
                     /ApEinfo_revcolor="#f8d3a9"
                     /ApEinfo_fwdcolor="#f8d3a9"
     misc_feature    7352..7352
                     /label="start of transcription"
                     /ApEinfo_revcolor="#c6c9d1"
                     /ApEinfo_fwdcolor="#c6c9d1"
     misc_feature    7352..7591
                     /label="AtAct2 5' UTR"
                     /ApEinfo_revcolor="#75c6a9"
                     /ApEinfo_fwdcolor="#75c6a9"
     misc_feature    7592..8034
                     /label="AtAct2 intron 1"
                     /ApEinfo_revcolor="#75c6a9"
                     /ApEinfo_fwdcolor="#75c6a9"
     misc_feature    8035..8044
                     /label="AtAct2 5' UTR"
                     /ApEinfo_revcolor="#d59687"
                     /ApEinfo_fwdcolor="#d59687"
     CDS             8045..9055
                     /label="BirA (E. coli)"
                     /ApEinfo_revcolor="#f58a5e"
                     /ApEinfo_fwdcolor="#f58a5e"
     CDS             9057..9255
                     /label="CaMV 35s terminator"
                     /ApEinfo_revcolor="#b7e6d7"
                     /ApEinfo_fwdcolor="#b7e6d7"
     misc_feature    9256..9283
                     /label="SENSE_PRM"
                     /ApEinfo_revcolor="#ffef86"
                     /ApEinfo_fwdcolor="#ffef86"
     misc_feature    9264..9283
                     /label="EL4"
                     /ApEinfo_revcolor="#ffef86"
                     /ApEinfo_fwdcolor="#ffef86"
     misc_feature    9284..9287
                     /label="ggga"
                     /ApEinfo_revcolor="#faac61"
                     /ApEinfo_fwdcolor="#faac61"
     misc_feature    complement(9301..9428)
                     /label="RB"
                     /ApEinfo_revcolor="#f58a5e"
                     /ApEinfo_fwdcolor="#f58a5e"
     rep_origin      9448..10065
                     /label="oriV"
                     /ApEinfo_revcolor="#d59687"
                     /ApEinfo_fwdcolor="#d59687"
     CDS             10267..11058
                     /label="NPTII"
                     /ApEinfo_revcolor="#b4abac"
                     /ApEinfo_fwdcolor="#b4abac"
     misc_feature    complement(11066..423)
                     /label="pUC ori"
                     /ApEinfo_revcolor="#75c6a9"
                     /ApEinfo_fwdcolor="#75c6a9"
ORIGIN
        1 tacatacctc gctctgctaa tcctgttacc agtggctgct gccagtggcg ataagtcgtg
       61 tcttaccggg ttggactcaa gacgatagtt accggataag gcgcagcggt cgggctgaac
      121 ggggggttcg tgcacacagc ccagcttgga gcgaacgacc tacaccgaac tgagatacct
      181 acagcgtgag ctatgagaaa gcgccacgct tcccgaaggg agaaaggcgg acaggtatcc
      241 ggtaagcggc agggtcggaa caggagagcg cacgagggag cttccagggg gaaacgcctg
      301 gtatctttat agtcctgtcg ggtttcgcca cctctgactt gagcgtcgat ttttgtgatg
      361 ctcgtcaggg gggcggagcc tatggaaaaa cgccagcaac gcggcctttt tacggttcct
      421 ggcagatcct agatgtggcg caacgatgcc ggcgacaagc aggagcgcac cgacttcttc
      481 cgcatcaagt gttttggctc tcaggccgag gcccacggca agtatttggg caaggggtcg
      541 ctggtattcg tgcagggcaa gattcggaat accaagtacg agaaggacgg ccagacggtc
      601 tacgggaccg acttcattgc cgataaggtg gattatctgg acaccaaggc accaggcggg
      661 tcaaatcagg aataagggca cattgccccg gcgtgagtcg gggcaatccc gcaaggaggg
      721 tgaatgaatc ggacgtttga ccggaaggca tacaggcaag aactgatcga cgcggggttt
      781 tccgccgagg atgccgaaac catcgcaagc cgcaccgtca tgcgtgcgcc ccgcgaaacc
      841 ttccagtccg tcggctcgat ggtccagcaa gctacggcca agatcgagcg cgacagcgtg
      901 caactggctc cccctgccct gcccgcgcca tcggccgccg tggagcgttc gcgtcgtctt
      961 gaacaggagg cggcaggttt ggcgaagtcg atgaccatcg acacgcgagg aactatgacg
     1021 accaagaagc gaaaaaccgc cggcgaggac ctggcaaaac aggtcagcga ggccaagcag
     1081 gccgcgttgc tgaaacacac gaagcagcag atcaaggaaa tgcagctttc cttgttcgat
     1141 attgcgccgt ggccggacac gatgcgagcg atgccaaacg acacggcccg ctctgccctg
     1201 ttcaccacgc gcaacaagaa aatcccgcgc gaggcgctgc aaaacaaggt cattttccac
     1261 gtcaacaagg acgtgaagat cacctacacc ggcgtcgagc tgcgggccga cgatgacgaa
     1321 ctggtgtggc agcaggtgtt ggagtacgcg aagcgcaccc ctatcggcga gccgatcacc
     1381 ttcacgttct acgagctttg ccaggacctg ggctggtcga tcaatggccg gtattacacg
     1441 aaggccgagg aatgcctgtc gcgcctacag gcgacggcga tgggcttcac gtccgaccgc
     1501 gttgggcacc tggaatcggt gtcgctgctg caccgcttcc gcgtcctgga ccgtggcaag
     1561 aaaacgtccc gttgccaggt cctgatcgac gaggaaatcg tcgtgctgtt tgctggcgac
     1621 cactacacga aattcatatg ggagaagtac cgcaagctgt cgccgacggc ccgacggatg
     1681 ttcgactatt tcagctcgca ccgggagccg tacccgctca agctggaaac cttccgcctc
     1741 atgtgcggat cggattccac ccgcgtgaag aagtggcgcg agcaggtcgg cgaagcctgc
     1801 gaagagttgc gaggcagcgg cctggtggaa cacgcctggg tcaatgatga cctggtgcat
     1861 tgcaaacgct agggccttgt ggggtcagtt ccggctgggg gttcagcagc ccctgctcgg
     1921 atctgttgga ccggacagta gtcatggttg atgggctgcc tgtatcgagt ggtgattttg
     1981 tgccgagctg ccggtcgggg agctgttggc tggctggtgg caggatatat tgtggtgtaa
     2041 acaaattgac gcttagacaa cttaataaca cattgcggac gtttttaatg tactggggtt
     2101 gaacactctg tgccgaattc ggatccggag aatcatgaga ttttttttaa aaaagttttt
     2161 tttaaacttt ggtgttatta tttaaaaatg ttactaaaat catcgttctc tgtgtcgaaa
     2221 tctttgtgtg aagtttaatc attaaaaaaa aatctactag agatgaagtt ttaacgatga
     2281 agaaaatgat atgatttatc atatttatag agatttaaca taaatattcc tataattttg
     2341 ttttatacga aataaattat acaaagaatc ttaccactaa cgagtgcctt taaacacttc
     2401 tttgacatgt tgtcaaatgt tagcttgtga ttatagacat gattactcta ttgcaatttg
     2461 taggtaaata attaaacaat taaatttgcc tccacatttt tccctctctg acaagtatac
     2521 cttggaagat tctgcctctt agtcatatga tagatattct tcaaccgttg tttagagaat
     2581 tggtacataa ctctcttatt ttaaccatag tgttatccat atgtagcatt tgaaatatat
     2641 gttgtgaaat gatataataa cagaaagatg aagaagtcca acaatatgaa aaaagttcgc
     2701 ttcaagtttg ggctgataga cgtggtaaat ctgttttgtt taacataaaa gatagaccta
     2761 gtcacctagc aaagagtttc tataggacgt ggtcatgttg taaaacaaaa gaaaatgatt
     2821 taggagaaag tttccatgta atataggacg tggtcatgtt gtattttttt tttttgttaa
     2881 tggtaatttc ctaattaata tagtcacttt actttagttt cacaaaagtt taataattca
     2941 ctaaactata gtaaagctat ttagattccg gtttaattcc atccatacca gtaagatcaa
     3001 tatcttgcaa atgcaattca gttatcaaac cggaaagtga ccaactttct gtctggtcta
     3061 aacttaaccg gatctatctg aggccgccgt tacttaggtt taccatcagc taaagagctt
     3121 ctcttttctc agcttctctg attcgtcttt ctcctctgtc tctgactctt cgcgaaaacc
     3181 ctaattagct ttgtggtctt gttgttttcg ccaatgccaa agaagaagag gaaagtcgga
     3241 agtggtagtg gtagtggaag cggtagtggc agtATGGTGA GCAAGGGCGA GGaGCTgtTC
     3301 ACCGGGGTGG tGCCCATCCT GGTCGAGCTG GACGGCGACG TAAACGGCCA CAAGtTCAGC
     3361 GTGTCCGGCG AGGGCGAGGG CGATGCCACC TACGGCAAgC TGACCCTGAA GTTCATCTGC
     3421 ACCACCGGCA AGCTGCCCGT GCCCTggCCC ACCCTCGTGA CCACCTTCGG CTACGGCCTG
     3481 CAGTGCTTCG CCCGCTACCC CGACCACATG AAGCAGCACG ACTTCTTCAA GTCCGCCATG
     3541 CCCGAAGGCT ACGTCCAGGA GCGCACCATC TTCTTCAAGG ACGACGGCAA CTACAAGACC
     3601 CGCGCCGAGG TGAAGTTCGA GGGCGACACC CTGGTGAACC GCATCGAGCT GAAGGGCATC
     3661 GACTTCAAGG AGGACGGCAA CATCCTGGGG CACAAGCTGG AGTACAACTA CAACAGCCAC
     3721 AACGTCTATA TCATGGCCGA CAAGCAGAAG AACGGCATCA AGGTGAACTT CAAGATCCGC
     3781 CACAACATCG AGGACGGCAG CGTGCAGCTC GCCGACCACT ACCAGCAGAA CACCCCCATC
     3841 GGCGACGGCC CCGTGCTGCT GCCCGACAAC CACTACCTGA GCTACCAGTC CGCCCTGAGC
     3901 AAAGACCCCA ACGAGAAGCG CGATCACATG GTCCTGCTGG AGTTCGTGAC CGCCGCCGGG
     3961 ATCACTCTCG GCATGGACGA GCTGTACAAG TGAGCTTaag cttacttgag ccataagcaa
     4021 actaatattc tccatttcta tctttctctg taagagaaac gaaattcgga gattttcatt
     4081 tgaaaatttg attctaatta caaacatgtt cttgtaaact taaagcttgg tacaattgtt
     4141 gttattgatt gatgttgtga gaaacattca gctttttaaa attgggccca gacgcaaagc
     4201 aaccacacaa cttacgattt caaatctttt atggtactag ttgaggtttt gtgaaggttg
     4261 atgtttttct taatttttta atattctagt tctcgtgttt aaaaatagtc gcatcattct
     4321 ttttttctgg cggttcgtaa ttgtgttccc ttgtaatact gtatagggtt gtatacaatc
     4381 gaacgtttga agtgatcatg taattcaatc ataaatttaa atctttggtt attgaaaaca
     4441 ttttaagcat tctattttta ttgaccttta agagattttg gcattttatt ggcttgagtt
     4501 cactgagcgt ttccaagtta ccaactacac caacccttcg gattcaaatc tgtgttgatg
     4561 ttttgcgatt ccatatcatt actatatcaa cgagttgatt tttttttttg gtcaaccagc
     4621 aagttgattt ttgaaaaact cttactcgct gcaagaattc aagcttggag TGGTTGTCGA
     4681 CGAGTCAGTA ATAAACGGCG TCAAAGTGGT TGCAGCCGGC ACACACGAGT CGTGTTTATC
     4741 AACTCAAAGC ACAAATACTT TTCCTCAACC TAAAAATAAG GCAATTAGCC AAAAACAACT
     4801 TTGCGTGTAA ACAACGCTCA ATACACGTGT CATTTTATTA TTAGCTATTG CTTCACCGCC
     4861 TTAGCTTTCT CGTGACCTAG TCGTCCTCGT CTTTTCTTCT TCTTCTTCTA TAAAACAATA
     4921 CCCAAAGAGC TCTTCTTCTT CACAATTCAG ATTTCAATTT CTCAAAATCT TAAAAACTTT
     4981 CTCTCAATTC TCTCTACCGT GATCAAGGTA AATTTCTGTG TTCCTTATTC TCTCAAAATC
     5041 TTCGATTTTG TTTTCGTTCG ATCCCAATTT CGTATATGTT CTTTGGTTTA GATTCTGTTA
     5101 ATCTTAGATC GAAcACGATT TTCTGGGTTT GATCGTTAGA TATCATCTTA ATTCTCGATT
     5161 AGGGTTTCAT AGATATCATC CGATTTGTTC AAATAATTTG AGTTTTGTCG AATAATTACT
     5221 CTTCGATTTG TGATTTCTAT CTAGATCTGG TGTTAGTTTC TAGTTTGTGC GATCGAATTT
     5281 GTCGATTAAT CTGAGTTTTT CTGATTAACA GCAAGTTTGT ACAAAAAAGC AGGCTCTTCa
     5341 atgccaaaga agaagaggaa agtcggaagt ggtagtggta gtggaagcgg tagtggcagt
     5401 atggtgagca agggcgagga gctgttcacc ggggtggtgc ccatcctggt cgagctggac
     5461 ggcgacgtaa acggccacaa gttcagcgtg tccggcgagg gcgagggcga tgccacctac
     5521 ggcaagctga ccctgaagtt catctgcacc accggcaagc tgcccgtgcc ctggcccacc
     5581 ctcgtgacca ccctgtcctg gggcgtgcag tgcttcgccc gctaccccga ccacatgaag
     5641 cagcacgact tcttcaagtc cgccatgccc gaaggctacg tccaggagcg caccatcttc
     5701 ttcaaggacg acggcaacta caagacccgc gccgaggtga agttcgaggg cgacaccctg
     5761 gtgaaccgca tcgagctgaa gggcatcgac ttcaaggagg acggcaacat cctggggcac
     5821 aagctggagt acaactacat cagcgacaac gtctatatca ccgccgacaa gcagaagaac
     5881 ggcatcaagg ccaacttcaa gatccgccac aacatcgagg acggcggcgt gcagctcgcc
     5941 gaccactacc agcagaacac ccccatcggc gacggccccg tgctgctgcc cgacaaccac
     6001 tacctgagca cccagtccaa gctgagcaaa gaccccaacg agaagcgcga tcacatggtc
     6061 ctgctggagt tcgtgaccgc cgccgggatc actctcggca tggacgagct gtacaagtaa
     6121 GCTTGCTCTC AAGATCAAAG GCTTAAAAAG CTGGGGTTTT ATGAATGGGA TCAAAGTTTC
     6181 TTTTTTTCTT TTATATTTGC TTCTCCATTT GTTTGTTTCA TTTCCCTTTT TGTTTTCGTT
     6241 TCTATGATGC ACTTGTGTGT GACAAACTCT CTGGGTTTTT ACTTACGTCT GCGTTTCAAA
     6301 AAAAAAAACC GCTTTCGTTT TGCGTTTTAG TCCCATTGTT TTGTAGCTCT GAGTGATCGA
     6361 ATTGATGCCT CTTTATTCCT TTTGTTCCCT ATAATTTCTT TCAAAACTCA GAAGAAAAAC
     6421 CTTGAAACTC TTTGCAATGT TAATATAAGT ATTGTATAAG ATTTTTATTG ATTTGGTTAT
     6481 TAGTCTTACT TTTGCTACCT CCATCTTCAC TTGGAACTGA TATTCTGAAT AGTTAAAGCG
     6541 TTACATGTGT TCCATTCACA AATGAACTTA AACTAGCACA AAGTCAGATA TTTTAAGATC
     6601 GCACCATTTc gctactaGAA TTCGAGCTCG GAGGGTACCG ACAAAATTTA GAACGAACTT
     6661 AATTATGATC TCAAATACAT TGATACATAT CTCATCTAGA TCTAGGTTAT CATTATGTAA
     6721 GAAAGTTTTG ACGAATATGG CACGACAAAA TGGCTAGACT CGATGTAATT GGTATCTCAA
     6781 CTCAACATTA TACTTATACC AAACATTAGT TAGACAAAAT TTAAACAACT ATTTTTTATG
     6841 TATGCAAGAG TCAGCATATG TATAATTGAT TCAGAATCGT TTTGACGAGT TCGGATGTAG
     6901 TAGTAGCCAT TATTTAATGT ACATACTAAT CGTGAATAGT GAATATGATG AAACATTGTA
     6961 TCTTATTGTA TAAATATCCA TAAACACATC ATGAAAGACA CTTTCTTTCA CGGTCTGAAT
     7021 TAATTATGAT ACAATTCTAA TAGAAAACGA ATTAAATTAC GTTGAATTGT ATGAAATCTA
     7081 ATTGAACAAG CCAACCACGA CGACGACTAA CGTTGCCTGG ATTGACTCGG TTTAAGTTAA
     7141 CCACTAAAAA AACGGAGCTG TCATGTAACA CGCGGATCGA GCAGGTCACA GTCATGAAGC
     7201 CATCAAAGCA AAAGAACTAA TCCAAGGGCT GAGATGATTA ATTAGTTTAA AAATTAGTTA
     7261 ACACGAGGGA AAAGGCTGTC TGACAGCCAG GTCACGTTAT CTTTACCTGT GGTCGAAATG
     7321 ATTCGTGTCT GTCGATTTTA ATTATTTTTT TGAAAGGCCG AAAATAAAGT TGTAAGAGAT
     7381 AAACCCGCCT ATATAAATTC ATATATTTTC CTCTCCGCTT TGAATTGTCT CGTTGTCCTC
     7441 CTCACTTTCA TCAGCCGTTT TGAATCTCCG GCGACTTGAC AGAGAAGAAC AAGGAAGAAG
     7501 ATTAAGAGAG AAAGTAAGAG ATAATCCAGG AGATTCATTC TCCGTTTTGA ATCTTCCTCA
     7561 ATCTCATCTT CTTCCGCTCT TTCTTTCCAA GGTAATAGGA ACTTTCTGGA TCTACTTTAT
     7621 TTGCTGGATC TCGATCTTGT TTTCTCAATT TCCTTGAGAT CTGGAATTCG TTTAATTTGG
     7681 ATCTGTGAAC CTCCACTAAA TCTTTTGGTT TTACTAGAAT CGATCTAAGT TGACCGATCA
     7741 GTTAGCTCGA TTATAGCTAC CAGAATTTGG CTTGACCTTG ATGGAGAGAT CCATGTTCAT
     7801 GTTACCTGGG AAATGATTTG TATATGTGAA TTGAAATCTG AACTGTTGAA GTTAGATTGA
     7861 ATCTGAACAC TGTCAATGTT AGATTGAATC TGAACACTGT TTAAGGTTAG ATGAAGTTTG
     7921 TGTATAGATT CTTCGAAACT TTAGGATTTG TAGTGTCGTA CGTTGAACAG AAAGCTATTT
     7981 CTGATTCAAT CAGGGTTTAT TTGACTGTAT TGAACTCTTT TTGTGTGTTT GCAGCTCATA
     8041 AAAAATGGCT GAGGCTGATG ATATTCAACC AATCGTGTGT GACCTCGAGA TGAAGGATAA
     8101 CACCGTGCCA CTGAAATTGA TTGCCCTGTT AGCGAACGGT GAATTTCACT CTGGCGAGCA
     8161 GTTGGGTGAA ACGCTGGGAA TGAGCCGGGC GGCTATTAAT AAACACATTC AGACACTGCG
     8221 TGACTGGGGC GTTGATGTCT TTACCGTTCC GGGTAAAGGA TACAGCCTGC CTGAGCCTAT
     8281 CCAGTTACTT AATGCTAAAC AGATATTGGG TCAGCTGGAT GGCGGTAGTG TAGCCGTGCT
     8341 GCCAGTGATT GACTCCACGA ATCAGTACCT TCTTGATCGT ATCGGAGAGC TTAAATCGGG
     8401 CGATGCTTGC ATTGCAGAAT ACCAGCAGGC TGGCCGTGGT CGCCGGGGTC GGAAATGGTT
     8461 TTCGCCTTTT GGCGCAAACT TATATTTGTC GATGTTCTGG CGTCTGGAAC AAGGCCCGGC
     8521 GGCGGCGATT GGTTTAAGTC TGGTTATCGG TATCGTGATG GCGGAAGTAT TACGCAAGCT
     8581 GGGTGCAGAT AAAGTTCGTG TTAAATGGCC TAATGACCTC TATCTGCAGG ATCGCAAGCT
     8641 GGCAGGCATT CTGGTGGAGC TGACTGGCAA AACTGGCGAT GCGGCGCAAA TAGTCATTGG
     8701 AGCCGGGATC AACATGGCAA TGCGCCGTGT TGAAGAGAGT GTCGTTAATC AGGGGTGGAT
     8761 CACGCTGCAG GAAGCGGGGA TCAATCTCGA TCGTAATACG TTGGCGGCCA TGCTAATACG
     8821 TGAATTACGT GCTGCGTTGG AACTCTTCGA ACAAGAAGGA TTGGCACCTT ATCTGTCGCG
     8881 CTGGGAAAAG CTGGATAATT TTATTAATCG CCCAGTGAAA CTTATCATTG GTGATAAAGA
     8941 AATATTTGGC ATTTCACGCG GAATAGACAA ACAGGGGGCT TTATTACTTG AGCAGGATGG
     9001 AATAATAAAA CCCTGGATGG GCGGTGAAAT ATCCCTGCGT AGTGCAGAAA AATAAGCTTT
     9061 CTCCATAATA ATGTGTGAGT AGTTCCCAGA TAAGGGAATT AGGGTTCCTA TAGGGTTTCG
     9121 CTCATGTGTT GAGCATATAA GAAACCCTTA GTATGTATTT GTATTTGTAA AATACTTCTA
     9181 TCAATAAAAT TTCTAATTCC TAAAACCAAA ATCCAGTACT AAAATCCAGA TCCCCGTCGA
     9241 CCGATATCCG AATTCCGCTT TACgaggatg cacatgtgac cgagggacac gaagtgatcc
     9301 gtttaaacta tcagtgtttg acaggatata ttggcgggta aacctaagag aaaagagcgt
     9361 ttattagaat aatcggatat ttaaaagggc gtgaaaaggt ttatccgttc gtccatttgt
     9421 atgtgccagc cgcctttgcg acgctcaccg ggctggttgc cctcgccgct gggctggcgg
     9481 ccgtctatgg ccctgcaaac gcgccagaaa cgccgtcgaa gccgtgtgcg agacaccgcg
     9541 gccgccggcg ttgtggatac ctcgcggaaa acttggccct cactgacaga tgaggggcgg
     9601 acgttgacac ttgaggggcc gactcacccg gcgcggcgtt gacagatgag gggcaggctc
     9661 gatttcggcc ggcgacgtgg agctggccag cctcgcaaat cggcgaaaac gcctgatttt
     9721 acgcgagttt cccacagatg atgtggacaa gcctggggat aagtgccctg cggtattgac
     9781 acttgagggg cgcgactact gacagatgag gggcgcgatc cttgacactt gaggggcaga
     9841 gtgctgacag atgaggggcg cacctattga catttgaggg gctgtccaca ggcagaaaat
     9901 ccagcatttg caagggtttc cgcccgtttt tcggccaccg ctaacctgtc ttttaacctg
     9961 cttttaaacc aatatttata aaccttgttt ttaaccaggg ctgcgccctg tgcgcgtgac
    10021 cgcgcacgcc gaaggggggt gccccccctt ctcgaaccct cccggcccgc taacgcgggc
    10081 ctcccatccc cccaggggct gcgcccctcg gccgcgaacg gcctcacccc aaaaatggca
    10141 gcgctggcca attcccgagt gcgcggaacc cctatttgtt tatttttcta aatacattca
    10201 aatatgtatc cgctcatgag acaataaccc tgataaatgc ttcaataata ttgaaaaagg
    10261 aagagtatgg ctaaaatgag aatatcaccg gaattgaaaa aactgatcga aaaataccgc
    10321 tgcgtaaaag atacggaagg aatgtctcct gctaaggtat ataagctggt gggagaaaat
    10381 gaaaacctat atttaaaaat gacggacagc cggtataaag ggaccaccta tgatgtggaa
    10441 cgggaaaagg acatgatgct atggctggaa ggaaagctgc ctgttccaaa ggtcctgcac
    10501 tttgaacggc atgatggctg gagcaatctg ctcatgagtg aggccgatgg cgtcctttgc
    10561 tcggaagagt atgaagatga acaaagccct gaaaagatta tcgagctgta tgcggagtgc
    10621 atcaggctct ttcactccat cgacatatcg gattgtccct atacgaatag cttagacagc
    10681 cgcttagccg aattggatta cttactgaat aacgatctgg ccgatgtgga ttgcgaaaac
    10741 tgggaagagg acactccatt taaagatccg cgcgagctgt atgatttttt aaagacggaa
    10801 aagcccgaag aggaacttgt cttttcccac ggcgacctgg gagacagcaa catctttgtg
    10861 aaagatggca aagtaagtgg ctttattgat cttgggagaa gcggcagggc ggacaagtgg
    10921 tatgacattg ccttctgcgt ccggtcgctc agggaggata tcggggaaga acagtatgtc
    10981 gagctatttt ttgacttact ggggatcaag cctgattggg agaaaataaa atattatatt
    11041 ttactggatg aattgtttta gctgtcagac caagtttact catatatact ttagattgat
    11101 ttaaaacttc atttttaatt taaaaggatc taggtgaaga tcctttttga taatctcatg
    11161 accaaaatcc cttaacgtga gttttcgttc cactgagcgt cagaccccgt agaaaagatc
    11221 aaaggatctt cttgagatcc tttttttctg cgcgtaatct gctgcttgca aacaaaaaaa
    11281 ccaccgctac cagcggtggt ttgtttgccg gatcaagagc taccaactct ttttccgaag
    11341 gtaactggct tcagcagagc gcagatacca aatactgtcc ttctagtgta gccgtagtta
    11401 ggccaccact tcaagaactc tgtagcaccg cc
//
