# Supplementary material for: Building a pipeline to identify and engineer constitutive and repressible promoters
Source: Quant Plant Biol. 2023 Oct 19;4:e12. doi: 10.1017/qpb.2023.10 (PMC10600573; doi:10.1017/qpb.2023.10)
Supplement: Yang and Nemhauser supplementary material 6 — Yang and Nemhauser supplementary material [file S2632882823000103sup006.zip › Genebank/Level2/YFP/pagm4673-pat4g16845nls-yfp-ubq10nls-mturq-basta.gb]

LOCUS       pAGM4673-pAT4G16845:NL 11029 bp ds-DNA     circular     09-OCT-2022
DEFINITION  .
FEATURES             Location/Qualifiers
     rep_origin      388..388
                     /label="ORI"
                     /ApEinfo_revcolor="#9eafd2"
                     /ApEinfo_fwdcolor="#9eafd2"
     CDS             724..1872
                     /label="RK2 TrfA"
                     /ApEinfo_revcolor="#9eafd2"
                     /ApEinfo_fwdcolor="#9eafd2"
     misc_feature    complement(1949..2099)
                     /label="LB"
                     /ApEinfo_revcolor="#ffef86"
                     /ApEinfo_fwdcolor="#ffef86"
     misc_feature    2111..2114
                     /label="TGCC"
                     /ApEinfo_revcolor="#85dae9"
                     /ApEinfo_fwdcolor="#85dae9"
     misc_feature    2111..4251
                     /label="YFP"
                     /ApEinfo_revcolor="#b4abac"
                     /ApEinfo_fwdcolor="#b4abac"
     misc_feature    2127..2130
                     /label="GGAG"
                     /ApEinfo_revcolor="#b4abac"
                     /ApEinfo_fwdcolor="#b4abac"
     misc_feature    2131..2499
                     /label="AT4G16845_Promoter"
                     /ApEinfo_revcolor="#b1ff67"
                     /ApEinfo_fwdcolor="#b1ff67"
     misc_feature    2178..2198
                     /label="MIKC_MADS"
                     /ApEinfo_revcolor="#ffef86"
                     /ApEinfo_fwdcolor="#ffef86"
     misc_feature    complement(2180..2198)
                     /label="MIKC_MADS"
                     /ApEinfo_revcolor="#85dae9"
                     /ApEinfo_fwdcolor="#85dae9"
     misc_feature    2181..2195
                     /label="MIKC_MADS"
                     /ApEinfo_revcolor="#b1ff67"
                     /ApEinfo_fwdcolor="#b1ff67"
     misc_feature    2183..2194
                     /label="MIKC_MADS"
                     /ApEinfo_revcolor="#d6b295"
                     /ApEinfo_fwdcolor="#d6b295"
     misc_feature    2183..2195
                     /label="MIKC_MADS"
                     /ApEinfo_revcolor="#f58a5e"
                     /ApEinfo_fwdcolor="#f58a5e"
     misc_feature    complement(2183..2197)
                     /label="MIKC_MADS"
                     /ApEinfo_revcolor="#c7b0e3"
                     /ApEinfo_fwdcolor="#c7b0e3"
     misc_feature    2207..2221
                     /label="G2-like"
                     /ApEinfo_revcolor="#f8d3a9"
                     /ApEinfo_fwdcolor="#f8d3a9"
     misc_feature    2210..2224
                     /label="G2-like"
                     /ApEinfo_revcolor="#f8d3a9"
                     /ApEinfo_fwdcolor="#f8d3a9"
     misc_feature    2211..2221
                     /label="G2-like"
                     /ApEinfo_revcolor="#ff9ccd"
                     /ApEinfo_fwdcolor="#ff9ccd"
     misc_feature    complement(2211..2221)
                     /label="G2-like"
                     /ApEinfo_revcolor="#75c6a9"
                     /ApEinfo_fwdcolor="#75c6a9"
     misc_feature    complement(2211..2224)
                     /label="G2-like"
                     /ApEinfo_revcolor="#f8d3a9"
                     /ApEinfo_fwdcolor="#f8d3a9"
     misc_feature    complement(2212..2225)
                     /label="G2-like"
                     /ApEinfo_revcolor="#d59687"
                     /ApEinfo_fwdcolor="#d59687"
     misc_feature    2213..2224
                     /label="HSF"
                     /ApEinfo_revcolor="#75c6a9"
                     /ApEinfo_fwdcolor="#75c6a9"
     misc_feature    2242..2254
                     /label="G2-like"
                     /ApEinfo_revcolor="#f58a5e"
                     /ApEinfo_fwdcolor="#f58a5e"
     misc_feature    2244..2254
                     /label="G2-like"
                     /ApEinfo_revcolor="#85dae9"
                     /ApEinfo_fwdcolor="#85dae9"
     misc_feature    2253..2271
                     /label="C2H2"
                     /ApEinfo_revcolor="#c6c9d1"
                     /ApEinfo_fwdcolor="#c6c9d1"
     misc_feature    2256..2274
                     /label="C2H2"
                     /ApEinfo_revcolor="#84b0dc"
                     /ApEinfo_fwdcolor="#84b0dc"
     misc_feature    complement(2257..2271)
                     /label="B3"
                     /ApEinfo_revcolor="#ffef86"
                     /ApEinfo_fwdcolor="#ffef86"
     misc_feature    2298..2312
                     /label="CPP"
                     /ApEinfo_revcolor="#84b0dc"
                     /ApEinfo_fwdcolor="#84b0dc"
     misc_feature    2314..2326
                     /label="C2H2"
                     /ApEinfo_revcolor="#d59687"
                     /ApEinfo_fwdcolor="#d59687"
     misc_feature    2318..2328
                     /label="SBP"
                     /ApEinfo_revcolor="#d6b295"
                     /ApEinfo_fwdcolor="#d6b295"
     misc_feature    complement(2332..2341)
                     /label="C2H2"
                     /ApEinfo_revcolor="#faac61"
                     /ApEinfo_fwdcolor="#faac61"
     misc_feature    complement(2334..2348)
                     /label="Trihelix"
                     /ApEinfo_revcolor="#c6c9d1"
                     /ApEinfo_fwdcolor="#c6c9d1"
     misc_feature    2377..2387
                     /label="bZIP"
                     /ApEinfo_revcolor="#b1ff67"
                     /ApEinfo_fwdcolor="#b1ff67"
     misc_feature    complement(2384..2397)
                     /label="bHLH"
                     /ApEinfo_revcolor="#b7e6d7"
                     /ApEinfo_fwdcolor="#b7e6d7"
     misc_feature    2385..2395
                     /label="bHLH"
                     /ApEinfo_revcolor="#9eafd2"
                     /ApEinfo_fwdcolor="#9eafd2"
     misc_feature    complement(2385..2395)
                     /label="bHLH"
                     /ApEinfo_revcolor="#75c6a9"
                     /ApEinfo_fwdcolor="#75c6a9"
     misc_feature    complement(2389..2400)
                     /label="NAC"
                     /ApEinfo_revcolor="#f58a5e"
                     /ApEinfo_fwdcolor="#f58a5e"
     misc_feature    complement(2389..2407)
                     /label="B3"
                     /ApEinfo_revcolor="#9eafd2"
                     /ApEinfo_fwdcolor="#9eafd2"
     misc_feature    complement(2395..2415)
                     /label="Dof"
                     /ApEinfo_revcolor="#ffef86"
                     /ApEinfo_fwdcolor="#ffef86"
     misc_feature    complement(2396..2415)
                     /label="AP2"
                     /ApEinfo_revcolor="#b1ff67"
                     /ApEinfo_fwdcolor="#b1ff67"
     misc_feature    2398..2424
                     /label="Dof"
                     /ApEinfo_revcolor="#b7e6d7"
                     /ApEinfo_fwdcolor="#b7e6d7"
     misc_feature    complement(2399..2417)
                     /label="B3"
                     /ApEinfo_revcolor="#faac61"
                     /ApEinfo_fwdcolor="#faac61"
     misc_feature    2400..2420
                     /label="Dof"
                     /ApEinfo_revcolor="#b4abac"
                     /ApEinfo_fwdcolor="#b4abac"
     misc_feature    2419..2437
                     /label="Dof"
                     /ApEinfo_revcolor="#ff9ccd"
                     /ApEinfo_fwdcolor="#ff9ccd"
     misc_feature    2486..2499
                     /label="TCP"
                     /ApEinfo_revcolor="#b4abac"
                     /ApEinfo_fwdcolor="#b4abac"
     misc_feature    2500..3138
                     /label="AT4G16845_5'UTR"
                     /ApEinfo_revcolor="#d59687"
                     /ApEinfo_fwdcolor="#d59687"
     misc_feature    3139..3142
                     /label="AATG"
                     /ApEinfo_revcolor="#ffef86"
                     /ApEinfo_fwdcolor="#ffef86"
     misc_feature    3143..3163
                     /label="SV40NLS"
                     /ApEinfo_revcolor="#7ea7d8"
                     /ApEinfo_fwdcolor="#7ea7d8"
     CDS             3143..3199
                     /label="Translation 3143-3199"
     misc_feature    3164..3199
                     /label="GS12b"
                     /ApEinfo_revcolor="#7ea7d8"
                     /ApEinfo_fwdcolor="#7ea7d8"
     primer          3170..3218
                     /label="NLS_YFP_F2"
                     /note="sequence: ggtagtggtagtggaagcggtagtggcagtATGGTGAGCAAGGGCGAGG"
                     /ApEinfo_revcolor="#d6b295"
                     /ApEinfo_fwdcolor="#d6b295"
     primer          3170..3223
                     /label="NLS_YFP_F"
                     /note="sequence: ggtagtggtagtggaagcggtagtggcagtATGGTGAGCAAGGGCGAGGaGCTg"
                     /ApEinfo_revcolor="#ff9ccd"
                     /ApEinfo_fwdcolor="#ff9ccd"
     CDS             3200..3919
                     /label="YFP (Aequorea victoria)"
                     /ApEinfo_revcolor="#d59687"
                     /ApEinfo_fwdcolor="#d59687"
     CDS             3200..3919
                     /label="Translation 3200-3919"
     misc_feature    3920..3923
                     /label="GCTT 4bp overhang"
                     /ApEinfo_revcolor="#85dae9"
                     /ApEinfo_fwdcolor="#85dae9"
     misc_feature    3924..4076
                     /label="AT4G16845_3'UTR"
                     /ApEinfo_revcolor="#b7e6d7"
                     /ApEinfo_fwdcolor="#b7e6d7"
     misc_feature    4077..4243
                     /label="AT4G16845_Terminator"
                     /ApEinfo_revcolor="#d59687"
                     /ApEinfo_fwdcolor="#d59687"
     misc_feature    4244..4247
                     /label="CGCT"
                     /ApEinfo_revcolor="#85dae9"
                     /ApEinfo_fwdcolor="#85dae9"
     misc_feature    4252..6214
                     /label="mTURQ"
                     /ApEinfo_revcolor="#ff9ccd"
                     /ApEinfo_fwdcolor="#ff9ccd"
     misc_feature    complement(4264..4267)
                     /label="CTCC"
                     /ApEinfo_revcolor="#84b0dc"
                     /ApEinfo_fwdcolor="#84b0dc"
     misc_feature    4268..4908
                     /label="PUBQ10"
                     /ApEinfo_revcolor="#84b0dc"
                     /ApEinfo_fwdcolor="#84b0dc"
     primer          complement(4321..4345)
                     /label="UBQ10_Front_R"
                     /note="sequence: TTTGAGTTGATAAACACGACTCGTG"
                     /ApEinfo_revcolor="#ffef86"
                     /ApEinfo_fwdcolor="#ffef86"
     misc_feature    4708..4713
                     /label="BpiI-mut"
                     /ApEinfo_revcolor="#c7b0e3"
                     /ApEinfo_fwdcolor="#c7b0e3"
     misc_feature    4909..4936
                     /label="Additional frag from Jen Brophy"
                     /ApEinfo_revcolor="#b4abac"
                     /ApEinfo_fwdcolor="#b4abac"
     misc_feature    4937..4940
                     /label="AATG"
                     /ApEinfo_revcolor="#ffef86"
                     /ApEinfo_fwdcolor="#ffef86"
     misc_feature    4941..4961
                     /label="SV40NLS"
                     /ApEinfo_revcolor="#7ea7d8"
                     /ApEinfo_fwdcolor="#7ea7d8"
     CDS             4941..4997
                     /label="Translation 4941-4997"
     misc_feature    4962..4997
                     /label="GS12b"
                     /ApEinfo_revcolor="#7ea7d8"
                     /ApEinfo_fwdcolor="#7ea7d8"
     misc_feature    4998..5714
                     /label="mTURQ(FromArjun)"
                     /ApEinfo_revcolor="#85dae9"
                     /ApEinfo_fwdcolor="#85dae9"
     CDS             4998..5714
                     /label="Translation 4998-5714"
     misc_feature    5715..5717
                     /label="STOP"
                     /ApEinfo_revcolor="#faac61"
                     /ApEinfo_fwdcolor="#faac61"
     CDS             5715..5717
                     /label="Translation 5715-5717"
     misc_feature    5718..5721
                     /label="GCTT"
                     /ApEinfo_revcolor="#ff9ccd"
                     /ApEinfo_fwdcolor="#ff9ccd"
     misc_feature    5722..6206
                     /label="ATact2 terminTOR"
                     /ApEinfo_revcolor="#ff9ccd"
                     /ApEinfo_fwdcolor="#ff9ccd"
     misc_feature    complement(6207..6210)
                     /label="AGCG"
                     /ApEinfo_revcolor="#85dae9"
                     /ApEinfo_fwdcolor="#85dae9"
     misc_feature    6231..6948
                     /label="AtACT2 promoter"
                     /ApEinfo_revcolor="#9eafd2"
                     /ApEinfo_fwdcolor="#9eafd2"
     misc_feature    6231..8852
                     /label="Basta"
                     /ApEinfo_revcolor="#faac61"
                     /ApEinfo_fwdcolor="#faac61"
     primer          complement(6327..6351)
                     /label="pAct2_Front_R"
                     /note="sequence: GCCATTTTGTCGTGCCATATTCGTC"
                     /ApEinfo_revcolor="#f8d3a9"
                     /ApEinfo_fwdcolor="#f8d3a9"
     misc_feature    6949..6949
                     /label="start of transcription"
                     /ApEinfo_revcolor="#c6c9d1"
                     /ApEinfo_fwdcolor="#c6c9d1"
     misc_feature    6949..7188
                     /label="AtAct2 5' UTR"
                     /ApEinfo_revcolor="#75c6a9"
                     /ApEinfo_fwdcolor="#75c6a9"
     misc_feature    7189..7631
                     /label="AtAct2 intron 1"
                     /ApEinfo_revcolor="#75c6a9"
                     /ApEinfo_fwdcolor="#75c6a9"
     misc_feature    7632..7641
                     /label="AtAct2 5' UTR"
                     /ApEinfo_revcolor="#d59687"
                     /ApEinfo_fwdcolor="#d59687"
     CDS             7642..8652
                     /label="BirA (E. coli)"
                     /ApEinfo_revcolor="#f58a5e"
                     /ApEinfo_fwdcolor="#f58a5e"
     CDS             8654..8852
                     /label="CaMV 35s terminator"
                     /ApEinfo_revcolor="#b7e6d7"
                     /ApEinfo_fwdcolor="#b7e6d7"
     misc_feature    8853..8880
                     /label="SENSE_PRM"
                     /ApEinfo_revcolor="#ffef86"
                     /ApEinfo_fwdcolor="#ffef86"
     misc_feature    8861..8880
                     /label="EL4"
                     /ApEinfo_revcolor="#ffef86"
                     /ApEinfo_fwdcolor="#ffef86"
     misc_feature    8881..8884
                     /label="ggga"
                     /ApEinfo_revcolor="#faac61"
                     /ApEinfo_fwdcolor="#faac61"
     misc_feature    complement(8898..9025)
                     /label="RB"
                     /ApEinfo_revcolor="#f58a5e"
                     /ApEinfo_fwdcolor="#f58a5e"
     rep_origin      9045..9662
                     /label="oriV"
                     /ApEinfo_revcolor="#d59687"
                     /ApEinfo_fwdcolor="#d59687"
     CDS             9864..10655
                     /label="NPTII"
                     /ApEinfo_revcolor="#b4abac"
                     /ApEinfo_fwdcolor="#b4abac"
     misc_feature    complement(10663..423)
                     /label="pUC ori"
                     /ApEinfo_revcolor="#75c6a9"
                     /ApEinfo_fwdcolor="#75c6a9"
ORIGIN
        1 tacatacctc gctctgctaa tcctgttacc agtggctgct gccagtggcg ataagtcgtg
       61 tcttaccggg ttggactcaa gacgatagtt accggataag gcgcagcggt cgggctgaac
      121 ggggggttcg tgcacacagc ccagcttgga gcgaacgacc tacaccgaac tgagatacct
      181 acagcgtgag ctatgagaaa gcgccacgct tcccgaaggg agaaaggcgg acaggtatcc
      241 ggtaagcggc agggtcggaa caggagagcg cacgagggag cttccagggg gaaacgcctg
      301 gtatctttat agtcctgtcg ggtttcgcca cctctgactt gagcgtcgat ttttgtgatg
      361 ctcgtcaggg gggcggagcc tatggaaaaa cgccagcaac gcggcctttt tacggttcct
      421 ggcagatcct agatgtggcg caacgatgcc ggcgacaagc aggagcgcac cgacttcttc
      481 cgcatcaagt gttttggctc tcaggccgag gcccacggca agtatttggg caaggggtcg
      541 ctggtattcg tgcagggcaa gattcggaat accaagtacg agaaggacgg ccagacggtc
      601 tacgggaccg acttcattgc cgataaggtg gattatctgg acaccaaggc accaggcggg
      661 tcaaatcagg aataagggca cattgccccg gcgtgagtcg gggcaatccc gcaaggaggg
      721 tgaatgaatc ggacgtttga ccggaaggca tacaggcaag aactgatcga cgcggggttt
      781 tccgccgagg atgccgaaac catcgcaagc cgcaccgtca tgcgtgcgcc ccgcgaaacc
      841 ttccagtccg tcggctcgat ggtccagcaa gctacggcca agatcgagcg cgacagcgtg
      901 caactggctc cccctgccct gcccgcgcca tcggccgccg tggagcgttc gcgtcgtctt
      961 gaacaggagg cggcaggttt ggcgaagtcg atgaccatcg acacgcgagg aactatgacg
     1021 accaagaagc gaaaaaccgc cggcgaggac ctggcaaaac aggtcagcga ggccaagcag
     1081 gccgcgttgc tgaaacacac gaagcagcag atcaaggaaa tgcagctttc cttgttcgat
     1141 attgcgccgt ggccggacac gatgcgagcg atgccaaacg acacggcccg ctctgccctg
     1201 ttcaccacgc gcaacaagaa aatcccgcgc gaggcgctgc aaaacaaggt cattttccac
     1261 gtcaacaagg acgtgaagat cacctacacc ggcgtcgagc tgcgggccga cgatgacgaa
     1321 ctggtgtggc agcaggtgtt ggagtacgcg aagcgcaccc ctatcggcga gccgatcacc
     1381 ttcacgttct acgagctttg ccaggacctg ggctggtcga tcaatggccg gtattacacg
     1441 aaggccgagg aatgcctgtc gcgcctacag gcgacggcga tgggcttcac gtccgaccgc
     1501 gttgggcacc tggaatcggt gtcgctgctg caccgcttcc gcgtcctgga ccgtggcaag
     1561 aaaacgtccc gttgccaggt cctgatcgac gaggaaatcg tcgtgctgtt tgctggcgac
     1621 cactacacga aattcatatg ggagaagtac cgcaagctgt cgccgacggc ccgacggatg
     1681 ttcgactatt tcagctcgca ccgggagccg tacccgctca agctggaaac cttccgcctc
     1741 atgtgcggat cggattccac ccgcgtgaag aagtggcgcg agcaggtcgg cgaagcctgc
     1801 gaagagttgc gaggcagcgg cctggtggaa cacgcctggg tcaatgatga cctggtgcat
     1861 tgcaaacgct agggccttgt ggggtcagtt ccggctgggg gttcagcagc ccctgctcgg
     1921 atctgttgga ccggacagta gtcatggttg atgggctgcc tgtatcgagt ggtgattttg
     1981 tgccgagctg ccggtcgggg agctgttggc tggctggtgg caggatatat tgtggtgtaa
     2041 acaaattgac gcttagacaa cttaataaca cattgcggac gtttttaatg tactggggtt
     2101 gaacactctg tgccgaattc ggatccggag aatcaaaata catattcagt aatttatttt
     2161 aaactctgac tatttatgta aaacacaaat ggaaatcaaa attgaaggtc atgaagattc
     2221 tattcttagt gtgaaaagta tagatcaatg attcttaatt tcttcatcct ccacgcatag
     2281 atcaatggtg aatatggttt taaatcctct aatactcact gtactgccat ggtagagtta
     2341 aaaaaacaat tttagaaata ttagtggatt aaggcattaa gctgtccaag ttgcttgtat
     2401 tttcttttca ttttattaat taaaaaaaaa gttcaactat ttattgacta ataataatac
     2461 gtgttaaatg gttatcggtt taaaatatgg gccataggcc cagacttgaa gaaaaacttg
     2521 aaacccaaag ttttattttt acttgttttc tttctcagtg aatatctccc aatcaagctt
     2581 cttcaatttt gcttgctctc tctcttacac ggccaatcgg tgttttcgca gctttcaggt
     2641 ttgtctcaat ctcaaattaa atcggagtca agtaataaca attgataacc ctaattgttt
     2701 caattatatt gtaagatttg aaattttgca gtagatccgg aatcgtattc tagttctgga
     2761 atcgttgatc tcgatggaat tttttttaag atttcttcat acacatttgg ttcaaaagat
     2821 cacataattt tattttaatt tgataagtat gatgattctg ctaagtggca ttggataaag
     2881 ttttcatttt tgcaatacgt ctaaacttgt ctatgtcttg aatgaactct ctgagttgct
     2941 taaaaagtct tgtgctttct ttattacaca ggcctcaata caagacattc tatataagca
     3001 tattgcagaa gaggcggttc taattgttgc atggagttga acaatatgac gtagggaaat
     3061 tctaatttag gggaggcctc agagtttgca ctaacttcat aatcagctct ggacgttgtt
     3121 gattgtattt gaacaagaaa tgccaaagaa gaagaggaaa gtcggaagtg gtagtggtag
     3181 tggaagcggt agtggcagtA TGGTGAGCAA GGGCGAGGaG CTgtTCACCG GGGTGGtGCC
     3241 CATCCTGGTC GAGCTGGACG GCGACGTAAA CGGCCACAAG tTCAGCGTGT CCGGCGAGGG
     3301 CGAGGGCGAT GCCACCTACG GCAAgCTGAC CCTGAAGTTC ATCTGCACCA CCGGCAAGCT
     3361 GCCCGTGCCC TggCCCACCC TCGTGACCAC CTTCGGCTAC GGCCTGCAGT GCTTCGCCCG
     3421 CTACCCCGAC CACATGAAGC AGCACGACTT CTTCAAGTCC GCCATGCCCG AAGGCTACGT
     3481 CCAGGAGCGC ACCATCTTCT TCAAGGACGA CGGCAACTAC AAGACCCGCG CCGAGGTGAA
     3541 GTTCGAGGGC GACACCCTGG TGAACCGCAT CGAGCTGAAG GGCATCGACT TCAAGGAGGA
     3601 CGGCAACATC CTGGGGCACA AGCTGGAGTA CAACTACAAC AGCCACAACG TCTATATCAT
     3661 GGCCGACAAG CAGAAGAACG GCATCAAGGT GAACTTCAAG ATCCGCCACA ACATCGAGGA
     3721 CGGCAGCGTG CAGCTCGCCG ACCACTACCA GCAGAACACC CCCATCGGCG ACGGCCCCGT
     3781 GCTGCTGCCC GACAACCACT ACCTGAGCTA CCAGTCCGCC CTGAGCAAAG ACCCCAACGA
     3841 GAAGCGCGAT CACATGGTCC TGCTGGAGTT CGTGACCGCC GCCGGGATCA CTCTCGGCAT
     3901 GGACGAGCTG TACAAGTGAG CTTttaaata ggaaacactc cggtttagat gataccgatc
     3961 tatcggattg taacttattc ttctttctta aaaaaattgt ttaggagcaa acaaagattt
     4021 tatttgttag tgtattcaac tgattacatt tttagttaaa aaaatggatt ctccttaata
     4081 actaaagact gaaaaataag ataagtttcc ttaatttttc tttttgactt gagaaaaagc
     4141 tcctctagac ctctagtaaa taggagttat atattaatca agtacataac ataaaaatat
     4201 atatattaag tgcaaataga ttgaaaacaa atcaagaaat taacgctgca agaattcaag
     4261 cttggagTGG TTGTCGACGA GTCAGTAATA AACGGCGTCA AAGTGGTTGC AGCCGGCACA
     4321 CACGAGTCGT GTTTATCAAC TCAAAGCACA AATACTTTTC CTCAACCTAA AAATAAGGCA
     4381 ATTAGCCAAA AACAACTTTG CGTGTAAACA ACGCTCAATA CACGTGTCAT TTTATTATTA
     4441 GCTATTGCTT CACCGCCTTA GCTTTCTCGT GACCTAGTCG TCCTCGTCTT TTCTTCTTCT
     4501 TCTTCTATAA AACAATACCC AAAGAGCTCT TCTTCTTCAC AATTCAGATT TCAATTTCTC
     4561 AAAATCTTAA AAACTTTCTC TCAATTCTCT CTACCGTGAT CAAGGTAAAT TTCTGTGTTC
     4621 CTTATTCTCT CAAAATCTTC GATTTTGTTT TCGTTCGATC CCAATTTCGT ATATGTTCTT
     4681 TGGTTTAGAT TCTGTTAATC TTAGATCGAA cACGATTTTC TGGGTTTGAT CGTTAGATAT
     4741 CATCTTAATT CTCGATTAGG GTTTCATAGA TATCATCCGA TTTGTTCAAA TAATTTGAGT
     4801 TTTGTCGAAT AATTACTCTT CGATTTGTGA TTTCTATCTA GATCTGGTGT TAGTTTCTAG
     4861 TTTGTGCGAT CGAATTTGTC GATTAATCTG AGTTTTTCTG ATTAACAGCA AGTTTGTACA
     4921 AAAAAGCAGG CTCTTCaatg ccaaagaaga agaggaaagt cggaagtggt agtggtagtg
     4981 gaagcggtag tggcagtatg gtgagcaagg gcgaggagct gttcaccggg gtggtgccca
     5041 tcctggtcga gctggacggc gacgtaaacg gccacaagtt cagcgtgtcc ggcgagggcg
     5101 agggcgatgc cacctacggc aagctgaccc tgaagttcat ctgcaccacc ggcaagctgc
     5161 ccgtgccctg gcccaccctc gtgaccaccc tgtcctgggg cgtgcagtgc ttcgcccgct
     5221 accccgacca catgaagcag cacgacttct tcaagtccgc catgcccgaa ggctacgtcc
     5281 aggagcgcac catcttcttc aaggacgacg gcaactacaa gacccgcgcc gaggtgaagt
     5341 tcgagggcga caccctggtg aaccgcatcg agctgaaggg catcgacttc aaggaggacg
     5401 gcaacatcct ggggcacaag ctggagtaca actacatcag cgacaacgtc tatatcaccg
     5461 ccgacaagca gaagaacggc atcaaggcca acttcaagat ccgccacaac atcgaggacg
     5521 gcggcgtgca gctcgccgac cactaccagc agaacacccc catcggcgac ggccccgtgc
     5581 tgctgcccga caaccactac ctgagcaccc agtccaagct gagcaaagac cccaacgaga
     5641 agcgcgatca catggtcctg ctggagttcg tgaccgccgc cgggatcact ctcggcatgg
     5701 acgagctgta caagtaaGCT TGCTCTCAAG ATCAAAGGCT TAAAAAGCTG GGGTTTTATG
     5761 AATGGGATCA AAGTTTCTTT TTTTCTTTTA TATTTGCTTC TCCATTTGTT TGTTTCATTT
     5821 CCCTTTTTGT TTTCGTTTCT ATGATGCACT TGTGTGTGAC AAACTCTCTG GGTTTTTACT
     5881 TACGTCTGCG TTTCAAAAAA AAAAACCGCT TTCGTTTTGC GTTTTAGTCC CATTGTTTTG
     5941 TAGCTCTGAG TGATCGAATT GATGCCTCTT TATTCCTTTT GTTCCCTATA ATTTCTTTCA
     6001 AAACTCAGAA GAAAAACCTT GAAACTCTTT GCAATGTTAA TATAAGTATT GTATAAGATT
     6061 TTTATTGATT TGGTTATTAG TCTTACTTTT GCTACCTCCA TCTTCACTTG GAACTGATAT
     6121 TCTGAATAGT TAAAGCGTTA CATGTGTTCC ATTCACAAAT GAACTTAAAC TAGCACAAAG
     6181 TCAGATATTT TAAGATCGCA CCATTTcgct actaGAATTC GAGCTCGGAG GGTACCGACA
     6241 AAATTTAGAA CGAACTTAAT TATGATCTCA AATACATTGA TACATATCTC ATCTAGATCT
     6301 AGGTTATCAT TATGTAAGAA AGTTTTGACG AATATGGCAC GACAAAATGG CTAGACTCGA
     6361 TGTAATTGGT ATCTCAACTC AACATTATAC TTATACCAAA CATTAGTTAG ACAAAATTTA
     6421 AACAACTATT TTTTATGTAT GCAAGAGTCA GCATATGTAT AATTGATTCA GAATCGTTTT
     6481 GACGAGTTCG GATGTAGTAG TAGCCATTAT TTAATGTACA TACTAATCGT GAATAGTGAA
     6541 TATGATGAAA CATTGTATCT TATTGTATAA ATATCCATAA ACACATCATG AAAGACACTT
     6601 TCTTTCACGG TCTGAATTAA TTATGATACA ATTCTAATAG AAAACGAATT AAATTACGTT
     6661 GAATTGTATG AAATCTAATT GAACAAGCCA ACCACGACGA CGACTAACGT TGCCTGGATT
     6721 GACTCGGTTT AAGTTAACCA CTAAAAAAAC GGAGCTGTCA TGTAACACGC GGATCGAGCA
     6781 GGTCACAGTC ATGAAGCCAT CAAAGCAAAA GAACTAATCC AAGGGCTGAG ATGATTAATT
     6841 AGTTTAAAAA TTAGTTAACA CGAGGGAAAA GGCTGTCTGA CAGCCAGGTC ACGTTATCTT
     6901 TACCTGTGGT CGAAATGATT CGTGTCTGTC GATTTTAATT ATTTTTTTGA AAGGCCGAAA
     6961 ATAAAGTTGT AAGAGATAAA CCCGCCTATA TAAATTCATA TATTTTCCTC TCCGCTTTGA
     7021 ATTGTCTCGT TGTCCTCCTC ACTTTCATCA GCCGTTTTGA ATCTCCGGCG ACTTGACAGA
     7081 GAAGAACAAG GAAGAAGATT AAGAGAGAAA GTAAGAGATA ATCCAGGAGA TTCATTCTCC
     7141 GTTTTGAATC TTCCTCAATC TCATCTTCTT CCGCTCTTTC TTTCCAAGGT AATAGGAACT
     7201 TTCTGGATCT ACTTTATTTG CTGGATCTCG ATCTTGTTTT CTCAATTTCC TTGAGATCTG
     7261 GAATTCGTTT AATTTGGATC TGTGAACCTC CACTAAATCT TTTGGTTTTA CTAGAATCGA
     7321 TCTAAGTTGA CCGATCAGTT AGCTCGATTA TAGCTACCAG AATTTGGCTT GACCTTGATG
     7381 GAGAGATCCA TGTTCATGTT ACCTGGGAAA TGATTTGTAT ATGTGAATTG AAATCTGAAC
     7441 TGTTGAAGTT AGATTGAATC TGAACACTGT CAATGTTAGA TTGAATCTGA ACACTGTTTA
     7501 AGGTTAGATG AAGTTTGTGT ATAGATTCTT CGAAACTTTA GGATTTGTAG TGTCGTACGT
     7561 TGAACAGAAA GCTATTTCTG ATTCAATCAG GGTTTATTTG ACTGTATTGA ACTCTTTTTG
     7621 TGTGTTTGCA GCTCATAAAA AATGGCTGAG GCTGATGATA TTCAACCAAT CGTGTGTGAC
     7681 CTCGAGATGA AGGATAACAC CGTGCCACTG AAATTGATTG CCCTGTTAGC GAACGGTGAA
     7741 TTTCACTCTG GCGAGCAGTT GGGTGAAACG CTGGGAATGA GCCGGGCGGC TATTAATAAA
     7801 CACATTCAGA CACTGCGTGA CTGGGGCGTT GATGTCTTTA CCGTTCCGGG TAAAGGATAC
     7861 AGCCTGCCTG AGCCTATCCA GTTACTTAAT GCTAAACAGA TATTGGGTCA GCTGGATGGC
     7921 GGTAGTGTAG CCGTGCTGCC AGTGATTGAC TCCACGAATC AGTACCTTCT TGATCGTATC
     7981 GGAGAGCTTA AATCGGGCGA TGCTTGCATT GCAGAATACC AGCAGGCTGG CCGTGGTCGC
     8041 CGGGGTCGGA AATGGTTTTC GCCTTTTGGC GCAAACTTAT ATTTGTCGAT GTTCTGGCGT
     8101 CTGGAACAAG GCCCGGCGGC GGCGATTGGT TTAAGTCTGG TTATCGGTAT CGTGATGGCG
     8161 GAAGTATTAC GCAAGCTGGG TGCAGATAAA GTTCGTGTTA AATGGCCTAA TGACCTCTAT
     8221 CTGCAGGATC GCAAGCTGGC AGGCATTCTG GTGGAGCTGA CTGGCAAAAC TGGCGATGCG
     8281 GCGCAAATAG TCATTGGAGC CGGGATCAAC ATGGCAATGC GCCGTGTTGA AGAGAGTGTC
     8341 GTTAATCAGG GGTGGATCAC GCTGCAGGAA GCGGGGATCA ATCTCGATCG TAATACGTTG
     8401 GCGGCCATGC TAATACGTGA ATTACGTGCT GCGTTGGAAC TCTTCGAACA AGAAGGATTG
     8461 GCACCTTATC TGTCGCGCTG GGAAAAGCTG GATAATTTTA TTAATCGCCC AGTGAAACTT
     8521 ATCATTGGTG ATAAAGAAAT ATTTGGCATT TCACGCGGAA TAGACAAACA GGGGGCTTTA
     8581 TTACTTGAGC AGGATGGAAT AATAAAACCC TGGATGGGCG GTGAAATATC CCTGCGTAGT
     8641 GCAGAAAAAT AAGCTTTCTC CATAATAATG TGTGAGTAGT TCCCAGATAA GGGAATTAGG
     8701 GTTCCTATAG GGTTTCGCTC ATGTGTTGAG CATATAAGAA ACCCTTAGTA TGTATTTGTA
     8761 TTTGTAAAAT ACTTCTATCA ATAAAATTTC TAATTCCTAA AACCAAAATC CAGTACTAAA
     8821 ATCCAGATCC CCGTCGACCG ATATCCGAAT TCCGCTTTAC gaggatgcac atgtgaccga
     8881 gggacacgaa gtgatccgtt taaactatca gtgtttgaca ggatatattg gcgggtaaac
     8941 ctaagagaaa agagcgttta ttagaataat cggatattta aaagggcgtg aaaaggttta
     9001 tccgttcgtc catttgtatg tgccagccgc ctttgcgacg ctcaccgggc tggttgccct
     9061 cgccgctggg ctggcggccg tctatggccc tgcaaacgcg ccagaaacgc cgtcgaagcc
     9121 gtgtgcgaga caccgcggcc gccggcgttg tggatacctc gcggaaaact tggccctcac
     9181 tgacagatga ggggcggacg ttgacacttg aggggccgac tcacccggcg cggcgttgac
     9241 agatgagggg caggctcgat ttcggccggc gacgtggagc tggccagcct cgcaaatcgg
     9301 cgaaaacgcc tgattttacg cgagtttccc acagatgatg tggacaagcc tggggataag
     9361 tgccctgcgg tattgacact tgaggggcgc gactactgac agatgagggg cgcgatcctt
     9421 gacacttgag gggcagagtg ctgacagatg aggggcgcac ctattgacat ttgaggggct
     9481 gtccacaggc agaaaatcca gcatttgcaa gggtttccgc ccgtttttcg gccaccgcta
     9541 acctgtcttt taacctgctt ttaaaccaat atttataaac cttgttttta accagggctg
     9601 cgccctgtgc gcgtgaccgc gcacgccgaa ggggggtgcc cccccttctc gaaccctccc
     9661 ggcccgctaa cgcgggcctc ccatcccccc aggggctgcg cccctcggcc gcgaacggcc
     9721 tcaccccaaa aatggcagcg ctggccaatt cccgagtgcg cggaacccct atttgtttat
     9781 ttttctaaat acattcaaat atgtatccgc tcatgagaca ataaccctga taaatgcttc
     9841 aataatattg aaaaaggaag agtatggcta aaatgagaat atcaccggaa ttgaaaaaac
     9901 tgatcgaaaa ataccgctgc gtaaaagata cggaaggaat gtctcctgct aaggtatata
     9961 agctggtggg agaaaatgaa aacctatatt taaaaatgac ggacagccgg tataaaggga
    10021 ccacctatga tgtggaacgg gaaaaggaca tgatgctatg gctggaagga aagctgcctg
    10081 ttccaaaggt cctgcacttt gaacggcatg atggctggag caatctgctc atgagtgagg
    10141 ccgatggcgt cctttgctcg gaagagtatg aagatgaaca aagccctgaa aagattatcg
    10201 agctgtatgc ggagtgcatc aggctctttc actccatcga catatcggat tgtccctata
    10261 cgaatagctt agacagccgc ttagccgaat tggattactt actgaataac gatctggccg
    10321 atgtggattg cgaaaactgg gaagaggaca ctccatttaa agatccgcgc gagctgtatg
    10381 attttttaaa gacggaaaag cccgaagagg aacttgtctt ttcccacggc gacctgggag
    10441 acagcaacat ctttgtgaaa gatggcaaag taagtggctt tattgatctt gggagaagcg
    10501 gcagggcgga caagtggtat gacattgcct tctgcgtccg gtcgctcagg gaggatatcg
    10561 gggaagaaca gtatgtcgag ctattttttg acttactggg gatcaagcct gattgggaga
    10621 aaataaaata ttatatttta ctggatgaat tgttttagct gtcagaccaa gtttactcat
    10681 atatacttta gattgattta aaacttcatt tttaatttaa aaggatctag gtgaagatcc
    10741 tttttgataa tctcatgacc aaaatccctt aacgtgagtt ttcgttccac tgagcgtcag
    10801 accccgtaga aaagatcaaa ggatcttctt gagatccttt ttttctgcgc gtaatctgct
    10861 gcttgcaaac aaaaaaacca ccgctaccag cggtggtttg tttgccggat caagagctac
    10921 caactctttt tccgaaggta actggcttca gcagagcgca gataccaaat actgtccttc
    10981 tagtgtagcc gtagttaggc caccacttca agaactctgt agcaccgcc
//
