# Supplementary material for: Building a pipeline to identify and engineer constitutive and repressible promoters
Source: Quant Plant Biol. 2023 Oct 19;4:e12. doi: 10.1017/qpb.2023.10 (PMC10600573; doi:10.1017/qpb.2023.10)
Supplement: Yang and Nemhauser supplementary material 6 — Yang and Nemhauser supplementary material [file S2632882823000103sup006.zip › Genebank/Level2/YFP/pagm4673-pat4g34270nls-yfp-ubq10nls-mturq-basta.gb]

LOCUS       pAGM4673-pAT4G34270:NL 10802 bp ds-DNA     circular     09-OCT-2022
DEFINITION  .
FEATURES             Location/Qualifiers
     rep_origin      388..388
                     /label="ORI"
                     /ApEinfo_revcolor="#9eafd2"
                     /ApEinfo_fwdcolor="#9eafd2"
     CDS             724..1872
                     /label="RK2 TrfA"
                     /ApEinfo_revcolor="#9eafd2"
                     /ApEinfo_fwdcolor="#9eafd2"
     misc_feature    complement(1949..2099)
                     /label="LB"
                     /ApEinfo_revcolor="#ffef86"
                     /ApEinfo_fwdcolor="#ffef86"
     misc_feature    2111..2114
                     /label="TGCC"
                     /ApEinfo_revcolor="#85dae9"
                     /ApEinfo_fwdcolor="#85dae9"
     misc_feature    2111..4020
                     /label="YFP"
                     /ApEinfo_revcolor="#d59687"
                     /ApEinfo_fwdcolor="#d59687"
     misc_feature    2127..2130
                     /label="GGAG"
                     /ApEinfo_revcolor="#b4abac"
                     /ApEinfo_fwdcolor="#b4abac"
     misc_feature    2131..2767
                     /label="AT4G34270_Promoter"
                     /ApEinfo_revcolor="#84b0dc"
                     /ApEinfo_fwdcolor="#84b0dc"
     misc_feature    complement(2191..2198)
                     /label="WRKY"
                     /ApEinfo_revcolor="#f58a5e"
                     /ApEinfo_fwdcolor="#f58a5e"
     misc_feature    2195..2209
                     /label="ERF"
                     /ApEinfo_revcolor="#85dae9"
                     /ApEinfo_fwdcolor="#85dae9"
     misc_feature    complement(2212..2226)
                     /label="CPP"
                     /ApEinfo_revcolor="#75c6a9"
                     /ApEinfo_fwdcolor="#75c6a9"
     misc_feature    complement(2229..2258)
                     /label="BBR-BPC"
                     /ApEinfo_revcolor="#ff9ccd"
                     /ApEinfo_fwdcolor="#ff9ccd"
     misc_feature    2262..2272
                     /label="BES1"
                     /ApEinfo_revcolor="#b1ff67"
                     /ApEinfo_fwdcolor="#b1ff67"
     misc_feature    complement(2262..2272)
                     /label="BES1"
                     /ApEinfo_revcolor="#b4abac"
                     /ApEinfo_fwdcolor="#b4abac"
     misc_feature    2263..2273
                     /label="BES1"
                     /ApEinfo_revcolor="#75c6a9"
                     /ApEinfo_fwdcolor="#75c6a9"
     misc_feature    complement(2263..2273)
                     /label="BES1"
                     /ApEinfo_revcolor="#b1ff67"
                     /ApEinfo_fwdcolor="#b1ff67"
     misc_feature    2265..2281
                     /label="Trihelix"
                     /ApEinfo_revcolor="#faac61"
                     /ApEinfo_fwdcolor="#faac61"
     misc_feature    2408..2417
                     /label="ERF"
                     /ApEinfo_revcolor="#85dae9"
                     /ApEinfo_fwdcolor="#85dae9"
     misc_feature    complement(2417..2432)
                     /label="Trihelix"
                     /ApEinfo_revcolor="#9eafd2"
                     /ApEinfo_fwdcolor="#9eafd2"
     misc_feature    2418..2432
                     /label="Trihelix"
                     /ApEinfo_revcolor="#84b0dc"
                     /ApEinfo_fwdcolor="#84b0dc"
     misc_feature    2422..2435
                     /label="Trihelix"
                     /ApEinfo_revcolor="#f58a5e"
                     /ApEinfo_fwdcolor="#f58a5e"
     misc_feature    complement(2423..2432)
                     /label="Trihelix"
                     /ApEinfo_revcolor="#b7e6d7"
                     /ApEinfo_fwdcolor="#b7e6d7"
     misc_feature    complement(2446..2456)
                     /label="C2H2"
                     /ApEinfo_revcolor="#ff9ccd"
                     /ApEinfo_fwdcolor="#ff9ccd"
     misc_feature    2446..2466
                     /label="ERF"
                     /ApEinfo_revcolor="#b7e6d7"
                     /ApEinfo_fwdcolor="#b7e6d7"
     misc_feature    2448..2462
                     /label="GATA"
                     /ApEinfo_revcolor="#faac61"
                     /ApEinfo_fwdcolor="#faac61"
     misc_feature    complement(2449..2463)
                     /label="ERF"
                     /ApEinfo_revcolor="#d59687"
                     /ApEinfo_fwdcolor="#d59687"
     misc_feature    complement(2449..2463)
                     /label="C2H2"
                     /ApEinfo_revcolor="#f8d3a9"
                     /ApEinfo_fwdcolor="#f8d3a9"
     misc_feature    2450..2464
                     /label="ERF"
                     /ApEinfo_revcolor="#9eafd2"
                     /ApEinfo_fwdcolor="#9eafd2"
     misc_feature    2457..2470
                     /label="G2-like"
                     /ApEinfo_revcolor="#84b0dc"
                     /ApEinfo_fwdcolor="#84b0dc"
     misc_feature    2458..2471
                     /label="G2-like"
                     /ApEinfo_revcolor="#c7b0e3"
                     /ApEinfo_fwdcolor="#c7b0e3"
     misc_feature    complement(2461..2474)
                     /label="G2-like"
                     /ApEinfo_revcolor="#faac61"
                     /ApEinfo_fwdcolor="#faac61"
     misc_feature    2488..2506
                     /label="MYB"
                     /ApEinfo_revcolor="#c7b0e3"
                     /ApEinfo_fwdcolor="#c7b0e3"
     misc_feature    complement(2510..2519)
                     /label="WOX"
                     /ApEinfo_revcolor="#ff9ccd"
                     /ApEinfo_fwdcolor="#ff9ccd"
     misc_feature    2549..2578
                     /label="BBR-BPC"
                     /ApEinfo_revcolor="#ffef86"
                     /ApEinfo_fwdcolor="#ffef86"
     misc_feature    complement(2550..2570)
                     /label="BBR-BPC"
                     /ApEinfo_revcolor="#b7e6d7"
                     /ApEinfo_fwdcolor="#b7e6d7"
     misc_feature    complement(2557..2577)
                     /label="bHLH"
                     /ApEinfo_revcolor="#f8d3a9"
                     /ApEinfo_fwdcolor="#f8d3a9"
     misc_feature    complement(2560..2573)
                     /label="bHLH"
                     /ApEinfo_revcolor="#f8d3a9"
                     /ApEinfo_fwdcolor="#f8d3a9"
     misc_feature    2561..2571
                     /label="bHLH"
                     /ApEinfo_revcolor="#85dae9"
                     /ApEinfo_fwdcolor="#85dae9"
     misc_feature    complement(2561..2571)
                     /label="bHLH"
                     /ApEinfo_revcolor="#b1ff67"
                     /ApEinfo_fwdcolor="#b1ff67"
     misc_feature    2585..2600
                     /label="B3"
                     /ApEinfo_revcolor="#f58a5e"
                     /ApEinfo_fwdcolor="#f58a5e"
     misc_feature    complement(2595..2602)
                     /label="CPP"
                     /ApEinfo_revcolor="#d59687"
                     /ApEinfo_fwdcolor="#d59687"
     misc_feature    2614..2628
                     /label="HSF"
                     /ApEinfo_revcolor="#b4abac"
                     /ApEinfo_fwdcolor="#b4abac"
     misc_feature    complement(2632..2642)
                     /label="G2-like"
                     /ApEinfo_revcolor="#84b0dc"
                     /ApEinfo_fwdcolor="#84b0dc"
     misc_feature    2643..2663
                     /label="MIKC_MADS"
                     /ApEinfo_revcolor="#ffef86"
                     /ApEinfo_fwdcolor="#ffef86"
     misc_feature    complement(2648..2662)
                     /label="MIKC_MADS"
                     /ApEinfo_revcolor="#c7b0e3"
                     /ApEinfo_fwdcolor="#c7b0e3"
     misc_feature    2651..2664
                     /label="Dof"
                     /ApEinfo_revcolor="#d6b295"
                     /ApEinfo_fwdcolor="#d6b295"
     misc_feature    complement(2656..2676)
                     /label="EIL"
                     /ApEinfo_revcolor="#75c6a9"
                     /ApEinfo_fwdcolor="#75c6a9"
     misc_feature    complement(2660..2674)
                     /label="EIL"
                     /ApEinfo_revcolor="#ffef86"
                     /ApEinfo_fwdcolor="#ffef86"
     misc_feature    2666..2680
                     /label="WRKY"
                     /ApEinfo_revcolor="#c6c9d1"
                     /ApEinfo_fwdcolor="#c6c9d1"
     misc_feature    complement(2667..2685)
                     /label="Dof"
                     /ApEinfo_revcolor="#c6c9d1"
                     /ApEinfo_fwdcolor="#c6c9d1"
     misc_feature    2668..2680
                     /label="WRKY"
                     /ApEinfo_revcolor="#d6b295"
                     /ApEinfo_fwdcolor="#d6b295"
     misc_feature    2725..2743
                     /label="Dof"
                     /ApEinfo_revcolor="#9eafd2"
                     /ApEinfo_fwdcolor="#9eafd2"
     misc_feature    2768..2917
                     /label="AT4G34270_5'UTR"
                     /ApEinfo_revcolor="#d59687"
                     /ApEinfo_fwdcolor="#d59687"
     misc_feature    complement(2791..2798)
                     /label="CPP"
                     /ApEinfo_revcolor="#d59687"
                     /ApEinfo_fwdcolor="#d59687"
     misc_feature    2918..2921
                     /label="AATG"
                     /ApEinfo_revcolor="#ffef86"
                     /ApEinfo_fwdcolor="#ffef86"
     misc_feature    2922..2942
                     /label="SV40NLS"
                     /ApEinfo_revcolor="#7ea7d8"
                     /ApEinfo_fwdcolor="#7ea7d8"
     CDS             2922..2978
                     /label="Translation 2922-2978"
     misc_feature    2943..2978
                     /label="GS12b"
                     /ApEinfo_revcolor="#7ea7d8"
                     /ApEinfo_fwdcolor="#7ea7d8"
     primer          2949..2997
                     /label="NLS_YFP_F2"
                     /note="sequence: ggtagtggtagtggaagcggtagtggcagtATGGTGAGCAAGGGCGAGG"
                     /ApEinfo_revcolor="#d6b295"
                     /ApEinfo_fwdcolor="#d6b295"
     primer          2949..3002
                     /label="NLS_YFP_F"
                     /note="sequence: ggtagtggtagtggaagcggtagtggcagtATGGTGAGCAAGGGCGAGGaGCTg"
                     /ApEinfo_revcolor="#ff9ccd"
                     /ApEinfo_fwdcolor="#ff9ccd"
     CDS             2979..3698
                     /label="YFP (Aequorea victoria)"
                     /ApEinfo_revcolor="#d59687"
                     /ApEinfo_fwdcolor="#d59687"
     CDS             2979..3698
                     /label="Translation 2979-3698"
     misc_feature    3699..3702
                     /label="GCTT 4bp overhang"
                     /ApEinfo_revcolor="#85dae9"
                     /ApEinfo_fwdcolor="#85dae9"
     misc_feature    3703..3996
                     /label="AT4G34270_3'UTR"
                     /ApEinfo_revcolor="#c6c9d1"
                     /ApEinfo_fwdcolor="#c6c9d1"
     misc_feature    3997..4016
                     /label="AT4G34270_Terminator"
                     /ApEinfo_revcolor="#b7e6d7"
                     /ApEinfo_fwdcolor="#b7e6d7"
     misc_feature    4017..4020
                     /label="CGCT"
                     /ApEinfo_revcolor="#85dae9"
                     /ApEinfo_fwdcolor="#85dae9"
     misc_feature    4025..5987
                     /label="mTURQ"
                     /ApEinfo_revcolor="#ff9ccd"
                     /ApEinfo_fwdcolor="#ff9ccd"
     misc_feature    complement(4037..4040)
                     /label="CTCC"
                     /ApEinfo_revcolor="#84b0dc"
                     /ApEinfo_fwdcolor="#84b0dc"
     misc_feature    4041..4681
                     /label="PUBQ10"
                     /ApEinfo_revcolor="#84b0dc"
                     /ApEinfo_fwdcolor="#84b0dc"
     primer          complement(4094..4118)
                     /label="UBQ10_Front_R"
                     /note="sequence: TTTGAGTTGATAAACACGACTCGTG"
                     /ApEinfo_revcolor="#ffef86"
                     /ApEinfo_fwdcolor="#ffef86"
     misc_feature    4481..4486
                     /label="BpiI-mut"
                     /ApEinfo_revcolor="#c7b0e3"
                     /ApEinfo_fwdcolor="#c7b0e3"
     misc_feature    4682..4709
                     /label="Additional frag from Jen Brophy"
                     /ApEinfo_revcolor="#b4abac"
                     /ApEinfo_fwdcolor="#b4abac"
     misc_feature    4710..4713
                     /label="AATG"
                     /ApEinfo_revcolor="#ffef86"
                     /ApEinfo_fwdcolor="#ffef86"
     misc_feature    4714..4734
                     /label="SV40NLS"
                     /ApEinfo_revcolor="#7ea7d8"
                     /ApEinfo_fwdcolor="#7ea7d8"
     CDS             4714..4770
                     /label="Translation 4714-4770"
     misc_feature    4735..4770
                     /label="GS12b"
                     /ApEinfo_revcolor="#7ea7d8"
                     /ApEinfo_fwdcolor="#7ea7d8"
     misc_feature    4771..5487
                     /label="mTURQ(FromArjun)"
                     /ApEinfo_revcolor="#85dae9"
                     /ApEinfo_fwdcolor="#85dae9"
     CDS             4771..5487
                     /label="Translation 4771-5487"
     misc_feature    5488..5490
                     /label="STOP"
                     /ApEinfo_revcolor="#faac61"
                     /ApEinfo_fwdcolor="#faac61"
     CDS             5488..5490
                     /label="Translation 5488-5490"
     misc_feature    5491..5494
                     /label="GCTT"
                     /ApEinfo_revcolor="#ff9ccd"
                     /ApEinfo_fwdcolor="#ff9ccd"
     misc_feature    5495..5979
                     /label="ATact2 terminTOR"
                     /ApEinfo_revcolor="#ff9ccd"
                     /ApEinfo_fwdcolor="#ff9ccd"
     misc_feature    complement(5980..5983)
                     /label="AGCG"
                     /ApEinfo_revcolor="#85dae9"
                     /ApEinfo_fwdcolor="#85dae9"
     misc_feature    6004..6721
                     /label="AtACT2 promoter"
                     /ApEinfo_revcolor="#9eafd2"
                     /ApEinfo_fwdcolor="#9eafd2"
     misc_feature    6004..8625
                     /label="Basta"
                     /ApEinfo_revcolor="#faac61"
                     /ApEinfo_fwdcolor="#faac61"
     primer          complement(6100..6124)
                     /label="pAct2_Front_R"
                     /note="sequence: GCCATTTTGTCGTGCCATATTCGTC"
                     /ApEinfo_revcolor="#f8d3a9"
                     /ApEinfo_fwdcolor="#f8d3a9"
     misc_feature    6722..6722
                     /label="start of transcription"
                     /ApEinfo_revcolor="#c6c9d1"
                     /ApEinfo_fwdcolor="#c6c9d1"
     misc_feature    6722..6961
                     /label="AtAct2 5' UTR"
                     /ApEinfo_revcolor="#75c6a9"
                     /ApEinfo_fwdcolor="#75c6a9"
     misc_feature    6962..7404
                     /label="AtAct2 intron 1"
                     /ApEinfo_revcolor="#75c6a9"
                     /ApEinfo_fwdcolor="#75c6a9"
     misc_feature    7405..7414
                     /label="AtAct2 5' UTR"
                     /ApEinfo_revcolor="#d59687"
                     /ApEinfo_fwdcolor="#d59687"
     CDS             7415..8425
                     /label="BirA (E. coli)"
                     /ApEinfo_revcolor="#f58a5e"
                     /ApEinfo_fwdcolor="#f58a5e"
     CDS             8427..8625
                     /label="CaMV 35s terminator"
                     /ApEinfo_revcolor="#b7e6d7"
                     /ApEinfo_fwdcolor="#b7e6d7"
     misc_feature    8626..8653
                     /label="SENSE_PRM"
                     /ApEinfo_revcolor="#ffef86"
                     /ApEinfo_fwdcolor="#ffef86"
     misc_feature    8634..8653
                     /label="EL4"
                     /ApEinfo_revcolor="#ffef86"
                     /ApEinfo_fwdcolor="#ffef86"
     misc_feature    8654..8657
                     /label="ggga"
                     /ApEinfo_revcolor="#faac61"
                     /ApEinfo_fwdcolor="#faac61"
     misc_feature    complement(8671..8798)
                     /label="RB"
                     /ApEinfo_revcolor="#f58a5e"
                     /ApEinfo_fwdcolor="#f58a5e"
     rep_origin      8818..9435
                     /label="oriV"
                     /ApEinfo_revcolor="#d59687"
                     /ApEinfo_fwdcolor="#d59687"
     CDS             9637..10428
                     /label="NPTII"
                     /ApEinfo_revcolor="#b4abac"
                     /ApEinfo_fwdcolor="#b4abac"
     misc_feature    complement(10436..423)
                     /label="pUC ori"
                     /ApEinfo_revcolor="#75c6a9"
                     /ApEinfo_fwdcolor="#75c6a9"
ORIGIN
        1 tacatacctc gctctgctaa tcctgttacc agtggctgct gccagtggcg ataagtcgtg
       61 tcttaccggg ttggactcaa gacgatagtt accggataag gcgcagcggt cgggctgaac
      121 ggggggttcg tgcacacagc ccagcttgga gcgaacgacc tacaccgaac tgagatacct
      181 acagcgtgag ctatgagaaa gcgccacgct tcccgaaggg agaaaggcgg acaggtatcc
      241 ggtaagcggc agggtcggaa caggagagcg cacgagggag cttccagggg gaaacgcctg
      301 gtatctttat agtcctgtcg ggtttcgcca cctctgactt gagcgtcgat ttttgtgatg
      361 ctcgtcaggg gggcggagcc tatggaaaaa cgccagcaac gcggcctttt tacggttcct
      421 ggcagatcct agatgtggcg caacgatgcc ggcgacaagc aggagcgcac cgacttcttc
      481 cgcatcaagt gttttggctc tcaggccgag gcccacggca agtatttggg caaggggtcg
      541 ctggtattcg tgcagggcaa gattcggaat accaagtacg agaaggacgg ccagacggtc
      601 tacgggaccg acttcattgc cgataaggtg gattatctgg acaccaaggc accaggcggg
      661 tcaaatcagg aataagggca cattgccccg gcgtgagtcg gggcaatccc gcaaggaggg
      721 tgaatgaatc ggacgtttga ccggaaggca tacaggcaag aactgatcga cgcggggttt
      781 tccgccgagg atgccgaaac catcgcaagc cgcaccgtca tgcgtgcgcc ccgcgaaacc
      841 ttccagtccg tcggctcgat ggtccagcaa gctacggcca agatcgagcg cgacagcgtg
      901 caactggctc cccctgccct gcccgcgcca tcggccgccg tggagcgttc gcgtcgtctt
      961 gaacaggagg cggcaggttt ggcgaagtcg atgaccatcg acacgcgagg aactatgacg
     1021 accaagaagc gaaaaaccgc cggcgaggac ctggcaaaac aggtcagcga ggccaagcag
     1081 gccgcgttgc tgaaacacac gaagcagcag atcaaggaaa tgcagctttc cttgttcgat
     1141 attgcgccgt ggccggacac gatgcgagcg atgccaaacg acacggcccg ctctgccctg
     1201 ttcaccacgc gcaacaagaa aatcccgcgc gaggcgctgc aaaacaaggt cattttccac
     1261 gtcaacaagg acgtgaagat cacctacacc ggcgtcgagc tgcgggccga cgatgacgaa
     1321 ctggtgtggc agcaggtgtt ggagtacgcg aagcgcaccc ctatcggcga gccgatcacc
     1381 ttcacgttct acgagctttg ccaggacctg ggctggtcga tcaatggccg gtattacacg
     1441 aaggccgagg aatgcctgtc gcgcctacag gcgacggcga tgggcttcac gtccgaccgc
     1501 gttgggcacc tggaatcggt gtcgctgctg caccgcttcc gcgtcctgga ccgtggcaag
     1561 aaaacgtccc gttgccaggt cctgatcgac gaggaaatcg tcgtgctgtt tgctggcgac
     1621 cactacacga aattcatatg ggagaagtac cgcaagctgt cgccgacggc ccgacggatg
     1681 ttcgactatt tcagctcgca ccgggagccg tacccgctca agctggaaac cttccgcctc
     1741 atgtgcggat cggattccac ccgcgtgaag aagtggcgcg agcaggtcgg cgaagcctgc
     1801 gaagagttgc gaggcagcgg cctggtggaa cacgcctggg tcaatgatga cctggtgcat
     1861 tgcaaacgct agggccttgt ggggtcagtt ccggctgggg gttcagcagc ccctgctcgg
     1921 atctgttgga ccggacagta gtcatggttg atgggctgcc tgtatcgagt ggtgattttg
     1981 tgccgagctg ccggtcgggg agctgttggc tggctggtgg caggatatat tgtggtgtaa
     2041 acaaattgac gcttagacaa cttaataaca cattgcggac gtttttaatg tactggggtt
     2101 gaacactctg tgccgaattc ggatccggag ttcacaattt ttgtgttttt aaaaaaccta
     2161 taaataaatg agtagtgcac ataaattagt tttgaccaaa acggctccaa ctttaaatat
     2221 taaaaagata gtgtgtctaa ttctatctga ttcacattga cgcacacatg tgttaataaa
     2281 ataaagatac cattatacaa tttctgtttg atacttatat atgtcaatgt gtctcagtat
     2341 tctactacga tatataatga aatatgttta tgcattagag tctagagatt catgaggttt
     2401 cacctttcac tgcttcctga tttttttacc actttgaatc gttaatagtg gcaatgacga
     2461 cgaatatttt gttcatgagg tgtatcgtgc aaattagttg tgaatttttg tgattgattc
     2521 atcttttgat gatttatatg gatattattg agcttgagag aacaagtggg ctagtggtgt
     2581 tccaccatgt caggtttcaa acctggtcta ggtcctctag aggtttattt agccaaatct
     2641 actaataatg aaaaaagaaa cattgaatat tgaccttttt tatagtgtgt tccaaaagca
     2701 tgaaattcta gctatattac attattatga aaaaggccta cgttataaac ttaaagccca
     2761 ttaaggacca aaatcaaatt gaccttcttt tttcaaacta aaatgaaact aggccggccc
     2821 atcaaaagtc aaatgtcttg gttggatagt ccggttggtc acacaagtga catcgtcgga
     2881 ggagaaaagg tagtgccaat attagccggc gattcagaat gccaaagaag aagaggaaag
     2941 tcggaagtgg tagtggtagt ggaagcggta gtggcagtAT GGTGAGCAAG GGCGAGGaGC
     3001 TgtTCACCGG GGTGGtGCCC ATCCTGGTCG AGCTGGACGG CGACGTAAAC GGCCACAAGt
     3061 TCAGCGTGTC CGGCGAGGGC GAGGGCGATG CCACCTACGG CAAgCTGACC CTGAAGTTCA
     3121 TCTGCACCAC CGGCAAGCTG CCCGTGCCCT ggCCCACCCT CGTGACCACC TTCGGCTACG
     3181 GCCTGCAGTG CTTCGCCCGC TACCCCGACC ACATGAAGCA GCACGACTTC TTCAAGTCCG
     3241 CCATGCCCGA AGGCTACGTC CAGGAGCGCA CCATCTTCTT CAAGGACGAC GGCAACTACA
     3301 AGACCCGCGC CGAGGTGAAG TTCGAGGGCG ACACCCTGGT GAACCGCATC GAGCTGAAGG
     3361 GCATCGACTT CAAGGAGGAC GGCAACATCC TGGGGCACAA GCTGGAGTAC AACTACAACA
     3421 GCCACAACGT CTATATCATG GCCGACAAGC AGAAGAACGG CATCAAGGTG AACTTCAAGA
     3481 TCCGCCACAA CATCGAGGAC GGCAGCGTGC AGCTCGCCGA CCACTACCAG CAGAACACCC
     3541 CCATCGGCGA CGGCCCCGTG CTGCTGCCCG ACAACCACTA CCTGAGCTAC CAGTCCGCCC
     3601 TGAGCAAAGA CCCCAACGAG AAGCGCGATC ACATGGTCCT GCTGGAGTTC GTGACCGCCG
     3661 CCGGGATCAC TCTCGGCATG GACGAGCTGT ACAAGTGAGC TTgctgttta taaagttgca
     3721 aattatatct aaaagagcgt accgatgagc tttctttaca gccaaacaaa ctacttacta
     3781 ttgaatttgt taatgtaagg agttactcca ctgacttatt gtggtggttt catatgaaca
     3841 ttcaaaccct tttcacgttg ttcttacact cttattgttc cctaccttgt tcccaccata
     3901 attccccctc actgttgaat ttctataatt agtgtataca caataacgca gtgactcgta
     3961 tgcataagtt caaatgttgt agttatttaa aagcctgcgg ccaattatca cactttcgct
     4021 gcaagaattc aagcttggag TGGTTGTCGA CGAGTCAGTA ATAAACGGCG TCAAAGTGGT
     4081 TGCAGCCGGC ACACACGAGT CGTGTTTATC AACTCAAAGC ACAAATACTT TTCCTCAACC
     4141 TAAAAATAAG GCAATTAGCC AAAAACAACT TTGCGTGTAA ACAACGCTCA ATACACGTGT
     4201 CATTTTATTA TTAGCTATTG CTTCACCGCC TTAGCTTTCT CGTGACCTAG TCGTCCTCGT
     4261 CTTTTCTTCT TCTTCTTCTA TAAAACAATA CCCAAAGAGC TCTTCTTCTT CACAATTCAG
     4321 ATTTCAATTT CTCAAAATCT TAAAAACTTT CTCTCAATTC TCTCTACCGT GATCAAGGTA
     4381 AATTTCTGTG TTCCTTATTC TCTCAAAATC TTCGATTTTG TTTTCGTTCG ATCCCAATTT
     4441 CGTATATGTT CTTTGGTTTA GATTCTGTTA ATCTTAGATC GAAcACGATT TTCTGGGTTT
     4501 GATCGTTAGA TATCATCTTA ATTCTCGATT AGGGTTTCAT AGATATCATC CGATTTGTTC
     4561 AAATAATTTG AGTTTTGTCG AATAATTACT CTTCGATTTG TGATTTCTAT CTAGATCTGG
     4621 TGTTAGTTTC TAGTTTGTGC GATCGAATTT GTCGATTAAT CTGAGTTTTT CTGATTAACA
     4681 GCAAGTTTGT ACAAAAAAGC AGGCTCTTCa atgccaaaga agaagaggaa agtcggaagt
     4741 ggtagtggta gtggaagcgg tagtggcagt atggtgagca agggcgagga gctgttcacc
     4801 ggggtggtgc ccatcctggt cgagctggac ggcgacgtaa acggccacaa gttcagcgtg
     4861 tccggcgagg gcgagggcga tgccacctac ggcaagctga ccctgaagtt catctgcacc
     4921 accggcaagc tgcccgtgcc ctggcccacc ctcgtgacca ccctgtcctg gggcgtgcag
     4981 tgcttcgccc gctaccccga ccacatgaag cagcacgact tcttcaagtc cgccatgccc
     5041 gaaggctacg tccaggagcg caccatcttc ttcaaggacg acggcaacta caagacccgc
     5101 gccgaggtga agttcgaggg cgacaccctg gtgaaccgca tcgagctgaa gggcatcgac
     5161 ttcaaggagg acggcaacat cctggggcac aagctggagt acaactacat cagcgacaac
     5221 gtctatatca ccgccgacaa gcagaagaac ggcatcaagg ccaacttcaa gatccgccac
     5281 aacatcgagg acggcggcgt gcagctcgcc gaccactacc agcagaacac ccccatcggc
     5341 gacggccccg tgctgctgcc cgacaaccac tacctgagca cccagtccaa gctgagcaaa
     5401 gaccccaacg agaagcgcga tcacatggtc ctgctggagt tcgtgaccgc cgccgggatc
     5461 actctcggca tggacgagct gtacaagtaa GCTTGCTCTC AAGATCAAAG GCTTAAAAAG
     5521 CTGGGGTTTT ATGAATGGGA TCAAAGTTTC TTTTTTTCTT TTATATTTGC TTCTCCATTT
     5581 GTTTGTTTCA TTTCCCTTTT TGTTTTCGTT TCTATGATGC ACTTGTGTGT GACAAACTCT
     5641 CTGGGTTTTT ACTTACGTCT GCGTTTCAAA AAAAAAAACC GCTTTCGTTT TGCGTTTTAG
     5701 TCCCATTGTT TTGTAGCTCT GAGTGATCGA ATTGATGCCT CTTTATTCCT TTTGTTCCCT
     5761 ATAATTTCTT TCAAAACTCA GAAGAAAAAC CTTGAAACTC TTTGCAATGT TAATATAAGT
     5821 ATTGTATAAG ATTTTTATTG ATTTGGTTAT TAGTCTTACT TTTGCTACCT CCATCTTCAC
     5881 TTGGAACTGA TATTCTGAAT AGTTAAAGCG TTACATGTGT TCCATTCACA AATGAACTTA
     5941 AACTAGCACA AAGTCAGATA TTTTAAGATC GCACCATTTc gctactaGAA TTCGAGCTCG
     6001 GAGGGTACCG ACAAAATTTA GAACGAACTT AATTATGATC TCAAATACAT TGATACATAT
     6061 CTCATCTAGA TCTAGGTTAT CATTATGTAA GAAAGTTTTG ACGAATATGG CACGACAAAA
     6121 TGGCTAGACT CGATGTAATT GGTATCTCAA CTCAACATTA TACTTATACC AAACATTAGT
     6181 TAGACAAAAT TTAAACAACT ATTTTTTATG TATGCAAGAG TCAGCATATG TATAATTGAT
     6241 TCAGAATCGT TTTGACGAGT TCGGATGTAG TAGTAGCCAT TATTTAATGT ACATACTAAT
     6301 CGTGAATAGT GAATATGATG AAACATTGTA TCTTATTGTA TAAATATCCA TAAACACATC
     6361 ATGAAAGACA CTTTCTTTCA CGGTCTGAAT TAATTATGAT ACAATTCTAA TAGAAAACGA
     6421 ATTAAATTAC GTTGAATTGT ATGAAATCTA ATTGAACAAG CCAACCACGA CGACGACTAA
     6481 CGTTGCCTGG ATTGACTCGG TTTAAGTTAA CCACTAAAAA AACGGAGCTG TCATGTAACA
     6541 CGCGGATCGA GCAGGTCACA GTCATGAAGC CATCAAAGCA AAAGAACTAA TCCAAGGGCT
     6601 GAGATGATTA ATTAGTTTAA AAATTAGTTA ACACGAGGGA AAAGGCTGTC TGACAGCCAG
     6661 GTCACGTTAT CTTTACCTGT GGTCGAAATG ATTCGTGTCT GTCGATTTTA ATTATTTTTT
     6721 TGAAAGGCCG AAAATAAAGT TGTAAGAGAT AAACCCGCCT ATATAAATTC ATATATTTTC
     6781 CTCTCCGCTT TGAATTGTCT CGTTGTCCTC CTCACTTTCA TCAGCCGTTT TGAATCTCCG
     6841 GCGACTTGAC AGAGAAGAAC AAGGAAGAAG ATTAAGAGAG AAAGTAAGAG ATAATCCAGG
     6901 AGATTCATTC TCCGTTTTGA ATCTTCCTCA ATCTCATCTT CTTCCGCTCT TTCTTTCCAA
     6961 GGTAATAGGA ACTTTCTGGA TCTACTTTAT TTGCTGGATC TCGATCTTGT TTTCTCAATT
     7021 TCCTTGAGAT CTGGAATTCG TTTAATTTGG ATCTGTGAAC CTCCACTAAA TCTTTTGGTT
     7081 TTACTAGAAT CGATCTAAGT TGACCGATCA GTTAGCTCGA TTATAGCTAC CAGAATTTGG
     7141 CTTGACCTTG ATGGAGAGAT CCATGTTCAT GTTACCTGGG AAATGATTTG TATATGTGAA
     7201 TTGAAATCTG AACTGTTGAA GTTAGATTGA ATCTGAACAC TGTCAATGTT AGATTGAATC
     7261 TGAACACTGT TTAAGGTTAG ATGAAGTTTG TGTATAGATT CTTCGAAACT TTAGGATTTG
     7321 TAGTGTCGTA CGTTGAACAG AAAGCTATTT CTGATTCAAT CAGGGTTTAT TTGACTGTAT
     7381 TGAACTCTTT TTGTGTGTTT GCAGCTCATA AAAAATGGCT GAGGCTGATG ATATTCAACC
     7441 AATCGTGTGT GACCTCGAGA TGAAGGATAA CACCGTGCCA CTGAAATTGA TTGCCCTGTT
     7501 AGCGAACGGT GAATTTCACT CTGGCGAGCA GTTGGGTGAA ACGCTGGGAA TGAGCCGGGC
     7561 GGCTATTAAT AAACACATTC AGACACTGCG TGACTGGGGC GTTGATGTCT TTACCGTTCC
     7621 GGGTAAAGGA TACAGCCTGC CTGAGCCTAT CCAGTTACTT AATGCTAAAC AGATATTGGG
     7681 TCAGCTGGAT GGCGGTAGTG TAGCCGTGCT GCCAGTGATT GACTCCACGA ATCAGTACCT
     7741 TCTTGATCGT ATCGGAGAGC TTAAATCGGG CGATGCTTGC ATTGCAGAAT ACCAGCAGGC
     7801 TGGCCGTGGT CGCCGGGGTC GGAAATGGTT TTCGCCTTTT GGCGCAAACT TATATTTGTC
     7861 GATGTTCTGG CGTCTGGAAC AAGGCCCGGC GGCGGCGATT GGTTTAAGTC TGGTTATCGG
     7921 TATCGTGATG GCGGAAGTAT TACGCAAGCT GGGTGCAGAT AAAGTTCGTG TTAAATGGCC
     7981 TAATGACCTC TATCTGCAGG ATCGCAAGCT GGCAGGCATT CTGGTGGAGC TGACTGGCAA
     8041 AACTGGCGAT GCGGCGCAAA TAGTCATTGG AGCCGGGATC AACATGGCAA TGCGCCGTGT
     8101 TGAAGAGAGT GTCGTTAATC AGGGGTGGAT CACGCTGCAG GAAGCGGGGA TCAATCTCGA
     8161 TCGTAATACG TTGGCGGCCA TGCTAATACG TGAATTACGT GCTGCGTTGG AACTCTTCGA
     8221 ACAAGAAGGA TTGGCACCTT ATCTGTCGCG CTGGGAAAAG CTGGATAATT TTATTAATCG
     8281 CCCAGTGAAA CTTATCATTG GTGATAAAGA AATATTTGGC ATTTCACGCG GAATAGACAA
     8341 ACAGGGGGCT TTATTACTTG AGCAGGATGG AATAATAAAA CCCTGGATGG GCGGTGAAAT
     8401 ATCCCTGCGT AGTGCAGAAA AATAAGCTTT CTCCATAATA ATGTGTGAGT AGTTCCCAGA
     8461 TAAGGGAATT AGGGTTCCTA TAGGGTTTCG CTCATGTGTT GAGCATATAA GAAACCCTTA
     8521 GTATGTATTT GTATTTGTAA AATACTTCTA TCAATAAAAT TTCTAATTCC TAAAACCAAA
     8581 ATCCAGTACT AAAATCCAGA TCCCCGTCGA CCGATATCCG AATTCCGCTT TACgaggatg
     8641 cacatgtgac cgagggacac gaagtgatcc gtttaaacta tcagtgtttg acaggatata
     8701 ttggcgggta aacctaagag aaaagagcgt ttattagaat aatcggatat ttaaaagggc
     8761 gtgaaaaggt ttatccgttc gtccatttgt atgtgccagc cgcctttgcg acgctcaccg
     8821 ggctggttgc cctcgccgct gggctggcgg ccgtctatgg ccctgcaaac gcgccagaaa
     8881 cgccgtcgaa gccgtgtgcg agacaccgcg gccgccggcg ttgtggatac ctcgcggaaa
     8941 acttggccct cactgacaga tgaggggcgg acgttgacac ttgaggggcc gactcacccg
     9001 gcgcggcgtt gacagatgag gggcaggctc gatttcggcc ggcgacgtgg agctggccag
     9061 cctcgcaaat cggcgaaaac gcctgatttt acgcgagttt cccacagatg atgtggacaa
     9121 gcctggggat aagtgccctg cggtattgac acttgagggg cgcgactact gacagatgag
     9181 gggcgcgatc cttgacactt gaggggcaga gtgctgacag atgaggggcg cacctattga
     9241 catttgaggg gctgtccaca ggcagaaaat ccagcatttg caagggtttc cgcccgtttt
     9301 tcggccaccg ctaacctgtc ttttaacctg cttttaaacc aatatttata aaccttgttt
     9361 ttaaccaggg ctgcgccctg tgcgcgtgac cgcgcacgcc gaaggggggt gccccccctt
     9421 ctcgaaccct cccggcccgc taacgcgggc ctcccatccc cccaggggct gcgcccctcg
     9481 gccgcgaacg gcctcacccc aaaaatggca gcgctggcca attcccgagt gcgcggaacc
     9541 cctatttgtt tatttttcta aatacattca aatatgtatc cgctcatgag acaataaccc
     9601 tgataaatgc ttcaataata ttgaaaaagg aagagtatgg ctaaaatgag aatatcaccg
     9661 gaattgaaaa aactgatcga aaaataccgc tgcgtaaaag atacggaagg aatgtctcct
     9721 gctaaggtat ataagctggt gggagaaaat gaaaacctat atttaaaaat gacggacagc
     9781 cggtataaag ggaccaccta tgatgtggaa cgggaaaagg acatgatgct atggctggaa
     9841 ggaaagctgc ctgttccaaa ggtcctgcac tttgaacggc atgatggctg gagcaatctg
     9901 ctcatgagtg aggccgatgg cgtcctttgc tcggaagagt atgaagatga acaaagccct
     9961 gaaaagatta tcgagctgta tgcggagtgc atcaggctct ttcactccat cgacatatcg
    10021 gattgtccct atacgaatag cttagacagc cgcttagccg aattggatta cttactgaat
    10081 aacgatctgg ccgatgtgga ttgcgaaaac tgggaagagg acactccatt taaagatccg
    10141 cgcgagctgt atgatttttt aaagacggaa aagcccgaag aggaacttgt cttttcccac
    10201 ggcgacctgg gagacagcaa catctttgtg aaagatggca aagtaagtgg ctttattgat
    10261 cttgggagaa gcggcagggc ggacaagtgg tatgacattg ccttctgcgt ccggtcgctc
    10321 agggaggata tcggggaaga acagtatgtc gagctatttt ttgacttact ggggatcaag
    10381 cctgattggg agaaaataaa atattatatt ttactggatg aattgtttta gctgtcagac
    10441 caagtttact catatatact ttagattgat ttaaaacttc atttttaatt taaaaggatc
    10501 taggtgaaga tcctttttga taatctcatg accaaaatcc cttaacgtga gttttcgttc
    10561 cactgagcgt cagaccccgt agaaaagatc aaaggatctt cttgagatcc tttttttctg
    10621 cgcgtaatct gctgcttgca aacaaaaaaa ccaccgctac cagcggtggt ttgtttgccg
    10681 gatcaagagc taccaactct ttttccgaag gtaactggct tcagcagagc gcagatacca
    10741 aatactgtcc ttctagtgta gccgtagtta ggccaccact tcaagaactc tgtagcaccg
    10801 cc
//
