# Supplementary material for: Building a pipeline to identify and engineer constitutive and repressible promoters
Source: Quant Plant Biol. 2023 Oct 19;4:e12. doi: 10.1017/qpb.2023.10 (PMC10600573; doi:10.1017/qpb.2023.10)
Supplement: Yang and Nemhauser supplementary material 6 — Yang and Nemhauser supplementary material [file S2632882823000103sup006.zip › Genebank/Level2/YFP/pagm4673-pat5g06140nls-yfp-ubq10nls-mturq-basta.gb]

LOCUS       pAGM4673-pAT5G06140:NL 10460 bp ds-DNA     circular     09-OCT-2022
DEFINITION  .
FEATURES             Location/Qualifiers
     rep_origin      388..388
                     /label="ORI"
                     /ApEinfo_revcolor="#9eafd2"
                     /ApEinfo_fwdcolor="#9eafd2"
     CDS             724..1872
                     /label="RK2 TrfA"
                     /ApEinfo_revcolor="#9eafd2"
                     /ApEinfo_fwdcolor="#9eafd2"
     misc_feature    complement(1949..2099)
                     /label="LB"
                     /ApEinfo_revcolor="#ffef86"
                     /ApEinfo_fwdcolor="#ffef86"
     misc_feature    2111..2114
                     /label="tgcc"
                     /ApEinfo_revcolor="#b4abac"
                     /ApEinfo_fwdcolor="#b4abac"
     misc_feature    2115..3682
                     /label="YFP"
                     /ApEinfo_revcolor="#84b0dc"
                     /ApEinfo_fwdcolor="#84b0dc"
     misc_feature    2127..2130
                     /label="GGAG"
                     /ApEinfo_revcolor="#b4abac"
                     /ApEinfo_fwdcolor="#b4abac"
     misc_feature    2131..2150
                     /label="NAC"
                     /ApEinfo_revcolor="#b7e6d7"
                     /ApEinfo_fwdcolor="#b7e6d7"
     misc_feature    2131..2505
                     /label="AT5G06140_Promoter"
                     /ApEinfo_revcolor="#f58a5e"
                     /ApEinfo_fwdcolor="#f58a5e"
     misc_feature    2135..2149
                     /label="NAC"
                     /ApEinfo_revcolor="#b4abac"
                     /ApEinfo_fwdcolor="#b4abac"
     misc_feature    2140..2160
                     /label="HD-ZIP"
                     /ApEinfo_revcolor="#84b0dc"
                     /ApEinfo_fwdcolor="#84b0dc"
     misc_feature    2142..2154
                     /label="HD-ZIP"
                     /ApEinfo_revcolor="#85dae9"
                     /ApEinfo_fwdcolor="#85dae9"
     misc_feature    complement(2143..2153)
                     /label="HD-ZIP"
                     /ApEinfo_revcolor="#9eafd2"
                     /ApEinfo_fwdcolor="#9eafd2"
     misc_feature    2229..2243
                     /label="MYB_related"
                     /ApEinfo_revcolor="#ff9ccd"
                     /ApEinfo_fwdcolor="#ff9ccd"
     misc_feature    2231..2243
                     /label="GeBP"
                     /ApEinfo_revcolor="#85dae9"
                     /ApEinfo_fwdcolor="#85dae9"
     misc_feature    complement(2231..2244)
                     /label="MYB_related"
                     /ApEinfo_revcolor="#f58a5e"
                     /ApEinfo_fwdcolor="#f58a5e"
     misc_feature    complement(2231..2245)
                     /label="MYB_related"
                     /ApEinfo_revcolor="#c7b0e3"
                     /ApEinfo_fwdcolor="#c7b0e3"
     misc_feature    complement(2233..2242)
                     /label="MYB_related"
                     /ApEinfo_revcolor="#75c6a9"
                     /ApEinfo_fwdcolor="#75c6a9"
     misc_feature    complement(2233..2243)
                     /label="MYB_related"
                     /ApEinfo_revcolor="#c7b0e3"
                     /ApEinfo_fwdcolor="#c7b0e3"
     misc_feature    2241..2254
                     /label="Trihelix"
                     /ApEinfo_revcolor="#faac61"
                     /ApEinfo_fwdcolor="#faac61"
     misc_feature    complement(2247..2260)
                     /label="Trihelix"
                     /ApEinfo_revcolor="#9eafd2"
                     /ApEinfo_fwdcolor="#9eafd2"
     misc_feature    complement(2264..2283)
                     /label="C2H2"
                     /ApEinfo_revcolor="#c6c9d1"
                     /ApEinfo_fwdcolor="#c6c9d1"
     misc_feature    complement(2284..2293)
                     /label="C2H2"
                     /ApEinfo_revcolor="#d59687"
                     /ApEinfo_fwdcolor="#d59687"
     misc_feature    complement(2316..2336)
                     /label="Dof"
                     /ApEinfo_revcolor="#75c6a9"
                     /ApEinfo_fwdcolor="#75c6a9"
     misc_feature    complement(2318..2336)
                     /label="Dof"
                     /ApEinfo_revcolor="#d6b295"
                     /ApEinfo_fwdcolor="#d6b295"
     misc_feature    2318..2338
                     /label="Dof"
                     /ApEinfo_revcolor="#c7b0e3"
                     /ApEinfo_fwdcolor="#c7b0e3"
     misc_feature    2320..2338
                     /label="Dof"
                     /ApEinfo_revcolor="#b1ff67"
                     /ApEinfo_fwdcolor="#b1ff67"
     misc_feature    2323..2336
                     /label="C3H"
                     /ApEinfo_revcolor="#75c6a9"
                     /ApEinfo_fwdcolor="#75c6a9"
     misc_feature    2326..2336
                     /label="C3H"
                     /ApEinfo_revcolor="#f8d3a9"
                     /ApEinfo_fwdcolor="#f8d3a9"
     misc_feature    2326..2336
                     /label="Dof"
                     /ApEinfo_revcolor="#ff9ccd"
                     /ApEinfo_fwdcolor="#ff9ccd"
     misc_feature    2326..2339
                     /label="Dof"
                     /ApEinfo_revcolor="#f58a5e"
                     /ApEinfo_fwdcolor="#f58a5e"
     misc_feature    complement(2326..2340)
                     /label="Dof"
                     /ApEinfo_revcolor="#ffef86"
                     /ApEinfo_fwdcolor="#ffef86"
     misc_feature    2334..2362
                     /label="Dof"
                     /ApEinfo_revcolor="#d6b295"
                     /ApEinfo_fwdcolor="#d6b295"
     misc_feature    complement(2338..2351)
                     /label="MIKC_MADS"
                     /ApEinfo_revcolor="#f8d3a9"
                     /ApEinfo_fwdcolor="#f8d3a9"
     misc_feature    2344..2364
                     /label="C2H2"
                     /ApEinfo_revcolor="#ffef86"
                     /ApEinfo_fwdcolor="#ffef86"
     misc_feature    2346..2365
                     /label="C2H2"
                     /ApEinfo_revcolor="#b7e6d7"
                     /ApEinfo_fwdcolor="#b7e6d7"
     misc_feature    complement(2346..2365)
                     /label="C2H2"
                     /ApEinfo_revcolor="#f8d3a9"
                     /ApEinfo_fwdcolor="#f8d3a9"
     misc_feature    complement(2346..2365)
                     /label="GRAS"
                     /ApEinfo_revcolor="#84b0dc"
                     /ApEinfo_fwdcolor="#84b0dc"
     misc_feature    complement(2348..2365)
                     /label="C2H2"
                     /ApEinfo_revcolor="#ffef86"
                     /ApEinfo_fwdcolor="#ffef86"
     misc_feature    complement(2349..2365)
                     /label="C2H2"
                     /ApEinfo_revcolor="#ff9ccd"
                     /ApEinfo_fwdcolor="#ff9ccd"
     misc_feature    complement(2350..2364)
                     /label="C2H2"
                     /ApEinfo_revcolor="#faac61"
                     /ApEinfo_fwdcolor="#faac61"
     misc_feature    2393..2402
                     /label="G2-like"
                     /ApEinfo_revcolor="#c6c9d1"
                     /ApEinfo_fwdcolor="#c6c9d1"
     misc_feature    complement(2409..2416)
                     /label="YABBY"
                     /ApEinfo_revcolor="#b1ff67"
                     /ApEinfo_fwdcolor="#b1ff67"
     misc_feature    complement(2451..2465)
                     /label="C2H2"
                     /ApEinfo_revcolor="#d59687"
                     /ApEinfo_fwdcolor="#d59687"
     misc_feature    2459..2478
                     /label="C2H2"
                     /ApEinfo_revcolor="#9eafd2"
                     /ApEinfo_fwdcolor="#9eafd2"
     misc_feature    2460..2474
                     /label="C2H2"
                     /ApEinfo_revcolor="#85dae9"
                     /ApEinfo_fwdcolor="#85dae9"
     misc_feature    2506..2656
                     /label="AT5G06140_5'UTR"
                     /ApEinfo_revcolor="#f58a5e"
                     /ApEinfo_fwdcolor="#f58a5e"
     misc_feature    2657..2660
                     /label="AATG"
                     /ApEinfo_revcolor="#ffef86"
                     /ApEinfo_fwdcolor="#ffef86"
     misc_feature    2661..2681
                     /label="SV40NLS"
                     /ApEinfo_revcolor="#7ea7d8"
                     /ApEinfo_fwdcolor="#7ea7d8"
     CDS             2661..2717
                     /label="Translation 2661-2717"
     misc_feature    2682..2717
                     /label="GS12b"
                     /ApEinfo_revcolor="#7ea7d8"
                     /ApEinfo_fwdcolor="#7ea7d8"
     primer          2688..2736
                     /label="NLS_YFP_F2"
                     /note="sequence: ggtagtggtagtggaagcggtagtggcagtATGGTGAGCAAGGGCGAGG"
                     /ApEinfo_revcolor="#d6b295"
                     /ApEinfo_fwdcolor="#d6b295"
     primer          2688..2741
                     /label="NLS_YFP_F"
                     /note="sequence: ggtagtggtagtggaagcggtagtggcagtATGGTGAGCAAGGGCGAGGaGCTg"
                     /ApEinfo_revcolor="#ff9ccd"
                     /ApEinfo_fwdcolor="#ff9ccd"
     CDS             2718..3437
                     /label="YFP (Aequorea victoria)"
                     /ApEinfo_revcolor="#d59687"
                     /ApEinfo_fwdcolor="#d59687"
     CDS             2718..3437
                     /label="Translation 2718-3437"
     misc_feature    3438..3441
                     /label="GCTT 4bp overhang"
                     /ApEinfo_revcolor="#85dae9"
                     /ApEinfo_fwdcolor="#85dae9"
     misc_feature    3442..3658
                     /label="AT5G06140_3'UTR"
                     /ApEinfo_revcolor="#f58a5e"
                     /ApEinfo_fwdcolor="#f58a5e"
     misc_feature    3659..3674
                     /label="AT5G06140_Terminator"
                     /ApEinfo_revcolor="#f58a5e"
                     /ApEinfo_fwdcolor="#f58a5e"
     misc_feature    3675..3678
                     /label="CGCT"
                     /ApEinfo_revcolor="#85dae9"
                     /ApEinfo_fwdcolor="#85dae9"
     misc_feature    3683..5645
                     /label="mTURQ"
                     /ApEinfo_revcolor="#ff9ccd"
                     /ApEinfo_fwdcolor="#ff9ccd"
     misc_feature    complement(3695..3698)
                     /label="CTCC"
                     /ApEinfo_revcolor="#84b0dc"
                     /ApEinfo_fwdcolor="#84b0dc"
     misc_feature    3699..4339
                     /label="PUBQ10"
                     /ApEinfo_revcolor="#84b0dc"
                     /ApEinfo_fwdcolor="#84b0dc"
     primer          complement(3752..3776)
                     /label="UBQ10_Front_R"
                     /note="sequence: TTTGAGTTGATAAACACGACTCGTG"
                     /ApEinfo_revcolor="#ffef86"
                     /ApEinfo_fwdcolor="#ffef86"
     misc_feature    4139..4144
                     /label="BpiI-mut"
                     /ApEinfo_revcolor="#c7b0e3"
                     /ApEinfo_fwdcolor="#c7b0e3"
     misc_feature    4340..4367
                     /label="Additional frag from Jen Brophy"
                     /ApEinfo_revcolor="#b4abac"
                     /ApEinfo_fwdcolor="#b4abac"
     misc_feature    4368..4371
                     /label="AATG"
                     /ApEinfo_revcolor="#ffef86"
                     /ApEinfo_fwdcolor="#ffef86"
     misc_feature    4372..4392
                     /label="SV40NLS"
                     /ApEinfo_revcolor="#7ea7d8"
                     /ApEinfo_fwdcolor="#7ea7d8"
     CDS             4372..4428
                     /label="Translation 4372-4428"
     misc_feature    4393..4428
                     /label="GS12b"
                     /ApEinfo_revcolor="#7ea7d8"
                     /ApEinfo_fwdcolor="#7ea7d8"
     misc_feature    4429..5145
                     /label="mTURQ(FromArjun)"
                     /ApEinfo_revcolor="#85dae9"
                     /ApEinfo_fwdcolor="#85dae9"
     CDS             4429..5145
                     /label="Translation 4429-5145"
     misc_feature    5146..5148
                     /label="STOP"
                     /ApEinfo_revcolor="#faac61"
                     /ApEinfo_fwdcolor="#faac61"
     CDS             5146..5148
                     /label="Translation 5146-5148"
     misc_feature    5149..5152
                     /label="GCTT"
                     /ApEinfo_revcolor="#ff9ccd"
                     /ApEinfo_fwdcolor="#ff9ccd"
     misc_feature    5153..5637
                     /label="ATact2 terminTOR"
                     /ApEinfo_revcolor="#ff9ccd"
                     /ApEinfo_fwdcolor="#ff9ccd"
     misc_feature    complement(5638..5641)
                     /label="AGCG"
                     /ApEinfo_revcolor="#85dae9"
                     /ApEinfo_fwdcolor="#85dae9"
     misc_feature    5662..6379
                     /label="AtACT2 promoter"
                     /ApEinfo_revcolor="#9eafd2"
                     /ApEinfo_fwdcolor="#9eafd2"
     misc_feature    5662..8283
                     /label="Basta"
                     /ApEinfo_revcolor="#faac61"
                     /ApEinfo_fwdcolor="#faac61"
     primer          complement(5758..5782)
                     /label="pAct2_Front_R"
                     /note="sequence: GCCATTTTGTCGTGCCATATTCGTC"
                     /ApEinfo_revcolor="#f8d3a9"
                     /ApEinfo_fwdcolor="#f8d3a9"
     misc_feature    6380..6380
                     /label="start of transcription"
                     /ApEinfo_revcolor="#c6c9d1"
                     /ApEinfo_fwdcolor="#c6c9d1"
     misc_feature    6380..6619
                     /label="AtAct2 5' UTR"
                     /ApEinfo_revcolor="#75c6a9"
                     /ApEinfo_fwdcolor="#75c6a9"
     misc_feature    6620..7062
                     /label="AtAct2 intron 1"
                     /ApEinfo_revcolor="#75c6a9"
                     /ApEinfo_fwdcolor="#75c6a9"
     misc_feature    7063..7072
                     /label="AtAct2 5' UTR"
                     /ApEinfo_revcolor="#d59687"
                     /ApEinfo_fwdcolor="#d59687"
     CDS             7073..8083
                     /label="BirA (E. coli)"
                     /ApEinfo_revcolor="#f58a5e"
                     /ApEinfo_fwdcolor="#f58a5e"
     CDS             8085..8283
                     /label="CaMV 35s terminator"
                     /ApEinfo_revcolor="#b7e6d7"
                     /ApEinfo_fwdcolor="#b7e6d7"
     misc_feature    8284..8311
                     /label="SENSE_PRM"
                     /ApEinfo_revcolor="#ffef86"
                     /ApEinfo_fwdcolor="#ffef86"
     misc_feature    8292..8311
                     /label="EL4"
                     /ApEinfo_revcolor="#ffef86"
                     /ApEinfo_fwdcolor="#ffef86"
     misc_feature    8312..8315
                     /label="ggga"
                     /ApEinfo_revcolor="#faac61"
                     /ApEinfo_fwdcolor="#faac61"
     misc_feature    complement(8329..8456)
                     /label="RB"
                     /ApEinfo_revcolor="#f58a5e"
                     /ApEinfo_fwdcolor="#f58a5e"
     rep_origin      8476..9093
                     /label="oriV"
                     /ApEinfo_revcolor="#d59687"
                     /ApEinfo_fwdcolor="#d59687"
     CDS             9295..10086
                     /label="NPTII"
                     /ApEinfo_revcolor="#b4abac"
                     /ApEinfo_fwdcolor="#b4abac"
     misc_feature    complement(10094..423)
                     /label="pUC ori"
                     /ApEinfo_revcolor="#75c6a9"
                     /ApEinfo_fwdcolor="#75c6a9"
ORIGIN
        1 tacatacctc gctctgctaa tcctgttacc agtggctgct gccagtggcg ataagtcgtg
       61 tcttaccggg ttggactcaa gacgatagtt accggataag gcgcagcggt cgggctgaac
      121 ggggggttcg tgcacacagc ccagcttgga gcgaacgacc tacaccgaac tgagatacct
      181 acagcgtgag ctatgagaaa gcgccacgct tcccgaaggg agaaaggcgg acaggtatcc
      241 ggtaagcggc agggtcggaa caggagagcg cacgagggag cttccagggg gaaacgcctg
      301 gtatctttat agtcctgtcg ggtttcgcca cctctgactt gagcgtcgat ttttgtgatg
      361 ctcgtcaggg gggcggagcc tatggaaaaa cgccagcaac gcggcctttt tacggttcct
      421 ggcagatcct agatgtggcg caacgatgcc ggcgacaagc aggagcgcac cgacttcttc
      481 cgcatcaagt gttttggctc tcaggccgag gcccacggca agtatttggg caaggggtcg
      541 ctggtattcg tgcagggcaa gattcggaat accaagtacg agaaggacgg ccagacggtc
      601 tacgggaccg acttcattgc cgataaggtg gattatctgg acaccaaggc accaggcggg
      661 tcaaatcagg aataagggca cattgccccg gcgtgagtcg gggcaatccc gcaaggaggg
      721 tgaatgaatc ggacgtttga ccggaaggca tacaggcaag aactgatcga cgcggggttt
      781 tccgccgagg atgccgaaac catcgcaagc cgcaccgtca tgcgtgcgcc ccgcgaaacc
      841 ttccagtccg tcggctcgat ggtccagcaa gctacggcca agatcgagcg cgacagcgtg
      901 caactggctc cccctgccct gcccgcgcca tcggccgccg tggagcgttc gcgtcgtctt
      961 gaacaggagg cggcaggttt ggcgaagtcg atgaccatcg acacgcgagg aactatgacg
     1021 accaagaagc gaaaaaccgc cggcgaggac ctggcaaaac aggtcagcga ggccaagcag
     1081 gccgcgttgc tgaaacacac gaagcagcag atcaaggaaa tgcagctttc cttgttcgat
     1141 attgcgccgt ggccggacac gatgcgagcg atgccaaacg acacggcccg ctctgccctg
     1201 ttcaccacgc gcaacaagaa aatcccgcgc gaggcgctgc aaaacaaggt cattttccac
     1261 gtcaacaagg acgtgaagat cacctacacc ggcgtcgagc tgcgggccga cgatgacgaa
     1321 ctggtgtggc agcaggtgtt ggagtacgcg aagcgcaccc ctatcggcga gccgatcacc
     1381 ttcacgttct acgagctttg ccaggacctg ggctggtcga tcaatggccg gtattacacg
     1441 aaggccgagg aatgcctgtc gcgcctacag gcgacggcga tgggcttcac gtccgaccgc
     1501 gttgggcacc tggaatcggt gtcgctgctg caccgcttcc gcgtcctgga ccgtggcaag
     1561 aaaacgtccc gttgccaggt cctgatcgac gaggaaatcg tcgtgctgtt tgctggcgac
     1621 cactacacga aattcatatg ggagaagtac cgcaagctgt cgccgacggc ccgacggatg
     1681 ttcgactatt tcagctcgca ccgggagccg tacccgctca agctggaaac cttccgcctc
     1741 atgtgcggat cggattccac ccgcgtgaag aagtggcgcg agcaggtcgg cgaagcctgc
     1801 gaagagttgc gaggcagcgg cctggtggaa cacgcctggg tcaatgatga cctggtgcat
     1861 tgcaaacgct agggccttgt ggggtcagtt ccggctgggg gttcagcagc ccctgctcgg
     1921 atctgttgga ccggacagta gtcatggttg atgggctgcc tgtatcgagt ggtgattttg
     1981 tgccgagctg ccggtcgggg agctgttggc tggctggtgg caggatatat tgtggtgtaa
     2041 acaaattgac gcttagacaa cttaataaca cattgcggac gtttttaatg tactggggtt
     2101 gaacactctg tgccgaattc ggatccggag atatcgtgaa tcccaattat ttatgtttta
     2161 tgatttattt attttttaaa ctagagatga aggttttaat gaaaactact ctaatatagc
     2221 atatttttac gagattatcc actaaaaacc ggtttatttt gaaagcataa ctacaaaata
     2281 ctagtagtgt tattaatttg atagtatatt tcataatcta gtagtgaaaa agttaaaatt
     2341 tccatttttc ttttgtccca atcttaagtg tcttatcatt ctaatttttg tcaagaatct
     2401 atctttaata atcatatcta aaacgaacta atttatctaa tttcatcaaa ttttgttgtt
     2461 aaatatgaca aaatgaaatt ttggtttaaa gttaaaaaat ctgataacct ttctcttttc
     2521 aaaggttact tacttgtgca ccgaaagttg aacacaaaac tcgtgaatat tacaaatctg
     2581 ccactagagg tgaatttttg actaaatcgt tttttttttt tttcgatctc acggggttga
     2641 ttctcgttgt tgtctcaatg ccaaagaaga agaggaaagt cggaagtggt agtggtagtg
     2701 gaagcggtag tggcagtATG GTGAGCAAGG GCGAGGaGCT gtTCACCGGG GTGGtGCCCA
     2761 TCCTGGTCGA GCTGGACGGC GACGTAAACG GCCACAAGtT CAGCGTGTCC GGCGAGGGCG
     2821 AGGGCGATGC CACCTACGGC AAgCTGACCC TGAAGTTCAT CTGCACCACC GGCAAGCTGC
     2881 CCGTGCCCTg gCCCACCCTC GTGACCACCT TCGGCTACGG CCTGCAGTGC TTCGCCCGCT
     2941 ACCCCGACCA CATGAAGCAG CACGACTTCT TCAAGTCCGC CATGCCCGAA GGCTACGTCC
     3001 AGGAGCGCAC CATCTTCTTC AAGGACGACG GCAACTACAA GACCCGCGCC GAGGTGAAGT
     3061 TCGAGGGCGA CACCCTGGTG AACCGCATCG AGCTGAAGGG CATCGACTTC AAGGAGGACG
     3121 GCAACATCCT GGGGCACAAG CTGGAGTACA ACTACAACAG CCACAACGTC TATATCATGG
     3181 CCGACAAGCA GAAGAACGGC ATCAAGGTGA ACTTCAAGAT CCGCCACAAC ATCGAGGACG
     3241 GCAGCGTGCA GCTCGCCGAC CACTACCAGC AGAACACCCC CATCGGCGAC GGCCCCGTGC
     3301 TGCTGCCCGA CAACCACTAC CTGAGCTACC AGTCCGCCCT GAGCAAAGAC CCCAACGAGA
     3361 AGCGCGATCA CATGGTCCTG CTGGAGTTCG TGACCGCCGC CGGGATCACT CTCGGCATGG
     3421 ACGAGCTGTA CAAGTGAGCT Tatccaaaac taaacttacc tgtgtctgtg tgtgttcctt
     3481 catgagaggg tttgtgtcta gaggcagttt gtttttgtga gaaattctgg tgtttttttg
     3541 tcaacttcaa gtttagttaa cttggcttgt ttccacttgt aaagaagata catatgcgtc
     3601 attattactc tcctaaacgt tcatataaca attttatttt agattacaac tttcccaatt
     3661 cactaacatg ataccgctgc aagaattcaa gcttggagTG GTTGTCGACG AGTCAGTAAT
     3721 AAACGGCGTC AAAGTGGTTG CAGCCGGCAC ACACGAGTCG TGTTTATCAA CTCAAAGCAC
     3781 AAATACTTTT CCTCAACCTA AAAATAAGGC AATTAGCCAA AAACAACTTT GCGTGTAAAC
     3841 AACGCTCAAT ACACGTGTCA TTTTATTATT AGCTATTGCT TCACCGCCTT AGCTTTCTCG
     3901 TGACCTAGTC GTCCTCGTCT TTTCTTCTTC TTCTTCTATA AAACAATACC CAAAGAGCTC
     3961 TTCTTCTTCA CAATTCAGAT TTCAATTTCT CAAAATCTTA AAAACTTTCT CTCAATTCTC
     4021 TCTACCGTGA TCAAGGTAAA TTTCTGTGTT CCTTATTCTC TCAAAATCTT CGATTTTGTT
     4081 TTCGTTCGAT CCCAATTTCG TATATGTTCT TTGGTTTAGA TTCTGTTAAT CTTAGATCGA
     4141 AcACGATTTT CTGGGTTTGA TCGTTAGATA TCATCTTAAT TCTCGATTAG GGTTTCATAG
     4201 ATATCATCCG ATTTGTTCAA ATAATTTGAG TTTTGTCGAA TAATTACTCT TCGATTTGTG
     4261 ATTTCTATCT AGATCTGGTG TTAGTTTCTA GTTTGTGCGA TCGAATTTGT CGATTAATCT
     4321 GAGTTTTTCT GATTAACAGC AAGTTTGTAC AAAAAAGCAG GCTCTTCaat gccaaagaag
     4381 aagaggaaag tcggaagtgg tagtggtagt ggaagcggta gtggcagtat ggtgagcaag
     4441 ggcgaggagc tgttcaccgg ggtggtgccc atcctggtcg agctggacgg cgacgtaaac
     4501 ggccacaagt tcagcgtgtc cggcgagggc gagggcgatg ccacctacgg caagctgacc
     4561 ctgaagttca tctgcaccac cggcaagctg cccgtgccct ggcccaccct cgtgaccacc
     4621 ctgtcctggg gcgtgcagtg cttcgcccgc taccccgacc acatgaagca gcacgacttc
     4681 ttcaagtccg ccatgcccga aggctacgtc caggagcgca ccatcttctt caaggacgac
     4741 ggcaactaca agacccgcgc cgaggtgaag ttcgagggcg acaccctggt gaaccgcatc
     4801 gagctgaagg gcatcgactt caaggaggac ggcaacatcc tggggcacaa gctggagtac
     4861 aactacatca gcgacaacgt ctatatcacc gccgacaagc agaagaacgg catcaaggcc
     4921 aacttcaaga tccgccacaa catcgaggac ggcggcgtgc agctcgccga ccactaccag
     4981 cagaacaccc ccatcggcga cggccccgtg ctgctgcccg acaaccacta cctgagcacc
     5041 cagtccaagc tgagcaaaga ccccaacgag aagcgcgatc acatggtcct gctggagttc
     5101 gtgaccgccg ccgggatcac tctcggcatg gacgagctgt acaagtaaGC TTGCTCTCAA
     5161 GATCAAAGGC TTAAAAAGCT GGGGTTTTAT GAATGGGATC AAAGTTTCTT TTTTTCTTTT
     5221 ATATTTGCTT CTCCATTTGT TTGTTTCATT TCCCTTTTTG TTTTCGTTTC TATGATGCAC
     5281 TTGTGTGTGA CAAACTCTCT GGGTTTTTAC TTACGTCTGC GTTTCAAAAA AAAAAACCGC
     5341 TTTCGTTTTG CGTTTTAGTC CCATTGTTTT GTAGCTCTGA GTGATCGAAT TGATGCCTCT
     5401 TTATTCCTTT TGTTCCCTAT AATTTCTTTC AAAACTCAGA AGAAAAACCT TGAAACTCTT
     5461 TGCAATGTTA ATATAAGTAT TGTATAAGAT TTTTATTGAT TTGGTTATTA GTCTTACTTT
     5521 TGCTACCTCC ATCTTCACTT GGAACTGATA TTCTGAATAG TTAAAGCGTT ACATGTGTTC
     5581 CATTCACAAA TGAACTTAAA CTAGCACAAA GTCAGATATT TTAAGATCGC ACCATTTcgc
     5641 tactaGAATT CGAGCTCGGA GGGTACCGAC AAAATTTAGA ACGAACTTAA TTATGATCTC
     5701 AAATACATTG ATACATATCT CATCTAGATC TAGGTTATCA TTATGTAAGA AAGTTTTGAC
     5761 GAATATGGCA CGACAAAATG GCTAGACTCG ATGTAATTGG TATCTCAACT CAACATTATA
     5821 CTTATACCAA ACATTAGTTA GACAAAATTT AAACAACTAT TTTTTATGTA TGCAAGAGTC
     5881 AGCATATGTA TAATTGATTC AGAATCGTTT TGACGAGTTC GGATGTAGTA GTAGCCATTA
     5941 TTTAATGTAC ATACTAATCG TGAATAGTGA ATATGATGAA ACATTGTATC TTATTGTATA
     6001 AATATCCATA AACACATCAT GAAAGACACT TTCTTTCACG GTCTGAATTA ATTATGATAC
     6061 AATTCTAATA GAAAACGAAT TAAATTACGT TGAATTGTAT GAAATCTAAT TGAACAAGCC
     6121 AACCACGACG ACGACTAACG TTGCCTGGAT TGACTCGGTT TAAGTTAACC ACTAAAAAAA
     6181 CGGAGCTGTC ATGTAACACG CGGATCGAGC AGGTCACAGT CATGAAGCCA TCAAAGCAAA
     6241 AGAACTAATC CAAGGGCTGA GATGATTAAT TAGTTTAAAA ATTAGTTAAC ACGAGGGAAA
     6301 AGGCTGTCTG ACAGCCAGGT CACGTTATCT TTACCTGTGG TCGAAATGAT TCGTGTCTGT
     6361 CGATTTTAAT TATTTTTTTG AAAGGCCGAA AATAAAGTTG TAAGAGATAA ACCCGCCTAT
     6421 ATAAATTCAT ATATTTTCCT CTCCGCTTTG AATTGTCTCG TTGTCCTCCT CACTTTCATC
     6481 AGCCGTTTTG AATCTCCGGC GACTTGACAG AGAAGAACAA GGAAGAAGAT TAAGAGAGAA
     6541 AGTAAGAGAT AATCCAGGAG ATTCATTCTC CGTTTTGAAT CTTCCTCAAT CTCATCTTCT
     6601 TCCGCTCTTT CTTTCCAAGG TAATAGGAAC TTTCTGGATC TACTTTATTT GCTGGATCTC
     6661 GATCTTGTTT TCTCAATTTC CTTGAGATCT GGAATTCGTT TAATTTGGAT CTGTGAACCT
     6721 CCACTAAATC TTTTGGTTTT ACTAGAATCG ATCTAAGTTG ACCGATCAGT TAGCTCGATT
     6781 ATAGCTACCA GAATTTGGCT TGACCTTGAT GGAGAGATCC ATGTTCATGT TACCTGGGAA
     6841 ATGATTTGTA TATGTGAATT GAAATCTGAA CTGTTGAAGT TAGATTGAAT CTGAACACTG
     6901 TCAATGTTAG ATTGAATCTG AACACTGTTT AAGGTTAGAT GAAGTTTGTG TATAGATTCT
     6961 TCGAAACTTT AGGATTTGTA GTGTCGTACG TTGAACAGAA AGCTATTTCT GATTCAATCA
     7021 GGGTTTATTT GACTGTATTG AACTCTTTTT GTGTGTTTGC AGCTCATAAA AAATGGCTGA
     7081 GGCTGATGAT ATTCAACCAA TCGTGTGTGA CCTCGAGATG AAGGATAACA CCGTGCCACT
     7141 GAAATTGATT GCCCTGTTAG CGAACGGTGA ATTTCACTCT GGCGAGCAGT TGGGTGAAAC
     7201 GCTGGGAATG AGCCGGGCGG CTATTAATAA ACACATTCAG ACACTGCGTG ACTGGGGCGT
     7261 TGATGTCTTT ACCGTTCCGG GTAAAGGATA CAGCCTGCCT GAGCCTATCC AGTTACTTAA
     7321 TGCTAAACAG ATATTGGGTC AGCTGGATGG CGGTAGTGTA GCCGTGCTGC CAGTGATTGA
     7381 CTCCACGAAT CAGTACCTTC TTGATCGTAT CGGAGAGCTT AAATCGGGCG ATGCTTGCAT
     7441 TGCAGAATAC CAGCAGGCTG GCCGTGGTCG CCGGGGTCGG AAATGGTTTT CGCCTTTTGG
     7501 CGCAAACTTA TATTTGTCGA TGTTCTGGCG TCTGGAACAA GGCCCGGCGG CGGCGATTGG
     7561 TTTAAGTCTG GTTATCGGTA TCGTGATGGC GGAAGTATTA CGCAAGCTGG GTGCAGATAA
     7621 AGTTCGTGTT AAATGGCCTA ATGACCTCTA TCTGCAGGAT CGCAAGCTGG CAGGCATTCT
     7681 GGTGGAGCTG ACTGGCAAAA CTGGCGATGC GGCGCAAATA GTCATTGGAG CCGGGATCAA
     7741 CATGGCAATG CGCCGTGTTG AAGAGAGTGT CGTTAATCAG GGGTGGATCA CGCTGCAGGA
     7801 AGCGGGGATC AATCTCGATC GTAATACGTT GGCGGCCATG CTAATACGTG AATTACGTGC
     7861 TGCGTTGGAA CTCTTCGAAC AAGAAGGATT GGCACCTTAT CTGTCGCGCT GGGAAAAGCT
     7921 GGATAATTTT ATTAATCGCC CAGTGAAACT TATCATTGGT GATAAAGAAA TATTTGGCAT
     7981 TTCACGCGGA ATAGACAAAC AGGGGGCTTT ATTACTTGAG CAGGATGGAA TAATAAAACC
     8041 CTGGATGGGC GGTGAAATAT CCCTGCGTAG TGCAGAAAAA TAAGCTTTCT CCATAATAAT
     8101 GTGTGAGTAG TTCCCAGATA AGGGAATTAG GGTTCCTATA GGGTTTCGCT CATGTGTTGA
     8161 GCATATAAGA AACCCTTAGT ATGTATTTGT ATTTGTAAAA TACTTCTATC AATAAAATTT
     8221 CTAATTCCTA AAACCAAAAT CCAGTACTAA AATCCAGATC CCCGTCGACC GATATCCGAA
     8281 TTCCGCTTTA Cgaggatgca catgtgaccg agggacacga agtgatccgt ttaaactatc
     8341 agtgtttgac aggatatatt ggcgggtaaa cctaagagaa aagagcgttt attagaataa
     8401 tcggatattt aaaagggcgt gaaaaggttt atccgttcgt ccatttgtat gtgccagccg
     8461 cctttgcgac gctcaccggg ctggttgccc tcgccgctgg gctggcggcc gtctatggcc
     8521 ctgcaaacgc gccagaaacg ccgtcgaagc cgtgtgcgag acaccgcggc cgccggcgtt
     8581 gtggatacct cgcggaaaac ttggccctca ctgacagatg aggggcggac gttgacactt
     8641 gaggggccga ctcacccggc gcggcgttga cagatgaggg gcaggctcga tttcggccgg
     8701 cgacgtggag ctggccagcc tcgcaaatcg gcgaaaacgc ctgattttac gcgagtttcc
     8761 cacagatgat gtggacaagc ctggggataa gtgccctgcg gtattgacac ttgaggggcg
     8821 cgactactga cagatgaggg gcgcgatcct tgacacttga ggggcagagt gctgacagat
     8881 gaggggcgca cctattgaca tttgaggggc tgtccacagg cagaaaatcc agcatttgca
     8941 agggtttccg cccgtttttc ggccaccgct aacctgtctt ttaacctgct tttaaaccaa
     9001 tatttataaa ccttgttttt aaccagggct gcgccctgtg cgcgtgaccg cgcacgccga
     9061 aggggggtgc ccccccttct cgaaccctcc cggcccgcta acgcgggcct cccatccccc
     9121 caggggctgc gcccctcggc cgcgaacggc ctcaccccaa aaatggcagc gctggccaat
     9181 tcccgagtgc gcggaacccc tatttgttta tttttctaaa tacattcaaa tatgtatccg
     9241 ctcatgagac aataaccctg ataaatgctt caataatatt gaaaaaggaa gagtatggct
     9301 aaaatgagaa tatcaccgga attgaaaaaa ctgatcgaaa aataccgctg cgtaaaagat
     9361 acggaaggaa tgtctcctgc taaggtatat aagctggtgg gagaaaatga aaacctatat
     9421 ttaaaaatga cggacagccg gtataaaggg accacctatg atgtggaacg ggaaaaggac
     9481 atgatgctat ggctggaagg aaagctgcct gttccaaagg tcctgcactt tgaacggcat
     9541 gatggctgga gcaatctgct catgagtgag gccgatggcg tcctttgctc ggaagagtat
     9601 gaagatgaac aaagccctga aaagattatc gagctgtatg cggagtgcat caggctcttt
     9661 cactccatcg acatatcgga ttgtccctat acgaatagct tagacagccg cttagccgaa
     9721 ttggattact tactgaataa cgatctggcc gatgtggatt gcgaaaactg ggaagaggac
     9781 actccattta aagatccgcg cgagctgtat gattttttaa agacggaaaa gcccgaagag
     9841 gaacttgtct tttcccacgg cgacctggga gacagcaaca tctttgtgaa agatggcaaa
     9901 gtaagtggct ttattgatct tgggagaagc ggcagggcgg acaagtggta tgacattgcc
     9961 ttctgcgtcc ggtcgctcag ggaggatatc ggggaagaac agtatgtcga gctatttttt
    10021 gacttactgg ggatcaagcc tgattgggag aaaataaaat attatatttt actggatgaa
    10081 ttgttttagc tgtcagacca agtttactca tatatacttt agattgattt aaaacttcat
    10141 ttttaattta aaaggatcta ggtgaagatc ctttttgata atctcatgac caaaatccct
    10201 taacgtgagt tttcgttcca ctgagcgtca gaccccgtag aaaagatcaa aggatcttct
    10261 tgagatcctt tttttctgcg cgtaatctgc tgcttgcaaa caaaaaaacc accgctacca
    10321 gcggtggttt gtttgccgga tcaagagcta ccaactcttt ttccgaaggt aactggcttc
    10381 agcagagcgc agataccaaa tactgtcctt ctagtgtagc cgtagttagg ccaccacttc
    10441 aagaactctg tagcaccgcc
//
