# Supplementary material for: Building a pipeline to identify and engineer constitutive and repressible promoters
Source: Quant Plant Biol. 2023 Oct 19;4:e12. doi: 10.1017/qpb.2023.10 (PMC10600573; doi:10.1017/qpb.2023.10)
Supplement: Yang and Nemhauser supplementary material 6 — Yang and Nemhauser supplementary material [file S2632882823000103sup006.zip › Genebank/Level2/YFP/pagm4673-pat5g10630nls-yfp-ubq10nls-mturq-basta.gb]

LOCUS       pAGM4673-pAT5G10630:NL 10957 bp ds-DNA     circular     10-OCT-2022
DEFINITION  .
FEATURES             Location/Qualifiers
     rep_origin      388..388
                     /label="ORI"
                     /ApEinfo_revcolor="#9eafd2"
                     /ApEinfo_fwdcolor="#9eafd2"
     CDS             724..1872
                     /label="RK2 TrfA"
                     /ApEinfo_revcolor="#9eafd2"
                     /ApEinfo_fwdcolor="#9eafd2"
     misc_feature    complement(1949..2099)
                     /label="LB"
                     /ApEinfo_revcolor="#ffef86"
                     /ApEinfo_fwdcolor="#ffef86"
     misc_feature    2111..2114
                     /label="TGCC"
                     /ApEinfo_revcolor="#85dae9"
                     /ApEinfo_fwdcolor="#85dae9"
     misc_feature    2127..2130
                     /label="GGAG"
                     /ApEinfo_revcolor="#b4abac"
                     /ApEinfo_fwdcolor="#b4abac"
     misc_feature    2131..2144
                     /label="MIKC_MADS"
                     /ApEinfo_revcolor="#85dae9"
                     /ApEinfo_fwdcolor="#85dae9"
     misc_feature    complement(2131..2151)
                     /label="Dof"
                     /ApEinfo_revcolor="#faac61"
                     /ApEinfo_fwdcolor="#faac61"
     misc_feature    complement(2131..2151)
                     /label="MIKC_MADS"
                     /ApEinfo_revcolor="#faac61"
                     /ApEinfo_fwdcolor="#faac61"
     misc_feature    2131..2485
                     /label="AT5G10630_Promoter"
                     /ApEinfo_revcolor="#b7e6d7"
                     /ApEinfo_fwdcolor="#b7e6d7"
     misc_feature    2132..2146
                     /label="C2H2"
                     /ApEinfo_revcolor="#75c6a9"
                     /ApEinfo_fwdcolor="#75c6a9"
     misc_feature    complement(2132..2147)
                     /label="C2H2"
                     /ApEinfo_revcolor="#b7e6d7"
                     /ApEinfo_fwdcolor="#b7e6d7"
     misc_feature    2132..2151
                     /label="GRAS"
                     /ApEinfo_revcolor="#c7b0e3"
                     /ApEinfo_fwdcolor="#c7b0e3"
     misc_feature    2132..2151
                     /label="AP2"
                     /ApEinfo_revcolor="#f58a5e"
                     /ApEinfo_fwdcolor="#f58a5e"
     misc_feature    complement(2132..2151)
                     /label="C2H2"
                     /ApEinfo_revcolor="#84b0dc"
                     /ApEinfo_fwdcolor="#84b0dc"
     misc_feature    complement(2132..2152)
                     /label="Dof"
                     /ApEinfo_revcolor="#84b0dc"
                     /ApEinfo_fwdcolor="#84b0dc"
     misc_feature    complement(2132..2152)
                     /label="BBR-BPC"
                     /ApEinfo_revcolor="#ffef86"
                     /ApEinfo_fwdcolor="#ffef86"
     misc_feature    2132..2155
                     /label="BBR-BPC"
                     /ApEinfo_revcolor="#b4abac"
                     /ApEinfo_fwdcolor="#b4abac"
     misc_feature    2134..2148
                     /label="B3"
                     /ApEinfo_revcolor="#84b0dc"
                     /ApEinfo_fwdcolor="#84b0dc"
     misc_feature    complement(2134..2148)
                     /label="Dof"
                     /ApEinfo_revcolor="#ff9ccd"
                     /ApEinfo_fwdcolor="#ff9ccd"
     misc_feature    complement(2134..2152)
                     /label="Dof"
                     /ApEinfo_revcolor="#75c6a9"
                     /ApEinfo_fwdcolor="#75c6a9"
     misc_feature    2134..2154
                     /label="Dof"
                     /ApEinfo_revcolor="#ffef86"
                     /ApEinfo_fwdcolor="#ffef86"
     misc_feature    complement(2134..2154)
                     /label="Dof"
                     /ApEinfo_revcolor="#b1ff67"
                     /ApEinfo_fwdcolor="#b1ff67"
     misc_feature    complement(2134..2161)
                     /label="Dof"
                     /ApEinfo_revcolor="#b4abac"
                     /ApEinfo_fwdcolor="#b4abac"
     misc_feature    2135..2154
                     /label="AP2"
                     /ApEinfo_revcolor="#d6b295"
                     /ApEinfo_fwdcolor="#d6b295"
     misc_feature    complement(2135..2155)
                     /label="Dof"
                     /ApEinfo_revcolor="#75c6a9"
                     /ApEinfo_fwdcolor="#75c6a9"
     misc_feature    2136..2150
                     /label="B3"
                     /ApEinfo_revcolor="#84b0dc"
                     /ApEinfo_fwdcolor="#84b0dc"
     misc_feature    2137..2151
                     /label="B3"
                     /ApEinfo_revcolor="#b1ff67"
                     /ApEinfo_fwdcolor="#b1ff67"
     misc_feature    2137..2156
                     /label="AP2"
                     /ApEinfo_revcolor="#ff9ccd"
                     /ApEinfo_fwdcolor="#ff9ccd"
     misc_feature    2244..2252
                     /label="NF-YB"
                     /ApEinfo_revcolor="#ff9ccd"
                     /ApEinfo_fwdcolor="#ff9ccd"
     misc_feature    2246..2266
                     /label="C2H2"
                     /ApEinfo_revcolor="#b7e6d7"
                     /ApEinfo_fwdcolor="#b7e6d7"
     misc_feature    2248..2267
                     /label="C2H2"
                     /ApEinfo_revcolor="#ffef86"
                     /ApEinfo_fwdcolor="#ffef86"
     misc_feature    complement(2248..2267)
                     /label="GRAS"
                     /ApEinfo_revcolor="#75c6a9"
                     /ApEinfo_fwdcolor="#75c6a9"
     misc_feature    complement(2248..2267)
                     /label="C2H2"
                     /ApEinfo_revcolor="#c6c9d1"
                     /ApEinfo_fwdcolor="#c6c9d1"
     misc_feature    complement(2250..2267)
                     /label="C2H2"
                     /ApEinfo_revcolor="#f8d3a9"
                     /ApEinfo_fwdcolor="#f8d3a9"
     misc_feature    complement(2251..2267)
                     /label="C2H2"
                     /ApEinfo_revcolor="#f8d3a9"
                     /ApEinfo_fwdcolor="#f8d3a9"
     misc_feature    complement(2252..2266)
                     /label="C2H2"
                     /ApEinfo_revcolor="#f8d3a9"
                     /ApEinfo_fwdcolor="#f8d3a9"
     misc_feature    2252..2267
                     /label="C2H2"
                     /ApEinfo_revcolor="#c6c9d1"
                     /ApEinfo_fwdcolor="#c6c9d1"
     misc_feature    complement(2253..2267)
                     /label="C2H2"
                     /ApEinfo_revcolor="#d6b295"
                     /ApEinfo_fwdcolor="#d6b295"
     misc_feature    2269..2289
                     /label="B3"
                     /ApEinfo_revcolor="#9eafd2"
                     /ApEinfo_fwdcolor="#9eafd2"
     misc_feature    2270..2289
                     /label="E2F/DP"
                     /ApEinfo_revcolor="#ffef86"
                     /ApEinfo_fwdcolor="#ffef86"
     misc_feature    complement(2274..2300)
                     /label="Dof"
                     /ApEinfo_revcolor="#b1ff67"
                     /ApEinfo_fwdcolor="#b1ff67"
     misc_feature    complement(2276..2296)
                     /label="E2F/DP"
                     /ApEinfo_revcolor="#ff9ccd"
                     /ApEinfo_fwdcolor="#ff9ccd"
     misc_feature    2278..2297
                     /label="AP2"
                     /ApEinfo_revcolor="#b4abac"
                     /ApEinfo_fwdcolor="#b4abac"
     misc_feature    complement(2278..2298)
                     /label="Dof"
                     /ApEinfo_revcolor="#c7b0e3"
                     /ApEinfo_fwdcolor="#c7b0e3"
     misc_feature    complement(2279..2299)
                     /label="MIKC_MADS"
                     /ApEinfo_revcolor="#9eafd2"
                     /ApEinfo_fwdcolor="#9eafd2"
     misc_feature    2280..2294
                     /label="B3"
                     /ApEinfo_revcolor="#b1ff67"
                     /ApEinfo_fwdcolor="#b1ff67"
     misc_feature    2280..2300
                     /label="Dof"
                     /ApEinfo_revcolor="#d59687"
                     /ApEinfo_fwdcolor="#d59687"
     misc_feature    2281..2295
                     /label="B3"
                     /ApEinfo_revcolor="#c6c9d1"
                     /ApEinfo_fwdcolor="#c6c9d1"
     misc_feature    2282..2296
                     /label="B3"
                     /ApEinfo_revcolor="#b4abac"
                     /ApEinfo_fwdcolor="#b4abac"
     misc_feature    2283..2297
                     /label="B3"
                     /ApEinfo_revcolor="#c7b0e3"
                     /ApEinfo_fwdcolor="#c7b0e3"
     misc_feature    2284..2298
                     /label="B3"
                     /ApEinfo_revcolor="#d59687"
                     /ApEinfo_fwdcolor="#d59687"
     misc_feature    2289..2300
                     /label="C2H2"
                     /ApEinfo_revcolor="#faac61"
                     /ApEinfo_fwdcolor="#faac61"
     misc_feature    2291..2304
                     /label="G2-like"
                     /ApEinfo_revcolor="#9eafd2"
                     /ApEinfo_fwdcolor="#9eafd2"
     misc_feature    complement(2366..2380)
                     /label="MYB"
                     /ApEinfo_revcolor="#9eafd2"
                     /ApEinfo_fwdcolor="#9eafd2"
     misc_feature    complement(2367..2380)
                     /label="Trihelix"
                     /ApEinfo_revcolor="#ff9ccd"
                     /ApEinfo_fwdcolor="#ff9ccd"
     misc_feature    complement(2378..2407)
                     /label="BBR-BPC"
                     /ApEinfo_revcolor="#9eafd2"
                     /ApEinfo_fwdcolor="#9eafd2"
     misc_feature    2388..2408
                     /label="BBR-BPC"
                     /ApEinfo_revcolor="#85dae9"
                     /ApEinfo_fwdcolor="#85dae9"
     misc_feature    2403..2417
                     /label="MYB"
                     /ApEinfo_revcolor="#84b0dc"
                     /ApEinfo_fwdcolor="#84b0dc"
     misc_feature    2406..2416
                     /label="MYB"
                     /ApEinfo_revcolor="#b7e6d7"
                     /ApEinfo_fwdcolor="#b7e6d7"
     misc_feature    2410..2424
                     /label="MYB_related"
                     /ApEinfo_revcolor="#faac61"
                     /ApEinfo_fwdcolor="#faac61"
     misc_feature    2411..2421
                     /label="AP2"
                     /ApEinfo_revcolor="#ffef86"
                     /ApEinfo_fwdcolor="#ffef86"
     misc_feature    2415..2429
                     /label="GATA"
                     /ApEinfo_revcolor="#faac61"
                     /ApEinfo_fwdcolor="#faac61"
     misc_feature    complement(2419..2431)
                     /label="GATA"
                     /ApEinfo_revcolor="#faac61"
                     /ApEinfo_fwdcolor="#faac61"
     misc_feature    2419..2433
                     /label="GATA"
                     /ApEinfo_revcolor="#f58a5e"
                     /ApEinfo_fwdcolor="#f58a5e"
     misc_feature    complement(2419..2433)
                     /label="GATA"
                     /ApEinfo_revcolor="#84b0dc"
                     /ApEinfo_fwdcolor="#84b0dc"
     misc_feature    2420..2432
                     /label="GATA"
                     /ApEinfo_revcolor="#b4abac"
                     /ApEinfo_fwdcolor="#b4abac"
     misc_feature    complement(2420..2434)
                     /label="GATA"
                     /ApEinfo_revcolor="#c6c9d1"
                     /ApEinfo_fwdcolor="#c6c9d1"
     misc_feature    complement(2421..2431)
                     /label="GATA"
                     /ApEinfo_revcolor="#f8d3a9"
                     /ApEinfo_fwdcolor="#f8d3a9"
     misc_feature    2421..2435
                     /label="GATA"
                     /ApEinfo_revcolor="#b7e6d7"
                     /ApEinfo_fwdcolor="#b7e6d7"
     misc_feature    complement(2422..2436)
                     /label="GATA"
                     /ApEinfo_revcolor="#b7e6d7"
                     /ApEinfo_fwdcolor="#b7e6d7"
     misc_feature    complement(2423..2435)
                     /label="GATA"
                     /ApEinfo_revcolor="#c7b0e3"
                     /ApEinfo_fwdcolor="#c7b0e3"
     misc_feature    2424..2436
                     /label="GATA"
                     /ApEinfo_revcolor="#85dae9"
                     /ApEinfo_fwdcolor="#85dae9"
     misc_feature    complement(2426..2440)
                     /label="GATA"
                     /ApEinfo_revcolor="#faac61"
                     /ApEinfo_fwdcolor="#faac61"
     misc_feature    2427..2441
                     /label="GATA"
                     /ApEinfo_revcolor="#b7e6d7"
                     /ApEinfo_fwdcolor="#b7e6d7"
     misc_feature    2428..2448
                     /label="ERF"
                     /ApEinfo_revcolor="#f58a5e"
                     /ApEinfo_fwdcolor="#f58a5e"
     misc_feature    complement(2431..2443)
                     /label="GATA"
                     /ApEinfo_revcolor="#c7b0e3"
                     /ApEinfo_fwdcolor="#c7b0e3"
     misc_feature    2431..2445
                     /label="GATA"
                     /ApEinfo_revcolor="#d6b295"
                     /ApEinfo_fwdcolor="#d6b295"
     misc_feature    2432..2444
                     /label="GATA"
                     /ApEinfo_revcolor="#f8d3a9"
                     /ApEinfo_fwdcolor="#f8d3a9"
     misc_feature    complement(2432..2446)
                     /label="GATA"
                     /ApEinfo_revcolor="#85dae9"
                     /ApEinfo_fwdcolor="#85dae9"
     misc_feature    complement(2433..2443)
                     /label="GATA"
                     /ApEinfo_revcolor="#f58a5e"
                     /ApEinfo_fwdcolor="#f58a5e"
     misc_feature    2433..2447
                     /label="GATA"
                     /ApEinfo_revcolor="#ffef86"
                     /ApEinfo_fwdcolor="#ffef86"
     misc_feature    2434..2444
                     /label="GATA"
                     /ApEinfo_revcolor="#d6b295"
                     /ApEinfo_fwdcolor="#d6b295"
     misc_feature    2434..2448
                     /label="GATA"
                     /ApEinfo_revcolor="#d6b295"
                     /ApEinfo_fwdcolor="#d6b295"
     misc_feature    complement(2434..2448)
                     /label="GATA"
                     /ApEinfo_revcolor="#d59687"
                     /ApEinfo_fwdcolor="#d59687"
     misc_feature    2435..2445
                     /label="G2-like"
                     /ApEinfo_revcolor="#b1ff67"
                     /ApEinfo_fwdcolor="#b1ff67"
     misc_feature    complement(2435..2447)
                     /label="GATA"
                     /ApEinfo_revcolor="#85dae9"
                     /ApEinfo_fwdcolor="#85dae9"
     misc_feature    2436..2446
                     /label="GATA"
                     /ApEinfo_revcolor="#85dae9"
                     /ApEinfo_fwdcolor="#85dae9"
     misc_feature    2436..2448
                     /label="GATA"
                     /ApEinfo_revcolor="#9eafd2"
                     /ApEinfo_fwdcolor="#9eafd2"
     misc_feature    2437..2444
                     /label="ARR-B"
                     /ApEinfo_revcolor="#75c6a9"
                     /ApEinfo_fwdcolor="#75c6a9"
     misc_feature    2441..2461
                     /label="ERF"
                     /ApEinfo_revcolor="#f58a5e"
                     /ApEinfo_fwdcolor="#f58a5e"
     misc_feature    2451..2464
                     /label="ERF"
                     /ApEinfo_revcolor="#c6c9d1"
                     /ApEinfo_fwdcolor="#c6c9d1"
     misc_feature    complement(2451..2464)
                     /label="ERF"
                     /ApEinfo_revcolor="#b7e6d7"
                     /ApEinfo_fwdcolor="#b7e6d7"
     misc_feature    complement(2452..2466)
                     /label="ERF"
                     /ApEinfo_revcolor="#ffef86"
                     /ApEinfo_fwdcolor="#ffef86"
     misc_feature    complement(2452..2466)
                     /label="Trihelix"
                     /ApEinfo_revcolor="#d59687"
                     /ApEinfo_fwdcolor="#d59687"
     misc_feature    2453..2465
                     /label="ERF"
                     /ApEinfo_revcolor="#75c6a9"
                     /ApEinfo_fwdcolor="#75c6a9"
     misc_feature    complement(2453..2466)
                     /label="ERF"
                     /ApEinfo_revcolor="#c6c9d1"
                     /ApEinfo_fwdcolor="#c6c9d1"
     misc_feature    2453..2467
                     /label="ERF"
                     /ApEinfo_revcolor="#d59687"
                     /ApEinfo_fwdcolor="#d59687"
     misc_feature    complement(2453..2467)
                     /label="ERF"
                     /ApEinfo_revcolor="#75c6a9"
                     /ApEinfo_fwdcolor="#75c6a9"
     misc_feature    complement(2454..2465)
                     /label="ERF"
                     /ApEinfo_revcolor="#ff9ccd"
                     /ApEinfo_fwdcolor="#ff9ccd"
     misc_feature    complement(2455..2462)
                     /label="ARF"
                     /ApEinfo_revcolor="#b4abac"
                     /ApEinfo_fwdcolor="#b4abac"
     misc_feature    complement(2455..2469)
                     /label="ERF"
                     /ApEinfo_revcolor="#c7b0e3"
                     /ApEinfo_fwdcolor="#c7b0e3"
     misc_feature    complement(2455..2475)
                     /label="ERF"
                     /ApEinfo_revcolor="#f58a5e"
                     /ApEinfo_fwdcolor="#f58a5e"
     misc_feature    2456..2470
                     /label="ERF"
                     /ApEinfo_revcolor="#84b0dc"
                     /ApEinfo_fwdcolor="#84b0dc"
     misc_feature    complement(2456..2483)
                     /label="ERF"
                     /ApEinfo_revcolor="#d59687"
                     /ApEinfo_fwdcolor="#d59687"
     misc_feature    2457..2476
                     /label="ERF"
                     /ApEinfo_revcolor="#f8d3a9"
                     /ApEinfo_fwdcolor="#f8d3a9"
     misc_feature    2486..2873
                     /label="AT5G10630_5'UTR"
                     /ApEinfo_revcolor="#b1ff67"
                     /ApEinfo_fwdcolor="#b1ff67"
     misc_feature    2874..2877
                     /label="AATG"
                     /ApEinfo_revcolor="#ffef86"
                     /ApEinfo_fwdcolor="#ffef86"
     misc_feature    2878..2898
                     /label="SV40NLS"
                     /ApEinfo_revcolor="#7ea7d8"
                     /ApEinfo_fwdcolor="#7ea7d8"
     CDS             2878..2934
                     /label="Translation 2878-2934"
     misc_feature    2899..2934
                     /label="GS12b"
                     /ApEinfo_revcolor="#7ea7d8"
                     /ApEinfo_fwdcolor="#7ea7d8"
     primer          2905..2953
                     /label="NLS_YFP_F2"
                     /note="sequence: ggtagtggtagtggaagcggtagtggcagtATGGTGAGCAAGGGCGAGG"
                     /ApEinfo_revcolor="#d6b295"
                     /ApEinfo_fwdcolor="#d6b295"
     primer          2905..2958
                     /label="NLS_YFP_F"
                     /note="sequence: ggtagtggtagtggaagcggtagtggcagtATGGTGAGCAAGGGCGAGGaGCTg"
                     /ApEinfo_revcolor="#ff9ccd"
                     /ApEinfo_fwdcolor="#ff9ccd"
     CDS             2935..3654
                     /label="YFP (Aequorea victoria)"
                     /ApEinfo_revcolor="#d59687"
                     /ApEinfo_fwdcolor="#d59687"
     CDS             2935..3654
                     /label="Translation 2935-3654"
     primer          complement(2991..3015)
                     /label="YFP_Front_R"
                     /note="sequence: CTTGTGGCCGTTTACGTCGCCGTCC"
                     /ApEinfo_revcolor="#b7e6d7"
                     /ApEinfo_fwdcolor="#b7e6d7"
     misc_feature    3655..3658
                     /label="GCTT 4bp overhang"
                     /ApEinfo_revcolor="#85dae9"
                     /ApEinfo_fwdcolor="#85dae9"
     misc_feature    3659..3840
                     /label="AT5G10630_3'UTR"
                     /ApEinfo_revcolor="#f58a5e"
                     /ApEinfo_fwdcolor="#f58a5e"
     misc_feature    3841..4171
                     /label="AT5G10630_Terminator"
                     /ApEinfo_revcolor="#c6c9d1"
                     /ApEinfo_fwdcolor="#c6c9d1"
     misc_feature    4172..4175
                     /label="CGCT"
                     /ApEinfo_revcolor="#85dae9"
                     /ApEinfo_fwdcolor="#85dae9"
     misc_feature    4180..6142
                     /label="mTURQ"
                     /ApEinfo_revcolor="#ff9ccd"
                     /ApEinfo_fwdcolor="#ff9ccd"
     misc_feature    complement(4192..4195)
                     /label="CTCC"
                     /ApEinfo_revcolor="#84b0dc"
                     /ApEinfo_fwdcolor="#84b0dc"
     misc_feature    4196..4836
                     /label="PUBQ10"
                     /ApEinfo_revcolor="#84b0dc"
                     /ApEinfo_fwdcolor="#84b0dc"
     primer          complement(4249..4273)
                     /label="UBQ10_Front_R"
                     /note="sequence: TTTGAGTTGATAAACACGACTCGTG"
                     /ApEinfo_revcolor="#ffef86"
                     /ApEinfo_fwdcolor="#ffef86"
     misc_feature    4636..4641
                     /label="BpiI-mut"
                     /ApEinfo_revcolor="#c7b0e3"
                     /ApEinfo_fwdcolor="#c7b0e3"
     misc_feature    4837..4864
                     /label="Additional frag from Jen Brophy"
                     /ApEinfo_revcolor="#b4abac"
                     /ApEinfo_fwdcolor="#b4abac"
     misc_feature    4865..4868
                     /label="AATG"
                     /ApEinfo_revcolor="#ffef86"
                     /ApEinfo_fwdcolor="#ffef86"
     misc_feature    4869..4889
                     /label="SV40NLS"
                     /ApEinfo_revcolor="#7ea7d8"
                     /ApEinfo_fwdcolor="#7ea7d8"
     CDS             4869..4925
                     /label="Translation 4869-4925"
     misc_feature    4890..4925
                     /label="GS12b"
                     /ApEinfo_revcolor="#7ea7d8"
                     /ApEinfo_fwdcolor="#7ea7d8"
     misc_feature    4926..5642
                     /label="mTURQ(FromArjun)"
                     /ApEinfo_revcolor="#85dae9"
                     /ApEinfo_fwdcolor="#85dae9"
     CDS             4926..5642
                     /label="Translation 4926-5642"
     misc_feature    5643..5645
                     /label="STOP"
                     /ApEinfo_revcolor="#faac61"
                     /ApEinfo_fwdcolor="#faac61"
     CDS             5643..5645
                     /label="Translation 5643-5645"
     misc_feature    5646..5649
                     /label="GCTT"
                     /ApEinfo_revcolor="#ff9ccd"
                     /ApEinfo_fwdcolor="#ff9ccd"
     misc_feature    5650..6134
                     /label="ATact2 terminTOR"
                     /ApEinfo_revcolor="#ff9ccd"
                     /ApEinfo_fwdcolor="#ff9ccd"
     misc_feature    complement(6135..6138)
                     /label="AGCG"
                     /ApEinfo_revcolor="#85dae9"
                     /ApEinfo_fwdcolor="#85dae9"
     misc_feature    6159..6876
                     /label="AtACT2 promoter"
                     /ApEinfo_revcolor="#9eafd2"
                     /ApEinfo_fwdcolor="#9eafd2"
     misc_feature    6159..8780
                     /label="Basta"
                     /ApEinfo_revcolor="#faac61"
                     /ApEinfo_fwdcolor="#faac61"
     primer          complement(6255..6279)
                     /label="pAct2_Front_R"
                     /note="sequence: GCCATTTTGTCGTGCCATATTCGTC"
                     /ApEinfo_revcolor="#f8d3a9"
                     /ApEinfo_fwdcolor="#f8d3a9"
     misc_feature    6877..6877
                     /label="start of transcription"
                     /ApEinfo_revcolor="#c6c9d1"
                     /ApEinfo_fwdcolor="#c6c9d1"
     misc_feature    6877..7116
                     /label="AtAct2 5' UTR"
                     /ApEinfo_revcolor="#75c6a9"
                     /ApEinfo_fwdcolor="#75c6a9"
     misc_feature    7117..7559
                     /label="AtAct2 intron 1"
                     /ApEinfo_revcolor="#75c6a9"
                     /ApEinfo_fwdcolor="#75c6a9"
     misc_feature    7560..7569
                     /label="AtAct2 5' UTR"
                     /ApEinfo_revcolor="#d59687"
                     /ApEinfo_fwdcolor="#d59687"
     CDS             7570..8580
                     /label="BirA (E. coli)"
                     /ApEinfo_revcolor="#f58a5e"
                     /ApEinfo_fwdcolor="#f58a5e"
     CDS             8582..8780
                     /label="CaMV 35s terminator"
                     /ApEinfo_revcolor="#b7e6d7"
                     /ApEinfo_fwdcolor="#b7e6d7"
     misc_feature    8781..8808
                     /label="SENSE_PRM"
                     /ApEinfo_revcolor="#ffef86"
                     /ApEinfo_fwdcolor="#ffef86"
     misc_feature    8789..8808
                     /label="EL4"
                     /ApEinfo_revcolor="#ffef86"
                     /ApEinfo_fwdcolor="#ffef86"
     misc_feature    8809..8812
                     /label="ggga"
                     /ApEinfo_revcolor="#faac61"
                     /ApEinfo_fwdcolor="#faac61"
     misc_feature    complement(8826..8953)
                     /label="RB"
                     /ApEinfo_revcolor="#f58a5e"
                     /ApEinfo_fwdcolor="#f58a5e"
     rep_origin      8973..9590
                     /label="oriV"
                     /ApEinfo_revcolor="#d59687"
                     /ApEinfo_fwdcolor="#d59687"
     CDS             9792..10583
                     /label="NPTII"
                     /ApEinfo_revcolor="#b4abac"
                     /ApEinfo_fwdcolor="#b4abac"
     misc_feature    complement(10591..423)
                     /label="pUC ori"
                     /ApEinfo_revcolor="#75c6a9"
                     /ApEinfo_fwdcolor="#75c6a9"
ORIGIN
        1 tacatacctc gctctgctaa tcctgttacc agtggctgct gccagtggcg ataagtcgtg
       61 tcttaccggg ttggactcaa gacgatagtt accggataag gcgcagcggt cgggctgaac
      121 ggggggttcg tgcacacagc ccagcttgga gcgaacgacc tacaccgaac tgagatacct
      181 acagcgtgag ctatgagaaa gcgccacgct tcccgaaggg agaaaggcgg acaggtatcc
      241 ggtaagcggc agggtcggaa caggagagcg cacgagggag cttccagggg gaaacgcctg
      301 gtatctttat agtcctgtcg ggtttcgcca cctctgactt gagcgtcgat ttttgtgatg
      361 ctcgtcaggg gggcggagcc tatggaaaaa cgccagcaac gcggcctttt tacggttcct
      421 ggcagatcct agatgtggcg caacgatgcc ggcgacaagc aggagcgcac cgacttcttc
      481 cgcatcaagt gttttggctc tcaggccgag gcccacggca agtatttggg caaggggtcg
      541 ctggtattcg tgcagggcaa gattcggaat accaagtacg agaaggacgg ccagacggtc
      601 tacgggaccg acttcattgc cgataaggtg gattatctgg acaccaaggc accaggcggg
      661 tcaaatcagg aataagggca cattgccccg gcgtgagtcg gggcaatccc gcaaggaggg
      721 tgaatgaatc ggacgtttga ccggaaggca tacaggcaag aactgatcga cgcggggttt
      781 tccgccgagg atgccgaaac catcgcaagc cgcaccgtca tgcgtgcgcc ccgcgaaacc
      841 ttccagtccg tcggctcgat ggtccagcaa gctacggcca agatcgagcg cgacagcgtg
      901 caactggctc cccctgccct gcccgcgcca tcggccgccg tggagcgttc gcgtcgtctt
      961 gaacaggagg cggcaggttt ggcgaagtcg atgaccatcg acacgcgagg aactatgacg
     1021 accaagaagc gaaaaaccgc cggcgaggac ctggcaaaac aggtcagcga ggccaagcag
     1081 gccgcgttgc tgaaacacac gaagcagcag atcaaggaaa tgcagctttc cttgttcgat
     1141 attgcgccgt ggccggacac gatgcgagcg atgccaaacg acacggcccg ctctgccctg
     1201 ttcaccacgc gcaacaagaa aatcccgcgc gaggcgctgc aaaacaaggt cattttccac
     1261 gtcaacaagg acgtgaagat cacctacacc ggcgtcgagc tgcgggccga cgatgacgaa
     1321 ctggtgtggc agcaggtgtt ggagtacgcg aagcgcaccc ctatcggcga gccgatcacc
     1381 ttcacgttct acgagctttg ccaggacctg ggctggtcga tcaatggccg gtattacacg
     1441 aaggccgagg aatgcctgtc gcgcctacag gcgacggcga tgggcttcac gtccgaccgc
     1501 gttgggcacc tggaatcggt gtcgctgctg caccgcttcc gcgtcctgga ccgtggcaag
     1561 aaaacgtccc gttgccaggt cctgatcgac gaggaaatcg tcgtgctgtt tgctggcgac
     1621 cactacacga aattcatatg ggagaagtac cgcaagctgt cgccgacggc ccgacggatg
     1681 ttcgactatt tcagctcgca ccgggagccg tacccgctca agctggaaac cttccgcctc
     1741 atgtgcggat cggattccac ccgcgtgaag aagtggcgcg agcaggtcgg cgaagcctgc
     1801 gaagagttgc gaggcagcgg cctggtggaa cacgcctggg tcaatgatga cctggtgcat
     1861 tgcaaacgct agggccttgt ggggtcagtt ccggctgggg gttcagcagc ccctgctcgg
     1921 atctgttgga ccggacagta gtcatggttg atgggctgcc tgtatcgagt ggtgattttg
     1981 tgccgagctg ccggtcgggg agctgttggc tggctggtgg caggatatat tgtggtgtaa
     2041 acaaattgac gcttagacaa cttaataaca cattgcggac gtttttaatg tactggggtt
     2101 gaacactctg tgccgaattc ggatccggag aaagaaaaag aaaaaaagaa gtgaagtttg
     2161 ttttgagtac aaaactacaa cttcaaacat taccattatt aacgatccaa aacatatgtt
     2221 aattgtttat accaaaacta ttttccatca gattttgtct ctttgatttt tcggatcctg
     2281 gcggaaaaaa aaagagaaga tttttcggat cctggaaata tcagatatag gcccgttaaa
     2341 agcccaacaa tttcattagt tattatttac ggttttgttg tgtgttttcc atattcttac
     2401 tctatccaac cgaaacccga atccggatcc aaatccagat ccgaagcctt catatcgtcg
     2461 gcatcaacag gcgacgaatt acctcaaact caaagctaaa tttacaggcg gagaagttgg
     2521 attcgaagga acgtctttcg taaatcaatt ctgctctgta actagtttct gtaagtgttt
     2581 ggatcaatat tctttgttaa gctcaaagtt aatgaatttg gaattggatt ttcaatatca
     2641 ccgttcgtaa aatgcttcag aaagatgtct gaattctctc tttgttactc attgcttctg
     2701 atcactgtcg gttttgtggg tttaagtccg acaagtgtag gagcttttgc ttctgagtta
     2761 tgtcggtttt attatcttaa ctatatatgt gttgtgtttt tttatacaga attgaaactt
     2821 aacttacata caatctctgt ttttttgttt gcccttgtgc gcagaaacaa acgaatgcca
     2881 aagaagaaga ggaaagtcgg aagtggtagt ggtagtggaa gcggtagtgg cagtATGGTG
     2941 AGCAAGGGCG AGGaGCTgtT CACCGGGGTG GtGCCCATCC TGGTCGAGCT GGACGGCGAC
     3001 GTAAACGGCC ACAAGtTCAG CGTGTCCGGC GAGGGCGAGG GCGATGCCAC CTACGGCAAg
     3061 CTGACCCTGA AGTTCATCTG CACCACCGGC AAGCTGCCCG TGCCCTggCC CACCCTCGTG
     3121 ACCACCTTCG GCTACGGCCT GCAGTGCTTC GCCCGCTACC CCGACCACAT GAAGCAGCAC
     3181 GACTTCTTCA AGTCCGCCAT GCCCGAAGGC TACGTCCAGG AGCGCACCAT CTTCTTCAAG
     3241 GACGACGGCA ACTACAAGAC CCGCGCCGAG GTGAAGTTCG AGGGCGACAC CCTGGTGAAC
     3301 CGCATCGAGC TGAAGGGCAT CGACTTCAAG GAGGACGGCA ACATCCTGGG GCACAAGCTG
     3361 GAGTACAACT ACAACAGCCA CAACGTCTAT ATCATGGCCG ACAAGCAGAA GAACGGCATC
     3421 AAGGTGAACT TCAAGATCCG CCACAACATC GAGGACGGCA GCGTGCAGCT CGCCGACCAC
     3481 TACCAGCAGA ACACCCCCAT CGGCGACGGC CCCGTGCTGC TGCCCGACAA CCACTACCTG
     3541 AGCTACCAGT CCGCCCTGAG CAAAGACCCC AACGAGAAGC GCGATCACAT GGTCCTGCTG
     3601 GAGTTCGTGA CCGCCGCCGG GATCACTCTC GGCATGGACG AGCTGTACAA GTGAGCTTac
     3661 attctctgtt gttgtacgag ttttacttgt tcactataaa tcaagtcgtc ccaagttttg
     3721 tctgcaatac agtatcagga aatatcctaa aatagatcat gcaaaattcg aatcaaattt
     3781 tattgtgtaa ttcaatttat ccattttttt ttgtgtttaa cacaataaat ctttcttctt
     3841 aaaaataagt ctttttattt gcagtaattc tgtagactat gatgagttga tgacactata
     3901 taatcttcgt aaggtaataa actcagtaca aaaagagtgg aggtcaaagt taagataaaa
     3961 tctctctaca agatcaaagt taagacaagt gatacgaaac attctacaat gcaaaacatg
     4021 aaaacataat attttgtttt ctgcaatttc atgcaaataa cttgagacac tttttgaaca
     4081 acactgattt ttacatatga attcatcttg caatttttcc taacatttct atagagtgac
     4141 atgttagtat tcccgtataa tataactcag tcgctgcaag aattcaagct tggagTGGTT
     4201 GTCGACGAGT CAGTAATAAA CGGCGTCAAA GTGGTTGCAG CCGGCACACA CGAGTCGTGT
     4261 TTATCAACTC AAAGCACAAA TACTTTTCCT CAACCTAAAA ATAAGGCAAT TAGCCAAAAA
     4321 CAACTTTGCG TGTAAACAAC GCTCAATACA CGTGTCATTT TATTATTAGC TATTGCTTCA
     4381 CCGCCTTAGC TTTCTCGTGA CCTAGTCGTC CTCGTCTTTT CTTCTTCTTC TTCTATAAAA
     4441 CAATACCCAA AGAGCTCTTC TTCTTCACAA TTCAGATTTC AATTTCTCAA AATCTTAAAA
     4501 ACTTTCTCTC AATTCTCTCT ACCGTGATCA AGGTAAATTT CTGTGTTCCT TATTCTCTCA
     4561 AAATCTTCGA TTTTGTTTTC GTTCGATCCC AATTTCGTAT ATGTTCTTTG GTTTAGATTC
     4621 TGTTAATCTT AGATCGAAcA CGATTTTCTG GGTTTGATCG TTAGATATCA TCTTAATTCT
     4681 CGATTAGGGT TTCATAGATA TCATCCGATT TGTTCAAATA ATTTGAGTTT TGTCGAATAA
     4741 TTACTCTTCG ATTTGTGATT TCTATCTAGA TCTGGTGTTA GTTTCTAGTT TGTGCGATCG
     4801 AATTTGTCGA TTAATCTGAG TTTTTCTGAT TAACAGCAAG TTTGTACAAA AAAGCAGGCT
     4861 CTTCaatgcc aaagaagaag aggaaagtcg gaagtggtag tggtagtgga agcggtagtg
     4921 gcagtatggt gagcaagggc gaggagctgt tcaccggggt ggtgcccatc ctggtcgagc
     4981 tggacggcga cgtaaacggc cacaagttca gcgtgtccgg cgagggcgag ggcgatgcca
     5041 cctacggcaa gctgaccctg aagttcatct gcaccaccgg caagctgccc gtgccctggc
     5101 ccaccctcgt gaccaccctg tcctggggcg tgcagtgctt cgcccgctac cccgaccaca
     5161 tgaagcagca cgacttcttc aagtccgcca tgcccgaagg ctacgtccag gagcgcacca
     5221 tcttcttcaa ggacgacggc aactacaaga cccgcgccga ggtgaagttc gagggcgaca
     5281 ccctggtgaa ccgcatcgag ctgaagggca tcgacttcaa ggaggacggc aacatcctgg
     5341 ggcacaagct ggagtacaac tacatcagcg acaacgtcta tatcaccgcc gacaagcaga
     5401 agaacggcat caaggccaac ttcaagatcc gccacaacat cgaggacggc ggcgtgcagc
     5461 tcgccgacca ctaccagcag aacaccccca tcggcgacgg ccccgtgctg ctgcccgaca
     5521 accactacct gagcacccag tccaagctga gcaaagaccc caacgagaag cgcgatcaca
     5581 tggtcctgct ggagttcgtg accgccgccg ggatcactct cggcatggac gagctgtaca
     5641 agtaaGCTTG CTCTCAAGAT CAAAGGCTTA AAAAGCTGGG GTTTTATGAA TGGGATCAAA
     5701 GTTTCTTTTT TTCTTTTATA TTTGCTTCTC CATTTGTTTG TTTCATTTCC CTTTTTGTTT
     5761 TCGTTTCTAT GATGCACTTG TGTGTGACAA ACTCTCTGGG TTTTTACTTA CGTCTGCGTT
     5821 TCAAAAAAAA AAACCGCTTT CGTTTTGCGT TTTAGTCCCA TTGTTTTGTA GCTCTGAGTG
     5881 ATCGAATTGA TGCCTCTTTA TTCCTTTTGT TCCCTATAAT TTCTTTCAAA ACTCAGAAGA
     5941 AAAACCTTGA AACTCTTTGC AATGTTAATA TAAGTATTGT ATAAGATTTT TATTGATTTG
     6001 GTTATTAGTC TTACTTTTGC TACCTCCATC TTCACTTGGA ACTGATATTC TGAATAGTTA
     6061 AAGCGTTACA TGTGTTCCAT TCACAAATGA ACTTAAACTA GCACAAAGTC AGATATTTTA
     6121 AGATCGCACC ATTTcgctac taGAATTCGA GCTCGGAGGG TACCGACAAA ATTTAGAACG
     6181 AACTTAATTA TGATCTCAAA TACATTGATA CATATCTCAT CTAGATCTAG GTTATCATTA
     6241 TGTAAGAAAG TTTTGACGAA TATGGCACGA CAAAATGGCT AGACTCGATG TAATTGGTAT
     6301 CTCAACTCAA CATTATACTT ATACCAAACA TTAGTTAGAC AAAATTTAAA CAACTATTTT
     6361 TTATGTATGC AAGAGTCAGC ATATGTATAA TTGATTCAGA ATCGTTTTGA CGAGTTCGGA
     6421 TGTAGTAGTA GCCATTATTT AATGTACATA CTAATCGTGA ATAGTGAATA TGATGAAACA
     6481 TTGTATCTTA TTGTATAAAT ATCCATAAAC ACATCATGAA AGACACTTTC TTTCACGGTC
     6541 TGAATTAATT ATGATACAAT TCTAATAGAA AACGAATTAA ATTACGTTGA ATTGTATGAA
     6601 ATCTAATTGA ACAAGCCAAC CACGACGACG ACTAACGTTG CCTGGATTGA CTCGGTTTAA
     6661 GTTAACCACT AAAAAAACGG AGCTGTCATG TAACACGCGG ATCGAGCAGG TCACAGTCAT
     6721 GAAGCCATCA AAGCAAAAGA ACTAATCCAA GGGCTGAGAT GATTAATTAG TTTAAAAATT
     6781 AGTTAACACG AGGGAAAAGG CTGTCTGACA GCCAGGTCAC GTTATCTTTA CCTGTGGTCG
     6841 AAATGATTCG TGTCTGTCGA TTTTAATTAT TTTTTTGAAA GGCCGAAAAT AAAGTTGTAA
     6901 GAGATAAACC CGCCTATATA AATTCATATA TTTTCCTCTC CGCTTTGAAT TGTCTCGTTG
     6961 TCCTCCTCAC TTTCATCAGC CGTTTTGAAT CTCCGGCGAC TTGACAGAGA AGAACAAGGA
     7021 AGAAGATTAA GAGAGAAAGT AAGAGATAAT CCAGGAGATT CATTCTCCGT TTTGAATCTT
     7081 CCTCAATCTC ATCTTCTTCC GCTCTTTCTT TCCAAGGTAA TAGGAACTTT CTGGATCTAC
     7141 TTTATTTGCT GGATCTCGAT CTTGTTTTCT CAATTTCCTT GAGATCTGGA ATTCGTTTAA
     7201 TTTGGATCTG TGAACCTCCA CTAAATCTTT TGGTTTTACT AGAATCGATC TAAGTTGACC
     7261 GATCAGTTAG CTCGATTATA GCTACCAGAA TTTGGCTTGA CCTTGATGGA GAGATCCATG
     7321 TTCATGTTAC CTGGGAAATG ATTTGTATAT GTGAATTGAA ATCTGAACTG TTGAAGTTAG
     7381 ATTGAATCTG AACACTGTCA ATGTTAGATT GAATCTGAAC ACTGTTTAAG GTTAGATGAA
     7441 GTTTGTGTAT AGATTCTTCG AAACTTTAGG ATTTGTAGTG TCGTACGTTG AACAGAAAGC
     7501 TATTTCTGAT TCAATCAGGG TTTATTTGAC TGTATTGAAC TCTTTTTGTG TGTTTGCAGC
     7561 TCATAAAAAA TGGCTGAGGC TGATGATATT CAACCAATCG TGTGTGACCT CGAGATGAAG
     7621 GATAACACCG TGCCACTGAA ATTGATTGCC CTGTTAGCGA ACGGTGAATT TCACTCTGGC
     7681 GAGCAGTTGG GTGAAACGCT GGGAATGAGC CGGGCGGCTA TTAATAAACA CATTCAGACA
     7741 CTGCGTGACT GGGGCGTTGA TGTCTTTACC GTTCCGGGTA AAGGATACAG CCTGCCTGAG
     7801 CCTATCCAGT TACTTAATGC TAAACAGATA TTGGGTCAGC TGGATGGCGG TAGTGTAGCC
     7861 GTGCTGCCAG TGATTGACTC CACGAATCAG TACCTTCTTG ATCGTATCGG AGAGCTTAAA
     7921 TCGGGCGATG CTTGCATTGC AGAATACCAG CAGGCTGGCC GTGGTCGCCG GGGTCGGAAA
     7981 TGGTTTTCGC CTTTTGGCGC AAACTTATAT TTGTCGATGT TCTGGCGTCT GGAACAAGGC
     8041 CCGGCGGCGG CGATTGGTTT AAGTCTGGTT ATCGGTATCG TGATGGCGGA AGTATTACGC
     8101 AAGCTGGGTG CAGATAAAGT TCGTGTTAAA TGGCCTAATG ACCTCTATCT GCAGGATCGC
     8161 AAGCTGGCAG GCATTCTGGT GGAGCTGACT GGCAAAACTG GCGATGCGGC GCAAATAGTC
     8221 ATTGGAGCCG GGATCAACAT GGCAATGCGC CGTGTTGAAG AGAGTGTCGT TAATCAGGGG
     8281 TGGATCACGC TGCAGGAAGC GGGGATCAAT CTCGATCGTA ATACGTTGGC GGCCATGCTA
     8341 ATACGTGAAT TACGTGCTGC GTTGGAACTC TTCGAACAAG AAGGATTGGC ACCTTATCTG
     8401 TCGCGCTGGG AAAAGCTGGA TAATTTTATT AATCGCCCAG TGAAACTTAT CATTGGTGAT
     8461 AAAGAAATAT TTGGCATTTC ACGCGGAATA GACAAACAGG GGGCTTTATT ACTTGAGCAG
     8521 GATGGAATAA TAAAACCCTG GATGGGCGGT GAAATATCCC TGCGTAGTGC AGAAAAATAA
     8581 GCTTTCTCCA TAATAATGTG TGAGTAGTTC CCAGATAAGG GAATTAGGGT TCCTATAGGG
     8641 TTTCGCTCAT GTGTTGAGCA TATAAGAAAC CCTTAGTATG TATTTGTATT TGTAAAATAC
     8701 TTCTATCAAT AAAATTTCTA ATTCCTAAAA CCAAAATCCA GTACTAAAAT CCAGATCCCC
     8761 GTCGACCGAT ATCCGAATTC CGCTTTACga ggatgcacat gtgaccgagg gacacgaagt
     8821 gatccgttta aactatcagt gtttgacagg atatattggc gggtaaacct aagagaaaag
     8881 agcgtttatt agaataatcg gatatttaaa agggcgtgaa aaggtttatc cgttcgtcca
     8941 tttgtatgtg ccagccgcct ttgcgacgct caccgggctg gttgccctcg ccgctgggct
     9001 ggcggccgtc tatggccctg caaacgcgcc agaaacgccg tcgaagccgt gtgcgagaca
     9061 ccgcggccgc cggcgttgtg gatacctcgc ggaaaacttg gccctcactg acagatgagg
     9121 ggcggacgtt gacacttgag gggccgactc acccggcgcg gcgttgacag atgaggggca
     9181 ggctcgattt cggccggcga cgtggagctg gccagcctcg caaatcggcg aaaacgcctg
     9241 attttacgcg agtttcccac agatgatgtg gacaagcctg gggataagtg ccctgcggta
     9301 ttgacacttg aggggcgcga ctactgacag atgaggggcg cgatccttga cacttgaggg
     9361 gcagagtgct gacagatgag gggcgcacct attgacattt gaggggctgt ccacaggcag
     9421 aaaatccagc atttgcaagg gtttccgccc gtttttcggc caccgctaac ctgtctttta
     9481 acctgctttt aaaccaatat ttataaacct tgtttttaac cagggctgcg ccctgtgcgc
     9541 gtgaccgcgc acgccgaagg ggggtgcccc cccttctcga accctcccgg cccgctaacg
     9601 cgggcctccc atccccccag gggctgcgcc cctcggccgc gaacggcctc accccaaaaa
     9661 tggcagcgct ggccaattcc cgagtgcgcg gaacccctat ttgtttattt ttctaaatac
     9721 attcaaatat gtatccgctc atgagacaat aaccctgata aatgcttcaa taatattgaa
     9781 aaaggaagag tatggctaaa atgagaatat caccggaatt gaaaaaactg atcgaaaaat
     9841 accgctgcgt aaaagatacg gaaggaatgt ctcctgctaa ggtatataag ctggtgggag
     9901 aaaatgaaaa cctatattta aaaatgacgg acagccggta taaagggacc acctatgatg
     9961 tggaacggga aaaggacatg atgctatggc tggaaggaaa gctgcctgtt ccaaaggtcc
    10021 tgcactttga acggcatgat ggctggagca atctgctcat gagtgaggcc gatggcgtcc
    10081 tttgctcgga agagtatgaa gatgaacaaa gccctgaaaa gattatcgag ctgtatgcgg
    10141 agtgcatcag gctctttcac tccatcgaca tatcggattg tccctatacg aatagcttag
    10201 acagccgctt agccgaattg gattacttac tgaataacga tctggccgat gtggattgcg
    10261 aaaactggga agaggacact ccatttaaag atccgcgcga gctgtatgat tttttaaaga
    10321 cggaaaagcc cgaagaggaa cttgtctttt cccacggcga cctgggagac agcaacatct
    10381 ttgtgaaaga tggcaaagta agtggcttta ttgatcttgg gagaagcggc agggcggaca
    10441 agtggtatga cattgccttc tgcgtccggt cgctcaggga ggatatcggg gaagaacagt
    10501 atgtcgagct attttttgac ttactgggga tcaagcctga ttgggagaaa ataaaatatt
    10561 atattttact ggatgaattg ttttagctgt cagaccaagt ttactcatat atactttaga
    10621 ttgatttaaa acttcatttt taatttaaaa ggatctaggt gaagatcctt tttgataatc
    10681 tcatgaccaa aatcccttaa cgtgagtttt cgttccactg agcgtcagac cccgtagaaa
    10741 agatcaaagg atcttcttga gatccttttt ttctgcgcgt aatctgctgc ttgcaaacaa
    10801 aaaaaccacc gctaccagcg gtggtttgtt tgccggatca agagctacca actctttttc
    10861 cgaaggtaac tggcttcagc agagcgcaga taccaaatac tgtccttcta gtgtagccgt
    10921 agttaggcca ccacttcaag aactctgtag caccgcc
//
