# Supplementary material for: Building a pipeline to identify and engineer constitutive and repressible promoters
Source: Quant Plant Biol. 2023 Oct 19;4:e12. doi: 10.1017/qpb.2023.10 (PMC10600573; doi:10.1017/qpb.2023.10)
Supplement: Yang and Nemhauser supplementary material 6 — Yang and Nemhauser supplementary material [file S2632882823000103sup006.zip › Genebank/Level2/YFP/pagm4673-pat5g37830nls-yfp-ubq10nls-mturq-basta.gb]

LOCUS       pAGM4673-pAT5G37830:NL 11879 bp ds-DNA     circular     10-OCT-2022
DEFINITION  .
FEATURES             Location/Qualifiers
     rep_origin      388..388
                     /label="ORI"
                     /ApEinfo_revcolor="#9eafd2"
                     /ApEinfo_fwdcolor="#9eafd2"
     CDS             724..1872
                     /label="RK2 TrfA"
                     /ApEinfo_revcolor="#9eafd2"
                     /ApEinfo_fwdcolor="#9eafd2"
     misc_feature    complement(1949..2099)
                     /label="LB"
                     /ApEinfo_revcolor="#ffef86"
                     /ApEinfo_fwdcolor="#ffef86"
     misc_feature    2111..2114
                     /label="TGCC"
                     /ApEinfo_revcolor="#85dae9"
                     /ApEinfo_fwdcolor="#85dae9"
     misc_feature    2115..5093
                     /label="YFP"
                     /ApEinfo_revcolor="#9eafd2"
                     /ApEinfo_fwdcolor="#9eafd2"
     misc_feature    2127..2130
                     /label="GGAG"
                     /ApEinfo_revcolor="#b4abac"
                     /ApEinfo_fwdcolor="#b4abac"
     misc_feature    2131..3271
                     /label="AT5G37830 Promoter"
                     /ApEinfo_revcolor="#ffef86"
                     /ApEinfo_fwdcolor="#ffef86"
     misc_feature    3272..3453
                     /label="5'UTR"
                     /ApEinfo_revcolor="#b4abac"
                     /ApEinfo_fwdcolor="#b4abac"
     misc_feature    3454..3602
                     /label="5'UTR Intron"
                     /ApEinfo_revcolor="#ffef86"
                     /ApEinfo_fwdcolor="#ffef86"
     misc_feature    3603..3612
                     /label="5'UTR"
                     /ApEinfo_revcolor="#b1ff67"
                     /ApEinfo_fwdcolor="#b1ff67"
     misc_feature    3613..3616
                     /label="AATG"
                     /ApEinfo_revcolor="#ffef86"
                     /ApEinfo_fwdcolor="#ffef86"
     misc_feature    3617..3637
                     /label="SV40NLS"
                     /ApEinfo_revcolor="#7ea7d8"
                     /ApEinfo_fwdcolor="#7ea7d8"
     CDS             3617..3673
                     /label="Translation 3617-3673"
     misc_feature    3638..3673
                     /label="GS12b"
                     /ApEinfo_revcolor="#7ea7d8"
                     /ApEinfo_fwdcolor="#7ea7d8"
     primer          3644..3692
                     /label="NLS_YFP_F2"
                     /note="sequence: ggtagtggtagtggaagcggtagtggcagtATGGTGAGCAAGGGCGAGG"
                     /ApEinfo_revcolor="#d6b295"
                     /ApEinfo_fwdcolor="#d6b295"
     primer          3644..3697
                     /label="NLS_YFP_F"
                     /note="sequence: ggtagtggtagtggaagcggtagtggcagtATGGTGAGCAAGGGCGAGGaGCTg"
                     /ApEinfo_revcolor="#ff9ccd"
                     /ApEinfo_fwdcolor="#ff9ccd"
     CDS             3674..4393
                     /label="YFP (Aequorea victoria)"
                     /ApEinfo_revcolor="#d59687"
                     /ApEinfo_fwdcolor="#d59687"
     CDS             3674..4393
                     /label="Translation 3674-4393"
     misc_feature    4394..4397
                     /label="GCTT 4bp overhang"
                     /ApEinfo_revcolor="#85dae9"
                     /ApEinfo_fwdcolor="#85dae9"
     misc_feature    4398..4844
                     /label="3'UTR"
                     /ApEinfo_revcolor="#c7b0e3"
                     /ApEinfo_fwdcolor="#c7b0e3"
     misc_feature    4845..5093
                     /label="AT5G37830 Terminator"
                     /ApEinfo_revcolor="#d6b295"
                     /ApEinfo_fwdcolor="#d6b295"
     misc_feature    5094..5097
                     /label="CGCT"
                     /ApEinfo_revcolor="#85dae9"
                     /ApEinfo_fwdcolor="#85dae9"
     misc_feature    5102..7064
                     /label="mTURQ"
                     /ApEinfo_revcolor="#ff9ccd"
                     /ApEinfo_fwdcolor="#ff9ccd"
     misc_feature    complement(5114..5117)
                     /label="CTCC"
                     /ApEinfo_revcolor="#84b0dc"
                     /ApEinfo_fwdcolor="#84b0dc"
     misc_feature    5118..5758
                     /label="PUBQ10"
                     /ApEinfo_revcolor="#84b0dc"
                     /ApEinfo_fwdcolor="#84b0dc"
     primer          complement(5171..5195)
                     /label="UBQ10_Front_R"
                     /note="sequence: TTTGAGTTGATAAACACGACTCGTG"
                     /ApEinfo_revcolor="#ffef86"
                     /ApEinfo_fwdcolor="#ffef86"
     misc_feature    5558..5563
                     /label="BpiI-mut"
                     /ApEinfo_revcolor="#c7b0e3"
                     /ApEinfo_fwdcolor="#c7b0e3"
     misc_feature    5759..5786
                     /label="Additional frag from Jen Brophy"
                     /ApEinfo_revcolor="#b4abac"
                     /ApEinfo_fwdcolor="#b4abac"
     misc_feature    5787..5790
                     /label="AATG"
                     /ApEinfo_revcolor="#ffef86"
                     /ApEinfo_fwdcolor="#ffef86"
     misc_feature    5791..5811
                     /label="SV40NLS"
                     /ApEinfo_revcolor="#7ea7d8"
                     /ApEinfo_fwdcolor="#7ea7d8"
     CDS             5791..5847
                     /label="Translation 5791-5847"
     misc_feature    5812..5847
                     /label="GS12b"
                     /ApEinfo_revcolor="#7ea7d8"
                     /ApEinfo_fwdcolor="#7ea7d8"
     misc_feature    5848..6564
                     /label="mTURQ(FromArjun)"
                     /ApEinfo_revcolor="#85dae9"
                     /ApEinfo_fwdcolor="#85dae9"
     CDS             5848..6564
                     /label="Translation 5848-6564"
     misc_feature    6565..6567
                     /label="STOP"
                     /ApEinfo_revcolor="#faac61"
                     /ApEinfo_fwdcolor="#faac61"
     CDS             6565..6567
                     /label="Translation 6565-6567"
     misc_feature    6568..6571
                     /label="GCTT"
                     /ApEinfo_revcolor="#ff9ccd"
                     /ApEinfo_fwdcolor="#ff9ccd"
     misc_feature    6572..7056
                     /label="ATact2 terminTOR"
                     /ApEinfo_revcolor="#ff9ccd"
                     /ApEinfo_fwdcolor="#ff9ccd"
     misc_feature    complement(7057..7060)
                     /label="AGCG"
                     /ApEinfo_revcolor="#85dae9"
                     /ApEinfo_fwdcolor="#85dae9"
     misc_feature    7081..7798
                     /label="AtACT2 promoter"
                     /ApEinfo_revcolor="#9eafd2"
                     /ApEinfo_fwdcolor="#9eafd2"
     misc_feature    7081..9702
                     /label="Basta"
                     /ApEinfo_revcolor="#faac61"
                     /ApEinfo_fwdcolor="#faac61"
     primer          complement(7177..7201)
                     /label="pAct2_Front_R"
                     /note="sequence: GCCATTTTGTCGTGCCATATTCGTC"
                     /ApEinfo_revcolor="#f8d3a9"
                     /ApEinfo_fwdcolor="#f8d3a9"
     misc_feature    7799..7799
                     /label="start of transcription"
                     /ApEinfo_revcolor="#c6c9d1"
                     /ApEinfo_fwdcolor="#c6c9d1"
     misc_feature    7799..8038
                     /label="AtAct2 5' UTR"
                     /ApEinfo_revcolor="#75c6a9"
                     /ApEinfo_fwdcolor="#75c6a9"
     misc_feature    8039..8481
                     /label="AtAct2 intron 1"
                     /ApEinfo_revcolor="#75c6a9"
                     /ApEinfo_fwdcolor="#75c6a9"
     misc_feature    8482..8491
                     /label="AtAct2 5' UTR"
                     /ApEinfo_revcolor="#d59687"
                     /ApEinfo_fwdcolor="#d59687"
     CDS             8492..9502
                     /label="BirA (E. coli)"
                     /ApEinfo_revcolor="#f58a5e"
                     /ApEinfo_fwdcolor="#f58a5e"
     CDS             9504..9702
                     /label="CaMV 35s terminator"
                     /ApEinfo_revcolor="#b7e6d7"
                     /ApEinfo_fwdcolor="#b7e6d7"
     misc_feature    9703..9730
                     /label="SENSE_PRM"
                     /ApEinfo_revcolor="#ffef86"
                     /ApEinfo_fwdcolor="#ffef86"
     misc_feature    9711..9730
                     /label="EL4"
                     /ApEinfo_revcolor="#ffef86"
                     /ApEinfo_fwdcolor="#ffef86"
     misc_feature    9731..9734
                     /label="ggga"
                     /ApEinfo_revcolor="#faac61"
                     /ApEinfo_fwdcolor="#faac61"
     misc_feature    complement(9748..9875)
                     /label="RB"
                     /ApEinfo_revcolor="#f58a5e"
                     /ApEinfo_fwdcolor="#f58a5e"
     rep_origin      9895..10512
                     /label="oriV"
                     /ApEinfo_revcolor="#d59687"
                     /ApEinfo_fwdcolor="#d59687"
     CDS             10714..11505
                     /label="NPTII"
                     /ApEinfo_revcolor="#b4abac"
                     /ApEinfo_fwdcolor="#b4abac"
     misc_feature    complement(11513..423)
                     /label="pUC ori"
                     /ApEinfo_revcolor="#75c6a9"
                     /ApEinfo_fwdcolor="#75c6a9"
ORIGIN
        1 tacatacctc gctctgctaa tcctgttacc agtggctgct gccagtggcg ataagtcgtg
       61 tcttaccggg ttggactcaa gacgatagtt accggataag gcgcagcggt cgggctgaac
      121 ggggggttcg tgcacacagc ccagcttgga gcgaacgacc tacaccgaac tgagatacct
      181 acagcgtgag ctatgagaaa gcgccacgct tcccgaaggg agaaaggcgg acaggtatcc
      241 ggtaagcggc agggtcggaa caggagagcg cacgagggag cttccagggg gaaacgcctg
      301 gtatctttat agtcctgtcg ggtttcgcca cctctgactt gagcgtcgat ttttgtgatg
      361 ctcgtcaggg gggcggagcc tatggaaaaa cgccagcaac gcggcctttt tacggttcct
      421 ggcagatcct agatgtggcg caacgatgcc ggcgacaagc aggagcgcac cgacttcttc
      481 cgcatcaagt gttttggctc tcaggccgag gcccacggca agtatttggg caaggggtcg
      541 ctggtattcg tgcagggcaa gattcggaat accaagtacg agaaggacgg ccagacggtc
      601 tacgggaccg acttcattgc cgataaggtg gattatctgg acaccaaggc accaggcggg
      661 tcaaatcagg aataagggca cattgccccg gcgtgagtcg gggcaatccc gcaaggaggg
      721 tgaatgaatc ggacgtttga ccggaaggca tacaggcaag aactgatcga cgcggggttt
      781 tccgccgagg atgccgaaac catcgcaagc cgcaccgtca tgcgtgcgcc ccgcgaaacc
      841 ttccagtccg tcggctcgat ggtccagcaa gctacggcca agatcgagcg cgacagcgtg
      901 caactggctc cccctgccct gcccgcgcca tcggccgccg tggagcgttc gcgtcgtctt
      961 gaacaggagg cggcaggttt ggcgaagtcg atgaccatcg acacgcgagg aactatgacg
     1021 accaagaagc gaaaaaccgc cggcgaggac ctggcaaaac aggtcagcga ggccaagcag
     1081 gccgcgttgc tgaaacacac gaagcagcag atcaaggaaa tgcagctttc cttgttcgat
     1141 attgcgccgt ggccggacac gatgcgagcg atgccaaacg acacggcccg ctctgccctg
     1201 ttcaccacgc gcaacaagaa aatcccgcgc gaggcgctgc aaaacaaggt cattttccac
     1261 gtcaacaagg acgtgaagat cacctacacc ggcgtcgagc tgcgggccga cgatgacgaa
     1321 ctggtgtggc agcaggtgtt ggagtacgcg aagcgcaccc ctatcggcga gccgatcacc
     1381 ttcacgttct acgagctttg ccaggacctg ggctggtcga tcaatggccg gtattacacg
     1441 aaggccgagg aatgcctgtc gcgcctacag gcgacggcga tgggcttcac gtccgaccgc
     1501 gttgggcacc tggaatcggt gtcgctgctg caccgcttcc gcgtcctgga ccgtggcaag
     1561 aaaacgtccc gttgccaggt cctgatcgac gaggaaatcg tcgtgctgtt tgctggcgac
     1621 cactacacga aattcatatg ggagaagtac cgcaagctgt cgccgacggc ccgacggatg
     1681 ttcgactatt tcagctcgca ccgggagccg tacccgctca agctggaaac cttccgcctc
     1741 atgtgcggat cggattccac ccgcgtgaag aagtggcgcg agcaggtcgg cgaagcctgc
     1801 gaagagttgc gaggcagcgg cctggtggaa cacgcctggg tcaatgatga cctggtgcat
     1861 tgcaaacgct agggccttgt ggggtcagtt ccggctgggg gttcagcagc ccctgctcgg
     1921 atctgttgga ccggacagta gtcatggttg atgggctgcc tgtatcgagt ggtgattttg
     1981 tgccgagctg ccggtcgggg agctgttggc tggctggtgg caggatatat tgtggtgtaa
     2041 acaaattgac gcttagacaa cttaataaca cattgcggac gtttttaatg tactggggtt
     2101 gaacactctg tgccgaattc ggatccggag gaaagttcga gtcaaatttt tactaccgcc
     2161 catgagctat aattttaaca tgcgtccacc aatgtctcaa ttaaatatgc ttaagctatc
     2221 caatcccaat atatatcata gtgtagtagc taattacgct aactcaatcc taatgtatca
     2281 aactttatta ggctaattag atccggatcc aaaattcaat cggatatccg gatgcgatag
     2341 attcgaatct gagtaatagt aaaaatcaaa attgggatat cacggttatt ggcctacttt
     2401 cgcgctaaac ccaatatcct gatccggtct aatagataaa catcgcacat tcacatagtg
     2461 gtgggcttaa aatacagatg atgtacctat ctactaggaa attcgagaaa agatggaata
     2521 ggaaagacgt gtttccaaat aatcctatga ctaacctagc tcaaaaattt taggacaaaa
     2581 aacggaatcc gcgggataaa agggggatgg cagtctcatg tcccccttgc cggtggggac
     2641 tctgctcccg ggttggtgcc catgtttcga gaagtttaag gcaaatggtg tgcccatgtt
     2701 ttgagaggtt taaggcaact tgtaactata tgacatttta gtttaaacat atatcccaaa
     2761 cctagagtgt gcctataaaa gaaggaaaat tgaaattaaa gctttaatta gtcatttttc
     2821 gtcctttaaa aaagaagaag agtgaaaaag atatatgttt ttttgtaatt tttttactta
     2881 acactcaatt ttttggtttt aacaaaatat gatttaaaat actagaaaat cattataatt
     2941 agtgtatttt acaattttat attttcccaa catgtaacaa aaaaaaacga tttttcttat
     3001 gtgcatatta gtatgtatgt aaagtttcgt aatatggata tacacatctg ttttaagaaa
     3061 taattttaaa gtatgatatt ataggagatt tcatcatata atctaattat attaattaaa
     3121 aagtaaataa acaataaatt tatatagaaa tgtggcctct aaaatgttaa taattcgtta
     3181 ttcaaaatcg aatatcccga tccggtccag tagataacat tacacaaatt aggccaacac
     3241 attcattcat accgtggggt ttatgattat atccgtttta aattctaacc aaccaaaaac
     3301 cgaaatggtt tagtaaaacc ggaaaagcaa aagaagatcc ttcacattct catcatcatc
     3361 accacctgat tcatcttctt catcattcac ccactacact gttgactctt cgctaaaact
     3421 cgatccttca acgatcttcg ccaccaaagc aaggtacttt cataaatatc tggattttga
     3481 ttacaaaccc cttctctcgt agtttcattt taatcgatac tatctaaaat tgctgttatg
     3541 atctctcaat atcgttgttg tgaattggta atttagtgta atttcgttgt tgggttatgc
     3601 agagagagtg agaatgccaa agaagaagag gaaagtcgga agtggtagtg gtagtggaag
     3661 cggtagtggc agtATGGTGA GCAAGGGCGA GGaGCTgtTC ACCGGGGTGG tGCCCATCCT
     3721 GGTCGAGCTG GACGGCGACG TAAACGGCCA CAAGtTCAGC GTGTCCGGCG AGGGCGAGGG
     3781 CGATGCCACC TACGGCAAgC TGACCCTGAA GTTCATCTGC ACCACCGGCA AGCTGCCCGT
     3841 GCCCTggCCC ACCCTCGTGA CCACCTTCGG CTACGGCCTG CAGTGCTTCG CCCGCTACCC
     3901 CGACCACATG AAGCAGCACG ACTTCTTCAA GTCCGCCATG CCCGAAGGCT ACGTCCAGGA
     3961 GCGCACCATC TTCTTCAAGG ACGACGGCAA CTACAAGACC CGCGCCGAGG TGAAGTTCGA
     4021 GGGCGACACC CTGGTGAACC GCATCGAGCT GAAGGGCATC GACTTCAAGG AGGACGGCAA
     4081 CATCCTGGGG CACAAGCTGG AGTACAACTA CAACAGCCAC AACGTCTATA TCATGGCCGA
     4141 CAAGCAGAAG AACGGCATCA AGGTGAACTT CAAGATCCGC CACAACATCG AGGACGGCAG
     4201 CGTGCAGCTC GCCGACCACT ACCAGCAGAA CACCCCCATC GGCGACGGCC CCGTGCTGCT
     4261 GCCCGACAAC CACTACCTGA GCTACCAGTC CGCCCTGAGC AAAGACCCCA ACGAGAAGCG
     4321 CGATCACATG GTCCTGCTGG AGTTCGTGAC CGCCGCCGGG ATCACTCTCG GCATGGACGA
     4381 GCTGTACAAG TGAGCTTaca attcatctcc tcctcataag tctcttctcg aacttcatta
     4441 ctccttcatt taacgtataa tccaaattag ttgtttatgt gtcttgttgt tgtttcggtg
     4501 tctcttagcc ggatattctt tggaggtttg gccattttca gtgaaataag gatcagattc
     4561 ttgattcatt agaaacaagg taataaattg tcttggtgaa taagttttag ttgttgttgt
     4621 atgtacttat gtatcactat tgctggtcca agacttttgg ctggatttca ttgatgccat
     4681 tgtcgacatt gaaaagagat ttgtgtctgc tatgatcggt ccaacaaaac tagtcgtctg
     4741 aagcaaccaa aaaaaaaagt ggccccttgt ataatttgtc gtagtaatgt attttttcct
     4801 attttgtgta aatttgaatt ctaattaatt tttaaaagga atacaaaaga aaataaaagg
     4861 caaaaaaagg gatagaaaga tgagaagtta ggtaagatac aattaaatga aggattttgc
     4921 tttttttttg tccaccatat taaagaagga aaattagaaa tatgtggcct tcacaaacta
     4981 ttttctaaaa taaacgatat tgttttaaat gaaaccatgg gcttatgaat attgctccct
     5041 aaaaggctaa aatccattat atttatcaaa aaatatgacc ttcaataaac tcacgctgca
     5101 agaattcaag cttggagTGG TTGTCGACGA GTCAGTAATA AACGGCGTCA AAGTGGTTGC
     5161 AGCCGGCACA CACGAGTCGT GTTTATCAAC TCAAAGCACA AATACTTTTC CTCAACCTAA
     5221 AAATAAGGCA ATTAGCCAAA AACAACTTTG CGTGTAAACA ACGCTCAATA CACGTGTCAT
     5281 TTTATTATTA GCTATTGCTT CACCGCCTTA GCTTTCTCGT GACCTAGTCG TCCTCGTCTT
     5341 TTCTTCTTCT TCTTCTATAA AACAATACCC AAAGAGCTCT TCTTCTTCAC AATTCAGATT
     5401 TCAATTTCTC AAAATCTTAA AAACTTTCTC TCAATTCTCT CTACCGTGAT CAAGGTAAAT
     5461 TTCTGTGTTC CTTATTCTCT CAAAATCTTC GATTTTGTTT TCGTTCGATC CCAATTTCGT
     5521 ATATGTTCTT TGGTTTAGAT TCTGTTAATC TTAGATCGAA cACGATTTTC TGGGTTTGAT
     5581 CGTTAGATAT CATCTTAATT CTCGATTAGG GTTTCATAGA TATCATCCGA TTTGTTCAAA
     5641 TAATTTGAGT TTTGTCGAAT AATTACTCTT CGATTTGTGA TTTCTATCTA GATCTGGTGT
     5701 TAGTTTCTAG TTTGTGCGAT CGAATTTGTC GATTAATCTG AGTTTTTCTG ATTAACAGCA
     5761 AGTTTGTACA AAAAAGCAGG CTCTTCaatg ccaaagaaga agaggaaagt cggaagtggt
     5821 agtggtagtg gaagcggtag tggcagtatg gtgagcaagg gcgaggagct gttcaccggg
     5881 gtggtgccca tcctggtcga gctggacggc gacgtaaacg gccacaagtt cagcgtgtcc
     5941 ggcgagggcg agggcgatgc cacctacggc aagctgaccc tgaagttcat ctgcaccacc
     6001 ggcaagctgc ccgtgccctg gcccaccctc gtgaccaccc tgtcctgggg cgtgcagtgc
     6061 ttcgcccgct accccgacca catgaagcag cacgacttct tcaagtccgc catgcccgaa
     6121 ggctacgtcc aggagcgcac catcttcttc aaggacgacg gcaactacaa gacccgcgcc
     6181 gaggtgaagt tcgagggcga caccctggtg aaccgcatcg agctgaaggg catcgacttc
     6241 aaggaggacg gcaacatcct ggggcacaag ctggagtaca actacatcag cgacaacgtc
     6301 tatatcaccg ccgacaagca gaagaacggc atcaaggcca acttcaagat ccgccacaac
     6361 atcgaggacg gcggcgtgca gctcgccgac cactaccagc agaacacccc catcggcgac
     6421 ggccccgtgc tgctgcccga caaccactac ctgagcaccc agtccaagct gagcaaagac
     6481 cccaacgaga agcgcgatca catggtcctg ctggagttcg tgaccgccgc cgggatcact
     6541 ctcggcatgg acgagctgta caagtaaGCT TGCTCTCAAG ATCAAAGGCT TAAAAAGCTG
     6601 GGGTTTTATG AATGGGATCA AAGTTTCTTT TTTTCTTTTA TATTTGCTTC TCCATTTGTT
     6661 TGTTTCATTT CCCTTTTTGT TTTCGTTTCT ATGATGCACT TGTGTGTGAC AAACTCTCTG
     6721 GGTTTTTACT TACGTCTGCG TTTCAAAAAA AAAAACCGCT TTCGTTTTGC GTTTTAGTCC
     6781 CATTGTTTTG TAGCTCTGAG TGATCGAATT GATGCCTCTT TATTCCTTTT GTTCCCTATA
     6841 ATTTCTTTCA AAACTCAGAA GAAAAACCTT GAAACTCTTT GCAATGTTAA TATAAGTATT
     6901 GTATAAGATT TTTATTGATT TGGTTATTAG TCTTACTTTT GCTACCTCCA TCTTCACTTG
     6961 GAACTGATAT TCTGAATAGT TAAAGCGTTA CATGTGTTCC ATTCACAAAT GAACTTAAAC
     7021 TAGCACAAAG TCAGATATTT TAAGATCGCA CCATTTcgct actaGAATTC GAGCTCGGAG
     7081 GGTACCGACA AAATTTAGAA CGAACTTAAT TATGATCTCA AATACATTGA TACATATCTC
     7141 ATCTAGATCT AGGTTATCAT TATGTAAGAA AGTTTTGACG AATATGGCAC GACAAAATGG
     7201 CTAGACTCGA TGTAATTGGT ATCTCAACTC AACATTATAC TTATACCAAA CATTAGTTAG
     7261 ACAAAATTTA AACAACTATT TTTTATGTAT GCAAGAGTCA GCATATGTAT AATTGATTCA
     7321 GAATCGTTTT GACGAGTTCG GATGTAGTAG TAGCCATTAT TTAATGTACA TACTAATCGT
     7381 GAATAGTGAA TATGATGAAA CATTGTATCT TATTGTATAA ATATCCATAA ACACATCATG
     7441 AAAGACACTT TCTTTCACGG TCTGAATTAA TTATGATACA ATTCTAATAG AAAACGAATT
     7501 AAATTACGTT GAATTGTATG AAATCTAATT GAACAAGCCA ACCACGACGA CGACTAACGT
     7561 TGCCTGGATT GACTCGGTTT AAGTTAACCA CTAAAAAAAC GGAGCTGTCA TGTAACACGC
     7621 GGATCGAGCA GGTCACAGTC ATGAAGCCAT CAAAGCAAAA GAACTAATCC AAGGGCTGAG
     7681 ATGATTAATT AGTTTAAAAA TTAGTTAACA CGAGGGAAAA GGCTGTCTGA CAGCCAGGTC
     7741 ACGTTATCTT TACCTGTGGT CGAAATGATT CGTGTCTGTC GATTTTAATT ATTTTTTTGA
     7801 AAGGCCGAAA ATAAAGTTGT AAGAGATAAA CCCGCCTATA TAAATTCATA TATTTTCCTC
     7861 TCCGCTTTGA ATTGTCTCGT TGTCCTCCTC ACTTTCATCA GCCGTTTTGA ATCTCCGGCG
     7921 ACTTGACAGA GAAGAACAAG GAAGAAGATT AAGAGAGAAA GTAAGAGATA ATCCAGGAGA
     7981 TTCATTCTCC GTTTTGAATC TTCCTCAATC TCATCTTCTT CCGCTCTTTC TTTCCAAGGT
     8041 AATAGGAACT TTCTGGATCT ACTTTATTTG CTGGATCTCG ATCTTGTTTT CTCAATTTCC
     8101 TTGAGATCTG GAATTCGTTT AATTTGGATC TGTGAACCTC CACTAAATCT TTTGGTTTTA
     8161 CTAGAATCGA TCTAAGTTGA CCGATCAGTT AGCTCGATTA TAGCTACCAG AATTTGGCTT
     8221 GACCTTGATG GAGAGATCCA TGTTCATGTT ACCTGGGAAA TGATTTGTAT ATGTGAATTG
     8281 AAATCTGAAC TGTTGAAGTT AGATTGAATC TGAACACTGT CAATGTTAGA TTGAATCTGA
     8341 ACACTGTTTA AGGTTAGATG AAGTTTGTGT ATAGATTCTT CGAAACTTTA GGATTTGTAG
     8401 TGTCGTACGT TGAACAGAAA GCTATTTCTG ATTCAATCAG GGTTTATTTG ACTGTATTGA
     8461 ACTCTTTTTG TGTGTTTGCA GCTCATAAAA AATGGCTGAG GCTGATGATA TTCAACCAAT
     8521 CGTGTGTGAC CTCGAGATGA AGGATAACAC CGTGCCACTG AAATTGATTG CCCTGTTAGC
     8581 GAACGGTGAA TTTCACTCTG GCGAGCAGTT GGGTGAAACG CTGGGAATGA GCCGGGCGGC
     8641 TATTAATAAA CACATTCAGA CACTGCGTGA CTGGGGCGTT GATGTCTTTA CCGTTCCGGG
     8701 TAAAGGATAC AGCCTGCCTG AGCCTATCCA GTTACTTAAT GCTAAACAGA TATTGGGTCA
     8761 GCTGGATGGC GGTAGTGTAG CCGTGCTGCC AGTGATTGAC TCCACGAATC AGTACCTTCT
     8821 TGATCGTATC GGAGAGCTTA AATCGGGCGA TGCTTGCATT GCAGAATACC AGCAGGCTGG
     8881 CCGTGGTCGC CGGGGTCGGA AATGGTTTTC GCCTTTTGGC GCAAACTTAT ATTTGTCGAT
     8941 GTTCTGGCGT CTGGAACAAG GCCCGGCGGC GGCGATTGGT TTAAGTCTGG TTATCGGTAT
     9001 CGTGATGGCG GAAGTATTAC GCAAGCTGGG TGCAGATAAA GTTCGTGTTA AATGGCCTAA
     9061 TGACCTCTAT CTGCAGGATC GCAAGCTGGC AGGCATTCTG GTGGAGCTGA CTGGCAAAAC
     9121 TGGCGATGCG GCGCAAATAG TCATTGGAGC CGGGATCAAC ATGGCAATGC GCCGTGTTGA
     9181 AGAGAGTGTC GTTAATCAGG GGTGGATCAC GCTGCAGGAA GCGGGGATCA ATCTCGATCG
     9241 TAATACGTTG GCGGCCATGC TAATACGTGA ATTACGTGCT GCGTTGGAAC TCTTCGAACA
     9301 AGAAGGATTG GCACCTTATC TGTCGCGCTG GGAAAAGCTG GATAATTTTA TTAATCGCCC
     9361 AGTGAAACTT ATCATTGGTG ATAAAGAAAT ATTTGGCATT TCACGCGGAA TAGACAAACA
     9421 GGGGGCTTTA TTACTTGAGC AGGATGGAAT AATAAAACCC TGGATGGGCG GTGAAATATC
     9481 CCTGCGTAGT GCAGAAAAAT AAGCTTTCTC CATAATAATG TGTGAGTAGT TCCCAGATAA
     9541 GGGAATTAGG GTTCCTATAG GGTTTCGCTC ATGTGTTGAG CATATAAGAA ACCCTTAGTA
     9601 TGTATTTGTA TTTGTAAAAT ACTTCTATCA ATAAAATTTC TAATTCCTAA AACCAAAATC
     9661 CAGTACTAAA ATCCAGATCC CCGTCGACCG ATATCCGAAT TCCGCTTTAC gaggatgcac
     9721 atgtgaccga gggacacgaa gtgatccgtt taaactatca gtgtttgaca ggatatattg
     9781 gcgggtaaac ctaagagaaa agagcgttta ttagaataat cggatattta aaagggcgtg
     9841 aaaaggttta tccgttcgtc catttgtatg tgccagccgc ctttgcgacg ctcaccgggc
     9901 tggttgccct cgccgctggg ctggcggccg tctatggccc tgcaaacgcg ccagaaacgc
     9961 cgtcgaagcc gtgtgcgaga caccgcggcc gccggcgttg tggatacctc gcggaaaact
    10021 tggccctcac tgacagatga ggggcggacg ttgacacttg aggggccgac tcacccggcg
    10081 cggcgttgac agatgagggg caggctcgat ttcggccggc gacgtggagc tggccagcct
    10141 cgcaaatcgg cgaaaacgcc tgattttacg cgagtttccc acagatgatg tggacaagcc
    10201 tggggataag tgccctgcgg tattgacact tgaggggcgc gactactgac agatgagggg
    10261 cgcgatcctt gacacttgag gggcagagtg ctgacagatg aggggcgcac ctattgacat
    10321 ttgaggggct gtccacaggc agaaaatcca gcatttgcaa gggtttccgc ccgtttttcg
    10381 gccaccgcta acctgtcttt taacctgctt ttaaaccaat atttataaac cttgttttta
    10441 accagggctg cgccctgtgc gcgtgaccgc gcacgccgaa ggggggtgcc cccccttctc
    10501 gaaccctccc ggcccgctaa cgcgggcctc ccatcccccc aggggctgcg cccctcggcc
    10561 gcgaacggcc tcaccccaaa aatggcagcg ctggccaatt cccgagtgcg cggaacccct
    10621 atttgtttat ttttctaaat acattcaaat atgtatccgc tcatgagaca ataaccctga
    10681 taaatgcttc aataatattg aaaaaggaag agtatggcta aaatgagaat atcaccggaa
    10741 ttgaaaaaac tgatcgaaaa ataccgctgc gtaaaagata cggaaggaat gtctcctgct
    10801 aaggtatata agctggtggg agaaaatgaa aacctatatt taaaaatgac ggacagccgg
    10861 tataaaggga ccacctatga tgtggaacgg gaaaaggaca tgatgctatg gctggaagga
    10921 aagctgcctg ttccaaaggt cctgcacttt gaacggcatg atggctggag caatctgctc
    10981 atgagtgagg ccgatggcgt cctttgctcg gaagagtatg aagatgaaca aagccctgaa
    11041 aagattatcg agctgtatgc ggagtgcatc aggctctttc actccatcga catatcggat
    11101 tgtccctata cgaatagctt agacagccgc ttagccgaat tggattactt actgaataac
    11161 gatctggccg atgtggattg cgaaaactgg gaagaggaca ctccatttaa agatccgcgc
    11221 gagctgtatg attttttaaa gacggaaaag cccgaagagg aacttgtctt ttcccacggc
    11281 gacctgggag acagcaacat ctttgtgaaa gatggcaaag taagtggctt tattgatctt
    11341 gggagaagcg gcagggcgga caagtggtat gacattgcct tctgcgtccg gtcgctcagg
    11401 gaggatatcg gggaagaaca gtatgtcgag ctattttttg acttactggg gatcaagcct
    11461 gattgggaga aaataaaata ttatatttta ctggatgaat tgttttagct gtcagaccaa
    11521 gtttactcat atatacttta gattgattta aaacttcatt tttaatttaa aaggatctag
    11581 gtgaagatcc tttttgataa tctcatgacc aaaatccctt aacgtgagtt ttcgttccac
    11641 tgagcgtcag accccgtaga aaagatcaaa ggatcttctt gagatccttt ttttctgcgc
    11701 gtaatctgct gcttgcaaac aaaaaaacca ccgctaccag cggtggtttg tttgccggat
    11761 caagagctac caactctttt tccgaaggta actggcttca gcagagcgca gataccaaat
    11821 actgtccttc tagtgtagcc gtagttaggc caccacttca agaactctgt agcaccgcc
//
