# Supplementary material for: Building a pipeline to identify and engineer constitutive and repressible promoters
Source: Quant Plant Biol. 2023 Oct 19;4:e12. doi: 10.1017/qpb.2023.10 (PMC10600573; doi:10.1017/qpb.2023.10)
Supplement: Yang and Nemhauser supplementary material 6 — Yang and Nemhauser supplementary material [file S2632882823000103sup006.zip › Genebank/Level2/YFP/pagm4673-pat5g42470nls-yfp-ubq10nls-mturq-basta.gb]

LOCUS       pAGM4673-pAT5G42470:NL 11226 bp ds-DNA     circular     09-OCT-2022
DEFINITION  .
FEATURES             Location/Qualifiers
     rep_origin      388..388
                     /label="ORI"
                     /ApEinfo_revcolor="#9eafd2"
                     /ApEinfo_fwdcolor="#9eafd2"
     CDS             724..1872
                     /label="RK2 TrfA"
                     /ApEinfo_revcolor="#9eafd2"
                     /ApEinfo_fwdcolor="#9eafd2"
     misc_feature    complement(1949..2099)
                     /label="LB"
                     /ApEinfo_revcolor="#ffef86"
                     /ApEinfo_fwdcolor="#ffef86"
     misc_feature    2111..2114
                     /label="TGCC"
                     /ApEinfo_revcolor="#85dae9"
                     /ApEinfo_fwdcolor="#85dae9"
     misc_feature    2111..4444
                     /label="YFP"
                     /ApEinfo_revcolor="#faac61"
                     /ApEinfo_fwdcolor="#faac61"
     misc_feature    2127..2130
                     /label="GGAG"
                     /ApEinfo_revcolor="#b4abac"
                     /ApEinfo_fwdcolor="#b4abac"
     misc_feature    2131..3082
                     /label="AT5G42470_Promoter"
                     /ApEinfo_revcolor="#c7b0e3"
                     /ApEinfo_fwdcolor="#c7b0e3"
     misc_feature    complement(2136..2150)
                     /label="B3"
                     /ApEinfo_revcolor="#c6c9d1"
                     /ApEinfo_fwdcolor="#c6c9d1"
     misc_feature    2138..2152
                     /label="NAC"
                     /ApEinfo_revcolor="#9eafd2"
                     /ApEinfo_fwdcolor="#9eafd2"
     misc_feature    2148..2175
                     /label="Dof"
                     /ApEinfo_revcolor="#ff9ccd"
                     /ApEinfo_fwdcolor="#ff9ccd"
     misc_feature    2151..2177
                     /label="Dof"
                     /ApEinfo_revcolor="#b4abac"
                     /ApEinfo_fwdcolor="#b4abac"
     misc_feature    2153..2173
                     /label="Dof"
                     /ApEinfo_revcolor="#c7b0e3"
                     /ApEinfo_fwdcolor="#c7b0e3"
     misc_feature    2155..2175
                     /label="Dof"
                     /ApEinfo_revcolor="#d6b295"
                     /ApEinfo_fwdcolor="#d6b295"
     misc_feature    complement(2155..2175)
                     /label="Dof"
                     /ApEinfo_revcolor="#d6b295"
                     /ApEinfo_fwdcolor="#d6b295"
     misc_feature    complement(2157..2171)
                     /label="B3"
                     /ApEinfo_revcolor="#b1ff67"
                     /ApEinfo_fwdcolor="#b1ff67"
     misc_feature    complement(2157..2176)
                     /label="AP2"
                     /ApEinfo_revcolor="#faac61"
                     /ApEinfo_fwdcolor="#faac61"
     misc_feature    complement(2159..2173)
                     /label="B3"
                     /ApEinfo_revcolor="#b1ff67"
                     /ApEinfo_fwdcolor="#b1ff67"
     misc_feature    2190..2197
                     /label="bHLH"
                     /ApEinfo_revcolor="#d6b295"
                     /ApEinfo_fwdcolor="#d6b295"
     misc_feature    complement(2217..2227)
                     /label="ZF-HD"
                     /ApEinfo_revcolor="#c6c9d1"
                     /ApEinfo_fwdcolor="#c6c9d1"
     misc_feature    complement(2221..2234)
                     /label="MYB"
                     /ApEinfo_revcolor="#c7b0e3"
                     /ApEinfo_fwdcolor="#c7b0e3"
     misc_feature    2228..2242
                     /label="MYB_related"
                     /ApEinfo_revcolor="#84b0dc"
                     /ApEinfo_fwdcolor="#84b0dc"
     misc_feature    2250..2257
                     /label="C2H2"
                     /ApEinfo_revcolor="#85dae9"
                     /ApEinfo_fwdcolor="#85dae9"
     misc_feature    complement(2315..2325)
                     /label="MYB_related"
                     /ApEinfo_revcolor="#d6b295"
                     /ApEinfo_fwdcolor="#d6b295"
     misc_feature    2370..2390
                     /label="Dof"
                     /ApEinfo_revcolor="#c6c9d1"
                     /ApEinfo_fwdcolor="#c6c9d1"
     misc_feature    complement(2373..2387)
                     /label="B3"
                     /ApEinfo_revcolor="#b7e6d7"
                     /ApEinfo_fwdcolor="#b7e6d7"
     misc_feature    complement(2373..2392)
                     /label="AP2"
                     /ApEinfo_revcolor="#f8d3a9"
                     /ApEinfo_fwdcolor="#f8d3a9"
     misc_feature    complement(2374..2388)
                     /label="B3"
                     /ApEinfo_revcolor="#f58a5e"
                     /ApEinfo_fwdcolor="#f58a5e"
     misc_feature    complement(2375..2389)
                     /label="B3"
                     /ApEinfo_revcolor="#f58a5e"
                     /ApEinfo_fwdcolor="#f58a5e"
     misc_feature    complement(2376..2390)
                     /label="B3"
                     /ApEinfo_revcolor="#b7e6d7"
                     /ApEinfo_fwdcolor="#b7e6d7"
     misc_feature    complement(2377..2391)
                     /label="B3"
                     /ApEinfo_revcolor="#b7e6d7"
                     /ApEinfo_fwdcolor="#b7e6d7"
     misc_feature    2400..2408
                     /label="G2-like"
                     /ApEinfo_revcolor="#85dae9"
                     /ApEinfo_fwdcolor="#85dae9"
     misc_feature    2424..2438
                     /label="GATA"
                     /ApEinfo_revcolor="#d59687"
                     /ApEinfo_fwdcolor="#d59687"
     misc_feature    complement(2426..2436)
                     /label="GATA"
                     /ApEinfo_revcolor="#9eafd2"
                     /ApEinfo_fwdcolor="#9eafd2"
     misc_feature    2426..2440
                     /label="GATA"
                     /ApEinfo_revcolor="#9eafd2"
                     /ApEinfo_fwdcolor="#9eafd2"
     misc_feature    complement(2428..2440)
                     /label="GATA"
                     /ApEinfo_revcolor="#ff9ccd"
                     /ApEinfo_fwdcolor="#ff9ccd"
     misc_feature    2429..2439
                     /label="GATA"
                     /ApEinfo_revcolor="#ffef86"
                     /ApEinfo_fwdcolor="#ffef86"
     misc_feature    2429..2441
                     /label="GATA"
                     /ApEinfo_revcolor="#f8d3a9"
                     /ApEinfo_fwdcolor="#f8d3a9"
     misc_feature    complement(2430..2444)
                     /label="GATA"
                     /ApEinfo_revcolor="#75c6a9"
                     /ApEinfo_fwdcolor="#75c6a9"
     misc_feature    complement(2431..2441)
                     /label="GATA"
                     /ApEinfo_revcolor="#b4abac"
                     /ApEinfo_fwdcolor="#b4abac"
     misc_feature    2436..2445
                     /label="CPP"
                     /ApEinfo_revcolor="#84b0dc"
                     /ApEinfo_fwdcolor="#84b0dc"
     misc_feature    2462..2481
                     /label="E2F/DP"
                     /ApEinfo_revcolor="#84b0dc"
                     /ApEinfo_fwdcolor="#84b0dc"
     misc_feature    2480..2494
                     /label="MYB_related"
                     /ApEinfo_revcolor="#c7b0e3"
                     /ApEinfo_fwdcolor="#c7b0e3"
     misc_feature    2482..2494
                     /label="GeBP"
                     /ApEinfo_revcolor="#ff9ccd"
                     /ApEinfo_fwdcolor="#ff9ccd"
     misc_feature    complement(2482..2495)
                     /label="MYB_related"
                     /ApEinfo_revcolor="#d59687"
                     /ApEinfo_fwdcolor="#d59687"
     misc_feature    complement(2484..2494)
                     /label="MYB_related"
                     /ApEinfo_revcolor="#d59687"
                     /ApEinfo_fwdcolor="#d59687"
     misc_feature    complement(2508..2522)
                     /label="MYB"
                     /ApEinfo_revcolor="#f58a5e"
                     /ApEinfo_fwdcolor="#f58a5e"
     misc_feature    complement(2509..2527)
                     /label="GeBP"
                     /ApEinfo_revcolor="#b4abac"
                     /ApEinfo_fwdcolor="#b4abac"
     misc_feature    complement(2513..2527)
                     /label="MYB"
                     /ApEinfo_revcolor="#75c6a9"
                     /ApEinfo_fwdcolor="#75c6a9"
     misc_feature    complement(2513..2527)
                     /label="MYB_related"
                     /ApEinfo_revcolor="#c6c9d1"
                     /ApEinfo_fwdcolor="#c6c9d1"
     misc_feature    complement(2519..2525)
                     /label="MIKC_MADS"
                     /ApEinfo_revcolor="#b7e6d7"
                     /ApEinfo_fwdcolor="#b7e6d7"
     misc_feature    complement(2522..2530)
                     /label="NF-YB"
                     /ApEinfo_revcolor="#f8d3a9"
                     /ApEinfo_fwdcolor="#f8d3a9"
     misc_feature    complement(2528..2540)
                     /label="GATA"
                     /ApEinfo_revcolor="#b7e6d7"
                     /ApEinfo_fwdcolor="#b7e6d7"
     misc_feature    2528..2542
                     /label="GATA"
                     /ApEinfo_revcolor="#d59687"
                     /ApEinfo_fwdcolor="#d59687"
     misc_feature    complement(2529..2543)
                     /label="GATA"
                     /ApEinfo_revcolor="#b1ff67"
                     /ApEinfo_fwdcolor="#b1ff67"
     misc_feature    complement(2530..2540)
                     /label="GATA"
                     /ApEinfo_revcolor="#ffef86"
                     /ApEinfo_fwdcolor="#ffef86"
     misc_feature    2530..2544
                     /label="GATA"
                     /ApEinfo_revcolor="#85dae9"
                     /ApEinfo_fwdcolor="#85dae9"
     misc_feature    2531..2545
                     /label="GATA"
                     /ApEinfo_revcolor="#f58a5e"
                     /ApEinfo_fwdcolor="#f58a5e"
     misc_feature    2533..2543
                     /label="GATA"
                     /ApEinfo_revcolor="#faac61"
                     /ApEinfo_fwdcolor="#faac61"
     misc_feature    complement(2649..2660)
                     /label="MYB_related"
                     /ApEinfo_revcolor="#85dae9"
                     /ApEinfo_fwdcolor="#85dae9"
     misc_feature    complement(2649..2662)
                     /label="MYB_related"
                     /ApEinfo_revcolor="#f8d3a9"
                     /ApEinfo_fwdcolor="#f8d3a9"
     misc_feature    complement(2649..2663)
                     /label="MYB_related"
                     /ApEinfo_revcolor="#c6c9d1"
                     /ApEinfo_fwdcolor="#c6c9d1"
     misc_feature    2651..2660
                     /label="MYB_related"
                     /ApEinfo_revcolor="#f58a5e"
                     /ApEinfo_fwdcolor="#f58a5e"
     misc_feature    2651..2661
                     /label="MYB_related"
                     /ApEinfo_revcolor="#9eafd2"
                     /ApEinfo_fwdcolor="#9eafd2"
     misc_feature    2651..2662
                     /label="MYB_related"
                     /ApEinfo_revcolor="#b7e6d7"
                     /ApEinfo_fwdcolor="#b7e6d7"
     misc_feature    2706..2720
                     /label="MYB_related"
                     /ApEinfo_revcolor="#75c6a9"
                     /ApEinfo_fwdcolor="#75c6a9"
     misc_feature    2707..2720
                     /label="MYB_related"
                     /ApEinfo_revcolor="#c7b0e3"
                     /ApEinfo_fwdcolor="#c7b0e3"
     misc_feature    2752..2764
                     /label="G2-like"
                     /ApEinfo_revcolor="#d59687"
                     /ApEinfo_fwdcolor="#d59687"
     misc_feature    complement(2752..2766)
                     /label="G2-like"
                     /ApEinfo_revcolor="#ffef86"
                     /ApEinfo_fwdcolor="#ffef86"
     misc_feature    2753..2767
                     /label="G2-like"
                     /ApEinfo_revcolor="#f58a5e"
                     /ApEinfo_fwdcolor="#f58a5e"
     misc_feature    complement(2755..2768)
                     /label="G2-like"
                     /ApEinfo_revcolor="#b4abac"
                     /ApEinfo_fwdcolor="#b4abac"
     misc_feature    2776..2783
                     /label="CPP"
                     /ApEinfo_revcolor="#faac61"
                     /ApEinfo_fwdcolor="#faac61"
     misc_feature    complement(2780..2794)
                     /label="GATA"
                     /ApEinfo_revcolor="#b1ff67"
                     /ApEinfo_fwdcolor="#b1ff67"
     misc_feature    complement(2781..2791)
                     /label="GATA"
                     /ApEinfo_revcolor="#f58a5e"
                     /ApEinfo_fwdcolor="#f58a5e"
     misc_feature    2781..2795
                     /label="GATA"
                     /ApEinfo_revcolor="#b4abac"
                     /ApEinfo_fwdcolor="#b4abac"
     misc_feature    2782..2795
                     /label="G2-like"
                     /ApEinfo_revcolor="#f8d3a9"
                     /ApEinfo_fwdcolor="#f8d3a9"
     misc_feature    complement(2782..2796)
                     /label="GATA"
                     /ApEinfo_revcolor="#75c6a9"
                     /ApEinfo_fwdcolor="#75c6a9"
     misc_feature    2783..2792
                     /label="ARR-B"
                     /ApEinfo_revcolor="#c7b0e3"
                     /ApEinfo_fwdcolor="#c7b0e3"
     misc_feature    complement(2783..2792)
                     /label="G2-like"
                     /ApEinfo_revcolor="#9eafd2"
                     /ApEinfo_fwdcolor="#9eafd2"
     misc_feature    2783..2793
                     /label="G2-like"
                     /ApEinfo_revcolor="#f8d3a9"
                     /ApEinfo_fwdcolor="#f8d3a9"
     misc_feature    complement(2784..2791)
                     /label="G2-like"
                     /ApEinfo_revcolor="#9eafd2"
                     /ApEinfo_fwdcolor="#9eafd2"
     misc_feature    2785..2792
                     /label="ARR-B"
                     /ApEinfo_revcolor="#84b0dc"
                     /ApEinfo_fwdcolor="#84b0dc"
     misc_feature    complement(2786..2800)
                     /label="MYB"
                     /ApEinfo_revcolor="#ffef86"
                     /ApEinfo_fwdcolor="#ffef86"
     misc_feature    2792..2799
                     /label="CPP"
                     /ApEinfo_revcolor="#faac61"
                     /ApEinfo_fwdcolor="#faac61"
     misc_feature    2794..2808
                     /label="LBD"
                     /ApEinfo_revcolor="#84b0dc"
                     /ApEinfo_fwdcolor="#84b0dc"
     misc_feature    2794..2808
                     /label="C3H"
                     /ApEinfo_revcolor="#b4abac"
                     /ApEinfo_fwdcolor="#b4abac"
     misc_feature    complement(2798..2808)
                     /label="ZF-HD"
                     /ApEinfo_revcolor="#9eafd2"
                     /ApEinfo_fwdcolor="#9eafd2"
     misc_feature    2821..2840
                     /label="C2H2"
                     /ApEinfo_revcolor="#85dae9"
                     /ApEinfo_fwdcolor="#85dae9"
     misc_feature    complement(2841..2851)
                     /label="ZF-HD"
                     /ApEinfo_revcolor="#faac61"
                     /ApEinfo_fwdcolor="#faac61"
     misc_feature    2855..2868
                     /label="Trihelix"
                     /ApEinfo_revcolor="#d6b295"
                     /ApEinfo_fwdcolor="#d6b295"
     misc_feature    complement(2867..2879)
                     /label="GATA"
                     /ApEinfo_revcolor="#faac61"
                     /ApEinfo_fwdcolor="#faac61"
     misc_feature    2867..2881
                     /label="GATA"
                     /ApEinfo_revcolor="#c6c9d1"
                     /ApEinfo_fwdcolor="#c6c9d1"
     misc_feature    2869..2883
                     /label="GATA"
                     /ApEinfo_revcolor="#ff9ccd"
                     /ApEinfo_fwdcolor="#ff9ccd"
     misc_feature    2870..2884
                     /label="GATA"
                     /ApEinfo_revcolor="#84b0dc"
                     /ApEinfo_fwdcolor="#84b0dc"
     misc_feature    complement(2871..2883)
                     /label="GATA"
                     /ApEinfo_revcolor="#d59687"
                     /ApEinfo_fwdcolor="#d59687"
     misc_feature    2872..2879
                     /label="GATA"
                     /ApEinfo_revcolor="#b1ff67"
                     /ApEinfo_fwdcolor="#b1ff67"
     misc_feature    2872..2884
                     /label="GATA"
                     /ApEinfo_revcolor="#b7e6d7"
                     /ApEinfo_fwdcolor="#b7e6d7"
     misc_feature    complement(2886..2908)
                     /label="SRS"
                     /ApEinfo_revcolor="#f58a5e"
                     /ApEinfo_fwdcolor="#f58a5e"
     misc_feature    2938..2958
                     /label="ARF"
                     /ApEinfo_revcolor="#ff9ccd"
                     /ApEinfo_fwdcolor="#ff9ccd"
     misc_feature    complement(2965..2979)
                     /label="MYB"
                     /ApEinfo_revcolor="#ff9ccd"
                     /ApEinfo_fwdcolor="#ff9ccd"
     misc_feature    2997..3015
                     /label="Nin-like"
                     /ApEinfo_revcolor="#b1ff67"
                     /ApEinfo_fwdcolor="#b1ff67"
     misc_feature    complement(3006..3026)
                     /label="MIKC_MADS"
                     /ApEinfo_revcolor="#75c6a9"
                     /ApEinfo_fwdcolor="#75c6a9"
     misc_feature    complement(3009..3021)
                     /label="MIKC_MADS"
                     /ApEinfo_revcolor="#f8d3a9"
                     /ApEinfo_fwdcolor="#f8d3a9"
     misc_feature    3023..3033
                     /label="MYB"
                     /ApEinfo_revcolor="#b1ff67"
                     /ApEinfo_fwdcolor="#b1ff67"
     misc_feature    3050..3058
                     /label="NF-YB"
                     /ApEinfo_revcolor="#ffef86"
                     /ApEinfo_fwdcolor="#ffef86"
     misc_feature    3061..3079
                     /label="HSF"
                     /ApEinfo_revcolor="#75c6a9"
                     /ApEinfo_fwdcolor="#75c6a9"
     misc_feature    3063..3072
                     /label="G2-like"
                     /ApEinfo_revcolor="#d6b295"
                     /ApEinfo_fwdcolor="#d6b295"
     misc_feature    3063..3072
                     /label="ARR-B"
                     /ApEinfo_revcolor="#84b0dc"
                     /ApEinfo_fwdcolor="#84b0dc"
     misc_feature    3064..3074
                     /label="G2-like"
                     /ApEinfo_revcolor="#faac61"
                     /ApEinfo_fwdcolor="#faac61"
     misc_feature    complement(3064..3074)
                     /label="G2-like"
                     /ApEinfo_revcolor="#75c6a9"
                     /ApEinfo_fwdcolor="#75c6a9"
     misc_feature    3064..3078
                     /label="HSF"
                     /ApEinfo_revcolor="#c7b0e3"
                     /ApEinfo_fwdcolor="#c7b0e3"
     misc_feature    complement(3064..3078)
                     /label="HSF"
                     /ApEinfo_revcolor="#85dae9"
                     /ApEinfo_fwdcolor="#85dae9"
     misc_feature    3083..3298
                     /label="AT5G42470_5'UTR"
                     /ApEinfo_revcolor="#d6b295"
                     /ApEinfo_fwdcolor="#d6b295"
     misc_feature    3148..3162
                     /label="B3"
                     /ApEinfo_revcolor="#f58a5e"
                     /ApEinfo_fwdcolor="#f58a5e"
     misc_feature    3299..3302
                     /label="AATG"
                     /ApEinfo_revcolor="#ffef86"
                     /ApEinfo_fwdcolor="#ffef86"
     misc_feature    3303..3323
                     /label="SV40NLS"
                     /ApEinfo_revcolor="#7ea7d8"
                     /ApEinfo_fwdcolor="#7ea7d8"
     CDS             3303..3359
                     /label="Translation 3303-3359"
     misc_feature    3324..3359
                     /label="GS12b"
                     /ApEinfo_revcolor="#7ea7d8"
                     /ApEinfo_fwdcolor="#7ea7d8"
     primer          3330..3378
                     /label="NLS_YFP_F2"
                     /note="sequence: ggtagtggtagtggaagcggtagtggcagtATGGTGAGCAAGGGCGAGG"
                     /ApEinfo_revcolor="#d6b295"
                     /ApEinfo_fwdcolor="#d6b295"
     primer          3330..3383
                     /label="NLS_YFP_F"
                     /note="sequence: ggtagtggtagtggaagcggtagtggcagtATGGTGAGCAAGGGCGAGGaGCTg"
                     /ApEinfo_revcolor="#ff9ccd"
                     /ApEinfo_fwdcolor="#ff9ccd"
     CDS             3360..4079
                     /label="YFP (Aequorea victoria)"
                     /ApEinfo_revcolor="#d59687"
                     /ApEinfo_fwdcolor="#d59687"
     CDS             3360..4079
                     /label="Translation 3360-4079"
     misc_feature    4080..4083
                     /label="GCTT 4bp overhang"
                     /ApEinfo_revcolor="#85dae9"
                     /ApEinfo_fwdcolor="#85dae9"
     misc_feature    4084..4278
                     /label="AT5G42470_3'UTR"
                     /ApEinfo_revcolor="#85dae9"
                     /ApEinfo_fwdcolor="#85dae9"
     misc_feature    4279..4440
                     /label="AT5G42470_Terminator"
                     /ApEinfo_revcolor="#f58a5e"
                     /ApEinfo_fwdcolor="#f58a5e"
     misc_feature    4441..4444
                     /label="CGCT"
                     /ApEinfo_revcolor="#85dae9"
                     /ApEinfo_fwdcolor="#85dae9"
     misc_feature    4449..6411
                     /label="mTURQ"
                     /ApEinfo_revcolor="#ff9ccd"
                     /ApEinfo_fwdcolor="#ff9ccd"
     misc_feature    complement(4461..4464)
                     /label="CTCC"
                     /ApEinfo_revcolor="#84b0dc"
                     /ApEinfo_fwdcolor="#84b0dc"
     misc_feature    4465..5105
                     /label="PUBQ10"
                     /ApEinfo_revcolor="#84b0dc"
                     /ApEinfo_fwdcolor="#84b0dc"
     primer          complement(4518..4542)
                     /label="UBQ10_Front_R"
                     /note="sequence: TTTGAGTTGATAAACACGACTCGTG"
                     /ApEinfo_revcolor="#ffef86"
                     /ApEinfo_fwdcolor="#ffef86"
     misc_feature    4905..4910
                     /label="BpiI-mut"
                     /ApEinfo_revcolor="#c7b0e3"
                     /ApEinfo_fwdcolor="#c7b0e3"
     misc_feature    5106..5133
                     /label="Additional frag from Jen Brophy"
                     /ApEinfo_revcolor="#b4abac"
                     /ApEinfo_fwdcolor="#b4abac"
     misc_feature    5134..5137
                     /label="AATG"
                     /ApEinfo_revcolor="#ffef86"
                     /ApEinfo_fwdcolor="#ffef86"
     misc_feature    5138..5158
                     /label="SV40NLS"
                     /ApEinfo_revcolor="#7ea7d8"
                     /ApEinfo_fwdcolor="#7ea7d8"
     CDS             5138..5194
                     /label="Translation 5138-5194"
     misc_feature    5159..5194
                     /label="GS12b"
                     /ApEinfo_revcolor="#7ea7d8"
                     /ApEinfo_fwdcolor="#7ea7d8"
     misc_feature    5195..5911
                     /label="mTURQ(FromArjun)"
                     /ApEinfo_revcolor="#85dae9"
                     /ApEinfo_fwdcolor="#85dae9"
     CDS             5195..5911
                     /label="Translation 5195-5911"
     misc_feature    5912..5914
                     /label="STOP"
                     /ApEinfo_revcolor="#faac61"
                     /ApEinfo_fwdcolor="#faac61"
     CDS             5912..5914
                     /label="Translation 5912-5914"
     misc_feature    5915..5918
                     /label="GCTT"
                     /ApEinfo_revcolor="#ff9ccd"
                     /ApEinfo_fwdcolor="#ff9ccd"
     misc_feature    5919..6403
                     /label="ATact2 terminTOR"
                     /ApEinfo_revcolor="#ff9ccd"
                     /ApEinfo_fwdcolor="#ff9ccd"
     misc_feature    complement(6404..6407)
                     /label="AGCG"
                     /ApEinfo_revcolor="#85dae9"
                     /ApEinfo_fwdcolor="#85dae9"
     misc_feature    6428..7145
                     /label="AtACT2 promoter"
                     /ApEinfo_revcolor="#9eafd2"
                     /ApEinfo_fwdcolor="#9eafd2"
     misc_feature    6428..9049
                     /label="Basta"
                     /ApEinfo_revcolor="#faac61"
                     /ApEinfo_fwdcolor="#faac61"
     primer          complement(6524..6548)
                     /label="pAct2_Front_R"
                     /note="sequence: GCCATTTTGTCGTGCCATATTCGTC"
                     /ApEinfo_revcolor="#f8d3a9"
                     /ApEinfo_fwdcolor="#f8d3a9"
     misc_feature    7146..7146
                     /label="start of transcription"
                     /ApEinfo_revcolor="#c6c9d1"
                     /ApEinfo_fwdcolor="#c6c9d1"
     misc_feature    7146..7385
                     /label="AtAct2 5' UTR"
                     /ApEinfo_revcolor="#75c6a9"
                     /ApEinfo_fwdcolor="#75c6a9"
     misc_feature    7386..7828
                     /label="AtAct2 intron 1"
                     /ApEinfo_revcolor="#75c6a9"
                     /ApEinfo_fwdcolor="#75c6a9"
     misc_feature    7829..7838
                     /label="AtAct2 5' UTR"
                     /ApEinfo_revcolor="#d59687"
                     /ApEinfo_fwdcolor="#d59687"
     CDS             7839..8849
                     /label="BirA (E. coli)"
                     /ApEinfo_revcolor="#f58a5e"
                     /ApEinfo_fwdcolor="#f58a5e"
     CDS             8851..9049
                     /label="CaMV 35s terminator"
                     /ApEinfo_revcolor="#b7e6d7"
                     /ApEinfo_fwdcolor="#b7e6d7"
     misc_feature    9050..9077
                     /label="SENSE_PRM"
                     /ApEinfo_revcolor="#ffef86"
                     /ApEinfo_fwdcolor="#ffef86"
     misc_feature    9058..9077
                     /label="EL4"
                     /ApEinfo_revcolor="#ffef86"
                     /ApEinfo_fwdcolor="#ffef86"
     misc_feature    9078..9081
                     /label="ggga"
                     /ApEinfo_revcolor="#faac61"
                     /ApEinfo_fwdcolor="#faac61"
     misc_feature    complement(9095..9222)
                     /label="RB"
                     /ApEinfo_revcolor="#f58a5e"
                     /ApEinfo_fwdcolor="#f58a5e"
     rep_origin      9242..9859
                     /label="oriV"
                     /ApEinfo_revcolor="#d59687"
                     /ApEinfo_fwdcolor="#d59687"
     CDS             10061..10852
                     /label="NPTII"
                     /ApEinfo_revcolor="#b4abac"
                     /ApEinfo_fwdcolor="#b4abac"
     misc_feature    complement(10860..423)
                     /label="pUC ori"
                     /ApEinfo_revcolor="#75c6a9"
                     /ApEinfo_fwdcolor="#75c6a9"
ORIGIN
        1 tacatacctc gctctgctaa tcctgttacc agtggctgct gccagtggcg ataagtcgtg
       61 tcttaccggg ttggactcaa gacgatagtt accggataag gcgcagcggt cgggctgaac
      121 ggggggttcg tgcacacagc ccagcttgga gcgaacgacc tacaccgaac tgagatacct
      181 acagcgtgag ctatgagaaa gcgccacgct tcccgaaggg agaaaggcgg acaggtatcc
      241 ggtaagcggc agggtcggaa caggagagcg cacgagggag cttccagggg gaaacgcctg
      301 gtatctttat agtcctgtcg ggtttcgcca cctctgactt gagcgtcgat ttttgtgatg
      361 ctcgtcaggg gggcggagcc tatggaaaaa cgccagcaac gcggcctttt tacggttcct
      421 ggcagatcct agatgtggcg caacgatgcc ggcgacaagc aggagcgcac cgacttcttc
      481 cgcatcaagt gttttggctc tcaggccgag gcccacggca agtatttggg caaggggtcg
      541 ctggtattcg tgcagggcaa gattcggaat accaagtacg agaaggacgg ccagacggtc
      601 tacgggaccg acttcattgc cgataaggtg gattatctgg acaccaaggc accaggcggg
      661 tcaaatcagg aataagggca cattgccccg gcgtgagtcg gggcaatccc gcaaggaggg
      721 tgaatgaatc ggacgtttga ccggaaggca tacaggcaag aactgatcga cgcggggttt
      781 tccgccgagg atgccgaaac catcgcaagc cgcaccgtca tgcgtgcgcc ccgcgaaacc
      841 ttccagtccg tcggctcgat ggtccagcaa gctacggcca agatcgagcg cgacagcgtg
      901 caactggctc cccctgccct gcccgcgcca tcggccgccg tggagcgttc gcgtcgtctt
      961 gaacaggagg cggcaggttt ggcgaagtcg atgaccatcg acacgcgagg aactatgacg
     1021 accaagaagc gaaaaaccgc cggcgaggac ctggcaaaac aggtcagcga ggccaagcag
     1081 gccgcgttgc tgaaacacac gaagcagcag atcaaggaaa tgcagctttc cttgttcgat
     1141 attgcgccgt ggccggacac gatgcgagcg atgccaaacg acacggcccg ctctgccctg
     1201 ttcaccacgc gcaacaagaa aatcccgcgc gaggcgctgc aaaacaaggt cattttccac
     1261 gtcaacaagg acgtgaagat cacctacacc ggcgtcgagc tgcgggccga cgatgacgaa
     1321 ctggtgtggc agcaggtgtt ggagtacgcg aagcgcaccc ctatcggcga gccgatcacc
     1381 ttcacgttct acgagctttg ccaggacctg ggctggtcga tcaatggccg gtattacacg
     1441 aaggccgagg aatgcctgtc gcgcctacag gcgacggcga tgggcttcac gtccgaccgc
     1501 gttgggcacc tggaatcggt gtcgctgctg caccgcttcc gcgtcctgga ccgtggcaag
     1561 aaaacgtccc gttgccaggt cctgatcgac gaggaaatcg tcgtgctgtt tgctggcgac
     1621 cactacacga aattcatatg ggagaagtac cgcaagctgt cgccgacggc ccgacggatg
     1681 ttcgactatt tcagctcgca ccgggagccg tacccgctca agctggaaac cttccgcctc
     1741 atgtgcggat cggattccac ccgcgtgaag aagtggcgcg agcaggtcgg cgaagcctgc
     1801 gaagagttgc gaggcagcgg cctggtggaa cacgcctggg tcaatgatga cctggtgcat
     1861 tgcaaacgct agggccttgt ggggtcagtt ccggctgggg gttcagcagc ccctgctcgg
     1921 atctgttgga ccggacagta gtcatggttg atgggctgcc tgtatcgagt ggtgattttg
     1981 tgccgagctg ccggtcgggg agctgttggc tggctggtgg caggatatat tgtggtgtaa
     2041 acaaattgac gcttagacaa cttaataaca cattgcggac gtttttaatg tactggggtt
     2101 gaacactctg tgccgaattc ggatccggag tctcatattt cttcatcacg cacatacttt
     2161 ttttatttct tttattgtaa agggtaaaat cacatgttca ctattaactt accactaaaa
     2221 tgcggtagtt ttggatagat attgtagaat gtagtagatt tagaaagggt tttccaaaat
     2281 gtggtagatt caacaaaatt tctttttttt taaaaaaaaa aatctaccac attcgagagt
     2341 tgatactttg ttagctttgc tttgtattga taattttttt ttttttttta attgataaaa
     2401 agaaaactag atattgacat tcggatttcg gatcggattt gaatcgaagt ttttcggatt
     2461 cagataattt ggatgggaaa gtttattatc cattcggatt ttatgactat tcggtttgga
     2521 tgatgttgga ttcagatcgg ttttaggaaa aaaaattggt taaattttac aaaaatttgg
     2581 ttaaatttta caaaaaattg tataattgta acaaatatga ctaaattgtt ttggatatct
     2641 aggttatttc ggatattttt tggtataaaa ttataactaa atataactaa tattttttaa
     2701 aattataact aaatatcata atatttttag aggtataatt ttattttggg ttatcgaata
     2761 tccgtttggt ttttggttcg aatcagattc ggttcgaata attcggatag aagaagtcat
     2821 tacccatttg gagttttgtg attattcgat ttggtttcaa aaccggattt ttggatctgt
     2881 ttcatattga tttttggatt tcggatttta tgtctactcc taaaaaaacc catgtagttt
     2941 tcgttttaag tgtagaattt atcttttggt tgtaagttat atctagtcta tcttttggga
     3001 cgtttggttt cccatgtttg gattgtttgt tgtaagtcct atgtacaact ccatcttcta
     3061 tcgagaatct tttagaagga aaaaaaaaac tcgtatttac gaaatttgac agtagaaaac
     3121 aaaaacctaa gtacaattca aattgacaaa aaaaaaaaaa aagtaaaaat tcttaaaagg
     3181 ggactacagt aaaaattcat gttaaatcta actgctcgaa cgttccagtt tccaccaccc
     3241 ggcgcgtgag tagtaccacc gtcgtcactt tcacaatctc ccaacagaga tccttcccaa
     3301 tgccaaagaa gaagaggaaa gtcggaagtg gtagtggtag tggaagcggt agtggcagtA
     3361 TGGTGAGCAA GGGCGAGGaG CTgtTCACCG GGGTGGtGCC CATCCTGGTC GAGCTGGACG
     3421 GCGACGTAAA CGGCCACAAG tTCAGCGTGT CCGGCGAGGG CGAGGGCGAT GCCACCTACG
     3481 GCAAgCTGAC CCTGAAGTTC ATCTGCACCA CCGGCAAGCT GCCCGTGCCC TggCCCACCC
     3541 TCGTGACCAC CTTCGGCTAC GGCCTGCAGT GCTTCGCCCG CTACCCCGAC CACATGAAGC
     3601 AGCACGACTT CTTCAAGTCC GCCATGCCCG AAGGCTACGT CCAGGAGCGC ACCATCTTCT
     3661 TCAAGGACGA CGGCAACTAC AAGACCCGCG CCGAGGTGAA GTTCGAGGGC GACACCCTGG
     3721 TGAACCGCAT CGAGCTGAAG GGCATCGACT TCAAGGAGGA CGGCAACATC CTGGGGCACA
     3781 AGCTGGAGTA CAACTACAAC AGCCACAACG TCTATATCAT GGCCGACAAG CAGAAGAACG
     3841 GCATCAAGGT GAACTTCAAG ATCCGCCACA ACATCGAGGA CGGCAGCGTG CAGCTCGCCG
     3901 ACCACTACCA GCAGAACACC CCCATCGGCG ACGGCCCCGT GCTGCTGCCC GACAACCACT
     3961 ACCTGAGCTA CCAGTCCGCC CTGAGCAAAG ACCCCAACGA GAAGCGCGAT CACATGGTCC
     4021 TGCTGGAGTT CGTGACCGCC GCCGGGATCA CTCTCGGCAT GGACGAGCTG TACAAGTGAG
     4081 CTTtgtatct atttcgaaag ttagtattgt ccaaatttta tgtgacactc ctcttgctat
     4141 gtaaactgaa atggattact gttctgcatt aaggagaata caattataag caatttgtct
     4201 tgatttcaac aagattttgc ttggctatag gattcattgg ctctgtttgc ttttacattt
     4261 acatgtcata atagtttcga attttacaca tttcagttgg atgttaagaa aagagaggga
     4321 attgatgggg ttttgtgggt ttaaacttta aagtagtcaa gaattaagtc attggtttac
     4381 tgttgctcta tatgtgtaaa atgaaggcaa ctccaacggt tcttaggtgg aatagattat
     4441 cgctgcaaga attcaagctt ggagTGGTTG TCGACGAGTC AGTAATAAAC GGCGTCAAAG
     4501 TGGTTGCAGC CGGCACACAC GAGTCGTGTT TATCAACTCA AAGCACAAAT ACTTTTCCTC
     4561 AACCTAAAAA TAAGGCAATT AGCCAAAAAC AACTTTGCGT GTAAACAACG CTCAATACAC
     4621 GTGTCATTTT ATTATTAGCT ATTGCTTCAC CGCCTTAGCT TTCTCGTGAC CTAGTCGTCC
     4681 TCGTCTTTTC TTCTTCTTCT TCTATAAAAC AATACCCAAA GAGCTCTTCT TCTTCACAAT
     4741 TCAGATTTCA ATTTCTCAAA ATCTTAAAAA CTTTCTCTCA ATTCTCTCTA CCGTGATCAA
     4801 GGTAAATTTC TGTGTTCCTT ATTCTCTCAA AATCTTCGAT TTTGTTTTCG TTCGATCCCA
     4861 ATTTCGTATA TGTTCTTTGG TTTAGATTCT GTTAATCTTA GATCGAAcAC GATTTTCTGG
     4921 GTTTGATCGT TAGATATCAT CTTAATTCTC GATTAGGGTT TCATAGATAT CATCCGATTT
     4981 GTTCAAATAA TTTGAGTTTT GTCGAATAAT TACTCTTCGA TTTGTGATTT CTATCTAGAT
     5041 CTGGTGTTAG TTTCTAGTTT GTGCGATCGA ATTTGTCGAT TAATCTGAGT TTTTCTGATT
     5101 AACAGCAAGT TTGTACAAAA AAGCAGGCTC TTCaatgcca aagaagaaga ggaaagtcgg
     5161 aagtggtagt ggtagtggaa gcggtagtgg cagtatggtg agcaagggcg aggagctgtt
     5221 caccggggtg gtgcccatcc tggtcgagct ggacggcgac gtaaacggcc acaagttcag
     5281 cgtgtccggc gagggcgagg gcgatgccac ctacggcaag ctgaccctga agttcatctg
     5341 caccaccggc aagctgcccg tgccctggcc caccctcgtg accaccctgt cctggggcgt
     5401 gcagtgcttc gcccgctacc ccgaccacat gaagcagcac gacttcttca agtccgccat
     5461 gcccgaaggc tacgtccagg agcgcaccat cttcttcaag gacgacggca actacaagac
     5521 ccgcgccgag gtgaagttcg agggcgacac cctggtgaac cgcatcgagc tgaagggcat
     5581 cgacttcaag gaggacggca acatcctggg gcacaagctg gagtacaact acatcagcga
     5641 caacgtctat atcaccgccg acaagcagaa gaacggcatc aaggccaact tcaagatccg
     5701 ccacaacatc gaggacggcg gcgtgcagct cgccgaccac taccagcaga acacccccat
     5761 cggcgacggc cccgtgctgc tgcccgacaa ccactacctg agcacccagt ccaagctgag
     5821 caaagacccc aacgagaagc gcgatcacat ggtcctgctg gagttcgtga ccgccgccgg
     5881 gatcactctc ggcatggacg agctgtacaa gtaaGCTTGC TCTCAAGATC AAAGGCTTAA
     5941 AAAGCTGGGG TTTTATGAAT GGGATCAAAG TTTCTTTTTT TCTTTTATAT TTGCTTCTCC
     6001 ATTTGTTTGT TTCATTTCCC TTTTTGTTTT CGTTTCTATG ATGCACTTGT GTGTGACAAA
     6061 CTCTCTGGGT TTTTACTTAC GTCTGCGTTT CAAAAAAAAA AACCGCTTTC GTTTTGCGTT
     6121 TTAGTCCCAT TGTTTTGTAG CTCTGAGTGA TCGAATTGAT GCCTCTTTAT TCCTTTTGTT
     6181 CCCTATAATT TCTTTCAAAA CTCAGAAGAA AAACCTTGAA ACTCTTTGCA ATGTTAATAT
     6241 AAGTATTGTA TAAGATTTTT ATTGATTTGG TTATTAGTCT TACTTTTGCT ACCTCCATCT
     6301 TCACTTGGAA CTGATATTCT GAATAGTTAA AGCGTTACAT GTGTTCCATT CACAAATGAA
     6361 CTTAAACTAG CACAAAGTCA GATATTTTAA GATCGCACCA TTTcgctact aGAATTCGAG
     6421 CTCGGAGGGT ACCGACAAAA TTTAGAACGA ACTTAATTAT GATCTCAAAT ACATTGATAC
     6481 ATATCTCATC TAGATCTAGG TTATCATTAT GTAAGAAAGT TTTGACGAAT ATGGCACGAC
     6541 AAAATGGCTA GACTCGATGT AATTGGTATC TCAACTCAAC ATTATACTTA TACCAAACAT
     6601 TAGTTAGACA AAATTTAAAC AACTATTTTT TATGTATGCA AGAGTCAGCA TATGTATAAT
     6661 TGATTCAGAA TCGTTTTGAC GAGTTCGGAT GTAGTAGTAG CCATTATTTA ATGTACATAC
     6721 TAATCGTGAA TAGTGAATAT GATGAAACAT TGTATCTTAT TGTATAAATA TCCATAAACA
     6781 CATCATGAAA GACACTTTCT TTCACGGTCT GAATTAATTA TGATACAATT CTAATAGAAA
     6841 ACGAATTAAA TTACGTTGAA TTGTATGAAA TCTAATTGAA CAAGCCAACC ACGACGACGA
     6901 CTAACGTTGC CTGGATTGAC TCGGTTTAAG TTAACCACTA AAAAAACGGA GCTGTCATGT
     6961 AACACGCGGA TCGAGCAGGT CACAGTCATG AAGCCATCAA AGCAAAAGAA CTAATCCAAG
     7021 GGCTGAGATG ATTAATTAGT TTAAAAATTA GTTAACACGA GGGAAAAGGC TGTCTGACAG
     7081 CCAGGTCACG TTATCTTTAC CTGTGGTCGA AATGATTCGT GTCTGTCGAT TTTAATTATT
     7141 TTTTTGAAAG GCCGAAAATA AAGTTGTAAG AGATAAACCC GCCTATATAA ATTCATATAT
     7201 TTTCCTCTCC GCTTTGAATT GTCTCGTTGT CCTCCTCACT TTCATCAGCC GTTTTGAATC
     7261 TCCGGCGACT TGACAGAGAA GAACAAGGAA GAAGATTAAG AGAGAAAGTA AGAGATAATC
     7321 CAGGAGATTC ATTCTCCGTT TTGAATCTTC CTCAATCTCA TCTTCTTCCG CTCTTTCTTT
     7381 CCAAGGTAAT AGGAACTTTC TGGATCTACT TTATTTGCTG GATCTCGATC TTGTTTTCTC
     7441 AATTTCCTTG AGATCTGGAA TTCGTTTAAT TTGGATCTGT GAACCTCCAC TAAATCTTTT
     7501 GGTTTTACTA GAATCGATCT AAGTTGACCG ATCAGTTAGC TCGATTATAG CTACCAGAAT
     7561 TTGGCTTGAC CTTGATGGAG AGATCCATGT TCATGTTACC TGGGAAATGA TTTGTATATG
     7621 TGAATTGAAA TCTGAACTGT TGAAGTTAGA TTGAATCTGA ACACTGTCAA TGTTAGATTG
     7681 AATCTGAACA CTGTTTAAGG TTAGATGAAG TTTGTGTATA GATTCTTCGA AACTTTAGGA
     7741 TTTGTAGTGT CGTACGTTGA ACAGAAAGCT ATTTCTGATT CAATCAGGGT TTATTTGACT
     7801 GTATTGAACT CTTTTTGTGT GTTTGCAGCT CATAAAAAAT GGCTGAGGCT GATGATATTC
     7861 AACCAATCGT GTGTGACCTC GAGATGAAGG ATAACACCGT GCCACTGAAA TTGATTGCCC
     7921 TGTTAGCGAA CGGTGAATTT CACTCTGGCG AGCAGTTGGG TGAAACGCTG GGAATGAGCC
     7981 GGGCGGCTAT TAATAAACAC ATTCAGACAC TGCGTGACTG GGGCGTTGAT GTCTTTACCG
     8041 TTCCGGGTAA AGGATACAGC CTGCCTGAGC CTATCCAGTT ACTTAATGCT AAACAGATAT
     8101 TGGGTCAGCT GGATGGCGGT AGTGTAGCCG TGCTGCCAGT GATTGACTCC ACGAATCAGT
     8161 ACCTTCTTGA TCGTATCGGA GAGCTTAAAT CGGGCGATGC TTGCATTGCA GAATACCAGC
     8221 AGGCTGGCCG TGGTCGCCGG GGTCGGAAAT GGTTTTCGCC TTTTGGCGCA AACTTATATT
     8281 TGTCGATGTT CTGGCGTCTG GAACAAGGCC CGGCGGCGGC GATTGGTTTA AGTCTGGTTA
     8341 TCGGTATCGT GATGGCGGAA GTATTACGCA AGCTGGGTGC AGATAAAGTT CGTGTTAAAT
     8401 GGCCTAATGA CCTCTATCTG CAGGATCGCA AGCTGGCAGG CATTCTGGTG GAGCTGACTG
     8461 GCAAAACTGG CGATGCGGCG CAAATAGTCA TTGGAGCCGG GATCAACATG GCAATGCGCC
     8521 GTGTTGAAGA GAGTGTCGTT AATCAGGGGT GGATCACGCT GCAGGAAGCG GGGATCAATC
     8581 TCGATCGTAA TACGTTGGCG GCCATGCTAA TACGTGAATT ACGTGCTGCG TTGGAACTCT
     8641 TCGAACAAGA AGGATTGGCA CCTTATCTGT CGCGCTGGGA AAAGCTGGAT AATTTTATTA
     8701 ATCGCCCAGT GAAACTTATC ATTGGTGATA AAGAAATATT TGGCATTTCA CGCGGAATAG
     8761 ACAAACAGGG GGCTTTATTA CTTGAGCAGG ATGGAATAAT AAAACCCTGG ATGGGCGGTG
     8821 AAATATCCCT GCGTAGTGCA GAAAAATAAG CTTTCTCCAT AATAATGTGT GAGTAGTTCC
     8881 CAGATAAGGG AATTAGGGTT CCTATAGGGT TTCGCTCATG TGTTGAGCAT ATAAGAAACC
     8941 CTTAGTATGT ATTTGTATTT GTAAAATACT TCTATCAATA AAATTTCTAA TTCCTAAAAC
     9001 CAAAATCCAG TACTAAAATC CAGATCCCCG TCGACCGATA TCCGAATTCC GCTTTACgag
     9061 gatgcacatg tgaccgaggg acacgaagtg atccgtttaa actatcagtg tttgacagga
     9121 tatattggcg ggtaaaccta agagaaaaga gcgtttatta gaataatcgg atatttaaaa
     9181 gggcgtgaaa aggtttatcc gttcgtccat ttgtatgtgc cagccgcctt tgcgacgctc
     9241 accgggctgg ttgccctcgc cgctgggctg gcggccgtct atggccctgc aaacgcgcca
     9301 gaaacgccgt cgaagccgtg tgcgagacac cgcggccgcc ggcgttgtgg atacctcgcg
     9361 gaaaacttgg ccctcactga cagatgaggg gcggacgttg acacttgagg ggccgactca
     9421 cccggcgcgg cgttgacaga tgaggggcag gctcgatttc ggccggcgac gtggagctgg
     9481 ccagcctcgc aaatcggcga aaacgcctga ttttacgcga gtttcccaca gatgatgtgg
     9541 acaagcctgg ggataagtgc cctgcggtat tgacacttga ggggcgcgac tactgacaga
     9601 tgaggggcgc gatccttgac acttgagggg cagagtgctg acagatgagg ggcgcaccta
     9661 ttgacatttg aggggctgtc cacaggcaga aaatccagca tttgcaaggg tttccgcccg
     9721 tttttcggcc accgctaacc tgtcttttaa cctgctttta aaccaatatt tataaacctt
     9781 gtttttaacc agggctgcgc cctgtgcgcg tgaccgcgca cgccgaaggg gggtgccccc
     9841 ccttctcgaa ccctcccggc ccgctaacgc gggcctccca tccccccagg ggctgcgccc
     9901 ctcggccgcg aacggcctca ccccaaaaat ggcagcgctg gccaattccc gagtgcgcgg
     9961 aacccctatt tgtttatttt tctaaataca ttcaaatatg tatccgctca tgagacaata
    10021 accctgataa atgcttcaat aatattgaaa aaggaagagt atggctaaaa tgagaatatc
    10081 accggaattg aaaaaactga tcgaaaaata ccgctgcgta aaagatacgg aaggaatgtc
    10141 tcctgctaag gtatataagc tggtgggaga aaatgaaaac ctatatttaa aaatgacgga
    10201 cagccggtat aaagggacca cctatgatgt ggaacgggaa aaggacatga tgctatggct
    10261 ggaaggaaag ctgcctgttc caaaggtcct gcactttgaa cggcatgatg gctggagcaa
    10321 tctgctcatg agtgaggccg atggcgtcct ttgctcggaa gagtatgaag atgaacaaag
    10381 ccctgaaaag attatcgagc tgtatgcgga gtgcatcagg ctctttcact ccatcgacat
    10441 atcggattgt ccctatacga atagcttaga cagccgctta gccgaattgg attacttact
    10501 gaataacgat ctggccgatg tggattgcga aaactgggaa gaggacactc catttaaaga
    10561 tccgcgcgag ctgtatgatt ttttaaagac ggaaaagccc gaagaggaac ttgtcttttc
    10621 ccacggcgac ctgggagaca gcaacatctt tgtgaaagat ggcaaagtaa gtggctttat
    10681 tgatcttggg agaagcggca gggcggacaa gtggtatgac attgccttct gcgtccggtc
    10741 gctcagggag gatatcgggg aagaacagta tgtcgagcta ttttttgact tactggggat
    10801 caagcctgat tgggagaaaa taaaatatta tattttactg gatgaattgt tttagctgtc
    10861 agaccaagtt tactcatata tactttagat tgatttaaaa cttcattttt aatttaaaag
    10921 gatctaggtg aagatccttt ttgataatct catgaccaaa atcccttaac gtgagttttc
    10981 gttccactga gcgtcagacc ccgtagaaaa gatcaaagga tcttcttgag atcctttttt
    11041 tctgcgcgta atctgctgct tgcaaacaaa aaaaccaccg ctaccagcgg tggtttgttt
    11101 gccggatcaa gagctaccaa ctctttttcc gaaggtaact ggcttcagca gagcgcagat
    11161 accaaatact gtccttctag tgtagccgta gttaggccac cacttcaaga actctgtagc
    11221 accgcc
//
