# Supplementary material for: Building a pipeline to identify and engineer constitutive and repressible promoters
Source: Quant Plant Biol. 2023 Oct 19;4:e12. doi: 10.1017/qpb.2023.10 (PMC10600573; doi:10.1017/qpb.2023.10)
Supplement: Yang and Nemhauser supplementary material 6 — Yang and Nemhauser supplementary material [file S2632882823000103sup006.zip › Genebank/Level2/YFP/pagm4673-pat5g60160nls-yfp-ubq10nls-mturq-basta.gb]

LOCUS       pAGM4673-pAT5G60160:NL 10686 bp ds-DNA     circular     10-OCT-2022
DEFINITION  .
FEATURES             Location/Qualifiers
     rep_origin      388..388
                     /label="ORI"
                     /ApEinfo_revcolor="#9eafd2"
                     /ApEinfo_fwdcolor="#9eafd2"
     CDS             724..1872
                     /label="RK2 TrfA"
                     /ApEinfo_revcolor="#9eafd2"
                     /ApEinfo_fwdcolor="#9eafd2"
     misc_feature    complement(1949..2099)
                     /label="LB"
                     /ApEinfo_revcolor="#ffef86"
                     /ApEinfo_fwdcolor="#ffef86"
     misc_feature    2111..2114
                     /label="TGCC"
                     /ApEinfo_revcolor="#85dae9"
                     /ApEinfo_fwdcolor="#85dae9"
     misc_feature    2111..3904
                     /label="YFP"
                     /ApEinfo_revcolor="#9eafd2"
                     /ApEinfo_fwdcolor="#9eafd2"
     misc_feature    2127..2130
                     /label="GGAG"
                     /ApEinfo_revcolor="#b4abac"
                     /ApEinfo_fwdcolor="#b4abac"
     misc_feature    2131..2145
                     /label="Trihelix"
                     /ApEinfo_revcolor="#c7b0e3"
                     /ApEinfo_fwdcolor="#c7b0e3"
     misc_feature    2131..2630
                     /label="AT5G60160_Promoter"
                     /ApEinfo_revcolor="#faac61"
                     /ApEinfo_fwdcolor="#faac61"
     misc_feature    2135..2148
                     /label="Trihelix"
                     /ApEinfo_revcolor="#d6b295"
                     /ApEinfo_fwdcolor="#d6b295"
     misc_feature    complement(2169..2178)
                     /label="ARF"
                     /ApEinfo_revcolor="#c6c9d1"
                     /ApEinfo_fwdcolor="#c6c9d1"
     misc_feature    2176..2192
                     /label="bHLH"
                     /ApEinfo_revcolor="#75c6a9"
                     /ApEinfo_fwdcolor="#75c6a9"
     misc_feature    2177..2187
                     /label="GATA"
                     /ApEinfo_revcolor="#b1ff67"
                     /ApEinfo_fwdcolor="#b1ff67"
     misc_feature    2177..2191
                     /label="bHLH"
                     /ApEinfo_revcolor="#75c6a9"
                     /ApEinfo_fwdcolor="#75c6a9"
     misc_feature    complement(2179..2186)
                     /label="GATA"
                     /ApEinfo_revcolor="#85dae9"
                     /ApEinfo_fwdcolor="#85dae9"
     misc_feature    2179..2191
                     /label="GATA"
                     /ApEinfo_revcolor="#84b0dc"
                     /ApEinfo_fwdcolor="#84b0dc"
     misc_feature    complement(2191..2202)
                     /label="NAC"
                     /ApEinfo_revcolor="#b7e6d7"
                     /ApEinfo_fwdcolor="#b7e6d7"
     misc_feature    complement(2198..2224)
                     /label="Dof"
                     /ApEinfo_revcolor="#85dae9"
                     /ApEinfo_fwdcolor="#85dae9"
     misc_feature    2199..2218
                     /label="AP2"
                     /ApEinfo_revcolor="#9eafd2"
                     /ApEinfo_fwdcolor="#9eafd2"
     misc_feature    2200..2214
                     /label="B3"
                     /ApEinfo_revcolor="#b1ff67"
                     /ApEinfo_fwdcolor="#b1ff67"
     misc_feature    2200..2219
                     /label="AP2"
                     /ApEinfo_revcolor="#c7b0e3"
                     /ApEinfo_fwdcolor="#c7b0e3"
     misc_feature    complement(2200..2220)
                     /label="MIKC_MADS"
                     /ApEinfo_revcolor="#84b0dc"
                     /ApEinfo_fwdcolor="#84b0dc"
     misc_feature    2201..2215
                     /label="B3"
                     /ApEinfo_revcolor="#ff9ccd"
                     /ApEinfo_fwdcolor="#ff9ccd"
     misc_feature    2202..2216
                     /label="B3"
                     /ApEinfo_revcolor="#f58a5e"
                     /ApEinfo_fwdcolor="#f58a5e"
     misc_feature    complement(2202..2222)
                     /label="Dof"
                     /ApEinfo_revcolor="#b7e6d7"
                     /ApEinfo_fwdcolor="#b7e6d7"
     misc_feature    2203..2217
                     /label="B3"
                     /ApEinfo_revcolor="#f58a5e"
                     /ApEinfo_fwdcolor="#f58a5e"
     misc_feature    2204..2218
                     /label="B3"
                     /ApEinfo_revcolor="#ffef86"
                     /ApEinfo_fwdcolor="#ffef86"
     misc_feature    complement(2204..2222)
                     /label="Dof"
                     /ApEinfo_revcolor="#f58a5e"
                     /ApEinfo_fwdcolor="#f58a5e"
     misc_feature    2204..2224
                     /label="Dof"
                     /ApEinfo_revcolor="#d59687"
                     /ApEinfo_fwdcolor="#d59687"
     misc_feature    2205..2219
                     /label="B3"
                     /ApEinfo_revcolor="#b1ff67"
                     /ApEinfo_fwdcolor="#b1ff67"
     misc_feature    2206..2220
                     /label="B3"
                     /ApEinfo_revcolor="#ffef86"
                     /ApEinfo_fwdcolor="#ffef86"
     misc_feature    2206..2224
                     /label="Dof"
                     /ApEinfo_revcolor="#c7b0e3"
                     /ApEinfo_fwdcolor="#c7b0e3"
     misc_feature    complement(2220..2238)
                     /label="HSF"
                     /ApEinfo_revcolor="#f58a5e"
                     /ApEinfo_fwdcolor="#f58a5e"
     misc_feature    2221..2235
                     /label="HSF"
                     /ApEinfo_revcolor="#ffef86"
                     /ApEinfo_fwdcolor="#ffef86"
     misc_feature    2243..2257
                     /label="MIKC_MADS"
                     /ApEinfo_revcolor="#f8d3a9"
                     /ApEinfo_fwdcolor="#f8d3a9"
     misc_feature    2264..2278
                     /label="MYB"
                     /ApEinfo_revcolor="#85dae9"
                     /ApEinfo_fwdcolor="#85dae9"
     misc_feature    complement(2266..2280)
                     /label="MYB"
                     /ApEinfo_revcolor="#d6b295"
                     /ApEinfo_fwdcolor="#d6b295"
     misc_feature    complement(2271..2285)
                     /label="MYB"
                     /ApEinfo_revcolor="#f8d3a9"
                     /ApEinfo_fwdcolor="#f8d3a9"
     misc_feature    2271..2289
                     /label="MYB"
                     /ApEinfo_revcolor="#ff9ccd"
                     /ApEinfo_fwdcolor="#ff9ccd"
     misc_feature    complement(2272..2285)
                     /label="Trihelix"
                     /ApEinfo_revcolor="#ff9ccd"
                     /ApEinfo_fwdcolor="#ff9ccd"
     misc_feature    complement(2280..2289)
                     /label="WOX"
                     /ApEinfo_revcolor="#faac61"
                     /ApEinfo_fwdcolor="#faac61"
     misc_feature    2296..2305
                     /label="CPP"
                     /ApEinfo_revcolor="#b7e6d7"
                     /ApEinfo_fwdcolor="#b7e6d7"
     misc_feature    complement(2296..2306)
                     /label="WOX"
                     /ApEinfo_revcolor="#c6c9d1"
                     /ApEinfo_fwdcolor="#c6c9d1"
     misc_feature    2297..2304
                     /label="CPP"
                     /ApEinfo_revcolor="#b7e6d7"
                     /ApEinfo_fwdcolor="#b7e6d7"
     misc_feature    complement(2312..2330)
                     /label="MYB"
                     /ApEinfo_revcolor="#d6b295"
                     /ApEinfo_fwdcolor="#d6b295"
     misc_feature    complement(2318..2329)
                     /label="NAC"
                     /ApEinfo_revcolor="#b4abac"
                     /ApEinfo_fwdcolor="#b4abac"
     misc_feature    2318..2332
                     /label="MYB"
                     /ApEinfo_revcolor="#84b0dc"
                     /ApEinfo_fwdcolor="#84b0dc"
     misc_feature    2319..2337
                     /label="MYB"
                     /ApEinfo_revcolor="#b4abac"
                     /ApEinfo_fwdcolor="#b4abac"
     misc_feature    complement(2319..2337)
                     /label="MYB"
                     /ApEinfo_revcolor="#b1ff67"
                     /ApEinfo_fwdcolor="#b1ff67"
     misc_feature    complement(2320..2331)
                     /label="VOZ"
                     /ApEinfo_revcolor="#75c6a9"
                     /ApEinfo_fwdcolor="#75c6a9"
     misc_feature    2321..2335
                     /label="MYB"
                     /ApEinfo_revcolor="#9eafd2"
                     /ApEinfo_fwdcolor="#9eafd2"
     misc_feature    2336..2354
                     /label="MIKC_MADS"
                     /ApEinfo_revcolor="#faac61"
                     /ApEinfo_fwdcolor="#faac61"
     misc_feature    complement(2336..2354)
                     /label="MIKC_MADS"
                     /ApEinfo_revcolor="#ffef86"
                     /ApEinfo_fwdcolor="#ffef86"
     misc_feature    complement(2336..2356)
                     /label="MIKC_MADS"
                     /ApEinfo_revcolor="#9eafd2"
                     /ApEinfo_fwdcolor="#9eafd2"
     misc_feature    complement(2337..2354)
                     /label="MIKC_MADS"
                     /ApEinfo_revcolor="#faac61"
                     /ApEinfo_fwdcolor="#faac61"
     misc_feature    complement(2338..2351)
                     /label="MIKC_MADS"
                     /ApEinfo_revcolor="#c7b0e3"
                     /ApEinfo_fwdcolor="#c7b0e3"
     misc_feature    complement(2338..2355)
                     /label="MIKC_MADS"
                     /ApEinfo_revcolor="#9eafd2"
                     /ApEinfo_fwdcolor="#9eafd2"
     misc_feature    2338..2356
                     /label="MIKC_MADS"
                     /ApEinfo_revcolor="#f8d3a9"
                     /ApEinfo_fwdcolor="#f8d3a9"
     misc_feature    complement(2339..2353)
                     /label="MIKC_MADS"
                     /ApEinfo_revcolor="#d59687"
                     /ApEinfo_fwdcolor="#d59687"
     misc_feature    2374..2392
                     /label="MYB"
                     /ApEinfo_revcolor="#f58a5e"
                     /ApEinfo_fwdcolor="#f58a5e"
     misc_feature    complement(2374..2392)
                     /label="MYB"
                     /ApEinfo_revcolor="#84b0dc"
                     /ApEinfo_fwdcolor="#84b0dc"
     misc_feature    2471..2485
                     /label="CPP"
                     /ApEinfo_revcolor="#ff9ccd"
                     /ApEinfo_fwdcolor="#ff9ccd"
     misc_feature    complement(2471..2485)
                     /label="CPP"
                     /ApEinfo_revcolor="#d59687"
                     /ApEinfo_fwdcolor="#d59687"
     misc_feature    complement(2472..2486)
                     /label="CPP"
                     /ApEinfo_revcolor="#85dae9"
                     /ApEinfo_fwdcolor="#85dae9"
     misc_feature    2482..2496
                     /label="C2H2"
                     /ApEinfo_revcolor="#f8d3a9"
                     /ApEinfo_fwdcolor="#f8d3a9"
     misc_feature    2503..2515
                     /label="HD-ZIP"
                     /ApEinfo_revcolor="#c6c9d1"
                     /ApEinfo_fwdcolor="#c6c9d1"
     misc_feature    2631..2761
                     /label="AT5G60160_5'UTR"
                     /ApEinfo_revcolor="#9eafd2"
                     /ApEinfo_fwdcolor="#9eafd2"
     misc_feature    2762..2765
                     /label="AATG"
                     /ApEinfo_revcolor="#ffef86"
                     /ApEinfo_fwdcolor="#ffef86"
     misc_feature    2766..2786
                     /label="SV40NLS"
                     /ApEinfo_revcolor="#7ea7d8"
                     /ApEinfo_fwdcolor="#7ea7d8"
     CDS             2766..2822
                     /label="Translation 2766-2822"
     misc_feature    2787..2822
                     /label="GS12b"
                     /ApEinfo_revcolor="#7ea7d8"
                     /ApEinfo_fwdcolor="#7ea7d8"
     primer          2793..2841
                     /label="NLS_YFP_F2"
                     /note="sequence: ggtagtggtagtggaagcggtagtggcagtATGGTGAGCAAGGGCGAGG"
                     /ApEinfo_revcolor="#d6b295"
                     /ApEinfo_fwdcolor="#d6b295"
     primer          2793..2846
                     /label="NLS_YFP_F"
                     /note="sequence: ggtagtggtagtggaagcggtagtggcagtATGGTGAGCAAGGGCGAGGaGCTg"
                     /ApEinfo_revcolor="#ff9ccd"
                     /ApEinfo_fwdcolor="#ff9ccd"
     CDS             2823..3542
                     /label="YFP (Aequorea victoria)"
                     /ApEinfo_revcolor="#d59687"
                     /ApEinfo_fwdcolor="#d59687"
     CDS             2823..3542
                     /label="Translation 2823-3542"
     misc_feature    3543..3546
                     /label="GCTT 4bp overhang"
                     /ApEinfo_revcolor="#85dae9"
                     /ApEinfo_fwdcolor="#85dae9"
     misc_feature    3547..3786
                     /label="AT5G60160_3'UTR"
                     /ApEinfo_revcolor="#b1ff67"
                     /ApEinfo_fwdcolor="#b1ff67"
     misc_feature    3787..3900
                     /label="AT5G60160_Terminator"
                     /ApEinfo_revcolor="#ffef86"
                     /ApEinfo_fwdcolor="#ffef86"
     misc_feature    3901..3904
                     /label="CGCT"
                     /ApEinfo_revcolor="#85dae9"
                     /ApEinfo_fwdcolor="#85dae9"
     misc_feature    3909..5871
                     /label="mTURQ"
                     /ApEinfo_revcolor="#ff9ccd"
                     /ApEinfo_fwdcolor="#ff9ccd"
     misc_feature    complement(3921..3924)
                     /label="CTCC"
                     /ApEinfo_revcolor="#84b0dc"
                     /ApEinfo_fwdcolor="#84b0dc"
     misc_feature    3925..4565
                     /label="PUBQ10"
                     /ApEinfo_revcolor="#84b0dc"
                     /ApEinfo_fwdcolor="#84b0dc"
     primer          complement(3978..4002)
                     /label="UBQ10_Front_R"
                     /note="sequence: TTTGAGTTGATAAACACGACTCGTG"
                     /ApEinfo_revcolor="#ffef86"
                     /ApEinfo_fwdcolor="#ffef86"
     misc_feature    4365..4370
                     /label="BpiI-mut"
                     /ApEinfo_revcolor="#c7b0e3"
                     /ApEinfo_fwdcolor="#c7b0e3"
     misc_feature    4566..4593
                     /label="Additional frag from Jen Brophy"
                     /ApEinfo_revcolor="#b4abac"
                     /ApEinfo_fwdcolor="#b4abac"
     misc_feature    4594..4597
                     /label="AATG"
                     /ApEinfo_revcolor="#ffef86"
                     /ApEinfo_fwdcolor="#ffef86"
     misc_feature    4598..4618
                     /label="SV40NLS"
                     /ApEinfo_revcolor="#7ea7d8"
                     /ApEinfo_fwdcolor="#7ea7d8"
     CDS             4598..4654
                     /label="Translation 4598-4654"
     misc_feature    4619..4654
                     /label="GS12b"
                     /ApEinfo_revcolor="#7ea7d8"
                     /ApEinfo_fwdcolor="#7ea7d8"
     misc_feature    4655..5371
                     /label="mTURQ(FromArjun)"
                     /ApEinfo_revcolor="#85dae9"
                     /ApEinfo_fwdcolor="#85dae9"
     CDS             4655..5371
                     /label="Translation 4655-5371"
     misc_feature    5372..5374
                     /label="STOP"
                     /ApEinfo_revcolor="#faac61"
                     /ApEinfo_fwdcolor="#faac61"
     CDS             5372..5374
                     /label="Translation 5372-5374"
     misc_feature    5375..5378
                     /label="GCTT"
                     /ApEinfo_revcolor="#ff9ccd"
                     /ApEinfo_fwdcolor="#ff9ccd"
     misc_feature    5379..5863
                     /label="ATact2 terminTOR"
                     /ApEinfo_revcolor="#ff9ccd"
                     /ApEinfo_fwdcolor="#ff9ccd"
     misc_feature    complement(5864..5867)
                     /label="AGCG"
                     /ApEinfo_revcolor="#85dae9"
                     /ApEinfo_fwdcolor="#85dae9"
     misc_feature    5888..6605
                     /label="AtACT2 promoter"
                     /ApEinfo_revcolor="#9eafd2"
                     /ApEinfo_fwdcolor="#9eafd2"
     misc_feature    5888..8509
                     /label="Basta"
                     /ApEinfo_revcolor="#faac61"
                     /ApEinfo_fwdcolor="#faac61"
     primer          complement(5984..6008)
                     /label="pAct2_Front_R"
                     /note="sequence: GCCATTTTGTCGTGCCATATTCGTC"
                     /ApEinfo_revcolor="#f8d3a9"
                     /ApEinfo_fwdcolor="#f8d3a9"
     misc_feature    6606..6606
                     /label="start of transcription"
                     /ApEinfo_revcolor="#c6c9d1"
                     /ApEinfo_fwdcolor="#c6c9d1"
     misc_feature    6606..6845
                     /label="AtAct2 5' UTR"
                     /ApEinfo_revcolor="#75c6a9"
                     /ApEinfo_fwdcolor="#75c6a9"
     misc_feature    6846..7288
                     /label="AtAct2 intron 1"
                     /ApEinfo_revcolor="#75c6a9"
                     /ApEinfo_fwdcolor="#75c6a9"
     misc_feature    7289..7298
                     /label="AtAct2 5' UTR"
                     /ApEinfo_revcolor="#d59687"
                     /ApEinfo_fwdcolor="#d59687"
     CDS             7299..8309
                     /label="BirA (E. coli)"
                     /ApEinfo_revcolor="#f58a5e"
                     /ApEinfo_fwdcolor="#f58a5e"
     CDS             8311..8509
                     /label="CaMV 35s terminator"
                     /ApEinfo_revcolor="#b7e6d7"
                     /ApEinfo_fwdcolor="#b7e6d7"
     misc_feature    8510..8537
                     /label="SENSE_PRM"
                     /ApEinfo_revcolor="#ffef86"
                     /ApEinfo_fwdcolor="#ffef86"
     misc_feature    8518..8537
                     /label="EL4"
                     /ApEinfo_revcolor="#ffef86"
                     /ApEinfo_fwdcolor="#ffef86"
     misc_feature    8538..8541
                     /label="ggga"
                     /ApEinfo_revcolor="#faac61"
                     /ApEinfo_fwdcolor="#faac61"
     misc_feature    complement(8555..8682)
                     /label="RB"
                     /ApEinfo_revcolor="#f58a5e"
                     /ApEinfo_fwdcolor="#f58a5e"
     rep_origin      8702..9319
                     /label="oriV"
                     /ApEinfo_revcolor="#d59687"
                     /ApEinfo_fwdcolor="#d59687"
     CDS             9521..10312
                     /label="NPTII"
                     /ApEinfo_revcolor="#b4abac"
                     /ApEinfo_fwdcolor="#b4abac"
     misc_feature    complement(10320..423)
                     /label="pUC ori"
                     /ApEinfo_revcolor="#75c6a9"
                     /ApEinfo_fwdcolor="#75c6a9"
ORIGIN
        1 tacatacctc gctctgctaa tcctgttacc agtggctgct gccagtggcg ataagtcgtg
       61 tcttaccggg ttggactcaa gacgatagtt accggataag gcgcagcggt cgggctgaac
      121 ggggggttcg tgcacacagc ccagcttgga gcgaacgacc tacaccgaac tgagatacct
      181 acagcgtgag ctatgagaaa gcgccacgct tcccgaaggg agaaaggcgg acaggtatcc
      241 ggtaagcggc agggtcggaa caggagagcg cacgagggag cttccagggg gaaacgcctg
      301 gtatctttat agtcctgtcg ggtttcgcca cctctgactt gagcgtcgat ttttgtgatg
      361 ctcgtcaggg gggcggagcc tatggaaaaa cgccagcaac gcggcctttt tacggttcct
      421 ggcagatcct agatgtggcg caacgatgcc ggcgacaagc aggagcgcac cgacttcttc
      481 cgcatcaagt gttttggctc tcaggccgag gcccacggca agtatttggg caaggggtcg
      541 ctggtattcg tgcagggcaa gattcggaat accaagtacg agaaggacgg ccagacggtc
      601 tacgggaccg acttcattgc cgataaggtg gattatctgg acaccaaggc accaggcggg
      661 tcaaatcagg aataagggca cattgccccg gcgtgagtcg gggcaatccc gcaaggaggg
      721 tgaatgaatc ggacgtttga ccggaaggca tacaggcaag aactgatcga cgcggggttt
      781 tccgccgagg atgccgaaac catcgcaagc cgcaccgtca tgcgtgcgcc ccgcgaaacc
      841 ttccagtccg tcggctcgat ggtccagcaa gctacggcca agatcgagcg cgacagcgtg
      901 caactggctc cccctgccct gcccgcgcca tcggccgccg tggagcgttc gcgtcgtctt
      961 gaacaggagg cggcaggttt ggcgaagtcg atgaccatcg acacgcgagg aactatgacg
     1021 accaagaagc gaaaaaccgc cggcgaggac ctggcaaaac aggtcagcga ggccaagcag
     1081 gccgcgttgc tgaaacacac gaagcagcag atcaaggaaa tgcagctttc cttgttcgat
     1141 attgcgccgt ggccggacac gatgcgagcg atgccaaacg acacggcccg ctctgccctg
     1201 ttcaccacgc gcaacaagaa aatcccgcgc gaggcgctgc aaaacaaggt cattttccac
     1261 gtcaacaagg acgtgaagat cacctacacc ggcgtcgagc tgcgggccga cgatgacgaa
     1321 ctggtgtggc agcaggtgtt ggagtacgcg aagcgcaccc ctatcggcga gccgatcacc
     1381 ttcacgttct acgagctttg ccaggacctg ggctggtcga tcaatggccg gtattacacg
     1441 aaggccgagg aatgcctgtc gcgcctacag gcgacggcga tgggcttcac gtccgaccgc
     1501 gttgggcacc tggaatcggt gtcgctgctg caccgcttcc gcgtcctgga ccgtggcaag
     1561 aaaacgtccc gttgccaggt cctgatcgac gaggaaatcg tcgtgctgtt tgctggcgac
     1621 cactacacga aattcatatg ggagaagtac cgcaagctgt cgccgacggc ccgacggatg
     1681 ttcgactatt tcagctcgca ccgggagccg tacccgctca agctggaaac cttccgcctc
     1741 atgtgcggat cggattccac ccgcgtgaag aagtggcgcg agcaggtcgg cgaagcctgc
     1801 gaagagttgc gaggcagcgg cctggtggaa cacgcctggg tcaatgatga cctggtgcat
     1861 tgcaaacgct agggccttgt ggggtcagtt ccggctgggg gttcagcagc ccctgctcgg
     1921 atctgttgga ccggacagta gtcatggttg atgggctgcc tgtatcgagt ggtgattttg
     1981 tgccgagctg ccggtcgggg agctgttggc tggctggtgg caggatatat tgtggtgtaa
     2041 acaaattgac gcttagacaa cttaataaca cattgcggac gtttttaatg tactggggtt
     2101 gaacactctg tgccgaattc ggatccggag gcctttttta accctcttaa tattatttat
     2161 atatatgatt ttgtctgcca gatccacgtt gctgtcttgt taaaaaaaaa aaaaaaaggg
     2221 tttctagaat ttattaccct tcgatttcta attttattac cacttagtcc ggttcggttt
     2281 tgattggttt aatggtgttt gaatgtgtta ctaccgaaat tacccaacca cataaaatct
     2341 tctagttttg ggaattctta tgttattacc aaaattatcc aaccacatat aaggaagggt
     2401 atttatagta tatgactaca aaatttattt gaaagttttt aaaatgaaca aatttttaaa
     2461 tagtgcgtta attcaaaatt tcaaatgaaa caaatttttg tataataatt tattgaaagt
     2521 ttttacataa aagtataaaa cgtttatatg aataaataac atttttttta tgtactcatg
     2581 aataaataac tatttattta aaaaaccaat tgggctttgt aatgggccaa taaaacttct
     2641 cgggttacta aaatggaaac ggaacctccg gcaagactta cacagggacg atcggaaacc
     2701 gaacatccat tggagtgctg cctcacaaaa acccgaagaa ctcaagttaa gagatccagc
     2761 caatgccaaa gaagaagagg aaagtcggaa gtggtagtgg tagtggaagc ggtagtggca
     2821 gtATGGTGAG CAAGGGCGAG GaGCTgtTCA CCGGGGTGGt GCCCATCCTG GTCGAGCTGG
     2881 ACGGCGACGT AAACGGCCAC AAGtTCAGCG TGTCCGGCGA GGGCGAGGGC GATGCCACCT
     2941 ACGGCAAgCT GACCCTGAAG TTCATCTGCA CCACCGGCAA GCTGCCCGTG CCCTggCCCA
     3001 CCCTCGTGAC CACCTTCGGC TACGGCCTGC AGTGCTTCGC CCGCTACCCC GACCACATGA
     3061 AGCAGCACGA CTTCTTCAAG TCCGCCATGC CCGAAGGCTA CGTCCAGGAG CGCACCATCT
     3121 TCTTCAAGGA CGACGGCAAC TACAAGACCC GCGCCGAGGT GAAGTTCGAG GGCGACACCC
     3181 TGGTGAACCG CATCGAGCTG AAGGGCATCG ACTTCAAGGA GGACGGCAAC ATCCTGGGGC
     3241 ACAAGCTGGA GTACAACTAC AACAGCCACA ACGTCTATAT CATGGCCGAC AAGCAGAAGA
     3301 ACGGCATCAA GGTGAACTTC AAGATCCGCC ACAACATCGA GGACGGCAGC GTGCAGCTCG
     3361 CCGACCACTA CCAGCAGAAC ACCCCCATCG GCGACGGCCC CGTGCTGCTG CCCGACAACC
     3421 ACTACCTGAG CTACCAGTCC GCCCTGAGCA AAGACCCCAA CGAGAAGCGC GATCACATGG
     3481 TCCTGCTGGA GTTCGTGACC GCCGCCGGGA TCACTCTCGG CATGGACGAG CTGTACAAGT
     3541 GAGCTTgaga ttcttaaatc ttactgctgt ttaagttgga actgaaaaga tcctttgtta
     3601 ggaaaaacta cattaataaa aggatttata gccatgttat gtgttgcctg cggttaccat
     3661 caattcaccc tcccgaatat tcatcaactt attacttaag cgattcattt aattgagtgg
     3721 tttatctcaa ttatcttgaa atgaagaaga tcaaaagaca tatatatgat acttttgtta
     3781 gagcttcgaa aaagacaaag acagaaagat aacaactagc aatgcggttt caggcaaatc
     3841 cgtcatggtc catgatgatg aactagcctg atctggctct taacaaatct caattttggt
     3901 cgctgcaaga attcaagctt ggagTGGTTG TCGACGAGTC AGTAATAAAC GGCGTCAAAG
     3961 TGGTTGCAGC CGGCACACAC GAGTCGTGTT TATCAACTCA AAGCACAAAT ACTTTTCCTC
     4021 AACCTAAAAA TAAGGCAATT AGCCAAAAAC AACTTTGCGT GTAAACAACG CTCAATACAC
     4081 GTGTCATTTT ATTATTAGCT ATTGCTTCAC CGCCTTAGCT TTCTCGTGAC CTAGTCGTCC
     4141 TCGTCTTTTC TTCTTCTTCT TCTATAAAAC AATACCCAAA GAGCTCTTCT TCTTCACAAT
     4201 TCAGATTTCA ATTTCTCAAA ATCTTAAAAA CTTTCTCTCA ATTCTCTCTA CCGTGATCAA
     4261 GGTAAATTTC TGTGTTCCTT ATTCTCTCAA AATCTTCGAT TTTGTTTTCG TTCGATCCCA
     4321 ATTTCGTATA TGTTCTTTGG TTTAGATTCT GTTAATCTTA GATCGAAcAC GATTTTCTGG
     4381 GTTTGATCGT TAGATATCAT CTTAATTCTC GATTAGGGTT TCATAGATAT CATCCGATTT
     4441 GTTCAAATAA TTTGAGTTTT GTCGAATAAT TACTCTTCGA TTTGTGATTT CTATCTAGAT
     4501 CTGGTGTTAG TTTCTAGTTT GTGCGATCGA ATTTGTCGAT TAATCTGAGT TTTTCTGATT
     4561 AACAGCAAGT TTGTACAAAA AAGCAGGCTC TTCaatgcca aagaagaaga ggaaagtcgg
     4621 aagtggtagt ggtagtggaa gcggtagtgg cagtatggtg agcaagggcg aggagctgtt
     4681 caccggggtg gtgcccatcc tggtcgagct ggacggcgac gtaaacggcc acaagttcag
     4741 cgtgtccggc gagggcgagg gcgatgccac ctacggcaag ctgaccctga agttcatctg
     4801 caccaccggc aagctgcccg tgccctggcc caccctcgtg accaccctgt cctggggcgt
     4861 gcagtgcttc gcccgctacc ccgaccacat gaagcagcac gacttcttca agtccgccat
     4921 gcccgaaggc tacgtccagg agcgcaccat cttcttcaag gacgacggca actacaagac
     4981 ccgcgccgag gtgaagttcg agggcgacac cctggtgaac cgcatcgagc tgaagggcat
     5041 cgacttcaag gaggacggca acatcctggg gcacaagctg gagtacaact acatcagcga
     5101 caacgtctat atcaccgccg acaagcagaa gaacggcatc aaggccaact tcaagatccg
     5161 ccacaacatc gaggacggcg gcgtgcagct cgccgaccac taccagcaga acacccccat
     5221 cggcgacggc cccgtgctgc tgcccgacaa ccactacctg agcacccagt ccaagctgag
     5281 caaagacccc aacgagaagc gcgatcacat ggtcctgctg gagttcgtga ccgccgccgg
     5341 gatcactctc ggcatggacg agctgtacaa gtaaGCTTGC TCTCAAGATC AAAGGCTTAA
     5401 AAAGCTGGGG TTTTATGAAT GGGATCAAAG TTTCTTTTTT TCTTTTATAT TTGCTTCTCC
     5461 ATTTGTTTGT TTCATTTCCC TTTTTGTTTT CGTTTCTATG ATGCACTTGT GTGTGACAAA
     5521 CTCTCTGGGT TTTTACTTAC GTCTGCGTTT CAAAAAAAAA AACCGCTTTC GTTTTGCGTT
     5581 TTAGTCCCAT TGTTTTGTAG CTCTGAGTGA TCGAATTGAT GCCTCTTTAT TCCTTTTGTT
     5641 CCCTATAATT TCTTTCAAAA CTCAGAAGAA AAACCTTGAA ACTCTTTGCA ATGTTAATAT
     5701 AAGTATTGTA TAAGATTTTT ATTGATTTGG TTATTAGTCT TACTTTTGCT ACCTCCATCT
     5761 TCACTTGGAA CTGATATTCT GAATAGTTAA AGCGTTACAT GTGTTCCATT CACAAATGAA
     5821 CTTAAACTAG CACAAAGTCA GATATTTTAA GATCGCACCA TTTcgctact aGAATTCGAG
     5881 CTCGGAGGGT ACCGACAAAA TTTAGAACGA ACTTAATTAT GATCTCAAAT ACATTGATAC
     5941 ATATCTCATC TAGATCTAGG TTATCATTAT GTAAGAAAGT TTTGACGAAT ATGGCACGAC
     6001 AAAATGGCTA GACTCGATGT AATTGGTATC TCAACTCAAC ATTATACTTA TACCAAACAT
     6061 TAGTTAGACA AAATTTAAAC AACTATTTTT TATGTATGCA AGAGTCAGCA TATGTATAAT
     6121 TGATTCAGAA TCGTTTTGAC GAGTTCGGAT GTAGTAGTAG CCATTATTTA ATGTACATAC
     6181 TAATCGTGAA TAGTGAATAT GATGAAACAT TGTATCTTAT TGTATAAATA TCCATAAACA
     6241 CATCATGAAA GACACTTTCT TTCACGGTCT GAATTAATTA TGATACAATT CTAATAGAAA
     6301 ACGAATTAAA TTACGTTGAA TTGTATGAAA TCTAATTGAA CAAGCCAACC ACGACGACGA
     6361 CTAACGTTGC CTGGATTGAC TCGGTTTAAG TTAACCACTA AAAAAACGGA GCTGTCATGT
     6421 AACACGCGGA TCGAGCAGGT CACAGTCATG AAGCCATCAA AGCAAAAGAA CTAATCCAAG
     6481 GGCTGAGATG ATTAATTAGT TTAAAAATTA GTTAACACGA GGGAAAAGGC TGTCTGACAG
     6541 CCAGGTCACG TTATCTTTAC CTGTGGTCGA AATGATTCGT GTCTGTCGAT TTTAATTATT
     6601 TTTTTGAAAG GCCGAAAATA AAGTTGTAAG AGATAAACCC GCCTATATAA ATTCATATAT
     6661 TTTCCTCTCC GCTTTGAATT GTCTCGTTGT CCTCCTCACT TTCATCAGCC GTTTTGAATC
     6721 TCCGGCGACT TGACAGAGAA GAACAAGGAA GAAGATTAAG AGAGAAAGTA AGAGATAATC
     6781 CAGGAGATTC ATTCTCCGTT TTGAATCTTC CTCAATCTCA TCTTCTTCCG CTCTTTCTTT
     6841 CCAAGGTAAT AGGAACTTTC TGGATCTACT TTATTTGCTG GATCTCGATC TTGTTTTCTC
     6901 AATTTCCTTG AGATCTGGAA TTCGTTTAAT TTGGATCTGT GAACCTCCAC TAAATCTTTT
     6961 GGTTTTACTA GAATCGATCT AAGTTGACCG ATCAGTTAGC TCGATTATAG CTACCAGAAT
     7021 TTGGCTTGAC CTTGATGGAG AGATCCATGT TCATGTTACC TGGGAAATGA TTTGTATATG
     7081 TGAATTGAAA TCTGAACTGT TGAAGTTAGA TTGAATCTGA ACACTGTCAA TGTTAGATTG
     7141 AATCTGAACA CTGTTTAAGG TTAGATGAAG TTTGTGTATA GATTCTTCGA AACTTTAGGA
     7201 TTTGTAGTGT CGTACGTTGA ACAGAAAGCT ATTTCTGATT CAATCAGGGT TTATTTGACT
     7261 GTATTGAACT CTTTTTGTGT GTTTGCAGCT CATAAAAAAT GGCTGAGGCT GATGATATTC
     7321 AACCAATCGT GTGTGACCTC GAGATGAAGG ATAACACCGT GCCACTGAAA TTGATTGCCC
     7381 TGTTAGCGAA CGGTGAATTT CACTCTGGCG AGCAGTTGGG TGAAACGCTG GGAATGAGCC
     7441 GGGCGGCTAT TAATAAACAC ATTCAGACAC TGCGTGACTG GGGCGTTGAT GTCTTTACCG
     7501 TTCCGGGTAA AGGATACAGC CTGCCTGAGC CTATCCAGTT ACTTAATGCT AAACAGATAT
     7561 TGGGTCAGCT GGATGGCGGT AGTGTAGCCG TGCTGCCAGT GATTGACTCC ACGAATCAGT
     7621 ACCTTCTTGA TCGTATCGGA GAGCTTAAAT CGGGCGATGC TTGCATTGCA GAATACCAGC
     7681 AGGCTGGCCG TGGTCGCCGG GGTCGGAAAT GGTTTTCGCC TTTTGGCGCA AACTTATATT
     7741 TGTCGATGTT CTGGCGTCTG GAACAAGGCC CGGCGGCGGC GATTGGTTTA AGTCTGGTTA
     7801 TCGGTATCGT GATGGCGGAA GTATTACGCA AGCTGGGTGC AGATAAAGTT CGTGTTAAAT
     7861 GGCCTAATGA CCTCTATCTG CAGGATCGCA AGCTGGCAGG CATTCTGGTG GAGCTGACTG
     7921 GCAAAACTGG CGATGCGGCG CAAATAGTCA TTGGAGCCGG GATCAACATG GCAATGCGCC
     7981 GTGTTGAAGA GAGTGTCGTT AATCAGGGGT GGATCACGCT GCAGGAAGCG GGGATCAATC
     8041 TCGATCGTAA TACGTTGGCG GCCATGCTAA TACGTGAATT ACGTGCTGCG TTGGAACTCT
     8101 TCGAACAAGA AGGATTGGCA CCTTATCTGT CGCGCTGGGA AAAGCTGGAT AATTTTATTA
     8161 ATCGCCCAGT GAAACTTATC ATTGGTGATA AAGAAATATT TGGCATTTCA CGCGGAATAG
     8221 ACAAACAGGG GGCTTTATTA CTTGAGCAGG ATGGAATAAT AAAACCCTGG ATGGGCGGTG
     8281 AAATATCCCT GCGTAGTGCA GAAAAATAAG CTTTCTCCAT AATAATGTGT GAGTAGTTCC
     8341 CAGATAAGGG AATTAGGGTT CCTATAGGGT TTCGCTCATG TGTTGAGCAT ATAAGAAACC
     8401 CTTAGTATGT ATTTGTATTT GTAAAATACT TCTATCAATA AAATTTCTAA TTCCTAAAAC
     8461 CAAAATCCAG TACTAAAATC CAGATCCCCG TCGACCGATA TCCGAATTCC GCTTTACgag
     8521 gatgcacatg tgaccgaggg acacgaagtg atccgtttaa actatcagtg tttgacagga
     8581 tatattggcg ggtaaaccta agagaaaaga gcgtttatta gaataatcgg atatttaaaa
     8641 gggcgtgaaa aggtttatcc gttcgtccat ttgtatgtgc cagccgcctt tgcgacgctc
     8701 accgggctgg ttgccctcgc cgctgggctg gcggccgtct atggccctgc aaacgcgcca
     8761 gaaacgccgt cgaagccgtg tgcgagacac cgcggccgcc ggcgttgtgg atacctcgcg
     8821 gaaaacttgg ccctcactga cagatgaggg gcggacgttg acacttgagg ggccgactca
     8881 cccggcgcgg cgttgacaga tgaggggcag gctcgatttc ggccggcgac gtggagctgg
     8941 ccagcctcgc aaatcggcga aaacgcctga ttttacgcga gtttcccaca gatgatgtgg
     9001 acaagcctgg ggataagtgc cctgcggtat tgacacttga ggggcgcgac tactgacaga
     9061 tgaggggcgc gatccttgac acttgagggg cagagtgctg acagatgagg ggcgcaccta
     9121 ttgacatttg aggggctgtc cacaggcaga aaatccagca tttgcaaggg tttccgcccg
     9181 tttttcggcc accgctaacc tgtcttttaa cctgctttta aaccaatatt tataaacctt
     9241 gtttttaacc agggctgcgc cctgtgcgcg tgaccgcgca cgccgaaggg gggtgccccc
     9301 ccttctcgaa ccctcccggc ccgctaacgc gggcctccca tccccccagg ggctgcgccc
     9361 ctcggccgcg aacggcctca ccccaaaaat ggcagcgctg gccaattccc gagtgcgcgg
     9421 aacccctatt tgtttatttt tctaaataca ttcaaatatg tatccgctca tgagacaata
     9481 accctgataa atgcttcaat aatattgaaa aaggaagagt atggctaaaa tgagaatatc
     9541 accggaattg aaaaaactga tcgaaaaata ccgctgcgta aaagatacgg aaggaatgtc
     9601 tcctgctaag gtatataagc tggtgggaga aaatgaaaac ctatatttaa aaatgacgga
     9661 cagccggtat aaagggacca cctatgatgt ggaacgggaa aaggacatga tgctatggct
     9721 ggaaggaaag ctgcctgttc caaaggtcct gcactttgaa cggcatgatg gctggagcaa
     9781 tctgctcatg agtgaggccg atggcgtcct ttgctcggaa gagtatgaag atgaacaaag
     9841 ccctgaaaag attatcgagc tgtatgcgga gtgcatcagg ctctttcact ccatcgacat
     9901 atcggattgt ccctatacga atagcttaga cagccgctta gccgaattgg attacttact
     9961 gaataacgat ctggccgatg tggattgcga aaactgggaa gaggacactc catttaaaga
    10021 tccgcgcgag ctgtatgatt ttttaaagac ggaaaagccc gaagaggaac ttgtcttttc
    10081 ccacggcgac ctgggagaca gcaacatctt tgtgaaagat ggcaaagtaa gtggctttat
    10141 tgatcttggg agaagcggca gggcggacaa gtggtatgac attgccttct gcgtccggtc
    10201 gctcagggag gatatcgggg aagaacagta tgtcgagcta ttttttgact tactggggat
    10261 caagcctgat tgggagaaaa taaaatatta tattttactg gatgaattgt tttagctgtc
    10321 agaccaagtt tactcatata tactttagat tgatttaaaa cttcattttt aatttaaaag
    10381 gatctaggtg aagatccttt ttgataatct catgaccaaa atcccttaac gtgagttttc
    10441 gttccactga gcgtcagacc ccgtagaaaa gatcaaagga tcttcttgag atcctttttt
    10501 tctgcgcgta atctgctgct tgcaaacaaa aaaaccaccg ctaccagcgg tggtttgttt
    10561 gccggatcaa gagctaccaa ctctttttcc gaaggtaact ggcttcagca gagcgcagat
    10621 accaaatact gtccttctag tgtagccgta gttaggccac cacttcaaga actctgtagc
    10681 accgcc
//
