# Supplementary material for: Building a pipeline to identify and engineer constitutive and repressible promoters
Source: Quant Plant Biol. 2023 Oct 19;4:e12. doi: 10.1017/qpb.2023.10 (PMC10600573; doi:10.1017/qpb.2023.10)
Supplement: Yang and Nemhauser supplementary material 6 — Yang and Nemhauser supplementary material [file S2632882823000103sup006.zip › Genebank/Level2/YFP/pagm4723-pat1g64550eanls_yfp-ubq10mturq-basta.gb]

LOCUS       pAGM4723-pAT1G64550(E, 11098 bp ds-DNA     circular     10-OCT-2022
DEFINITION  .
SOURCE      synthetic DNA construct
  ORGANISM  synthetic DNA construct
FEATURES             Location/Qualifiers
     CDS             763..1554
                     /label="NPTII"
                     /ApEinfo_revcolor="#ffef86"
                     /ApEinfo_fwdcolor="#ffef86"
     variation       1245..1245
                     /label="color: #3366cc"
                     /ApEinfo_revcolor="#84b0dc"
                     /ApEinfo_fwdcolor="#84b0dc"
     variation       1444..1444
                     /label="color: #3366cc"
                     /ApEinfo_revcolor="#ff9ccd"
                     /ApEinfo_fwdcolor="#ff9ccd"
     misc_feature    1717..2331
                     /label="rep - pMB1"
                     /ApEinfo_revcolor="#b7e6d7"
                     /ApEinfo_fwdcolor="#b7e6d7"
     variation       1875..1875
                     /label="color: #3366cc"
                     /ApEinfo_revcolor="#ffef86"
                     /ApEinfo_fwdcolor="#ffef86"
     rep_origin      2316..2316
                     /label="ORI"
                     /ApEinfo_revcolor="#c7b0e3"
                     /ApEinfo_fwdcolor="#c7b0e3"
     misc_feature    complement(2383..2533)
                     /label="LB"
                     /ApEinfo_revcolor="#b1ff67"
                     /ApEinfo_fwdcolor="#b1ff67"
     misc_feature    2545..2548
                     /label="tgcc"
                     /ApEinfo_revcolor="#b4abac"
                     /ApEinfo_fwdcolor="#b4abac"
     misc_feature    2549..4185
                     /label="YFP"
                     /ApEinfo_revcolor="#c6c9d1"
                     /ApEinfo_fwdcolor="#c6c9d1"
     misc_feature    2561..2564
                     /label="GGAG"
                     /ApEinfo_revcolor="#b4abac"
                     /ApEinfo_fwdcolor="#b4abac"
     misc_feature    2565..2801
                     /label="AT1G64550_Promoter"
                     /ApEinfo_revcolor="#d59687"
                     /ApEinfo_fwdcolor="#d59687"
     misc_feature    complement(2582..2599)
                     /label="MIKC_MADS"
                     /ApEinfo_revcolor="#b7e6d7"
                     /ApEinfo_fwdcolor="#b7e6d7"
     primer          complement(2622..2680)
                     /label="64550_pos1_GuideE_R"
                     /note="sequence: CCTCACTAGAGTCTAGCTTGAGAtcctcaattttgtttttgttaacacatgtttgagag"
                     /ApEinfo_revcolor="#b4abac"
                     /ApEinfo_fwdcolor="#b4abac"
     misc_feature    2658..2677
                     /label="gRNA_E"
                     /ApEinfo_revcolor="#75c6a9"
                     /ApEinfo_fwdcolor="#75c6a9"
     primer          2658..2709
                     /label="64550_pos1_GuideE_F"
                     /note="sequence: TCTCAAGCTAGACTCTAGTGAGGagccatgttaagagggaacaacgttaacc"
                     /ApEinfo_revcolor="#84b0dc"
                     /ApEinfo_fwdcolor="#84b0dc"
     misc_feature    2678..2680
                     /label="PAM"
                     /ApEinfo_revcolor="#faac61"
                     /ApEinfo_fwdcolor="#faac61"
     misc_feature    2700..2714
                     /label="MYB"
                     /ApEinfo_revcolor="#f8d3a9"
                     /ApEinfo_fwdcolor="#f8d3a9"
     primer          complement(2711..2770)
                     /label="64550_pos2_guideA_R"
                     /note="sequence: CCTTTGCAGTTAATCACCTTTGCtaatttactaaaccaaaccaaatattatgatttaatc"
                     /ApEinfo_revcolor="#85dae9"
                     /ApEinfo_fwdcolor="#85dae9"
     misc_feature    complement(2724..2738)
                     /label="MYB"
                     /ApEinfo_revcolor="#b1ff67"
                     /ApEinfo_fwdcolor="#b1ff67"
     misc_feature    2748..2770
                     /label="gRNA_A"
                     /ApEinfo_revcolor="#85dae9"
                     /ApEinfo_fwdcolor="#85dae9"
     primer          2748..2797
                     /label="64550_pos2_guideA_F"
                     /note="sequence: GCAAAGGTGATTAACTGCAAAGGtgcctgagggagaaggttccaaatagc"
                     /ApEinfo_revcolor="#b1ff67"
                     /ApEinfo_fwdcolor="#b1ff67"
     misc_feature    2768..2770
                     /label="PAM"
                     /ApEinfo_revcolor="#ff9ccd"
                     /ApEinfo_fwdcolor="#ff9ccd"
     misc_feature    complement(2771..2789)
                     /label="NAC"
                     /ApEinfo_revcolor="#faac61"
                     /ApEinfo_fwdcolor="#faac61"
     misc_feature    2781..2793
                     /label="HSF"
                     /ApEinfo_revcolor="#ffef86"
                     /ApEinfo_fwdcolor="#ffef86"
     misc_feature    complement(2781..2794)
                     /label="HSF"
                     /ApEinfo_revcolor="#75c6a9"
                     /ApEinfo_fwdcolor="#75c6a9"
     misc_feature    2782..2793
                     /label="HSF"
                     /ApEinfo_revcolor="#f58a5e"
                     /ApEinfo_fwdcolor="#f58a5e"
     misc_feature    2802..2901
                     /label="AT1G64550_5'UTR"
                     /ApEinfo_revcolor="#d6b295"
                     /ApEinfo_fwdcolor="#d6b295"
     misc_feature    2902..2905
                     /label="AATG"
                     /ApEinfo_revcolor="#ffef86"
                     /ApEinfo_fwdcolor="#ffef86"
     misc_feature    2906..2926
                     /label="SV40NLS"
                     /ApEinfo_revcolor="#7ea7d8"
                     /ApEinfo_fwdcolor="#7ea7d8"
     CDS             2906..2962
                     /label="Translation 2906-2962"
     misc_feature    2927..2962
                     /label="GS12b"
                     /ApEinfo_revcolor="#7ea7d8"
                     /ApEinfo_fwdcolor="#7ea7d8"
     primer          2933..2981
                     /label="NLS_YFP_F2"
                     /note="sequence: ggtagtggtagtggaagcggtagtggcagtATGGTGAGCAAGGGCGAGG"
                     /ApEinfo_revcolor="#d6b295"
                     /ApEinfo_fwdcolor="#d6b295"
     primer          2933..2986
                     /label="NLS_YFP_F"
                     /note="sequence: ggtagtggtagtggaagcggtagtggcagtATGGTGAGCAAGGGCGAGGaGCTg"
                     /ApEinfo_revcolor="#ff9ccd"
                     /ApEinfo_fwdcolor="#ff9ccd"
     CDS             2963..3682
                     /label="YFP (Aequorea victoria)"
                     /ApEinfo_revcolor="#d59687"
                     /ApEinfo_fwdcolor="#d59687"
     CDS             2963..3682
                     /label="Translation 2963-3682"
     misc_feature    3683..3686
                     /label="GCTT 4bp overhang"
                     /ApEinfo_revcolor="#85dae9"
                     /ApEinfo_fwdcolor="#85dae9"
     misc_feature    3687..3931
                     /label="AT1G64550_3'UTR"
                     /ApEinfo_revcolor="#ffef86"
                     /ApEinfo_fwdcolor="#ffef86"
     misc_feature    3932..4181
                     /label="AT1G64550_Terminator"
                     /ApEinfo_revcolor="#c7b0e3"
                     /ApEinfo_fwdcolor="#c7b0e3"
     misc_feature    4182..4185
                     /label="CGCT"
                     /ApEinfo_revcolor="#85dae9"
                     /ApEinfo_fwdcolor="#85dae9"
     misc_feature    4190..6152
                     /label="mTURQ"
                     /ApEinfo_revcolor="#ff9ccd"
                     /ApEinfo_fwdcolor="#ff9ccd"
     misc_feature    complement(4202..4205)
                     /label="CTCC"
                     /ApEinfo_revcolor="#84b0dc"
                     /ApEinfo_fwdcolor="#84b0dc"
     misc_feature    4206..4846
                     /label="PUBQ10"
                     /ApEinfo_revcolor="#84b0dc"
                     /ApEinfo_fwdcolor="#84b0dc"
     primer          complement(4259..4283)
                     /label="UBQ10_Front_R"
                     /note="sequence: TTTGAGTTGATAAACACGACTCGTG"
                     /ApEinfo_revcolor="#ffef86"
                     /ApEinfo_fwdcolor="#ffef86"
     misc_feature    4646..4651
                     /label="BpiI-mut"
                     /ApEinfo_revcolor="#c7b0e3"
                     /ApEinfo_fwdcolor="#c7b0e3"
     misc_feature    4847..4874
                     /label="Additional frag from Jen Brophy"
                     /ApEinfo_revcolor="#b4abac"
                     /ApEinfo_fwdcolor="#b4abac"
     misc_feature    4875..4878
                     /label="AATG"
                     /ApEinfo_revcolor="#ffef86"
                     /ApEinfo_fwdcolor="#ffef86"
     misc_feature    4879..4899
                     /label="SV40NLS"
                     /ApEinfo_revcolor="#7ea7d8"
                     /ApEinfo_fwdcolor="#7ea7d8"
     CDS             4879..4935
                     /label="Translation 4879-4935"
     misc_feature    4900..4935
                     /label="GS12b"
                     /ApEinfo_revcolor="#7ea7d8"
                     /ApEinfo_fwdcolor="#7ea7d8"
     misc_feature    4936..5652
                     /label="mTURQ(FromArjun)"
                     /ApEinfo_revcolor="#85dae9"
                     /ApEinfo_fwdcolor="#85dae9"
     CDS             4936..5652
                     /label="Translation 4936-5652"
     misc_feature    5653..5655
                     /label="STOP"
                     /ApEinfo_revcolor="#faac61"
                     /ApEinfo_fwdcolor="#faac61"
     CDS             5653..5655
                     /label="Translation 5653-5655"
     misc_feature    5656..5659
                     /label="GCTT"
                     /ApEinfo_revcolor="#ff9ccd"
                     /ApEinfo_fwdcolor="#ff9ccd"
     misc_feature    5660..6144
                     /label="ATact2 terminTOR"
                     /ApEinfo_revcolor="#ff9ccd"
                     /ApEinfo_fwdcolor="#ff9ccd"
     misc_feature    complement(6145..6148)
                     /label="AGCG"
                     /ApEinfo_revcolor="#85dae9"
                     /ApEinfo_fwdcolor="#85dae9"
     misc_feature    6169..6886
                     /label="AtACT2 promoter"
                     /ApEinfo_revcolor="#9eafd2"
                     /ApEinfo_fwdcolor="#9eafd2"
     misc_feature    6169..8790
                     /label="Basta"
                     /ApEinfo_revcolor="#faac61"
                     /ApEinfo_fwdcolor="#faac61"
     primer          complement(6265..6289)
                     /label="pAct2_Front_R"
                     /note="sequence: GCCATTTTGTCGTGCCATATTCGTC"
                     /ApEinfo_revcolor="#f8d3a9"
                     /ApEinfo_fwdcolor="#f8d3a9"
     misc_feature    6887..6887
                     /label="start of transcription"
                     /ApEinfo_revcolor="#c6c9d1"
                     /ApEinfo_fwdcolor="#c6c9d1"
     misc_feature    6887..7126
                     /label="AtAct2 5' UTR"
                     /ApEinfo_revcolor="#75c6a9"
                     /ApEinfo_fwdcolor="#75c6a9"
     misc_feature    7127..7569
                     /label="AtAct2 intron 1"
                     /ApEinfo_revcolor="#75c6a9"
                     /ApEinfo_fwdcolor="#75c6a9"
     misc_feature    7570..7579
                     /label="AtAct2 5' UTR"
                     /ApEinfo_revcolor="#d59687"
                     /ApEinfo_fwdcolor="#d59687"
     CDS             7580..8590
                     /label="BirA (E. coli)"
                     /ApEinfo_revcolor="#f58a5e"
                     /ApEinfo_fwdcolor="#f58a5e"
     CDS             8592..8790
                     /label="CaMV 35s terminator"
                     /ApEinfo_revcolor="#b7e6d7"
                     /ApEinfo_fwdcolor="#b7e6d7"
     misc_feature    8791..8818
                     /label="SENSE_PRM"
                     /ApEinfo_revcolor="#ffef86"
                     /ApEinfo_fwdcolor="#ffef86"
     misc_feature    8799..8818
                     /label="EL4"
                     /ApEinfo_revcolor="#ffef86"
                     /ApEinfo_fwdcolor="#ffef86"
     misc_feature    8819..8822
                     /label="ggga"
                     /ApEinfo_revcolor="#faac61"
                     /ApEinfo_fwdcolor="#faac61"
     misc_feature    complement(8836..8963)
                     /label="RB"
                     /ApEinfo_revcolor="#75c6a9"
                     /ApEinfo_fwdcolor="#75c6a9"
     misc_feature    8968..650
                     /label="pVS1 fragment short"
                     /ApEinfo_revcolor="#f58a5e"
                     /ApEinfo_fwdcolor="#f58a5e"
ORIGIN
        1 gttcaagacg atctacgaac gcagtggcag cgccggagag ttcaagaagt tctgtttcac
       61 cgtgcgcaag ctgatcgggt caaatgacct gccggagtac gatttgaagg aggaggcggg
      121 gcaggctggc ccgatcctag tcatgcgcta ccgcaacctg atcgagggcg aagcatccgc
      181 cggttcctaa tgtacggagc agatgctagg gcaaattgcc ctagcagggg aaaaaggtcg
      241 aaaaagcttc tttcctgtgg atagcacgta cattgggaac ccaaagccgt acattgggaa
      301 ccggaacccg tacattggga acccaaagcc gtacattggg aaccggtcac acatgtaagt
      361 gactgatata aaagagaaaa aaggcgattt ttccgcctaa aactctttaa aacttattaa
      421 aactcttaaa acccgcctgg cctgtgcata actgtctggc cagcgcacag ccgaacagct
      481 gcaaaaagcg cctacccttc ggtcgctgcg ctccctacgc cccgccgctt cgcgtcggcc
      541 tatcgcggcc gctggccgct caaaaatggc tggcctacgg ccaggcaatc taccagggcg
      601 cggacaagcc gcgccgtcgc cactcgaccg ccggcgccca catcaaggct ccgagtgcgc
      661 ggaaccccta tttgtttatt tttctaaata cattcaaata tgtatccgct catgagacaa
      721 taaccctgat aaatgcttca ataatattga aaaaggaaga gtatggctaa aatgagaata
      781 tcaccggaat tgaaaaaact gatcgaaaaa taccgctgcg taaaagatac ggaaggaatg
      841 tctcctgcta aggtatataa gctggtggga gaaaatgaaa acctatattt aaaaatgacg
      901 gacagccggt ataaagggac cacctatgat gtggaacggg aaaaggacat gatgctatgg
      961 ctggaaggaa agctgcctgt tccaaaggtc ctgcactttg aacggcatga tggctggagc
     1021 aatctgctca tgagtgaggc cgatggcgtc ctttgctcgg aagagtatga agatgaacaa
     1081 agccctgaaa agattatcga gctgtatgcg gagtgcatca ggctctttca ctccatcgac
     1141 atatcggatt gtccctatac gaatagctta gacagccgct tagccgaatt ggattactta
     1201 ctgaataacg atctggccga tgtggattgc gaaaactggg aagaggacac tccatttaaa
     1261 gatccgcgcg agctgtatga ttttttaaag acggaaaagc ccgaagagga acttgtcttt
     1321 tcccacggcg acctgggaga cagcaacatc tttgtgaaag atggcaaagt aagtggcttt
     1381 attgatcttg ggagaagcgg cagggcggac aagtggtatg acattgcctt ctgcgtccgg
     1441 tcgctcaggg aggatatcgg ggaagaacag tatgtcgagc tattttttga cttactgggg
     1501 atcaagcctg attgggagaa aataaaatat tatattttac tggatgaatt gttttagctg
     1561 tcagaccaag tttactcata tatactttag attgatttaa aacttcattt ttaatttaaa
     1621 aggatctagg tgaagatcct ttttgataat ctcatgacca aaatccctta acgtgagttt
     1681 tcgttccact gagcgtcaga ccccgtagaa aagatcaaag gatcttcttg agatcctttt
     1741 tttctgcgcg taatctgctg cttgcaaaca aaaaaaccac cgctaccagc ggtggtttgt
     1801 ttgccggatc aagagctacc aactcttttt ccgaaggtaa ctggcttcag cagagcgcag
     1861 ataccaaata ctgttcttct agtgtagccg tagttaggcc accacttcaa gaactctgta
     1921 gcaccgccta catacctcgc tctgctaatc ctgttaccag tggctgctgc cagtggcgat
     1981 aagtcgtgtc ttaccgggtt ggactcaaga cgatagttac cggataaggc gcagcggtcg
     2041 ggctgaacgg ggggttcgtg cacacagccc agcttggagc gaacgaccta caccgaactg
     2101 agatacctac agcgtgagct atgagaaagc gccacgcttc ccgaagggag aaaggcggac
     2161 aggtatccgg taagcggcag ggtcggaaca ggagagcgca cgagggagct tccaggggga
     2221 aacgcctggt atctttatag tcctgtcggg tttcgccacc tctgacttga gcgtcgattt
     2281 ttgtgatgct cgtcaggggg gcggagccta tggaaaaacg ccagcaacgc ggccttttta
     2341 cggttcctgc tcggatctgt tggaccggac agtagtcatg gttgatgggc tgcctgtatc
     2401 gagtggtgat tttgtgccga gctgccggtc ggggagctgt tggctggctg gtggcaggat
     2461 atattgtggt gtaaacaaat tgacgcttag acaacttaat aacacattgc ggacgttttt
     2521 aatgtactgg ggttgaacac tctgtgccga attcggatcc ggagttggcg aaacaattaa
     2581 gaggtctagt tttggtaaaa tccaaattgc taatctatca tctctcaaac atgtgttaac
     2641 aaaaacaaaa ttgaggaTCT CAAGCTAGAC TCTAGTGAGG agccatgtta agagggaaca
     2701 acgttaaccg gattaaatca taatatttgg tttggtttag taaattaGCA AAGGTGATTA
     2761 ACTGCAAAGG tgcctgaggg agaaggttcc aaatagccct aaaaagcttc gccttctctc
     2821 cttgccttca tttcgggtgt ggaggaaagt tatcaaatca gtttttgtgg aattttgaat
     2881 ctcgtcgctt ctgtgttggc taatgccaaa gaagaagagg aaagtcggaa gtggtagtgg
     2941 tagtggaagc ggtagtggca gtATGGTGAG CAAGGGCGAG GaGCTgtTCA CCGGGGTGGt
     3001 GCCCATCCTG GTCGAGCTGG ACGGCGACGT AAACGGCCAC AAGtTCAGCG TGTCCGGCGA
     3061 GGGCGAGGGC GATGCCACCT ACGGCAAgCT GACCCTGAAG TTCATCTGCA CCACCGGCAA
     3121 GCTGCCCGTG CCCTggCCCA CCCTCGTGAC CACCTTCGGC TACGGCCTGC AGTGCTTCGC
     3181 CCGCTACCCC GACCACATGA AGCAGCACGA CTTCTTCAAG TCCGCCATGC CCGAAGGCTA
     3241 CGTCCAGGAG CGCACCATCT TCTTCAAGGA CGACGGCAAC TACAAGACCC GCGCCGAGGT
     3301 GAAGTTCGAG GGCGACACCC TGGTGAACCG CATCGAGCTG AAGGGCATCG ACTTCAAGGA
     3361 GGACGGCAAC ATCCTGGGGC ACAAGCTGGA GTACAACTAC AACAGCCACA ACGTCTATAT
     3421 CATGGCCGAC AAGCAGAAGA ACGGCATCAA GGTGAACTTC AAGATCCGCC ACAACATCGA
     3481 GGACGGCAGC GTGCAGCTCG CCGACCACTA CCAGCAGAAC ACCCCCATCG GCGACGGCCC
     3541 CGTGCTGCTG CCCGACAACC ACTACCTGAG CTACCAGTCC GCCCTGAGCA AAGACCCCAA
     3601 CGAGAAGCGC GATCACATGG TCCTGCTGGA GTTCGTGACC GCCGCCGGGA TCACTCTCGG
     3661 CATGGACGAG CTGTACAAGT GAGCTTgctg cgccgcattt cttgtattcc ccaaatccat
     3721 gttgcgtttt tgtttaccct caatacgaca caagagtcct ttatacctga gaatttggcg
     3781 acagtatttt gctttatgta ttaaggttga aactaaaaag aaatactgta aaatcataca
     3841 cttggtggag cacgaaagga ttcatatcca atgtgaatca tccgtaaaat tgtaaacgag
     3901 ccaaattaga ataaaagagc atgtttcgca gaaatttatg gcaactaaaa ttcattgtac
     3961 aggtacagga atagcaaaaa aagaacatgt aggcccaaag acaagattac aagttgtgtt
     4021 ttttttttcc cacatatgtt taaccGAAAG AAAAACCCAA ATCTTCGAAT CGAGCACCGT
     4081 CGAACCATTA CCGAGGAGGA ATATCATTCC ACAAATCGAT ATCCTTAAGA ACCTCTGCTT
     4141 GTGGATTCGA TTGTTCAGAA GAACTACAAG ACTCTTCAGG Ccgctgcaag aattcaagct
     4201 tggagTGGTT GTCGACGAGT CAGTAATAAA CGGCGTCAAA GTGGTTGCAG CCGGCACACA
     4261 CGAGTCGTGT TTATCAACTC AAAGCACAAA TACTTTTCCT CAACCTAAAA ATAAGGCAAT
     4321 TAGCCAAAAA CAACTTTGCG TGTAAACAAC GCTCAATACA CGTGTCATTT TATTATTAGC
     4381 TATTGCTTCA CCGCCTTAGC TTTCTCGTGA CCTAGTCGTC CTCGTCTTTT CTTCTTCTTC
     4441 TTCTATAAAA CAATACCCAA AGAGCTCTTC TTCTTCACAA TTCAGATTTC AATTTCTCAA
     4501 AATCTTAAAA ACTTTCTCTC AATTCTCTCT ACCGTGATCA AGGTAAATTT CTGTGTTCCT
     4561 TATTCTCTCA AAATCTTCGA TTTTGTTTTC GTTCGATCCC AATTTCGTAT ATGTTCTTTG
     4621 GTTTAGATTC TGTTAATCTT AGATCGAAcA CGATTTTCTG GGTTTGATCG TTAGATATCA
     4681 TCTTAATTCT CGATTAGGGT TTCATAGATA TCATCCGATT TGTTCAAATA ATTTGAGTTT
     4741 TGTCGAATAA TTACTCTTCG ATTTGTGATT TCTATCTAGA TCTGGTGTTA GTTTCTAGTT
     4801 TGTGCGATCG AATTTGTCGA TTAATCTGAG TTTTTCTGAT TAACAGCAAG TTTGTACAAA
     4861 AAAGCAGGCT CTTCaatgcc aaagaagaag aggaaagtcg gaagtggtag tggtagtgga
     4921 agcggtagtg gcagtatggt gagcaagggc gaggagctgt tcaccggggt ggtgcccatc
     4981 ctggtcgagc tggacggcga cgtaaacggc cacaagttca gcgtgtccgg cgagggcgag
     5041 ggcgatgcca cctacggcaa gctgaccctg aagttcatct gcaccaccgg caagctgccc
     5101 gtgccctggc ccaccctcgt gaccaccctg tcctggggcg tgcagtgctt cgcccgctac
     5161 cccgaccaca tgaagcagca cgacttcttc aagtccgcca tgcccgaagg ctacgtccag
     5221 gagcgcacca tcttcttcaa ggacgacggc aactacaaga cccgcgccga ggtgaagttc
     5281 gagggcgaca ccctggtgaa ccgcatcgag ctgaagggca tcgacttcaa ggaggacggc
     5341 aacatcctgg ggcacaagct ggagtacaac tacatcagcg acaacgtcta tatcaccgcc
     5401 gacaagcaga agaacggcat caaggccaac ttcaagatcc gccacaacat cgaggacggc
     5461 ggcgtgcagc tcgccgacca ctaccagcag aacaccccca tcggcgacgg ccccgtgctg
     5521 ctgcccgaca accactacct gagcacccag tccaagctga gcaaagaccc caacgagaag
     5581 cgcgatcaca tggtcctgct ggagttcgtg accgccgccg ggatcactct cggcatggac
     5641 gagctgtaca agtaaGCTTG CTCTCAAGAT CAAAGGCTTA AAAAGCTGGG GTTTTATGAA
     5701 TGGGATCAAA GTTTCTTTTT TTCTTTTATA TTTGCTTCTC CATTTGTTTG TTTCATTTCC
     5761 CTTTTTGTTT TCGTTTCTAT GATGCACTTG TGTGTGACAA ACTCTCTGGG TTTTTACTTA
     5821 CGTCTGCGTT TCAAAAAAAA AAACCGCTTT CGTTTTGCGT TTTAGTCCCA TTGTTTTGTA
     5881 GCTCTGAGTG ATCGAATTGA TGCCTCTTTA TTCCTTTTGT TCCCTATAAT TTCTTTCAAA
     5941 ACTCAGAAGA AAAACCTTGA AACTCTTTGC AATGTTAATA TAAGTATTGT ATAAGATTTT
     6001 TATTGATTTG GTTATTAGTC TTACTTTTGC TACCTCCATC TTCACTTGGA ACTGATATTC
     6061 TGAATAGTTA AAGCGTTACA TGTGTTCCAT TCACAAATGA ACTTAAACTA GCACAAAGTC
     6121 AGATATTTTA AGATCGCACC ATTTcgctac taGAATTCGA GCTCGGAGGG TACCGACAAA
     6181 ATTTAGAACG AACTTAATTA TGATCTCAAA TACATTGATA CATATCTCAT CTAGATCTAG
     6241 GTTATCATTA TGTAAGAAAG TTTTGACGAA TATGGCACGA CAAAATGGCT AGACTCGATG
     6301 TAATTGGTAT CTCAACTCAA CATTATACTT ATACCAAACA TTAGTTAGAC AAAATTTAAA
     6361 CAACTATTTT TTATGTATGC AAGAGTCAGC ATATGTATAA TTGATTCAGA ATCGTTTTGA
     6421 CGAGTTCGGA TGTAGTAGTA GCCATTATTT AATGTACATA CTAATCGTGA ATAGTGAATA
     6481 TGATGAAACA TTGTATCTTA TTGTATAAAT ATCCATAAAC ACATCATGAA AGACACTTTC
     6541 TTTCACGGTC TGAATTAATT ATGATACAAT TCTAATAGAA AACGAATTAA ATTACGTTGA
     6601 ATTGTATGAA ATCTAATTGA ACAAGCCAAC CACGACGACG ACTAACGTTG CCTGGATTGA
     6661 CTCGGTTTAA GTTAACCACT AAAAAAACGG AGCTGTCATG TAACACGCGG ATCGAGCAGG
     6721 TCACAGTCAT GAAGCCATCA AAGCAAAAGA ACTAATCCAA GGGCTGAGAT GATTAATTAG
     6781 TTTAAAAATT AGTTAACACG AGGGAAAAGG CTGTCTGACA GCCAGGTCAC GTTATCTTTA
     6841 CCTGTGGTCG AAATGATTCG TGTCTGTCGA TTTTAATTAT TTTTTTGAAA GGCCGAAAAT
     6901 AAAGTTGTAA GAGATAAACC CGCCTATATA AATTCATATA TTTTCCTCTC CGCTTTGAAT
     6961 TGTCTCGTTG TCCTCCTCAC TTTCATCAGC CGTTTTGAAT CTCCGGCGAC TTGACAGAGA
     7021 AGAACAAGGA AGAAGATTAA GAGAGAAAGT AAGAGATAAT CCAGGAGATT CATTCTCCGT
     7081 TTTGAATCTT CCTCAATCTC ATCTTCTTCC GCTCTTTCTT TCCAAGGTAA TAGGAACTTT
     7141 CTGGATCTAC TTTATTTGCT GGATCTCGAT CTTGTTTTCT CAATTTCCTT GAGATCTGGA
     7201 ATTCGTTTAA TTTGGATCTG TGAACCTCCA CTAAATCTTT TGGTTTTACT AGAATCGATC
     7261 TAAGTTGACC GATCAGTTAG CTCGATTATA GCTACCAGAA TTTGGCTTGA CCTTGATGGA
     7321 GAGATCCATG TTCATGTTAC CTGGGAAATG ATTTGTATAT GTGAATTGAA ATCTGAACTG
     7381 TTGAAGTTAG ATTGAATCTG AACACTGTCA ATGTTAGATT GAATCTGAAC ACTGTTTAAG
     7441 GTTAGATGAA GTTTGTGTAT AGATTCTTCG AAACTTTAGG ATTTGTAGTG TCGTACGTTG
     7501 AACAGAAAGC TATTTCTGAT TCAATCAGGG TTTATTTGAC TGTATTGAAC TCTTTTTGTG
     7561 TGTTTGCAGC TCATAAAAAA TGGCTGAGGC TGATGATATT CAACCAATCG TGTGTGACCT
     7621 CGAGATGAAG GATAACACCG TGCCACTGAA ATTGATTGCC CTGTTAGCGA ACGGTGAATT
     7681 TCACTCTGGC GAGCAGTTGG GTGAAACGCT GGGAATGAGC CGGGCGGCTA TTAATAAACA
     7741 CATTCAGACA CTGCGTGACT GGGGCGTTGA TGTCTTTACC GTTCCGGGTA AAGGATACAG
     7801 CCTGCCTGAG CCTATCCAGT TACTTAATGC TAAACAGATA TTGGGTCAGC TGGATGGCGG
     7861 TAGTGTAGCC GTGCTGCCAG TGATTGACTC CACGAATCAG TACCTTCTTG ATCGTATCGG
     7921 AGAGCTTAAA TCGGGCGATG CTTGCATTGC AGAATACCAG CAGGCTGGCC GTGGTCGCCG
     7981 GGGTCGGAAA TGGTTTTCGC CTTTTGGCGC AAACTTATAT TTGTCGATGT TCTGGCGTCT
     8041 GGAACAAGGC CCGGCGGCGG CGATTGGTTT AAGTCTGGTT ATCGGTATCG TGATGGCGGA
     8101 AGTATTACGC AAGCTGGGTG CAGATAAAGT TCGTGTTAAA TGGCCTAATG ACCTCTATCT
     8161 GCAGGATCGC AAGCTGGCAG GCATTCTGGT GGAGCTGACT GGCAAAACTG GCGATGCGGC
     8221 GCAAATAGTC ATTGGAGCCG GGATCAACAT GGCAATGCGC CGTGTTGAAG AGAGTGTCGT
     8281 TAATCAGGGG TGGATCACGC TGCAGGAAGC GGGGATCAAT CTCGATCGTA ATACGTTGGC
     8341 GGCCATGCTA ATACGTGAAT TACGTGCTGC GTTGGAACTC TTCGAACAAG AAGGATTGGC
     8401 ACCTTATCTG TCGCGCTGGG AAAAGCTGGA TAATTTTATT AATCGCCCAG TGAAACTTAT
     8461 CATTGGTGAT AAAGAAATAT TTGGCATTTC ACGCGGAATA GACAAACAGG GGGCTTTATT
     8521 ACTTGAGCAG GATGGAATAA TAAAACCCTG GATGGGCGGT GAAATATCCC TGCGTAGTGC
     8581 AGAAAAATAA GCTTTCTCCA TAATAATGTG TGAGTAGTTC CCAGATAAGG GAATTAGGGT
     8641 TCCTATAGGG TTTCGCTCAT GTGTTGAGCA TATAAGAAAC CCTTAGTATG TATTTGTATT
     8701 TGTAAAATAC TTCTATCAAT AAAATTTCTA ATTCCTAAAA CCAAAATCCA GTACTAAAAT
     8761 CCAGATCCCC GTCGACCGAT ATCCGAATTC CGCTTTACga ggatgcacat gtgaccgagg
     8821 gacacgaagt gatccgttta aactatcagt gtttgacagg atatattggc gggtaaacct
     8881 aagagaaaag agcgtttatt agaataatcg gatatttaaa agggcgtgaa aaggtttatc
     8941 cgttcgtcca tttgtatgtg ccagccgtgc ggctgcatga aatcctggcc ggtttgtctg
     9001 atgccaagct ggcggcctgg ccggccagct tggccgctga agaaaccgag cgccgccgtc
     9061 taaaaaggtg atgtgtattt gagtaaaaca gcttgcgtca tgcggtcgct gcgtatatga
     9121 tgcgatgagt aaataaacaa atacgcaagg ggaacgcatg aaggttatcg ctgtacttaa
     9181 ccagaaaggc gggtcaggca agacgaccat cgcaacccat ctagcccgcg ccctgcaact
     9241 cgccggggcc gatgttctgt tagtcgattc cgatccccag ggcagtgccc gcgattgggc
     9301 ggccgtgcgg gaagatcaac cgctaaccgt tgtcggcatc gaccgcccga cgattgaccg
     9361 cgacgtgaag gccatcggcc ggcgcgactt cgtagtgatc gacggagcgc cccaggcggc
     9421 ggacttggct gtgtccgcga tcaaggcagc cgacttcgtg ctgattccgg tgcagccaag
     9481 cccttacgac atatgggcca ccgccgacct ggtggagctg gttaagcagc gcattgaggt
     9541 cacggatgga aggctacaag cggcctttgt cgtgtcgcgg gcgatcaaag gcacgcgcat
     9601 cggcggtgag gttgccgagg cgctggccgg gtacgagctg cccattcttg agtcccgtat
     9661 cacgcagcgc gtgagctacc caggcactgc cgccgccggc acaaccgttc ttgaatcaga
     9721 acccgagggc gacgctgccc gcgaggtcca ggcgctggcc gctgaaatta aatcaaaact
     9781 catttgagtt aatgaggtaa agagaaaatg agcaaaagca caaacacgct aagtgccggc
     9841 cgtccgagcg cacgcagcag caaggctgca acgttggcca gcctggcaga cacgccagcc
     9901 atgaagcggg tcaactttca gttgccggcg gaggatcaca ccaagctgaa gatgtacgcg
     9961 gtacgccaag gcaagaccat taccgagctg ctatctgaat acatcgcgca gctaccagag
    10021 taaatgagca aatgaataaa tgagtagatg aattttagcg gctaaaggag gcggcatgga
    10081 aaatcaagaa caaccaggca ccgacgccgt ggaatgcccc atgtgtggag gaacgggcgg
    10141 ttggccaggc gtaagcggct gggttgtctg ccggccctgc aatggcactg gaacccccaa
    10201 gcccgaggaa tcggcgtgac ggtcgcaaac catccggccc ggtacaaatc ggcgcggcgc
    10261 tgggtgatga cctggtggag aagttgaagg ccgcgcaggc cgcccagcgg caacgcatcg
    10321 aggcagaagc acgccccggt gaatcgtggc aagcggccgc tgatcgaatc cgcaaagaat
    10381 cccggcaacc gccggcagcc ggtgcgccgt cgattaggaa gccgcccaag ggcgacgagc
    10441 aaccagattt tttcgttccg atgctctatg acgtgggcac ccgcgatagt cgcagcatca
    10501 tggacgtggc cgttttccgt ctgtcgaagc gtgaccgacg agctggcgag gtgatccgct
    10561 acgagcttcc agacgggcac gtagaggttt ccgcagggcc ggccggcatg gccagtgtgt
    10621 gggattacga cctggtactg atggcggttt cccatctaac cgaatccatg aaccgatacc
    10681 gggaagggaa gggagacaag cccggccgcg tgttccgtcc acacgttgcg gacgtactca
    10741 agttctgccg gcgagccgat ggcggaaagc agaaagacga cctggtagaa acctgcattc
    10801 ggttaaacac cacgcacgtt gccatgcagc gtacgaagaa ggccaagaac ggccgcctgg
    10861 tgacggtatc cgagggtgaa gccttgatta gccgctacaa gatcgtaaag agcgaaaccg
    10921 ggcggccgga gtacatcgag atcgagctag ctgattggat gtaccgcgag atcacagaag
    10981 gcaagaaccc ggacgtgctg acggttcacc ccgattactt tttgatcgat cccggcatcg
    11041 gccgttttct ctaccgcctg gcacgccgcg ccgcaggcaa ggcagaagcc agatggtt
//
