# Supplementary material for: Building a pipeline to identify and engineer constitutive and repressible promoters
Source: Quant Plant Biol. 2023 Oct 19;4:e12. doi: 10.1017/qpb.2023.10 (PMC10600573; doi:10.1017/qpb.2023.10)
Supplement: Yang and Nemhauser supplementary material 6 — Yang and Nemhauser supplementary material [file S2632882823000103sup006.zip › Genebank/Level2/YFP/pagm4723-pat2g26780abnls_yfp-ubq10mturq-basta.gb]

LOCUS       pAGM4723-pAT2G26780(A, 12397 bp ds-DNA     circular     10-OCT-2022
DEFINITION  .
SOURCE      synthetic DNA construct
  ORGANISM  synthetic DNA construct
FEATURES             Location/Qualifiers
     misc_feature    594..596
                     /label="STOP"
                     /ApEinfo_revcolor="#faac61"
                     /ApEinfo_fwdcolor="#faac61"
     CDS             594..596
                     /label="Translation 594-596"
     misc_feature    597..600
                     /label="GCTT"
                     /ApEinfo_revcolor="#ff9ccd"
                     /ApEinfo_fwdcolor="#ff9ccd"
     misc_feature    601..1085
                     /label="ATact2 terminTOR"
                     /ApEinfo_revcolor="#ff9ccd"
                     /ApEinfo_fwdcolor="#ff9ccd"
     misc_feature    complement(1086..1089)
                     /label="AGCG"
                     /ApEinfo_revcolor="#85dae9"
                     /ApEinfo_fwdcolor="#85dae9"
     misc_feature    1110..1827
                     /label="AtACT2 promoter"
                     /ApEinfo_revcolor="#9eafd2"
                     /ApEinfo_fwdcolor="#9eafd2"
     misc_feature    1110..3731
                     /label="Basta"
                     /ApEinfo_revcolor="#faac61"
                     /ApEinfo_fwdcolor="#faac61"
     primer          complement(1206..1230)
                     /label="pAct2_Front_R"
                     /note="sequence: GCCATTTTGTCGTGCCATATTCGTC"
                     /ApEinfo_revcolor="#f8d3a9"
                     /ApEinfo_fwdcolor="#f8d3a9"
     misc_feature    1828..1828
                     /label="start of transcription"
                     /ApEinfo_revcolor="#c6c9d1"
                     /ApEinfo_fwdcolor="#c6c9d1"
     misc_feature    1828..2067
                     /label="AtAct2 5' UTR"
                     /ApEinfo_revcolor="#75c6a9"
                     /ApEinfo_fwdcolor="#75c6a9"
     misc_feature    2068..2510
                     /label="AtAct2 intron 1"
                     /ApEinfo_revcolor="#75c6a9"
                     /ApEinfo_fwdcolor="#75c6a9"
     misc_feature    2511..2520
                     /label="AtAct2 5' UTR"
                     /ApEinfo_revcolor="#d59687"
                     /ApEinfo_fwdcolor="#d59687"
     CDS             2521..3531
                     /label="BirA (E. coli)"
                     /ApEinfo_revcolor="#f58a5e"
                     /ApEinfo_fwdcolor="#f58a5e"
     CDS             3533..3731
                     /label="CaMV 35s terminator"
                     /ApEinfo_revcolor="#b7e6d7"
                     /ApEinfo_fwdcolor="#b7e6d7"
     misc_feature    3732..3759
                     /label="SENSE_PRM"
                     /ApEinfo_revcolor="#ffef86"
                     /ApEinfo_fwdcolor="#ffef86"
     misc_feature    3740..3759
                     /label="EL4"
                     /ApEinfo_revcolor="#ffef86"
                     /ApEinfo_fwdcolor="#ffef86"
     misc_feature    3760..3763
                     /label="ggga"
                     /ApEinfo_revcolor="#faac61"
                     /ApEinfo_fwdcolor="#faac61"
     misc_feature    complement(3777..3904)
                     /label="RB"
                     /ApEinfo_revcolor="#75c6a9"
                     /ApEinfo_fwdcolor="#75c6a9"
     misc_feature    3909..6689
                     /label="pVS1 fragment short"
                     /ApEinfo_revcolor="#f58a5e"
                     /ApEinfo_fwdcolor="#f58a5e"
     CDS             6802..7593
                     /label="NPTII"
                     /ApEinfo_revcolor="#ffef86"
                     /ApEinfo_fwdcolor="#ffef86"
     variation       7284..7284
                     /label="color: #3366cc"
                     /ApEinfo_revcolor="#84b0dc"
                     /ApEinfo_fwdcolor="#84b0dc"
     variation       7483..7483
                     /label="color: #3366cc"
                     /ApEinfo_revcolor="#ff9ccd"
                     /ApEinfo_fwdcolor="#ff9ccd"
     misc_feature    7756..8370
                     /label="rep - pMB1"
                     /ApEinfo_revcolor="#b7e6d7"
                     /ApEinfo_fwdcolor="#b7e6d7"
     variation       7914..7914
                     /label="color: #3366cc"
                     /ApEinfo_revcolor="#ffef86"
                     /ApEinfo_fwdcolor="#ffef86"
     rep_origin      8355..8355
                     /label="ORI"
                     /ApEinfo_revcolor="#c7b0e3"
                     /ApEinfo_fwdcolor="#c7b0e3"
     misc_feature    complement(8422..8572)
                     /label="LB"
                     /ApEinfo_revcolor="#b1ff67"
                     /ApEinfo_fwdcolor="#b1ff67"
     misc_feature    8584..8587
                     /label="tgcc"
                     /ApEinfo_revcolor="#b4abac"
                     /ApEinfo_fwdcolor="#b4abac"
     misc_feature    8588..11523
                     /label="YFP"
                     /ApEinfo_revcolor="#84b0dc"
                     /ApEinfo_fwdcolor="#84b0dc"
     misc_feature    8600..8603
                     /label="GGAG"
                     /ApEinfo_revcolor="#b4abac"
                     /ApEinfo_fwdcolor="#b4abac"
     misc_feature    8604..10257
                     /label="AT2G26780_Promoter"
                     /ApEinfo_revcolor="#84b0dc"
                     /ApEinfo_fwdcolor="#84b0dc"
     misc_feature    8623..8641
                     /label="MIKC_MADS"
                     /ApEinfo_revcolor="#85dae9"
                     /ApEinfo_fwdcolor="#85dae9"
     misc_feature    complement(8623..8641)
                     /label="MIKC_MADS"
                     /ApEinfo_revcolor="#b1ff67"
                     /ApEinfo_fwdcolor="#b1ff67"
     misc_feature    8624..8638
                     /label="MIKC_MADS"
                     /ApEinfo_revcolor="#ffef86"
                     /ApEinfo_fwdcolor="#ffef86"
     misc_feature    complement(8624..8641)
                     /label="MIKC_MADS"
                     /ApEinfo_revcolor="#ffef86"
                     /ApEinfo_fwdcolor="#ffef86"
     misc_feature    complement(8625..8639)
                     /label="C2H2"
                     /ApEinfo_revcolor="#75c6a9"
                     /ApEinfo_fwdcolor="#75c6a9"
     misc_feature    complement(8625..8642)
                     /label="MIKC_MADS"
                     /ApEinfo_revcolor="#d59687"
                     /ApEinfo_fwdcolor="#d59687"
     misc_feature    8625..8643
                     /label="MIKC_MADS"
                     /ApEinfo_revcolor="#ffef86"
                     /ApEinfo_fwdcolor="#ffef86"
     misc_feature    8626..8640
                     /label="MIKC_MADS"
                     /ApEinfo_revcolor="#84b0dc"
                     /ApEinfo_fwdcolor="#84b0dc"
     misc_feature    complement(8627..8640)
                     /label="Trihelix"
                     /ApEinfo_revcolor="#c7b0e3"
                     /ApEinfo_fwdcolor="#c7b0e3"
     misc_feature    complement(8651..8671)
                     /label="Trihelix"
                     /ApEinfo_revcolor="#ffef86"
                     /ApEinfo_fwdcolor="#ffef86"
     misc_feature    complement(8657..8675)
                     /label="Trihelix"
                     /ApEinfo_revcolor="#faac61"
                     /ApEinfo_fwdcolor="#faac61"
     misc_feature    complement(8677..8691)
                     /label="ERF"
                     /ApEinfo_revcolor="#faac61"
                     /ApEinfo_fwdcolor="#faac61"
     misc_feature    8682..8690
                     /label="ARF"
                     /ApEinfo_revcolor="#b1ff67"
                     /ApEinfo_fwdcolor="#b1ff67"
     misc_feature    8683..8692
                     /label="ARF"
                     /ApEinfo_revcolor="#ff9ccd"
                     /ApEinfo_fwdcolor="#ff9ccd"
     misc_feature    8684..8691
                     /label="AP2"
                     /ApEinfo_revcolor="#f8d3a9"
                     /ApEinfo_fwdcolor="#f8d3a9"
     misc_feature    complement(8731..8742)
                     /label="C2H2"
                     /ApEinfo_revcolor="#f8d3a9"
                     /ApEinfo_fwdcolor="#f8d3a9"
     misc_feature    complement(8731..8745)
                     /label="MYB"
                     /ApEinfo_revcolor="#b1ff67"
                     /ApEinfo_fwdcolor="#b1ff67"
     misc_feature    8739..8753
                     /label="Trihelix"
                     /ApEinfo_revcolor="#d6b295"
                     /ApEinfo_fwdcolor="#d6b295"
     misc_feature    8772..8792
                     /label="MIKC_MADS"
                     /ApEinfo_revcolor="#b1ff67"
                     /ApEinfo_fwdcolor="#b1ff67"
     misc_feature    8792..8806
                     /label="HD-ZIP"
                     /ApEinfo_revcolor="#84b0dc"
                     /ApEinfo_fwdcolor="#84b0dc"
     misc_feature    complement(8792..8806)
                     /label="HD-ZIP"
                     /ApEinfo_revcolor="#b1ff67"
                     /ApEinfo_fwdcolor="#b1ff67"
     misc_feature    8809..8829
                     /label="MYB"
                     /ApEinfo_revcolor="#ff9ccd"
                     /ApEinfo_fwdcolor="#ff9ccd"
     misc_feature    8812..8832
                     /label="MYB"
                     /ApEinfo_revcolor="#f58a5e"
                     /ApEinfo_fwdcolor="#f58a5e"
     misc_feature    8813..8833
                     /label="B3"
                     /ApEinfo_revcolor="#84b0dc"
                     /ApEinfo_fwdcolor="#84b0dc"
     misc_feature    8814..8829
                     /label="MYB"
                     /ApEinfo_revcolor="#ffef86"
                     /ApEinfo_fwdcolor="#ffef86"
     misc_feature    8814..8833
                     /label="E2F/DP"
                     /ApEinfo_revcolor="#b1ff67"
                     /ApEinfo_fwdcolor="#b1ff67"
     misc_feature    8815..8829
                     /label="MYB"
                     /ApEinfo_revcolor="#75c6a9"
                     /ApEinfo_fwdcolor="#75c6a9"
     misc_feature    complement(8815..8829)
                     /label="MYB"
                     /ApEinfo_revcolor="#ff9ccd"
                     /ApEinfo_fwdcolor="#ff9ccd"
     misc_feature    complement(8816..8836)
                     /label="MYB"
                     /ApEinfo_revcolor="#b1ff67"
                     /ApEinfo_fwdcolor="#b1ff67"
     misc_feature    8817..8831
                     /label="MYB"
                     /ApEinfo_revcolor="#b7e6d7"
                     /ApEinfo_fwdcolor="#b7e6d7"
     misc_feature    8818..8830
                     /label="MYB"
                     /ApEinfo_revcolor="#f58a5e"
                     /ApEinfo_fwdcolor="#f58a5e"
     misc_feature    complement(8818..8830)
                     /label="MYB"
                     /ApEinfo_revcolor="#85dae9"
                     /ApEinfo_fwdcolor="#85dae9"
     misc_feature    8818..8835
                     /label="MYB"
                     /ApEinfo_revcolor="#f8d3a9"
                     /ApEinfo_fwdcolor="#f8d3a9"
     misc_feature    complement(8819..8839)
                     /label="MYB"
                     /ApEinfo_revcolor="#ffef86"
                     /ApEinfo_fwdcolor="#ffef86"
     misc_feature    8848..8862
                     /label="MYB"
                     /ApEinfo_revcolor="#b7e6d7"
                     /ApEinfo_fwdcolor="#b7e6d7"
     misc_feature    8849..8863
                     /label="MYB"
                     /ApEinfo_revcolor="#b7e6d7"
                     /ApEinfo_fwdcolor="#b7e6d7"
     misc_feature    complement(8850..8862)
                     /label="MYB"
                     /ApEinfo_revcolor="#faac61"
                     /ApEinfo_fwdcolor="#faac61"
     misc_feature    8851..8863
                     /label="MYB"
                     /ApEinfo_revcolor="#75c6a9"
                     /ApEinfo_fwdcolor="#75c6a9"
     misc_feature    8882..8909
                     /label="Dof"
                     /ApEinfo_revcolor="#faac61"
                     /ApEinfo_fwdcolor="#faac61"
     misc_feature    8887..8915
                     /label="Dof"
                     /ApEinfo_revcolor="#b1ff67"
                     /ApEinfo_fwdcolor="#b1ff67"
     misc_feature    8888..8908
                     /label="Dof"
                     /ApEinfo_revcolor="#85dae9"
                     /ApEinfo_fwdcolor="#85dae9"
     misc_feature    complement(8889..8908)
                     /label="AP2"
                     /ApEinfo_revcolor="#b1ff67"
                     /ApEinfo_fwdcolor="#b1ff67"
     misc_feature    8889..8909
                     /label="Dof"
                     /ApEinfo_revcolor="#9eafd2"
                     /ApEinfo_fwdcolor="#9eafd2"
     misc_feature    complement(8889..8909)
                     /label="Dof"
                     /ApEinfo_revcolor="#84b0dc"
                     /ApEinfo_fwdcolor="#84b0dc"
     misc_feature    8889..8916
                     /label="Dof"
                     /ApEinfo_revcolor="#85dae9"
                     /ApEinfo_fwdcolor="#85dae9"
     misc_feature    complement(8890..8909)
                     /label="AP2"
                     /ApEinfo_revcolor="#c6c9d1"
                     /ApEinfo_fwdcolor="#c6c9d1"
     misc_feature    8890..8917
                     /label="Dof"
                     /ApEinfo_revcolor="#b1ff67"
                     /ApEinfo_fwdcolor="#b1ff67"
     misc_feature    complement(8891..8906)
                     /label="Trihelix"
                     /ApEinfo_revcolor="#b4abac"
                     /ApEinfo_fwdcolor="#b4abac"
     misc_feature    8891..8918
                     /label="Dof"
                     /ApEinfo_revcolor="#f58a5e"
                     /ApEinfo_fwdcolor="#f58a5e"
     misc_feature    8892..8906
                     /label="Trihelix"
                     /ApEinfo_revcolor="#ff9ccd"
                     /ApEinfo_fwdcolor="#ff9ccd"
     misc_feature    complement(8892..8911)
                     /label="AP2"
                     /ApEinfo_revcolor="#d6b295"
                     /ApEinfo_fwdcolor="#d6b295"
     misc_feature    8892..8912
                     /label="Dof"
                     /ApEinfo_revcolor="#b7e6d7"
                     /ApEinfo_fwdcolor="#b7e6d7"
     misc_feature    8892..8919
                     /label="Dof"
                     /ApEinfo_revcolor="#c6c9d1"
                     /ApEinfo_fwdcolor="#c6c9d1"
     misc_feature    8893..8913
                     /label="Dof"
                     /ApEinfo_revcolor="#85dae9"
                     /ApEinfo_fwdcolor="#85dae9"
     misc_feature    8893..8920
                     /label="Dof"
                     /ApEinfo_revcolor="#ffef86"
                     /ApEinfo_fwdcolor="#ffef86"
     misc_feature    8894..8914
                     /label="MIKC_MADS"
                     /ApEinfo_revcolor="#84b0dc"
                     /ApEinfo_fwdcolor="#84b0dc"
     misc_feature    complement(8894..8914)
                     /label="Dof"
                     /ApEinfo_revcolor="#f8d3a9"
                     /ApEinfo_fwdcolor="#f8d3a9"
     misc_feature    8894..8921
                     /label="Dof"
                     /ApEinfo_revcolor="#d6b295"
                     /ApEinfo_fwdcolor="#d6b295"
     misc_feature    8894..8922
                     /label="Dof"
                     /ApEinfo_revcolor="#ff9ccd"
                     /ApEinfo_fwdcolor="#ff9ccd"
     misc_feature    8895..8909
                     /label="Dof"
                     /ApEinfo_revcolor="#f58a5e"
                     /ApEinfo_fwdcolor="#f58a5e"
     misc_feature    complement(8895..8913)
                     /label="Dof"
                     /ApEinfo_revcolor="#d59687"
                     /ApEinfo_fwdcolor="#d59687"
     misc_feature    8895..8922
                     /label="Dof"
                     /ApEinfo_revcolor="#84b0dc"
                     /ApEinfo_fwdcolor="#84b0dc"
     misc_feature    complement(8896..8909)
                     /label="Dof"
                     /ApEinfo_revcolor="#f8d3a9"
                     /ApEinfo_fwdcolor="#f8d3a9"
     misc_feature    complement(8896..8916)
                     /label="Dof"
                     /ApEinfo_revcolor="#b4abac"
                     /ApEinfo_fwdcolor="#b4abac"
     misc_feature    complement(8897..8906)
                     /label="Trihelix"
                     /ApEinfo_revcolor="#ffef86"
                     /ApEinfo_fwdcolor="#ffef86"
     misc_feature    complement(8897..8915)
                     /label="Dof"
                     /ApEinfo_revcolor="#84b0dc"
                     /ApEinfo_fwdcolor="#84b0dc"
     misc_feature    complement(8897..8916)
                     /label="AP2"
                     /ApEinfo_revcolor="#f8d3a9"
                     /ApEinfo_fwdcolor="#f8d3a9"
     misc_feature    complement(8897..8917)
                     /label="Dof"
                     /ApEinfo_revcolor="#ffef86"
                     /ApEinfo_fwdcolor="#ffef86"
     misc_feature    8897..8923
                     /label="Dof"
                     /ApEinfo_revcolor="#f58a5e"
                     /ApEinfo_fwdcolor="#f58a5e"
     misc_feature    complement(8898..8916)
                     /label="B3"
                     /ApEinfo_revcolor="#f58a5e"
                     /ApEinfo_fwdcolor="#f58a5e"
     misc_feature    complement(8899..8909)
                     /label="C3H"
                     /ApEinfo_revcolor="#85dae9"
                     /ApEinfo_fwdcolor="#85dae9"
     misc_feature    complement(8899..8909)
                     /label="Dof"
                     /ApEinfo_revcolor="#9eafd2"
                     /ApEinfo_fwdcolor="#9eafd2"
     misc_feature    complement(8899..8912)
                     /label="C3H"
                     /ApEinfo_revcolor="#b7e6d7"
                     /ApEinfo_fwdcolor="#b7e6d7"
     misc_feature    8899..8917
                     /label="Dof"
                     /ApEinfo_revcolor="#c7b0e3"
                     /ApEinfo_fwdcolor="#c7b0e3"
     misc_feature    8899..8919
                     /label="Dof"
                     /ApEinfo_revcolor="#faac61"
                     /ApEinfo_fwdcolor="#faac61"
     misc_feature    8900..8920
                     /label="Dof"
                     /ApEinfo_revcolor="#85dae9"
                     /ApEinfo_fwdcolor="#85dae9"
     misc_feature    complement(8903..8917)
                     /label="B3"
                     /ApEinfo_revcolor="#ff9ccd"
                     /ApEinfo_fwdcolor="#ff9ccd"
     misc_feature    complement(8904..8918)
                     /label="B3"
                     /ApEinfo_revcolor="#c6c9d1"
                     /ApEinfo_fwdcolor="#c6c9d1"
     misc_feature    8904..8924
                     /label="MIKC_MADS"
                     /ApEinfo_revcolor="#85dae9"
                     /ApEinfo_fwdcolor="#85dae9"
     misc_feature    complement(8905..8919)
                     /label="B3"
                     /ApEinfo_revcolor="#f8d3a9"
                     /ApEinfo_fwdcolor="#f8d3a9"
     misc_feature    complement(8906..8925)
                     /label="AP2"
                     /ApEinfo_revcolor="#c7b0e3"
                     /ApEinfo_fwdcolor="#c7b0e3"
     misc_feature    complement(8907..8921)
                     /label="B3"
                     /ApEinfo_revcolor="#c7b0e3"
                     /ApEinfo_fwdcolor="#c7b0e3"
     misc_feature    complement(8907..8926)
                     /label="AP2"
                     /ApEinfo_revcolor="#ff9ccd"
                     /ApEinfo_fwdcolor="#ff9ccd"
     misc_feature    complement(8909..8923)
                     /label="B3"
                     /ApEinfo_revcolor="#f8d3a9"
                     /ApEinfo_fwdcolor="#f8d3a9"
     misc_feature    complement(8911..8925)
                     /label="B3"
                     /ApEinfo_revcolor="#75c6a9"
                     /ApEinfo_fwdcolor="#75c6a9"
     misc_feature    8937..8947
                     /label="G2-like"
                     /ApEinfo_revcolor="#9eafd2"
                     /ApEinfo_fwdcolor="#9eafd2"
     misc_feature    complement(8937..8947)
                     /label="G2-like"
                     /ApEinfo_revcolor="#c6c9d1"
                     /ApEinfo_fwdcolor="#c6c9d1"
     misc_feature    8937..8957
                     /label="NAC"
                     /ApEinfo_revcolor="#85dae9"
                     /ApEinfo_fwdcolor="#85dae9"
     misc_feature    complement(8938..8954)
                     /label="NAC"
                     /ApEinfo_revcolor="#ffef86"
                     /ApEinfo_fwdcolor="#ffef86"
     misc_feature    8939..8954
                     /label="NAC"
                     /ApEinfo_revcolor="#f58a5e"
                     /ApEinfo_fwdcolor="#f58a5e"
     misc_feature    complement(8941..8954)
                     /label="NAC"
                     /ApEinfo_revcolor="#9eafd2"
                     /ApEinfo_fwdcolor="#9eafd2"
     misc_feature    8970..8984
                     /label="B3"
                     /ApEinfo_revcolor="#9eafd2"
                     /ApEinfo_fwdcolor="#9eafd2"
     misc_feature    8972..8986
                     /label="B3"
                     /ApEinfo_revcolor="#c6c9d1"
                     /ApEinfo_fwdcolor="#c6c9d1"
     misc_feature    complement(8989..9009)
                     /label="E2F/DP"
                     /ApEinfo_revcolor="#b7e6d7"
                     /ApEinfo_fwdcolor="#b7e6d7"
     misc_feature    9012..9026
                     /label="B3"
                     /ApEinfo_revcolor="#d6b295"
                     /ApEinfo_fwdcolor="#d6b295"
     misc_feature    9020..9039
                     /label="E2F/DP"
                     /ApEinfo_revcolor="#ffef86"
                     /ApEinfo_fwdcolor="#ffef86"
     misc_feature    complement(9021..9034)
                     /label="bZIP"
                     /ApEinfo_revcolor="#faac61"
                     /ApEinfo_fwdcolor="#faac61"
     misc_feature    9023..9033
                     /label="bZIP"
                     /ApEinfo_revcolor="#c7b0e3"
                     /ApEinfo_fwdcolor="#c7b0e3"
     misc_feature    complement(9027..9041)
                     /label="ERF"
                     /ApEinfo_revcolor="#b4abac"
                     /ApEinfo_fwdcolor="#b4abac"
     misc_feature    complement(9027..9047)
                     /label="LBD"
                     /ApEinfo_revcolor="#85dae9"
                     /ApEinfo_fwdcolor="#85dae9"
     misc_feature    9031..9044
                     /label="C3H"
                     /ApEinfo_revcolor="#c7b0e3"
                     /ApEinfo_fwdcolor="#c7b0e3"
     misc_feature    9051..9058
                     /label="G2-like"
                     /ApEinfo_revcolor="#f58a5e"
                     /ApEinfo_fwdcolor="#f58a5e"
     misc_feature    complement(9052..9064)
                     /label="GATA"
                     /ApEinfo_revcolor="#c6c9d1"
                     /ApEinfo_fwdcolor="#c6c9d1"
     misc_feature    9052..9066
                     /label="GATA"
                     /ApEinfo_revcolor="#faac61"
                     /ApEinfo_fwdcolor="#faac61"
     misc_feature    9053..9065
                     /label="GATA"
                     /ApEinfo_revcolor="#84b0dc"
                     /ApEinfo_fwdcolor="#84b0dc"
     misc_feature    complement(9053..9067)
                     /label="GATA"
                     /ApEinfo_revcolor="#b7e6d7"
                     /ApEinfo_fwdcolor="#b7e6d7"
     misc_feature    9072..9086
                     /label="B3"
                     /ApEinfo_revcolor="#ff9ccd"
                     /ApEinfo_fwdcolor="#ff9ccd"
     misc_feature    9099..9113
                     /label="MYB_related"
                     /ApEinfo_revcolor="#c7b0e3"
                     /ApEinfo_fwdcolor="#c7b0e3"
     misc_feature    complement(9100..9111)
                     /label="MYB_related"
                     /ApEinfo_revcolor="#b7e6d7"
                     /ApEinfo_fwdcolor="#b7e6d7"
     misc_feature    9100..9113
                     /label="MYB_related"
                     /ApEinfo_revcolor="#9eafd2"
                     /ApEinfo_fwdcolor="#9eafd2"
     misc_feature    complement(9102..9111)
                     /label="MYB_related"
                     /ApEinfo_revcolor="#ff9ccd"
                     /ApEinfo_fwdcolor="#ff9ccd"
     misc_feature    9102..9113
                     /label="MYB_related"
                     /ApEinfo_revcolor="#75c6a9"
                     /ApEinfo_fwdcolor="#75c6a9"
     misc_feature    9131..9141
                     /label="SBP"
                     /ApEinfo_revcolor="#c7b0e3"
                     /ApEinfo_fwdcolor="#c7b0e3"
     misc_feature    9154..9168
                     /label="C2H2"
                     /ApEinfo_revcolor="#d59687"
                     /ApEinfo_fwdcolor="#d59687"
     misc_feature    complement(9154..9169)
                     /label="C2H2"
                     /ApEinfo_revcolor="#b1ff67"
                     /ApEinfo_fwdcolor="#b1ff67"
     misc_feature    9154..9170
                     /label="C2H2"
                     /ApEinfo_revcolor="#c6c9d1"
                     /ApEinfo_fwdcolor="#c6c9d1"
     misc_feature    9154..9171
                     /label="C2H2"
                     /ApEinfo_revcolor="#f8d3a9"
                     /ApEinfo_fwdcolor="#f8d3a9"
     misc_feature    9154..9173
                     /label="C2H2"
                     /ApEinfo_revcolor="#84b0dc"
                     /ApEinfo_fwdcolor="#84b0dc"
     misc_feature    complement(9154..9173)
                     /label="C2H2"
                     /ApEinfo_revcolor="#d6b295"
                     /ApEinfo_fwdcolor="#d6b295"
     misc_feature    9155..9169
                     /label="C2H2"
                     /ApEinfo_revcolor="#c7b0e3"
                     /ApEinfo_fwdcolor="#c7b0e3"
     misc_feature    complement(9155..9175)
                     /label="C2H2"
                     /ApEinfo_revcolor="#d6b295"
                     /ApEinfo_fwdcolor="#d6b295"
     misc_feature    complement(9182..9202)
                     /label="MIKC_MADS"
                     /ApEinfo_revcolor="#faac61"
                     /ApEinfo_fwdcolor="#faac61"
     misc_feature    complement(9216..9231)
                     /label="B3"
                     /ApEinfo_revcolor="#c6c9d1"
                     /ApEinfo_fwdcolor="#c6c9d1"
     misc_feature    9217..9227
                     /label="BES1"
                     /ApEinfo_revcolor="#75c6a9"
                     /ApEinfo_fwdcolor="#75c6a9"
     misc_feature    complement(9217..9227)
                     /label="BES1"
                     /ApEinfo_revcolor="#f58a5e"
                     /ApEinfo_fwdcolor="#f58a5e"
     misc_feature    9254..9268
                     /label="MYB"
                     /ApEinfo_revcolor="#f8d3a9"
                     /ApEinfo_fwdcolor="#f8d3a9"
     misc_feature    9254..9268
                     /label="ERF"
                     /ApEinfo_revcolor="#ff9ccd"
                     /ApEinfo_fwdcolor="#ff9ccd"
     misc_feature    9254..9271
                     /label="C2H2"
                     /ApEinfo_revcolor="#c7b0e3"
                     /ApEinfo_fwdcolor="#c7b0e3"
     misc_feature    complement(9254..9271)
                     /label="MYB"
                     /ApEinfo_revcolor="#75c6a9"
                     /ApEinfo_fwdcolor="#75c6a9"
     misc_feature    9257..9277
                     /label="LBD"
                     /ApEinfo_revcolor="#f8d3a9"
                     /ApEinfo_fwdcolor="#f8d3a9"
     misc_feature    complement(9259..9273)
                     /label="ERF"
                     /ApEinfo_revcolor="#75c6a9"
                     /ApEinfo_fwdcolor="#75c6a9"
     misc_feature    9287..9305
                     /label="AP2"
                     /ApEinfo_revcolor="#d6b295"
                     /ApEinfo_fwdcolor="#d6b295"
     misc_feature    9288..9302
                     /label="AP2"
                     /ApEinfo_revcolor="#d6b295"
                     /ApEinfo_fwdcolor="#d6b295"
     misc_feature    complement(9288..9302)
                     /label="AP2"
                     /ApEinfo_revcolor="#85dae9"
                     /ApEinfo_fwdcolor="#85dae9"
     misc_feature    complement(9310..9319)
                     /label="ARF"
                     /ApEinfo_revcolor="#ffef86"
                     /ApEinfo_fwdcolor="#ffef86"
     misc_feature    9311..9320
                     /label="ARF"
                     /ApEinfo_revcolor="#b4abac"
                     /ApEinfo_fwdcolor="#b4abac"
     misc_feature    complement(9312..9320)
                     /label="ARF"
                     /ApEinfo_revcolor="#9eafd2"
                     /ApEinfo_fwdcolor="#9eafd2"
     misc_feature    9312..9321
                     /label="ARF"
                     /ApEinfo_revcolor="#84b0dc"
                     /ApEinfo_fwdcolor="#84b0dc"
     misc_feature    9312..9326
                     /label="B3"
                     /ApEinfo_revcolor="#ffef86"
                     /ApEinfo_fwdcolor="#ffef86"
     misc_feature    9327..9341
                     /label="C2H2"
                     /ApEinfo_revcolor="#f8d3a9"
                     /ApEinfo_fwdcolor="#f8d3a9"
     misc_feature    9350..9362
                     /label="ARR-B"
                     /ApEinfo_revcolor="#b4abac"
                     /ApEinfo_fwdcolor="#b4abac"
     misc_feature    9351..9364
                     /label="G2-like"
                     /ApEinfo_revcolor="#ff9ccd"
                     /ApEinfo_fwdcolor="#ff9ccd"
     misc_feature    9352..9362
                     /label="G2-like"
                     /ApEinfo_revcolor="#faac61"
                     /ApEinfo_fwdcolor="#faac61"
     misc_feature    9354..9361
                     /label="ARR-B"
                     /ApEinfo_revcolor="#9eafd2"
                     /ApEinfo_fwdcolor="#9eafd2"
     misc_feature    9360..9370
                     /label="C2H2"
                     /ApEinfo_revcolor="#b4abac"
                     /ApEinfo_fwdcolor="#b4abac"
     misc_feature    complement(9367..9381)
                     /label="ERF"
                     /ApEinfo_revcolor="#84b0dc"
                     /ApEinfo_fwdcolor="#84b0dc"
     misc_feature    9416..9430
                     /label="C2H2"
                     /ApEinfo_revcolor="#faac61"
                     /ApEinfo_fwdcolor="#faac61"
     misc_feature    complement(9416..9431)
                     /label="C2H2"
                     /ApEinfo_revcolor="#b7e6d7"
                     /ApEinfo_fwdcolor="#b7e6d7"
     misc_feature    9416..9432
                     /label="C2H2"
                     /ApEinfo_revcolor="#faac61"
                     /ApEinfo_fwdcolor="#faac61"
     misc_feature    9416..9433
                     /label="C2H2"
                     /ApEinfo_revcolor="#d59687"
                     /ApEinfo_fwdcolor="#d59687"
     misc_feature    9416..9435
                     /label="C2H2"
                     /ApEinfo_revcolor="#c6c9d1"
                     /ApEinfo_fwdcolor="#c6c9d1"
     misc_feature    complement(9416..9435)
                     /label="C2H2"
                     /ApEinfo_revcolor="#d6b295"
                     /ApEinfo_fwdcolor="#d6b295"
     misc_feature    9417..9431
                     /label="C2H2"
                     /ApEinfo_revcolor="#ffef86"
                     /ApEinfo_fwdcolor="#ffef86"
     misc_feature    complement(9417..9437)
                     /label="C2H2"
                     /ApEinfo_revcolor="#9eafd2"
                     /ApEinfo_fwdcolor="#9eafd2"
     misc_feature    9432..9451
                     /label="AP2"
                     /ApEinfo_revcolor="#c7b0e3"
                     /ApEinfo_fwdcolor="#c7b0e3"
     misc_feature    complement(9434..9454)
                     /label="Dof"
                     /ApEinfo_revcolor="#84b0dc"
                     /ApEinfo_fwdcolor="#84b0dc"
     misc_feature    complement(9435..9450)
                     /label="C2H2"
                     /ApEinfo_revcolor="#d59687"
                     /ApEinfo_fwdcolor="#d59687"
     misc_feature    9435..9454
                     /label="GRAS"
                     /ApEinfo_revcolor="#b4abac"
                     /ApEinfo_fwdcolor="#b4abac"
     misc_feature    complement(9436..9456)
                     /label="C2H2"
                     /ApEinfo_revcolor="#c7b0e3"
                     /ApEinfo_fwdcolor="#c7b0e3"
     misc_feature    9462..9482
                     /label="MYB"
                     /ApEinfo_revcolor="#f8d3a9"
                     /ApEinfo_fwdcolor="#f8d3a9"
     misc_feature    9465..9485
                     /label="MYB"
                     /ApEinfo_revcolor="#b4abac"
                     /ApEinfo_fwdcolor="#b4abac"
     misc_feature    9467..9480
                     /label="MYB"
                     /ApEinfo_revcolor="#b7e6d7"
                     /ApEinfo_fwdcolor="#b7e6d7"
     misc_feature    complement(9472..9486)
                     /label="MYB"
                     /ApEinfo_revcolor="#f8d3a9"
                     /ApEinfo_fwdcolor="#f8d3a9"
     misc_feature    complement(9472..9487)
                     /label="MYB"
                     /ApEinfo_revcolor="#d59687"
                     /ApEinfo_fwdcolor="#d59687"
     misc_feature    complement(9472..9492)
                     /label="MYB"
                     /ApEinfo_revcolor="#f58a5e"
                     /ApEinfo_fwdcolor="#f58a5e"
     misc_feature    9474..9487
                     /label="bHLH"
                     /ApEinfo_revcolor="#c7b0e3"
                     /ApEinfo_fwdcolor="#c7b0e3"
     misc_feature    9480..9500
                     /label="MYB"
                     /ApEinfo_revcolor="#b1ff67"
                     /ApEinfo_fwdcolor="#b1ff67"
     misc_feature    complement(9491..9500)
                     /label="HD-ZIP"
                     /ApEinfo_revcolor="#84b0dc"
                     /ApEinfo_fwdcolor="#84b0dc"
     misc_feature    9536..9550
                     /label="MYB"
                     /ApEinfo_revcolor="#d6b295"
                     /ApEinfo_fwdcolor="#d6b295"
     misc_feature    complement(9559..9585)
                     /label="Dof"
                     /ApEinfo_revcolor="#b1ff67"
                     /ApEinfo_fwdcolor="#b1ff67"
     misc_feature    9560..9579
                     /label="AP2"
                     /ApEinfo_revcolor="#f58a5e"
                     /ApEinfo_fwdcolor="#f58a5e"
     misc_feature    complement(9563..9583)
                     /label="Dof"
                     /ApEinfo_revcolor="#85dae9"
                     /ApEinfo_fwdcolor="#85dae9"
     misc_feature    9565..9584
                     /label="AP2"
                     /ApEinfo_revcolor="#b1ff67"
                     /ApEinfo_fwdcolor="#b1ff67"
     misc_feature    complement(9568..9588)
                     /label="MIKC_MADS"
                     /ApEinfo_revcolor="#85dae9"
                     /ApEinfo_fwdcolor="#85dae9"
     misc_feature    9569..9583
                     /label="B3"
                     /ApEinfo_revcolor="#d59687"
                     /ApEinfo_fwdcolor="#d59687"
     misc_feature    complement(9590..9600)
                     /label="MYB"
                     /ApEinfo_revcolor="#ff9ccd"
                     /ApEinfo_fwdcolor="#ff9ccd"
     misc_feature    complement(9596..9611)
                     /label="SBP"
                     /ApEinfo_revcolor="#d6b295"
                     /ApEinfo_fwdcolor="#d6b295"
     misc_feature    9597..9607
                     /label="SBP"
                     /ApEinfo_revcolor="#d59687"
                     /ApEinfo_fwdcolor="#d59687"
     misc_feature    complement(9654..9667)
                     /label="G2-like"
                     /ApEinfo_revcolor="#b4abac"
                     /ApEinfo_fwdcolor="#b4abac"
     misc_feature    complement(9675..9682)
                     /label="MYB_related"
                     /ApEinfo_revcolor="#b1ff67"
                     /ApEinfo_fwdcolor="#b1ff67"
     misc_feature    9724..9738
                     /label="ERF"
                     /ApEinfo_revcolor="#d6b295"
                     /ApEinfo_fwdcolor="#d6b295"
     misc_feature    9727..9741
                     /label="MYB"
                     /ApEinfo_revcolor="#d59687"
                     /ApEinfo_fwdcolor="#d59687"
     misc_feature    complement(9728..9742)
                     /label="MYB_related"
                     /ApEinfo_revcolor="#f58a5e"
                     /ApEinfo_fwdcolor="#f58a5e"
     misc_feature    complement(9731..9740)
                     /label="MYB"
                     /ApEinfo_revcolor="#c7b0e3"
                     /ApEinfo_fwdcolor="#c7b0e3"
     misc_feature    complement(9732..9744)
                     /label="MYB"
                     /ApEinfo_revcolor="#85dae9"
                     /ApEinfo_fwdcolor="#85dae9"
     misc_feature    complement(9752..9763)
                     /label="C2H2"
                     /ApEinfo_revcolor="#9eafd2"
                     /ApEinfo_fwdcolor="#9eafd2"
     misc_feature    9756..9774
                     /label="NAC"
                     /ApEinfo_revcolor="#d6b295"
                     /ApEinfo_fwdcolor="#d6b295"
     misc_feature    complement(9758..9776)
                     /label="NAC"
                     /ApEinfo_revcolor="#ffef86"
                     /ApEinfo_fwdcolor="#ffef86"
     misc_feature    complement(9869..9883)
                     /label="C2H2"
                     /ApEinfo_revcolor="#ff9ccd"
                     /ApEinfo_fwdcolor="#ff9ccd"
     misc_feature    9872..9882
                     /label="C2H2"
                     /ApEinfo_revcolor="#75c6a9"
                     /ApEinfo_fwdcolor="#75c6a9"
     misc_feature    complement(9872..9882)
                     /label="C2H2"
                     /ApEinfo_revcolor="#b4abac"
                     /ApEinfo_fwdcolor="#b4abac"
     misc_feature    complement(9875..9888)
                     /label="Dof"
                     /ApEinfo_revcolor="#d6b295"
                     /ApEinfo_fwdcolor="#d6b295"
     misc_feature    9891..9908
                     /label="MYB"
                     /ApEinfo_revcolor="#c7b0e3"
                     /ApEinfo_fwdcolor="#c7b0e3"
     misc_feature    9907..9915
                     /label="NF-YB"
                     /ApEinfo_revcolor="#faac61"
                     /ApEinfo_fwdcolor="#faac61"
     misc_feature    9932..9939
                     /label="AP2"
                     /ApEinfo_revcolor="#faac61"
                     /ApEinfo_fwdcolor="#faac61"
     misc_feature    9943..9969
                     /label="GATA"
                     /ApEinfo_revcolor="#f58a5e"
                     /ApEinfo_fwdcolor="#f58a5e"
     misc_feature    complement(9945..9957)
                     /label="HD-ZIP"
                     /ApEinfo_revcolor="#d59687"
                     /ApEinfo_fwdcolor="#d59687"
     misc_feature    9946..9955
                     /label="HD-ZIP"
                     /ApEinfo_revcolor="#85dae9"
                     /ApEinfo_fwdcolor="#85dae9"
     primer          complement(9946..10003)
                     /label="p26780_g2_R"
                     /note="sequence: CCTTTGCAGTTAATCACCTTTGCagtagacttcaatgatatttatggcaatgattgag"
                     /ApEinfo_revcolor="#c6c9d1"
                     /ApEinfo_fwdcolor="#c6c9d1"
     misc_feature    9947..9956
                     /label="HD-ZIP"
                     /ApEinfo_revcolor="#c7b0e3"
                     /ApEinfo_fwdcolor="#c7b0e3"
     misc_feature    complement(9947..9956)
                     /label="HD-ZIP"
                     /ApEinfo_revcolor="#ffef86"
                     /ApEinfo_fwdcolor="#ffef86"
     misc_feature    9947..9957
                     /label="HD-ZIP"
                     /ApEinfo_revcolor="#c6c9d1"
                     /ApEinfo_fwdcolor="#c6c9d1"
     misc_feature    9947..9961
                     /label="HD-ZIP"
                     /ApEinfo_revcolor="#faac61"
                     /ApEinfo_fwdcolor="#faac61"
     misc_feature    complement(9947..9961)
                     /label="HD-ZIP"
                     /ApEinfo_revcolor="#9eafd2"
                     /ApEinfo_fwdcolor="#9eafd2"
     misc_feature    9948..9958
                     /label="HD-ZIP"
                     /ApEinfo_revcolor="#f58a5e"
                     /ApEinfo_fwdcolor="#f58a5e"
     misc_feature    9981..10003
                     /label="gRNA_A"
                     /ApEinfo_revcolor="#ff9ccd"
                     /ApEinfo_fwdcolor="#ff9ccd"
     primer          9981..10031
                     /label="p26780_g2_F"
                     /note="sequence: GCAAAGGTGATTAACTGCAAAGGacacaagtggtgggttattttcTCTGAC"
                     /ApEinfo_revcolor="#b1ff67"
                     /ApEinfo_fwdcolor="#b1ff67"
     misc_feature    10001..10003
                     /label="PAM"
                     /ApEinfo_revcolor="#f8d3a9"
                     /ApEinfo_fwdcolor="#f8d3a9"
     misc_feature    complement(10004..10017)
                     /label="bHLH"
                     /ApEinfo_revcolor="#faac61"
                     /ApEinfo_fwdcolor="#faac61"
     misc_feature    10005..10015
                     /label="bHLH"
                     /ApEinfo_revcolor="#c6c9d1"
                     /ApEinfo_fwdcolor="#c6c9d1"
     misc_feature    complement(10005..10015)
                     /label="bHLH"
                     /ApEinfo_revcolor="#b4abac"
                     /ApEinfo_fwdcolor="#b4abac"
     misc_feature    complement(10009..10022)
                     /label="MYB"
                     /ApEinfo_revcolor="#b1ff67"
                     /ApEinfo_fwdcolor="#b1ff67"
     misc_feature    complement(10026..10039)
                     /label="GRF"
                     /ApEinfo_revcolor="#d6b295"
                     /ApEinfo_fwdcolor="#d6b295"
     primer          complement(10038..10095)
                     /label="26780_pos2_guideB_R"
                     /note="sequence: CCACCAATACTCTTTTCCCCTTTCAACTTCTTGTTTTCAGCAATTTTATTGTTTGGCC"
                     /ApEinfo_revcolor="#9eafd2"
                     /ApEinfo_fwdcolor="#9eafd2"
     misc_feature    10056..10064
                     /label="G2-like"
                     /ApEinfo_revcolor="#75c6a9"
                     /ApEinfo_fwdcolor="#75c6a9"
     misc_feature    10073..10092
                     /label="gRNA_B"
                     /ApEinfo_revcolor="#84b0dc"
                     /ApEinfo_fwdcolor="#84b0dc"
     primer          10073..10120
                     /label="26780_pos2_guideB_F"
                     /note="sequence: AAAGGGGAAAAGAGTATTGGTGGAGAAAAATGGCAAATGCGGGCTAGG"
                     /ApEinfo_revcolor="#ffef86"
                     /ApEinfo_fwdcolor="#ffef86"
     misc_feature    10093..10095
                     /label="PAM"
                     /ApEinfo_revcolor="#b4abac"
                     /ApEinfo_fwdcolor="#b4abac"
     misc_feature    10096..10109
                     /label="MIKC_MADS"
                     /ApEinfo_revcolor="#b4abac"
                     /ApEinfo_fwdcolor="#b4abac"
     misc_feature    complement(10124..10143)
                     /label="ERF"
                     /ApEinfo_revcolor="#c6c9d1"
                     /ApEinfo_fwdcolor="#c6c9d1"
     misc_feature    complement(10160..10174)
                     /label="C2H2"
                     /ApEinfo_revcolor="#b7e6d7"
                     /ApEinfo_fwdcolor="#b7e6d7"
     misc_feature    complement(10165..10175)
                     /label="C2H2"
                     /ApEinfo_revcolor="#faac61"
                     /ApEinfo_fwdcolor="#faac61"
     misc_feature    10165..10179
                     /label="C2H2"
                     /ApEinfo_revcolor="#d59687"
                     /ApEinfo_fwdcolor="#d59687"
     misc_feature    10188..10206
                     /label="NAC"
                     /ApEinfo_revcolor="#ff9ccd"
                     /ApEinfo_fwdcolor="#ff9ccd"
     misc_feature    complement(10188..10206)
                     /label="NAC"
                     /ApEinfo_revcolor="#d6b295"
                     /ApEinfo_fwdcolor="#d6b295"
     misc_feature    10190..10209
                     /label="NAC"
                     /ApEinfo_revcolor="#faac61"
                     /ApEinfo_fwdcolor="#faac61"
     misc_feature    10191..10206
                     /label="NAC"
                     /ApEinfo_revcolor="#75c6a9"
                     /ApEinfo_fwdcolor="#75c6a9"
     misc_feature    complement(10191..10206)
                     /label="NAC"
                     /ApEinfo_revcolor="#b7e6d7"
                     /ApEinfo_fwdcolor="#b7e6d7"
     misc_feature    complement(10192..10206)
                     /label="NAC"
                     /ApEinfo_revcolor="#c6c9d1"
                     /ApEinfo_fwdcolor="#c6c9d1"
     misc_feature    complement(10193..10209)
                     /label="NAC"
                     /ApEinfo_revcolor="#b7e6d7"
                     /ApEinfo_fwdcolor="#b7e6d7"
     misc_feature    10194..10206
                     /label="NAC"
                     /ApEinfo_revcolor="#b7e6d7"
                     /ApEinfo_fwdcolor="#b7e6d7"
     misc_feature    complement(10194..10206)
                     /label="NAC"
                     /ApEinfo_revcolor="#d59687"
                     /ApEinfo_fwdcolor="#d59687"
     misc_feature    10194..10207
                     /label="NAC"
                     /ApEinfo_revcolor="#b7e6d7"
                     /ApEinfo_fwdcolor="#b7e6d7"
     misc_feature    10194..10208
                     /label="NAC"
                     /ApEinfo_revcolor="#d59687"
                     /ApEinfo_fwdcolor="#d59687"
     misc_feature    complement(10194..10208)
                     /label="NAC"
                     /ApEinfo_revcolor="#b4abac"
                     /ApEinfo_fwdcolor="#b4abac"
     misc_feature    10194..10209
                     /label="NAC"
                     /ApEinfo_revcolor="#f58a5e"
                     /ApEinfo_fwdcolor="#f58a5e"
     misc_feature    complement(10196..10216)
                     /label="ERF"
                     /ApEinfo_revcolor="#c6c9d1"
                     /ApEinfo_fwdcolor="#c6c9d1"
     misc_feature    complement(10202..10222)
                     /label="MIKC_MADS"
                     /ApEinfo_revcolor="#d59687"
                     /ApEinfo_fwdcolor="#d59687"
     misc_feature    complement(10207..10233)
                     /label="Dof"
                     /ApEinfo_revcolor="#c6c9d1"
                     /ApEinfo_fwdcolor="#c6c9d1"
     misc_feature    10208..10226
                     /label="B3"
                     /ApEinfo_revcolor="#75c6a9"
                     /ApEinfo_fwdcolor="#75c6a9"
     misc_feature    complement(10208..10228)
                     /label="MIKC_MADS"
                     /ApEinfo_revcolor="#f58a5e"
                     /ApEinfo_fwdcolor="#f58a5e"
     misc_feature    complement(10215..10243)
                     /label="Dof"
                     /ApEinfo_revcolor="#ffef86"
                     /ApEinfo_fwdcolor="#ffef86"
     misc_feature    10216..10236
                     /label="Dof"
                     /ApEinfo_revcolor="#b4abac"
                     /ApEinfo_fwdcolor="#b4abac"
     misc_feature    10221..10241
                     /label="Dof"
                     /ApEinfo_revcolor="#d59687"
                     /ApEinfo_fwdcolor="#d59687"
     misc_feature    complement(10221..10241)
                     /label="Dof"
                     /ApEinfo_revcolor="#9eafd2"
                     /ApEinfo_fwdcolor="#9eafd2"
     misc_feature    complement(10221..10248)
                     /label="Dof"
                     /ApEinfo_revcolor="#9eafd2"
                     /ApEinfo_fwdcolor="#9eafd2"
     misc_feature    complement(10222..10242)
                     /label="Dof"
                     /ApEinfo_revcolor="#ff9ccd"
                     /ApEinfo_fwdcolor="#ff9ccd"
     misc_feature    10225..10243
                     /label="B3"
                     /ApEinfo_revcolor="#84b0dc"
                     /ApEinfo_fwdcolor="#84b0dc"
     misc_feature    complement(10225..10245)
                     /label="MIKC_MADS"
                     /ApEinfo_revcolor="#75c6a9"
                     /ApEinfo_fwdcolor="#75c6a9"
     misc_feature    10228..10247
                     /label="GRAS"
                     /ApEinfo_revcolor="#b4abac"
                     /ApEinfo_fwdcolor="#b4abac"
     misc_feature    complement(10231..10251)
                     /label="MIKC_MADS"
                     /ApEinfo_revcolor="#75c6a9"
                     /ApEinfo_fwdcolor="#75c6a9"
     misc_feature    10234..10253
                     /label="GRAS"
                     /ApEinfo_revcolor="#9eafd2"
                     /ApEinfo_fwdcolor="#9eafd2"
     misc_feature    complement(10234..10254)
                     /label="MIKC_MADS"
                     /ApEinfo_revcolor="#75c6a9"
                     /ApEinfo_fwdcolor="#75c6a9"
     misc_feature    10236..10254
                     /label="B3"
                     /ApEinfo_revcolor="#f8d3a9"
                     /ApEinfo_fwdcolor="#f8d3a9"
     misc_feature    10243..10256
                     /label="MIKC_MADS"
                     /ApEinfo_revcolor="#9eafd2"
                     /ApEinfo_fwdcolor="#9eafd2"
     misc_feature    10258..10306
                     /label="AT2G26780_5'UTR"
                     /ApEinfo_revcolor="#d59687"
                     /ApEinfo_fwdcolor="#d59687"
     misc_feature    10307..10310
                     /label="AATG"
                     /ApEinfo_revcolor="#ffef86"
                     /ApEinfo_fwdcolor="#ffef86"
     misc_feature    10311..10331
                     /label="SV40NLS"
                     /ApEinfo_revcolor="#7ea7d8"
                     /ApEinfo_fwdcolor="#7ea7d8"
     CDS             10311..10367
                     /label="Translation 10311-10367"
     misc_feature    10332..10367
                     /label="GS12b"
                     /ApEinfo_revcolor="#7ea7d8"
                     /ApEinfo_fwdcolor="#7ea7d8"
     primer          10338..10386
                     /label="NLS_YFP_F2"
                     /note="sequence: ggtagtggtagtggaagcggtagtggcagtATGGTGAGCAAGGGCGAGG"
                     /ApEinfo_revcolor="#d6b295"
                     /ApEinfo_fwdcolor="#d6b295"
     primer          10338..10391
                     /label="NLS_YFP_F"
                     /note="sequence: ggtagtggtagtggaagcggtagtggcagtATGGTGAGCAAGGGCGAGGaGCTg"
                     /ApEinfo_revcolor="#ff9ccd"
                     /ApEinfo_fwdcolor="#ff9ccd"
     CDS             10368..11087
                     /label="YFP (Aequorea victoria)"
                     /ApEinfo_revcolor="#d59687"
                     /ApEinfo_fwdcolor="#d59687"
     CDS             10368..11087
                     /label="Translation 10368-11087"
     primer          complement(10424..10448)
                     /label="YFP_Front_R"
                     /note="sequence: CTTGTGGCCGTTTACGTCGCCGTCC"
                     /ApEinfo_revcolor="#b7e6d7"
                     /ApEinfo_fwdcolor="#b7e6d7"
     misc_feature    11088..11091
                     /label="GCTT 4bp overhang"
                     /ApEinfo_revcolor="#85dae9"
                     /ApEinfo_fwdcolor="#85dae9"
     misc_feature    11092..11269
                     /label="AT2G26780_3'UTR"
                     /ApEinfo_revcolor="#b4abac"
                     /ApEinfo_fwdcolor="#b4abac"
     misc_feature    complement(11210..11219)
                     /label="Trihelix"
                     /ApEinfo_revcolor="#ffef86"
                     /ApEinfo_fwdcolor="#ffef86"
     misc_feature    11270..11519
                     /label="AT2G26780_Terminator"
                     /ApEinfo_revcolor="#b7e6d7"
                     /ApEinfo_fwdcolor="#b7e6d7"
     misc_feature    11520..11523
                     /label="CGCT"
                     /ApEinfo_revcolor="#85dae9"
                     /ApEinfo_fwdcolor="#85dae9"
     misc_feature    11528..1093
                     /label="mTURQ"
                     /ApEinfo_revcolor="#ff9ccd"
                     /ApEinfo_fwdcolor="#ff9ccd"
     misc_feature    complement(11540..11543)
                     /label="CTCC"
                     /ApEinfo_revcolor="#84b0dc"
                     /ApEinfo_fwdcolor="#84b0dc"
     misc_feature    11544..12184
                     /label="PUBQ10"
                     /ApEinfo_revcolor="#84b0dc"
                     /ApEinfo_fwdcolor="#84b0dc"
     primer          complement(11597..11621)
                     /label="UBQ10_Front_R"
                     /note="sequence: TTTGAGTTGATAAACACGACTCGTG"
                     /ApEinfo_revcolor="#ffef86"
                     /ApEinfo_fwdcolor="#ffef86"
     misc_feature    11984..11989
                     /label="BpiI-mut"
                     /ApEinfo_revcolor="#c7b0e3"
                     /ApEinfo_fwdcolor="#c7b0e3"
     misc_feature    12185..12212
                     /label="Additional frag from Jen Brophy"
                     /ApEinfo_revcolor="#b4abac"
                     /ApEinfo_fwdcolor="#b4abac"
     misc_feature    12213..12216
                     /label="AATG"
                     /ApEinfo_revcolor="#ffef86"
                     /ApEinfo_fwdcolor="#ffef86"
     misc_feature    12217..12237
                     /label="SV40NLS"
                     /ApEinfo_revcolor="#7ea7d8"
                     /ApEinfo_fwdcolor="#7ea7d8"
     CDS             12217..12273
                     /label="Translation 12217-12273"
     misc_feature    12238..12273
                     /label="GS12b"
                     /ApEinfo_revcolor="#7ea7d8"
                     /ApEinfo_fwdcolor="#7ea7d8"
     misc_feature    12274..593
                     /label="mTURQ(FromArjun)"
                     /ApEinfo_revcolor="#85dae9"
                     /ApEinfo_fwdcolor="#85dae9"
     CDS             12274..593
                     /label="Translation 12274-593"
ORIGIN
        1 agctgaccct gaagttcatc tgcaccaccg gcaagctgcc cgtgccctgg cccaccctcg
       61 tgaccaccct gtcctggggc gtgcagtgct tcgcccgcta ccccgaccac atgaagcagc
      121 acgacttctt caagtccgcc atgcccgaag gctacgtcca ggagcgcacc atcttcttca
      181 aggacgacgg caactacaag acccgcgccg aggtgaagtt cgagggcgac accctggtga
      241 accgcatcga gctgaagggc atcgacttca aggaggacgg caacatcctg gggcacaagc
      301 tggagtacaa ctacatcagc gacaacgtct atatcaccgc cgacaagcag aagaacggca
      361 tcaaggccaa cttcaagatc cgccacaaca tcgaggacgg cggcgtgcag ctcgccgacc
      421 actaccagca gaacaccccc atcggcgacg gccccgtgct gctgcccgac aaccactacc
      481 tgagcaccca gtccaagctg agcaaagacc ccaacgagaa gcgcgatcac atggtcctgc
      541 tggagttcgt gaccgccgcc gggatcactc tcggcatgga cgagctgtac aagtaaGCTT
      601 GCTCTCAAGA TCAAAGGCTT AAAAAGCTGG GGTTTTATGA ATGGGATCAA AGTTTCTTTT
      661 TTTCTTTTAT ATTTGCTTCT CCATTTGTTT GTTTCATTTC CCTTTTTGTT TTCGTTTCTA
      721 TGATGCACTT GTGTGTGACA AACTCTCTGG GTTTTTACTT ACGTCTGCGT TTCAAAAAAA
      781 AAAACCGCTT TCGTTTTGCG TTTTAGTCCC ATTGTTTTGT AGCTCTGAGT GATCGAATTG
      841 ATGCCTCTTT ATTCCTTTTG TTCCCTATAA TTTCTTTCAA AACTCAGAAG AAAAACCTTG
      901 AAACTCTTTG CAATGTTAAT ATAAGTATTG TATAAGATTT TTATTGATTT GGTTATTAGT
      961 CTTACTTTTG CTACCTCCAT CTTCACTTGG AACTGATATT CTGAATAGTT AAAGCGTTAC
     1021 ATGTGTTCCA TTCACAAATG AACTTAAACT AGCACAAAGT CAGATATTTT AAGATCGCAC
     1081 CATTTcgcta ctaGAATTCG AGCTCGGAGG GTACCGACAA AATTTAGAAC GAACTTAATT
     1141 ATGATCTCAA ATACATTGAT ACATATCTCA TCTAGATCTA GGTTATCATT ATGTAAGAAA
     1201 GTTTTGACGA ATATGGCACG ACAAAATGGC TAGACTCGAT GTAATTGGTA TCTCAACTCA
     1261 ACATTATACT TATACCAAAC ATTAGTTAGA CAAAATTTAA ACAACTATTT TTTATGTATG
     1321 CAAGAGTCAG CATATGTATA ATTGATTCAG AATCGTTTTG ACGAGTTCGG ATGTAGTAGT
     1381 AGCCATTATT TAATGTACAT ACTAATCGTG AATAGTGAAT ATGATGAAAC ATTGTATCTT
     1441 ATTGTATAAA TATCCATAAA CACATCATGA AAGACACTTT CTTTCACGGT CTGAATTAAT
     1501 TATGATACAA TTCTAATAGA AAACGAATTA AATTACGTTG AATTGTATGA AATCTAATTG
     1561 AACAAGCCAA CCACGACGAC GACTAACGTT GCCTGGATTG ACTCGGTTTA AGTTAACCAC
     1621 TAAAAAAACG GAGCTGTCAT GTAACACGCG GATCGAGCAG GTCACAGTCA TGAAGCCATC
     1681 AAAGCAAAAG AACTAATCCA AGGGCTGAGA TGATTAATTA GTTTAAAAAT TAGTTAACAC
     1741 GAGGGAAAAG GCTGTCTGAC AGCCAGGTCA CGTTATCTTT ACCTGTGGTC GAAATGATTC
     1801 GTGTCTGTCG ATTTTAATTA TTTTTTTGAA AGGCCGAAAA TAAAGTTGTA AGAGATAAAC
     1861 CCGCCTATAT AAATTCATAT ATTTTCCTCT CCGCTTTGAA TTGTCTCGTT GTCCTCCTCA
     1921 CTTTCATCAG CCGTTTTGAA TCTCCGGCGA CTTGACAGAG AAGAACAAGG AAGAAGATTA
     1981 AGAGAGAAAG TAAGAGATAA TCCAGGAGAT TCATTCTCCG TTTTGAATCT TCCTCAATCT
     2041 CATCTTCTTC CGCTCTTTCT TTCCAAGGTA ATAGGAACTT TCTGGATCTA CTTTATTTGC
     2101 TGGATCTCGA TCTTGTTTTC TCAATTTCCT TGAGATCTGG AATTCGTTTA ATTTGGATCT
     2161 GTGAACCTCC ACTAAATCTT TTGGTTTTAC TAGAATCGAT CTAAGTTGAC CGATCAGTTA
     2221 GCTCGATTAT AGCTACCAGA ATTTGGCTTG ACCTTGATGG AGAGATCCAT GTTCATGTTA
     2281 CCTGGGAAAT GATTTGTATA TGTGAATTGA AATCTGAACT GTTGAAGTTA GATTGAATCT
     2341 GAACACTGTC AATGTTAGAT TGAATCTGAA CACTGTTTAA GGTTAGATGA AGTTTGTGTA
     2401 TAGATTCTTC GAAACTTTAG GATTTGTAGT GTCGTACGTT GAACAGAAAG CTATTTCTGA
     2461 TTCAATCAGG GTTTATTTGA CTGTATTGAA CTCTTTTTGT GTGTTTGCAG CTCATAAAAA
     2521 ATGGCTGAGG CTGATGATAT TCAACCAATC GTGTGTGACC TCGAGATGAA GGATAACACC
     2581 GTGCCACTGA AATTGATTGC CCTGTTAGCG AACGGTGAAT TTCACTCTGG CGAGCAGTTG
     2641 GGTGAAACGC TGGGAATGAG CCGGGCGGCT ATTAATAAAC ACATTCAGAC ACTGCGTGAC
     2701 TGGGGCGTTG ATGTCTTTAC CGTTCCGGGT AAAGGATACA GCCTGCCTGA GCCTATCCAG
     2761 TTACTTAATG CTAAACAGAT ATTGGGTCAG CTGGATGGCG GTAGTGTAGC CGTGCTGCCA
     2821 GTGATTGACT CCACGAATCA GTACCTTCTT GATCGTATCG GAGAGCTTAA ATCGGGCGAT
     2881 GCTTGCATTG CAGAATACCA GCAGGCTGGC CGTGGTCGCC GGGGTCGGAA ATGGTTTTCG
     2941 CCTTTTGGCG CAAACTTATA TTTGTCGATG TTCTGGCGTC TGGAACAAGG CCCGGCGGCG
     3001 GCGATTGGTT TAAGTCTGGT TATCGGTATC GTGATGGCGG AAGTATTACG CAAGCTGGGT
     3061 GCAGATAAAG TTCGTGTTAA ATGGCCTAAT GACCTCTATC TGCAGGATCG CAAGCTGGCA
     3121 GGCATTCTGG TGGAGCTGAC TGGCAAAACT GGCGATGCGG CGCAAATAGT CATTGGAGCC
     3181 GGGATCAACA TGGCAATGCG CCGTGTTGAA GAGAGTGTCG TTAATCAGGG GTGGATCACG
     3241 CTGCAGGAAG CGGGGATCAA TCTCGATCGT AATACGTTGG CGGCCATGCT AATACGTGAA
     3301 TTACGTGCTG CGTTGGAACT CTTCGAACAA GAAGGATTGG CACCTTATCT GTCGCGCTGG
     3361 GAAAAGCTGG ATAATTTTAT TAATCGCCCA GTGAAACTTA TCATTGGTGA TAAAGAAATA
     3421 TTTGGCATTT CACGCGGAAT AGACAAACAG GGGGCTTTAT TACTTGAGCA GGATGGAATA
     3481 ATAAAACCCT GGATGGGCGG TGAAATATCC CTGCGTAGTG CAGAAAAATA AGCTTTCTCC
     3541 ATAATAATGT GTGAGTAGTT CCCAGATAAG GGAATTAGGG TTCCTATAGG GTTTCGCTCA
     3601 TGTGTTGAGC ATATAAGAAA CCCTTAGTAT GTATTTGTAT TTGTAAAATA CTTCTATCAA
     3661 TAAAATTTCT AATTCCTAAA ACCAAAATCC AGTACTAAAA TCCAGATCCC CGTCGACCGA
     3721 TATCCGAATT CCGCTTTACg aggatgcaca tgtgaccgag ggacacgaag tgatccgttt
     3781 aaactatcag tgtttgacag gatatattgg cgggtaaacc taagagaaaa gagcgtttat
     3841 tagaataatc ggatatttaa aagggcgtga aaaggtttat ccgttcgtcc atttgtatgt
     3901 gccagccgtg cggctgcatg aaatcctggc cggtttgtct gatgccaagc tggcggcctg
     3961 gccggccagc ttggccgctg aagaaaccga gcgccgccgt ctaaaaaggt gatgtgtatt
     4021 tgagtaaaac agcttgcgtc atgcggtcgc tgcgtatatg atgcgatgag taaataaaca
     4081 aatacgcaag gggaacgcat gaaggttatc gctgtactta accagaaagg cgggtcaggc
     4141 aagacgacca tcgcaaccca tctagcccgc gccctgcaac tcgccggggc cgatgttctg
     4201 ttagtcgatt ccgatcccca gggcagtgcc cgcgattggg cggccgtgcg ggaagatcaa
     4261 ccgctaaccg ttgtcggcat cgaccgcccg acgattgacc gcgacgtgaa ggccatcggc
     4321 cggcgcgact tcgtagtgat cgacggagcg ccccaggcgg cggacttggc tgtgtccgcg
     4381 atcaaggcag ccgacttcgt gctgattccg gtgcagccaa gcccttacga catatgggcc
     4441 accgccgacc tggtggagct ggttaagcag cgcattgagg tcacggatgg aaggctacaa
     4501 gcggcctttg tcgtgtcgcg ggcgatcaaa ggcacgcgca tcggcggtga ggttgccgag
     4561 gcgctggccg ggtacgagct gcccattctt gagtcccgta tcacgcagcg cgtgagctac
     4621 ccaggcactg ccgccgccgg cacaaccgtt cttgaatcag aacccgaggg cgacgctgcc
     4681 cgcgaggtcc aggcgctggc cgctgaaatt aaatcaaaac tcatttgagt taatgaggta
     4741 aagagaaaat gagcaaaagc acaaacacgc taagtgccgg ccgtccgagc gcacgcagca
     4801 gcaaggctgc aacgttggcc agcctggcag acacgccagc catgaagcgg gtcaactttc
     4861 agttgccggc ggaggatcac accaagctga agatgtacgc ggtacgccaa ggcaagacca
     4921 ttaccgagct gctatctgaa tacatcgcgc agctaccaga gtaaatgagc aaatgaataa
     4981 atgagtagat gaattttagc ggctaaagga ggcggcatgg aaaatcaaga acaaccaggc
     5041 accgacgccg tggaatgccc catgtgtgga ggaacgggcg gttggccagg cgtaagcggc
     5101 tgggttgtct gccggccctg caatggcact ggaaccccca agcccgagga atcggcgtga
     5161 cggtcgcaaa ccatccggcc cggtacaaat cggcgcggcg ctgggtgatg acctggtgga
     5221 gaagttgaag gccgcgcagg ccgcccagcg gcaacgcatc gaggcagaag cacgccccgg
     5281 tgaatcgtgg caagcggccg ctgatcgaat ccgcaaagaa tcccggcaac cgccggcagc
     5341 cggtgcgccg tcgattagga agccgcccaa gggcgacgag caaccagatt ttttcgttcc
     5401 gatgctctat gacgtgggca cccgcgatag tcgcagcatc atggacgtgg ccgttttccg
     5461 tctgtcgaag cgtgaccgac gagctggcga ggtgatccgc tacgagcttc cagacgggca
     5521 cgtagaggtt tccgcagggc cggccggcat ggccagtgtg tgggattacg acctggtact
     5581 gatggcggtt tcccatctaa ccgaatccat gaaccgatac cgggaaggga agggagacaa
     5641 gcccggccgc gtgttccgtc cacacgttgc ggacgtactc aagttctgcc ggcgagccga
     5701 tggcggaaag cagaaagacg acctggtaga aacctgcatt cggttaaaca ccacgcacgt
     5761 tgccatgcag cgtacgaaga aggccaagaa cggccgcctg gtgacggtat ccgagggtga
     5821 agccttgatt agccgctaca agatcgtaaa gagcgaaacc gggcggccgg agtacatcga
     5881 gatcgagcta gctgattgga tgtaccgcga gatcacagaa ggcaagaacc cggacgtgct
     5941 gacggttcac cccgattact ttttgatcga tcccggcatc ggccgttttc tctaccgcct
     6001 ggcacgccgc gccgcaggca aggcagaagc cagatggttg ttcaagacga tctacgaacg
     6061 cagtggcagc gccggagagt tcaagaagtt ctgtttcacc gtgcgcaagc tgatcgggtc
     6121 aaatgacctg ccggagtacg atttgaagga ggaggcgggg caggctggcc cgatcctagt
     6181 catgcgctac cgcaacctga tcgagggcga agcatccgcc ggttcctaat gtacggagca
     6241 gatgctaggg caaattgccc tagcagggga aaaaggtcga aaaagcttct ttcctgtgga
     6301 tagcacgtac attgggaacc caaagccgta cattgggaac cggaacccgt acattgggaa
     6361 cccaaagccg tacattggga accggtcaca catgtaagtg actgatataa aagagaaaaa
     6421 aggcgatttt tccgcctaaa actctttaaa acttattaaa actcttaaaa cccgcctggc
     6481 ctgtgcataa ctgtctggcc agcgcacagc cgaacagctg caaaaagcgc ctacccttcg
     6541 gtcgctgcgc tccctacgcc ccgccgcttc gcgtcggcct atcgcggccg ctggccgctc
     6601 aaaaatggct ggcctacggc caggcaatct accagggcgc ggacaagccg cgccgtcgcc
     6661 actcgaccgc cggcgcccac atcaaggctc cgagtgcgcg gaacccctat ttgtttattt
     6721 ttctaaatac attcaaatat gtatccgctc atgagacaat aaccctgata aatgcttcaa
     6781 taatattgaa aaaggaagag tatggctaaa atgagaatat caccggaatt gaaaaaactg
     6841 atcgaaaaat accgctgcgt aaaagatacg gaaggaatgt ctcctgctaa ggtatataag
     6901 ctggtgggag aaaatgaaaa cctatattta aaaatgacgg acagccggta taaagggacc
     6961 acctatgatg tggaacggga aaaggacatg atgctatggc tggaaggaaa gctgcctgtt
     7021 ccaaaggtcc tgcactttga acggcatgat ggctggagca atctgctcat gagtgaggcc
     7081 gatggcgtcc tttgctcgga agagtatgaa gatgaacaaa gccctgaaaa gattatcgag
     7141 ctgtatgcgg agtgcatcag gctctttcac tccatcgaca tatcggattg tccctatacg
     7201 aatagcttag acagccgctt agccgaattg gattacttac tgaataacga tctggccgat
     7261 gtggattgcg aaaactggga agaggacact ccatttaaag atccgcgcga gctgtatgat
     7321 tttttaaaga cggaaaagcc cgaagaggaa cttgtctttt cccacggcga cctgggagac
     7381 agcaacatct ttgtgaaaga tggcaaagta agtggcttta ttgatcttgg gagaagcggc
     7441 agggcggaca agtggtatga cattgccttc tgcgtccggt cgctcaggga ggatatcggg
     7501 gaagaacagt atgtcgagct attttttgac ttactgggga tcaagcctga ttgggagaaa
     7561 ataaaatatt atattttact ggatgaattg ttttagctgt cagaccaagt ttactcatat
     7621 atactttaga ttgatttaaa acttcatttt taatttaaaa ggatctaggt gaagatcctt
     7681 tttgataatc tcatgaccaa aatcccttaa cgtgagtttt cgttccactg agcgtcagac
     7741 cccgtagaaa agatcaaagg atcttcttga gatccttttt ttctgcgcgt aatctgctgc
     7801 ttgcaaacaa aaaaaccacc gctaccagcg gtggtttgtt tgccggatca agagctacca
     7861 actctttttc cgaaggtaac tggcttcagc agagcgcaga taccaaatac tgttcttcta
     7921 gtgtagccgt agttaggcca ccacttcaag aactctgtag caccgcctac atacctcgct
     7981 ctgctaatcc tgttaccagt ggctgctgcc agtggcgata agtcgtgtct taccgggttg
     8041 gactcaagac gatagttacc ggataaggcg cagcggtcgg gctgaacggg gggttcgtgc
     8101 acacagccca gcttggagcg aacgacctac accgaactga gatacctaca gcgtgagcta
     8161 tgagaaagcg ccacgcttcc cgaagggaga aaggcggaca ggtatccggt aagcggcagg
     8221 gtcggaacag gagagcgcac gagggagctt ccagggggaa acgcctggta tctttatagt
     8281 cctgtcgggt ttcgccacct ctgacttgag cgtcgatttt tgtgatgctc gtcagggggg
     8341 cggagcctat ggaaaaacgc cagcaacgcg gcctttttac ggttcctgct cggatctgtt
     8401 ggaccggaca gtagtcatgg ttgatgggct gcctgtatcg agtggtgatt ttgtgccgag
     8461 ctgccggtcg gggagctgtt ggctggctgg tggcaggata tattgtggtg taaacaaatt
     8521 gacgcttaga caacttaata acacattgcg gacgttttta atgtactggg gttgaacact
     8581 ctgtgccgaa ttcggatccg gagaatttag ttttgtttaa aagtttttct ggtttaggta
     8641 ataaattgtt gcataatttt caactccggt tgatgtgtgt cgctgtcgga ctgttgttgt
     8701 ctgaaactta aaaatcacag agcggtcacg ggttctgttt cgtgtttaac tgccacgata
     8761 ttctttttaa ttgtttttta aaagggaaag taatcaaaat gatgacacta ataagagtgg
     8821 tttggtgtga aacttagacc tttcttacac aaatttggta aagccaaaac tttttttggt
     8881 catggggatt tatttttttt tactttttat tttttttttt gtcataaaga aattatagaa
     8941 tcttgttgtg aaagacgtaa aatataatgc ccaaacaaaa aaaacGTAAA TTGGCGGATA
     9001 AACTATAAGT TCCCAAAAAA ACATAAGCTG GCGGAAAAAG AGAATTCTTC GGAATCTAGA
     9061 TCCTAAATAA AGAAGATGAA GTAAACTCAA ATTATAATGC AGAAAATATC AAACCAATCT
     9121 CGAAAAAGGA CGATAGTACA AACTAAGATC CATATTAACA AGACAAAATC TTAAAAAAAT
     9181 AAGAGATCCA ACAAAGCAGA AACTCCACTT CTtttaacac acctgcaagt acgattgatc
     9241 aaatccaaaa taacaTTTAC CACCTCCTAT CACGTTGAGA GCCAATCTCT CGAGAACCAA
     9301 GGATATCATA ACCCGACATG CAAGACCACT AAAAGAAACA CAAACACCAT TCCAGATACG
     9361 ACGATGACCA CCAATTCGTC ACTTAACGTC TAGATAGAAT CCTTCAAAAA ACAATCAGAT
     9421 TACGACAAAA TTGTAAAAGA AGGACAAGAA GCGAGGCAAA ACTTCTCAAA ACCCACCAAT
     9481 CACAAGATCA ccaatcacga gtaaagccac aactatttta attaaatcat acaatatcct
     9541 aaattaggct tttctttttg ataaattaaa aaaaaaaaga taggatcatc caacaaaaat
     9601 agtacaaaca aaaaatgtca aaatcttgca tcacctctaa aaacctttca tgttaacaaa
     9661 atcttgcata tttttgccct atacaaagtc ttgcatatat acaaagtcct ttggtatatt
     9721 gttgttagcc accttatcta actcttttac gggctctgtc ctcatgaaga agaacaattt
     9781 ttttaataaa ttgttacctt accacatata agcttaatct ggaatggttg tgatttaatc
     9841 aatgaagata ttgcctcaaa cctgaataga ggagtgaaag tggatttcaa ttggttggtt
     9901 atcaaaccca tcagcatgat acctgttagt ttctcggcca taccactcaa tcattgccat
     9961 aaatatcatt gaagtctact GCAAAGGTGA TTAACTGCAA AGGacacaag tggtgggtta
    10021 ttttcTCTGA CAAACACGGC CAAACAATAA AATTGCTGAA AACAAGAAGT TGAAAGGGGA
    10081 AAAGAGTATT GGTGGAGAAA AATGGCAAAT GCGGGCTAGG ATGGGCTGTG GATTAGAGGC
    10141 CCAATATGCC TAATGGGATA CAACACGACG TCGTTTAGAC CAGCCATAGT TCTCTTGTCC
    10201 GCCAAGACGG GAGAGACTAA GGAAAAGCAT AAGAAGAGAA GAACCAAAGA AGAAGCAaag
    10261 aagcactgat aaatctctgc aactcaacaa atttctgaga ttagctaatg ccaaagaaga
    10321 agaggaaagt cggaagtggt agtggtagtg gaagcggtag tggcagtATG GTGAGCAAGG
    10381 GCGAGGaGCT gtTCACCGGG GTGGtGCCCA TCCTGGTCGA GCTGGACGGC GACGTAAACG
    10441 GCCACAAGtT CAGCGTGTCC GGCGAGGGCG AGGGCGATGC CACCTACGGC AAgCTGACCC
    10501 TGAAGTTCAT CTGCACCACC GGCAAGCTGC CCGTGCCCTg gCCCACCCTC GTGACCACCT
    10561 TCGGCTACGG CCTGCAGTGC TTCGCCCGCT ACCCCGACCA CATGAAGCAG CACGACTTCT
    10621 TCAAGTCCGC CATGCCCGAA GGCTACGTCC AGGAGCGCAC CATCTTCTTC AAGGACGACG
    10681 GCAACTACAA GACCCGCGCC GAGGTGAAGT TCGAGGGCGA CACCCTGGTG AACCGCATCG
    10741 AGCTGAAGGG CATCGACTTC AAGGAGGACG GCAACATCCT GGGGCACAAG CTGGAGTACA
    10801 ACTACAACAG CCACAACGTC TATATCATGG CCGACAAGCA GAAGAACGGC ATCAAGGTGA
    10861 ACTTCAAGAT CCGCCACAAC ATCGAGGACG GCAGCGTGCA GCTCGCCGAC CACTACCAGC
    10921 AGAACACCCC CATCGGCGAC GGCCCCGTGC TGCTGCCCGA CAACCACTAC CTGAGCTACC
    10981 AGTCCGCCCT GAGCAAAGAC CCCAACGAGA AGCGCGATCA CATGGTCCTG CTGGAGTTCG
    11041 TGACCGCCGC CGGGATCACT CTCGGCATGG ACGAGCTGTA CAAGTGAGCT Tgcaagcaca
    11101 gagaagattt tagttttatg cctgaagttg atataaatgg gaattgaatc tcctactttg
    11161 tatttgttta cttatataca agttcacatt gatatatata tcttctaagt ttttactttt
    11221 cttccctgat ggtaaaaatt tattcacggc ttttttagcc agtctatcta cttcttacat
    11281 tcgaggtttg tgagctgagc tcggaaaccc aaatttcaaa attggccaaa ctgcaaatca
    11341 cgatcaaatc accatgtatt tagaagcttg accagttcct tgtgaagaga tcgtgtggct
    11401 tgcagtcatt gcgactacta cgaatcaagt gtatgattat tgtagaggac cactgagctt
    11461 gggacttctc ttccaagtcg atcgacacta tagattaatt atggtgtgat acttaggtcc
    11521 gctgcaagaa ttcaagcttg gagTGGTTGT CGACGAGTCA GTAATAAACG GCGTCAAAGT
    11581 GGTTGCAGCC GGCACACACG AGTCGTGTTT ATCAACTCAA AGCACAAATA CTTTTCCTCA
    11641 ACCTAAAAAT AAGGCAATTA GCCAAAAACA ACTTTGCGTG TAAACAACGC TCAATACACG
    11701 TGTCATTTTA TTATTAGCTA TTGCTTCACC GCCTTAGCTT TCTCGTGACC TAGTCGTCCT
    11761 CGTCTTTTCT TCTTCTTCTT CTATAAAACA ATACCCAAAG AGCTCTTCTT CTTCACAATT
    11821 CAGATTTCAA TTTCTCAAAA TCTTAAAAAC TTTCTCTCAA TTCTCTCTAC CGTGATCAAG
    11881 GTAAATTTCT GTGTTCCTTA TTCTCTCAAA ATCTTCGATT TTGTTTTCGT TCGATCCCAA
    11941 TTTCGTATAT GTTCTTTGGT TTAGATTCTG TTAATCTTAG ATCGAAcACG ATTTTCTGGG
    12001 TTTGATCGTT AGATATCATC TTAATTCTCG ATTAGGGTTT CATAGATATC ATCCGATTTG
    12061 TTCAAATAAT TTGAGTTTTG TCGAATAATT ACTCTTCGAT TTGTGATTTC TATCTAGATC
    12121 TGGTGTTAGT TTCTAGTTTG TGCGATCGAA TTTGTCGATT AATCTGAGTT TTTCTGATTA
    12181 ACAGCAAGTT TGTACAAAAA AGCAGGCTCT TCaatgccaa agaagaagag gaaagtcgga
    12241 agtggtagtg gtagtggaag cggtagtggc agtatggtga gcaagggcga ggagctgttc
    12301 accggggtgg tgcccatcct ggtcgagctg gacggcgacg taaacggcca caagttcagc
    12361 gtgtccggcg agggcgaggg cgatgccacc tacggca
//
