# Supplementary material for: Building a pipeline to identify and engineer constitutive and repressible promoters
Source: Quant Plant Biol. 2023 Oct 19;4:e12. doi: 10.1017/qpb.2023.10 (PMC10600573; doi:10.1017/qpb.2023.10)
Supplement: Yang and Nemhauser supplementary material 6 — Yang and Nemhauser supplementary material [file S2632882823000103sup006.zip › Genebank/Level2/YFP/pagm4723-pat2g29080dcnls_yfp-ubq10mturq-basta.gb]

LOCUS       pAGM4723-pAT2G29080(D, 12389 bp ds-DNA     circular     10-OCT-2022
DEFINITION  .
SOURCE      synthetic DNA construct
  ORGANISM  synthetic DNA construct
FEATURES             Location/Qualifiers
     source          1..12389
                     /label="source"
                     /ApEinfo_revcolor="#9eafd2"
                     /ApEinfo_fwdcolor="#9eafd2"
     misc_feature    2..5
                     /label="TGCC"
                     /ApEinfo_revcolor="#85dae9"
                     /ApEinfo_fwdcolor="#85dae9"
     misc_feature    18..21
                     /label="GGAG"
                     /ApEinfo_revcolor="#b4abac"
                     /ApEinfo_fwdcolor="#b4abac"
     misc_feature    22..1494
                     /label="AT2G69080_Promoter"
                     /ApEinfo_revcolor="#d59687"
                     /ApEinfo_fwdcolor="#d59687"
     misc_feature    complement(24..34)
                     /label="MYB"
                     /ApEinfo_revcolor="#c7b0e3"
                     /ApEinfo_fwdcolor="#c7b0e3"
     misc_feature    46..60
                     /label="MYB"
                     /ApEinfo_revcolor="#75c6a9"
                     /ApEinfo_fwdcolor="#75c6a9"
     misc_feature    complement(47..60)
                     /label="MYB"
                     /ApEinfo_revcolor="#d59687"
                     /ApEinfo_fwdcolor="#d59687"
     misc_feature    47..67
                     /label="ERF"
                     /ApEinfo_revcolor="#9eafd2"
                     /ApEinfo_fwdcolor="#9eafd2"
     misc_feature    complement(47..67)
                     /label="ERF"
                     /ApEinfo_revcolor="#faac61"
                     /ApEinfo_fwdcolor="#faac61"
     misc_feature    52..61
                     /label="bZIP"
                     /ApEinfo_revcolor="#c6c9d1"
                     /ApEinfo_fwdcolor="#c6c9d1"
     misc_feature    complement(52..62)
                     /label="bZIP"
                     /ApEinfo_revcolor="#75c6a9"
                     /ApEinfo_fwdcolor="#75c6a9"
     misc_feature    80..94
                     /label="GATA"
                     /ApEinfo_revcolor="#d6b295"
                     /ApEinfo_fwdcolor="#d6b295"
     misc_feature    complement(81..95)
                     /label="GATA"
                     /ApEinfo_revcolor="#b4abac"
                     /ApEinfo_fwdcolor="#b4abac"
     misc_feature    complement(82..92)
                     /label="GATA"
                     /ApEinfo_revcolor="#84b0dc"
                     /ApEinfo_fwdcolor="#84b0dc"
     misc_feature    82..96
                     /label="GATA"
                     /ApEinfo_revcolor="#d59687"
                     /ApEinfo_fwdcolor="#d59687"
     misc_feature    complement(84..96)
                     /label="GATA"
                     /ApEinfo_revcolor="#b1ff67"
                     /ApEinfo_fwdcolor="#b1ff67"
     misc_feature    85..95
                     /label="GATA"
                     /ApEinfo_revcolor="#b7e6d7"
                     /ApEinfo_fwdcolor="#b7e6d7"
     misc_feature    85..97
                     /label="GATA"
                     /ApEinfo_revcolor="#b7e6d7"
                     /ApEinfo_fwdcolor="#b7e6d7"
     misc_feature    90..104
                     /label="ERF"
                     /ApEinfo_revcolor="#d59687"
                     /ApEinfo_fwdcolor="#d59687"
     misc_feature    90..104
                     /label="LBD"
                     /ApEinfo_revcolor="#ff9ccd"
                     /ApEinfo_fwdcolor="#ff9ccd"
     misc_feature    complement(93..112)
                     /label="C2H2"
                     /ApEinfo_revcolor="#85dae9"
                     /ApEinfo_fwdcolor="#85dae9"
     misc_feature    98..115
                     /label="MIKC_MADS"
                     /ApEinfo_revcolor="#faac61"
                     /ApEinfo_fwdcolor="#faac61"
     misc_feature    complement(99..113)
                     /label="MIKC_MADS"
                     /ApEinfo_revcolor="#b7e6d7"
                     /ApEinfo_fwdcolor="#b7e6d7"
     misc_feature    100..114
                     /label="MIKC_MADS"
                     /ApEinfo_revcolor="#84b0dc"
                     /ApEinfo_fwdcolor="#84b0dc"
     misc_feature    102..113
                     /label="MIKC_MADS"
                     /ApEinfo_revcolor="#85dae9"
                     /ApEinfo_fwdcolor="#85dae9"
     misc_feature    complement(102..116)
                     /label="MIKC_MADS"
                     /ApEinfo_revcolor="#f8d3a9"
                     /ApEinfo_fwdcolor="#f8d3a9"
     misc_feature    121..135
                     /label="Trihelix"
                     /ApEinfo_revcolor="#d59687"
                     /ApEinfo_fwdcolor="#d59687"
     misc_feature    121..141
                     /label="Dof"
                     /ApEinfo_revcolor="#75c6a9"
                     /ApEinfo_fwdcolor="#75c6a9"
     misc_feature    complement(134..148)
                     /label="E2F/DP"
                     /ApEinfo_revcolor="#c7b0e3"
                     /ApEinfo_fwdcolor="#c7b0e3"
     misc_feature    complement(155..175)
                     /label="Dof"
                     /ApEinfo_revcolor="#faac61"
                     /ApEinfo_fwdcolor="#faac61"
     misc_feature    155..181
                     /label="Dof"
                     /ApEinfo_revcolor="#c6c9d1"
                     /ApEinfo_fwdcolor="#c6c9d1"
     misc_feature    166..180
                     /label="ERF"
                     /ApEinfo_revcolor="#d59687"
                     /ApEinfo_fwdcolor="#d59687"
     misc_feature    167..185
                     /label="GATA"
                     /ApEinfo_revcolor="#b1ff67"
                     /ApEinfo_fwdcolor="#b1ff67"
     misc_feature    169..183
                     /label="Trihelix"
                     /ApEinfo_revcolor="#b7e6d7"
                     /ApEinfo_fwdcolor="#b7e6d7"
     misc_feature    169..183
                     /label="ERF"
                     /ApEinfo_revcolor="#c7b0e3"
                     /ApEinfo_fwdcolor="#c7b0e3"
     misc_feature    170..184
                     /label="Trihelix"
                     /ApEinfo_revcolor="#c7b0e3"
                     /ApEinfo_fwdcolor="#c7b0e3"
     misc_feature    complement(171..181)
                     /label="Trihelix"
                     /ApEinfo_revcolor="#faac61"
                     /ApEinfo_fwdcolor="#faac61"
     misc_feature    complement(173..191)
                     /label="ERF"
                     /ApEinfo_revcolor="#ffef86"
                     /ApEinfo_fwdcolor="#ffef86"
     misc_feature    complement(194..206)
                     /label="HD-ZIP"
                     /ApEinfo_revcolor="#f8d3a9"
                     /ApEinfo_fwdcolor="#f8d3a9"
     misc_feature    218..227
                     /label="G2-like"
                     /ApEinfo_revcolor="#ff9ccd"
                     /ApEinfo_fwdcolor="#ff9ccd"
     misc_feature    260..273
                     /label="SBP"
                     /ApEinfo_revcolor="#b7e6d7"
                     /ApEinfo_fwdcolor="#b7e6d7"
     misc_feature    complement(261..271)
                     /label="SBP"
                     /ApEinfo_revcolor="#b7e6d7"
                     /ApEinfo_fwdcolor="#b7e6d7"
     misc_feature    261..272
                     /label="bHLH"
                     /ApEinfo_revcolor="#b1ff67"
                     /ApEinfo_fwdcolor="#b1ff67"
     misc_feature    261..272
                     /label="SBP"
                     /ApEinfo_revcolor="#c7b0e3"
                     /ApEinfo_fwdcolor="#c7b0e3"
     misc_feature    262..271
                     /label="SBP"
                     /ApEinfo_revcolor="#c6c9d1"
                     /ApEinfo_fwdcolor="#c6c9d1"
     misc_feature    complement(262..271)
                     /label="SBP"
                     /ApEinfo_revcolor="#b4abac"
                     /ApEinfo_fwdcolor="#b4abac"
     misc_feature    262..272
                     /label="SBP"
                     /ApEinfo_revcolor="#84b0dc"
                     /ApEinfo_fwdcolor="#84b0dc"
     misc_feature    263..272
                     /label="SBP"
                     /ApEinfo_revcolor="#b1ff67"
                     /ApEinfo_fwdcolor="#b1ff67"
     misc_feature    264..271
                     /label="SBP"
                     /ApEinfo_revcolor="#ff9ccd"
                     /ApEinfo_fwdcolor="#ff9ccd"
     misc_feature    complement(264..271)
                     /label="SBP"
                     /ApEinfo_revcolor="#faac61"
                     /ApEinfo_fwdcolor="#faac61"
     misc_feature    264..275
                     /label="NAC"
                     /ApEinfo_revcolor="#d6b295"
                     /ApEinfo_fwdcolor="#d6b295"
     misc_feature    277..287
                     /label="ZF-HD"
                     /ApEinfo_revcolor="#75c6a9"
                     /ApEinfo_fwdcolor="#75c6a9"
     misc_feature    complement(304..318)
                     /label="MYB"
                     /ApEinfo_revcolor="#b4abac"
                     /ApEinfo_fwdcolor="#b4abac"
     misc_feature    304..319
                     /label="MYB"
                     /ApEinfo_revcolor="#ffef86"
                     /ApEinfo_fwdcolor="#ffef86"
     misc_feature    304..321
                     /label="MYB"
                     /ApEinfo_revcolor="#b7e6d7"
                     /ApEinfo_fwdcolor="#b7e6d7"
     misc_feature    complement(306..326)
                     /label="MYB"
                     /ApEinfo_revcolor="#b1ff67"
                     /ApEinfo_fwdcolor="#b1ff67"
     misc_feature    complement(307..321)
                     /label="MYB"
                     /ApEinfo_revcolor="#f58a5e"
                     /ApEinfo_fwdcolor="#f58a5e"
     misc_feature    complement(353..363)
                     /label="ZF-HD"
                     /ApEinfo_revcolor="#75c6a9"
                     /ApEinfo_fwdcolor="#75c6a9"
     misc_feature    364..378
                     /label="GATA"
                     /ApEinfo_revcolor="#b1ff67"
                     /ApEinfo_fwdcolor="#b1ff67"
     misc_feature    387..405
                     /label="NAC"
                     /ApEinfo_revcolor="#ffef86"
                     /ApEinfo_fwdcolor="#ffef86"
     misc_feature    387..407
                     /label="NAC"
                     /ApEinfo_revcolor="#9eafd2"
                     /ApEinfo_fwdcolor="#9eafd2"
     misc_feature    396..407
                     /label="NAC"
                     /ApEinfo_revcolor="#85dae9"
                     /ApEinfo_fwdcolor="#85dae9"
     misc_feature    397..408
                     /label="NAC"
                     /ApEinfo_revcolor="#b7e6d7"
                     /ApEinfo_fwdcolor="#b7e6d7"
     misc_feature    419..438
                     /label="AP2"
                     /ApEinfo_revcolor="#faac61"
                     /ApEinfo_fwdcolor="#faac61"
     misc_feature    424..443
                     /label="AP2"
                     /ApEinfo_revcolor="#c6c9d1"
                     /ApEinfo_fwdcolor="#c6c9d1"
     misc_feature    complement(427..442)
                     /label="C2H2"
                     /ApEinfo_revcolor="#ffef86"
                     /ApEinfo_fwdcolor="#ffef86"
     misc_feature    427..443
                     /label="C2H2"
                     /ApEinfo_revcolor="#b1ff67"
                     /ApEinfo_fwdcolor="#b1ff67"
     misc_feature    427..444
                     /label="C2H2"
                     /ApEinfo_revcolor="#b4abac"
                     /ApEinfo_fwdcolor="#b4abac"
     misc_feature    427..446
                     /label="C2H2"
                     /ApEinfo_revcolor="#f58a5e"
                     /ApEinfo_fwdcolor="#f58a5e"
     misc_feature    427..446
                     /label="GRAS"
                     /ApEinfo_revcolor="#b7e6d7"
                     /ApEinfo_fwdcolor="#b7e6d7"
     misc_feature    complement(427..446)
                     /label="C2H2"
                     /ApEinfo_revcolor="#c7b0e3"
                     /ApEinfo_fwdcolor="#c7b0e3"
     misc_feature    428..442
                     /label="C2H2"
                     /ApEinfo_revcolor="#c6c9d1"
                     /ApEinfo_fwdcolor="#c6c9d1"
     misc_feature    complement(428..448)
                     /label="C2H2"
                     /ApEinfo_revcolor="#d6b295"
                     /ApEinfo_fwdcolor="#d6b295"
     misc_feature    complement(463..482)
                     /label="BES1"
                     /ApEinfo_revcolor="#75c6a9"
                     /ApEinfo_fwdcolor="#75c6a9"
     misc_feature    464..481
                     /label="bHLH"
                     /ApEinfo_revcolor="#b7e6d7"
                     /ApEinfo_fwdcolor="#b7e6d7"
     misc_feature    complement(464..482)
                     /label="bZIP"
                     /ApEinfo_revcolor="#f8d3a9"
                     /ApEinfo_fwdcolor="#f8d3a9"
     misc_feature    465..479
                     /label="bHLH"
                     /ApEinfo_revcolor="#84b0dc"
                     /ApEinfo_fwdcolor="#84b0dc"
     misc_feature    complement(465..479)
                     /label="bHLH"
                     /ApEinfo_revcolor="#ffef86"
                     /ApEinfo_fwdcolor="#ffef86"
     misc_feature    465..485
                     /label="bHLH"
                     /ApEinfo_revcolor="#ff9ccd"
                     /ApEinfo_fwdcolor="#ff9ccd"
     misc_feature    complement(465..487)
                     /label="bHLH"
                     /ApEinfo_revcolor="#c6c9d1"
                     /ApEinfo_fwdcolor="#c6c9d1"
     misc_feature    complement(466..479)
                     /label="bHLH"
                     /ApEinfo_revcolor="#ff9ccd"
                     /ApEinfo_fwdcolor="#ff9ccd"
     misc_feature    466..480
                     /label="bHLH"
                     /ApEinfo_revcolor="#75c6a9"
                     /ApEinfo_fwdcolor="#75c6a9"
     misc_feature    466..483
                     /label="bZIP"
                     /ApEinfo_revcolor="#b1ff67"
                     /ApEinfo_fwdcolor="#b1ff67"
     misc_feature    complement(466..486)
                     /label="bHLH"
                     /ApEinfo_revcolor="#faac61"
                     /ApEinfo_fwdcolor="#faac61"
     misc_feature    466..488
                     /label="bHLH"
                     /ApEinfo_revcolor="#ff9ccd"
                     /ApEinfo_fwdcolor="#ff9ccd"
     misc_feature    467..480
                     /label="bHLH"
                     /ApEinfo_revcolor="#b7e6d7"
                     /ApEinfo_fwdcolor="#b7e6d7"
     misc_feature    467..481
                     /label="bHLH"
                     /ApEinfo_revcolor="#b7e6d7"
                     /ApEinfo_fwdcolor="#b7e6d7"
     misc_feature    467..484
                     /label="bZIP"
                     /ApEinfo_revcolor="#f58a5e"
                     /ApEinfo_fwdcolor="#f58a5e"
     misc_feature    467..487
                     /label="bHLH"
                     /ApEinfo_revcolor="#d59687"
                     /ApEinfo_fwdcolor="#d59687"
     misc_feature    468..482
                     /label="bZIP"
                     /ApEinfo_revcolor="#ffef86"
                     /ApEinfo_fwdcolor="#ffef86"
     misc_feature    complement(468..482)
                     /label="BES1"
                     /ApEinfo_revcolor="#c7b0e3"
                     /ApEinfo_fwdcolor="#c7b0e3"
     misc_feature    complement(468..482)
                     /label="bZIP"
                     /ApEinfo_revcolor="#f58a5e"
                     /ApEinfo_fwdcolor="#f58a5e"
     misc_feature    complement(468..488)
                     /label="bHLH"
                     /ApEinfo_revcolor="#d59687"
                     /ApEinfo_fwdcolor="#d59687"
     misc_feature    complement(469..486)
                     /label="bZIP"
                     /ApEinfo_revcolor="#ffef86"
                     /ApEinfo_fwdcolor="#ffef86"
     misc_feature    469..488
                     /label="ERF"
                     /ApEinfo_revcolor="#d6b295"
                     /ApEinfo_fwdcolor="#d6b295"
     misc_feature    470..481
                     /label="bHLH"
                     /ApEinfo_revcolor="#c7b0e3"
                     /ApEinfo_fwdcolor="#c7b0e3"
     misc_feature    470..481
                     /label="bZIP"
                     /ApEinfo_revcolor="#c6c9d1"
                     /ApEinfo_fwdcolor="#c6c9d1"
     misc_feature    complement(470..487)
                     /label="bZIP"
                     /ApEinfo_revcolor="#faac61"
                     /ApEinfo_fwdcolor="#faac61"
     misc_feature    471..480
                     /label="bHLH"
                     /ApEinfo_revcolor="#f58a5e"
                     /ApEinfo_fwdcolor="#f58a5e"
     misc_feature    complement(471..480)
                     /label="bZIP"
                     /ApEinfo_revcolor="#9eafd2"
                     /ApEinfo_fwdcolor="#9eafd2"
     misc_feature    complement(471..481)
                     /label="BES1"
                     /ApEinfo_revcolor="#b1ff67"
                     /ApEinfo_fwdcolor="#b1ff67"
     misc_feature    471..485
                     /label="BES1"
                     /ApEinfo_revcolor="#f8d3a9"
                     /ApEinfo_fwdcolor="#f8d3a9"
     misc_feature    471..485
                     /label="bZIP"
                     /ApEinfo_revcolor="#b1ff67"
                     /ApEinfo_fwdcolor="#b1ff67"
     misc_feature    complement(471..485)
                     /label="bZIP"
                     /ApEinfo_revcolor="#faac61"
                     /ApEinfo_fwdcolor="#faac61"
     misc_feature    471..489
                     /label="bZIP"
                     /ApEinfo_revcolor="#84b0dc"
                     /ApEinfo_fwdcolor="#84b0dc"
     misc_feature    471..490
                     /label="BES1"
                     /ApEinfo_revcolor="#d6b295"
                     /ApEinfo_fwdcolor="#d6b295"
     misc_feature    472..480
                     /label="bHLH"
                     /ApEinfo_revcolor="#d6b295"
                     /ApEinfo_fwdcolor="#d6b295"
     misc_feature    complement(472..480)
                     /label="bHLH"
                     /ApEinfo_revcolor="#d59687"
                     /ApEinfo_fwdcolor="#d59687"
     misc_feature    472..481
                     /label="bHLH"
                     /ApEinfo_revcolor="#b4abac"
                     /ApEinfo_fwdcolor="#b4abac"
     misc_feature    complement(472..481)
                     /label="bHLH"
                     /ApEinfo_revcolor="#9eafd2"
                     /ApEinfo_fwdcolor="#9eafd2"
     misc_feature    472..482
                     /label="BES1"
                     /ApEinfo_revcolor="#ffef86"
                     /ApEinfo_fwdcolor="#ffef86"
     misc_feature    472..483
                     /label="bZIP"
                     /ApEinfo_revcolor="#b1ff67"
                     /ApEinfo_fwdcolor="#b1ff67"
     misc_feature    complement(472..483)
                     /label="bZIP"
                     /ApEinfo_revcolor="#84b0dc"
                     /ApEinfo_fwdcolor="#84b0dc"
     misc_feature    complement(472..483)
                     /label="bHLH"
                     /ApEinfo_revcolor="#d6b295"
                     /ApEinfo_fwdcolor="#d6b295"
     misc_feature    472..488
                     /label="Trihelix"
                     /ApEinfo_revcolor="#c6c9d1"
                     /ApEinfo_fwdcolor="#c6c9d1"
     misc_feature    complement(472..488)
                     /label="bHLH"
                     /ApEinfo_revcolor="#75c6a9"
                     /ApEinfo_fwdcolor="#75c6a9"
     misc_feature    complement(472..489)
                     /label="bHLH"
                     /ApEinfo_revcolor="#ff9ccd"
                     /ApEinfo_fwdcolor="#ff9ccd"
     misc_feature    473..480
                     /label="bZIP"
                     /ApEinfo_revcolor="#85dae9"
                     /ApEinfo_fwdcolor="#85dae9"
     misc_feature    473..480
                     /label="bHLH"
                     /ApEinfo_revcolor="#b7e6d7"
                     /ApEinfo_fwdcolor="#b7e6d7"
     misc_feature    complement(473..480)
                     /label="bHLH"
                     /ApEinfo_revcolor="#ffef86"
                     /ApEinfo_fwdcolor="#ffef86"
     misc_feature    complement(473..480)
                     /label="bZIP"
                     /ApEinfo_revcolor="#84b0dc"
                     /ApEinfo_fwdcolor="#84b0dc"
     misc_feature    473..481
                     /label="bHLH"
                     /ApEinfo_revcolor="#85dae9"
                     /ApEinfo_fwdcolor="#85dae9"
     misc_feature    473..482
                     /label="bZIP"
                     /ApEinfo_revcolor="#f8d3a9"
                     /ApEinfo_fwdcolor="#f8d3a9"
     misc_feature    complement(473..482)
                     /label="bHLH"
                     /ApEinfo_revcolor="#b4abac"
                     /ApEinfo_fwdcolor="#b4abac"
     misc_feature    complement(473..486)
                     /label="bHLH"
                     /ApEinfo_revcolor="#ff9ccd"
                     /ApEinfo_fwdcolor="#ff9ccd"
     misc_feature    complement(473..487)
                     /label="bHLH"
                     /ApEinfo_revcolor="#b4abac"
                     /ApEinfo_fwdcolor="#b4abac"
     misc_feature    474..484
                     /label="TCP"
                     /ApEinfo_revcolor="#faac61"
                     /ApEinfo_fwdcolor="#faac61"
     misc_feature    474..487
                     /label="bHLH"
                     /ApEinfo_revcolor="#84b0dc"
                     /ApEinfo_fwdcolor="#84b0dc"
     misc_feature    474..488
                     /label="bHLH"
                     /ApEinfo_revcolor="#d59687"
                     /ApEinfo_fwdcolor="#d59687"
     misc_feature    complement(474..488)
                     /label="bHLH"
                     /ApEinfo_revcolor="#9eafd2"
                     /ApEinfo_fwdcolor="#9eafd2"
     misc_feature    487..507
                     /label="EIL"
                     /ApEinfo_revcolor="#d59687"
                     /ApEinfo_fwdcolor="#d59687"
     misc_feature    complement(488..499)
                     /label="NAC"
                     /ApEinfo_revcolor="#f8d3a9"
                     /ApEinfo_fwdcolor="#f8d3a9"
     misc_feature    complement(489..499)
                     /label="BES1"
                     /ApEinfo_revcolor="#85dae9"
                     /ApEinfo_fwdcolor="#85dae9"
     misc_feature    complement(489..500)
                     /label="NAC"
                     /ApEinfo_revcolor="#d59687"
                     /ApEinfo_fwdcolor="#d59687"
     misc_feature    complement(490..501)
                     /label="bHLH"
                     /ApEinfo_revcolor="#faac61"
                     /ApEinfo_fwdcolor="#faac61"
     misc_feature    491..498
                     /label="bHLH"
                     /ApEinfo_revcolor="#b7e6d7"
                     /ApEinfo_fwdcolor="#b7e6d7"
     misc_feature    complement(491..498)
                     /label="bHLH"
                     /ApEinfo_revcolor="#85dae9"
                     /ApEinfo_fwdcolor="#85dae9"
     misc_feature    complement(496..510)
                     /label="GATA"
                     /ApEinfo_revcolor="#9eafd2"
                     /ApEinfo_fwdcolor="#9eafd2"
     misc_feature    complement(501..508)
                     /label="GATA"
                     /ApEinfo_revcolor="#ff9ccd"
                     /ApEinfo_fwdcolor="#ff9ccd"
     misc_feature    501..513
                     /label="GATA"
                     /ApEinfo_revcolor="#c7b0e3"
                     /ApEinfo_fwdcolor="#c7b0e3"
     misc_feature    complement(522..535)
                     /label="bZIP"
                     /ApEinfo_revcolor="#c6c9d1"
                     /ApEinfo_fwdcolor="#c6c9d1"
     misc_feature    522..536
                     /label="bZIP"
                     /ApEinfo_revcolor="#ff9ccd"
                     /ApEinfo_fwdcolor="#ff9ccd"
     misc_feature    complement(522..536)
                     /label="bZIP"
                     /ApEinfo_revcolor="#b1ff67"
                     /ApEinfo_fwdcolor="#b1ff67"
     misc_feature    522..541
                     /label="TCP"
                     /ApEinfo_revcolor="#9eafd2"
                     /ApEinfo_fwdcolor="#9eafd2"
     misc_feature    complement(524..534)
                     /label="NAC"
                     /ApEinfo_revcolor="#d59687"
                     /ApEinfo_fwdcolor="#d59687"
     misc_feature    complement(524..534)
                     /label="bZIP"
                     /ApEinfo_revcolor="#faac61"
                     /ApEinfo_fwdcolor="#faac61"
     misc_feature    524..535
                     /label="bZIP"
                     /ApEinfo_revcolor="#b7e6d7"
                     /ApEinfo_fwdcolor="#b7e6d7"
     misc_feature    complement(524..535)
                     /label="bZIP"
                     /ApEinfo_revcolor="#f8d3a9"
                     /ApEinfo_fwdcolor="#f8d3a9"
     misc_feature    524..542
                     /label="NAC"
                     /ApEinfo_revcolor="#75c6a9"
                     /ApEinfo_fwdcolor="#75c6a9"
     misc_feature    525..535
                     /label="bZIP"
                     /ApEinfo_revcolor="#84b0dc"
                     /ApEinfo_fwdcolor="#84b0dc"
     misc_feature    complement(525..535)
                     /label="BES1"
                     /ApEinfo_revcolor="#ff9ccd"
                     /ApEinfo_fwdcolor="#ff9ccd"
     misc_feature    complement(525..545)
                     /label="NAC"
                     /ApEinfo_revcolor="#ff9ccd"
                     /ApEinfo_fwdcolor="#ff9ccd"
     misc_feature    complement(526..543)
                     /label="bHLH"
                     /ApEinfo_revcolor="#d6b295"
                     /ApEinfo_fwdcolor="#d6b295"
     misc_feature    complement(527..535)
                     /label="bHLH"
                     /ApEinfo_revcolor="#ffef86"
                     /ApEinfo_fwdcolor="#ffef86"
     misc_feature    527..536
                     /label="bZIP"
                     /ApEinfo_revcolor="#c7b0e3"
                     /ApEinfo_fwdcolor="#c7b0e3"
     misc_feature    527..544
                     /label="NAC"
                     /ApEinfo_revcolor="#ffef86"
                     /ApEinfo_fwdcolor="#ffef86"
     misc_feature    complement(527..545)
                     /label="NAC"
                     /ApEinfo_revcolor="#ffef86"
                     /ApEinfo_fwdcolor="#ffef86"
     misc_feature    complement(528..542)
                     /label="bHLH"
                     /ApEinfo_revcolor="#ff9ccd"
                     /ApEinfo_fwdcolor="#ff9ccd"
     misc_feature    528..549
                     /label="NAC"
                     /ApEinfo_revcolor="#c7b0e3"
                     /ApEinfo_fwdcolor="#c7b0e3"
     misc_feature    530..543
                     /label="TCP"
                     /ApEinfo_revcolor="#ff9ccd"
                     /ApEinfo_fwdcolor="#ff9ccd"
     misc_feature    complement(531..550)
                     /label="TCP"
                     /ApEinfo_revcolor="#75c6a9"
                     /ApEinfo_fwdcolor="#75c6a9"
     misc_feature    complement(531..551)
                     /label="TCP"
                     /ApEinfo_revcolor="#b4abac"
                     /ApEinfo_fwdcolor="#b4abac"
     misc_feature    complement(550..570)
                     /label="MIKC_MADS"
                     /ApEinfo_revcolor="#b4abac"
                     /ApEinfo_fwdcolor="#b4abac"
     misc_feature    551..570
                     /label="AP2"
                     /ApEinfo_revcolor="#c7b0e3"
                     /ApEinfo_fwdcolor="#c7b0e3"
     misc_feature    586..606
                     /label="C2H2"
                     /ApEinfo_revcolor="#c7b0e3"
                     /ApEinfo_fwdcolor="#c7b0e3"
     misc_feature    complement(588..607)
                     /label="GRAS"
                     /ApEinfo_revcolor="#d6b295"
                     /ApEinfo_fwdcolor="#d6b295"
     misc_feature    592..607
                     /label="C2H2"
                     /ApEinfo_revcolor="#f58a5e"
                     /ApEinfo_fwdcolor="#f58a5e"
     misc_feature    615..629
                     /label="G2-like"
                     /ApEinfo_revcolor="#9eafd2"
                     /ApEinfo_fwdcolor="#9eafd2"
     misc_feature    complement(616..626)
                     /label="G2-like"
                     /ApEinfo_revcolor="#faac61"
                     /ApEinfo_fwdcolor="#faac61"
     misc_feature    616..628
                     /label="G2-like"
                     /ApEinfo_revcolor="#b4abac"
                     /ApEinfo_fwdcolor="#b4abac"
     misc_feature    complement(616..628)
                     /label="G2-like"
                     /ApEinfo_revcolor="#85dae9"
                     /ApEinfo_fwdcolor="#85dae9"
     misc_feature    618..628
                     /label="G2-like"
                     /ApEinfo_revcolor="#b1ff67"
                     /ApEinfo_fwdcolor="#b1ff67"
     misc_feature    651..661
                     /label="TCP"
                     /ApEinfo_revcolor="#9eafd2"
                     /ApEinfo_fwdcolor="#9eafd2"
     misc_feature    651..663
                     /label="TCP"
                     /ApEinfo_revcolor="#84b0dc"
                     /ApEinfo_fwdcolor="#84b0dc"
     misc_feature    677..697
                     /label="MYB"
                     /ApEinfo_revcolor="#75c6a9"
                     /ApEinfo_fwdcolor="#75c6a9"
     misc_feature    680..694
                     /label="MYB"
                     /ApEinfo_revcolor="#ff9ccd"
                     /ApEinfo_fwdcolor="#ff9ccd"
     misc_feature    680..700
                     /label="MYB"
                     /ApEinfo_revcolor="#ffef86"
                     /ApEinfo_fwdcolor="#ffef86"
     misc_feature    681..701
                     /label="B3"
                     /ApEinfo_revcolor="#85dae9"
                     /ApEinfo_fwdcolor="#85dae9"
     misc_feature    682..697
                     /label="MYB"
                     /ApEinfo_revcolor="#84b0dc"
                     /ApEinfo_fwdcolor="#84b0dc"
     misc_feature    683..697
                     /label="MYB"
                     /ApEinfo_revcolor="#ffef86"
                     /ApEinfo_fwdcolor="#ffef86"
     misc_feature    684..698
                     /label="MYB"
                     /ApEinfo_revcolor="#c6c9d1"
                     /ApEinfo_fwdcolor="#c6c9d1"
     misc_feature    complement(684..704)
                     /label="MYB"
                     /ApEinfo_revcolor="#d6b295"
                     /ApEinfo_fwdcolor="#d6b295"
     misc_feature    complement(685..697)
                     /label="MYB"
                     /ApEinfo_revcolor="#d59687"
                     /ApEinfo_fwdcolor="#d59687"
     misc_feature    685..698
                     /label="MYB"
                     /ApEinfo_revcolor="#85dae9"
                     /ApEinfo_fwdcolor="#85dae9"
     misc_feature    685..699
                     /label="MYB"
                     /ApEinfo_revcolor="#b4abac"
                     /ApEinfo_fwdcolor="#b4abac"
     misc_feature    686..696
                     /label="MYB"
                     /ApEinfo_revcolor="#75c6a9"
                     /ApEinfo_fwdcolor="#75c6a9"
     misc_feature    686..698
                     /label="MYB"
                     /ApEinfo_revcolor="#b4abac"
                     /ApEinfo_fwdcolor="#b4abac"
     misc_feature    complement(686..698)
                     /label="MYB"
                     /ApEinfo_revcolor="#ffef86"
                     /ApEinfo_fwdcolor="#ffef86"
     misc_feature    complement(686..700)
                     /label="MYB"
                     /ApEinfo_revcolor="#d6b295"
                     /ApEinfo_fwdcolor="#d6b295"
     misc_feature    686..703
                     /label="MYB"
                     /ApEinfo_revcolor="#f58a5e"
                     /ApEinfo_fwdcolor="#f58a5e"
     misc_feature    687..696
                     /label="MYB"
                     /ApEinfo_revcolor="#d6b295"
                     /ApEinfo_fwdcolor="#d6b295"
     misc_feature    complement(687..701)
                     /label="MYB"
                     /ApEinfo_revcolor="#faac61"
                     /ApEinfo_fwdcolor="#faac61"
     misc_feature    complement(687..707)
                     /label="MYB"
                     /ApEinfo_revcolor="#f8d3a9"
                     /ApEinfo_fwdcolor="#f8d3a9"
     misc_feature    688..697
                     /label="MYB"
                     /ApEinfo_revcolor="#b1ff67"
                     /ApEinfo_fwdcolor="#b1ff67"
     misc_feature    complement(693..703)
                     /label="TCP"
                     /ApEinfo_revcolor="#d59687"
                     /ApEinfo_fwdcolor="#d59687"
     misc_feature    713..727
                     /label="MYB"
                     /ApEinfo_revcolor="#85dae9"
                     /ApEinfo_fwdcolor="#85dae9"
     misc_feature    complement(713..733)
                     /label="MYB"
                     /ApEinfo_revcolor="#d59687"
                     /ApEinfo_fwdcolor="#d59687"
     misc_feature    714..728
                     /label="MYB_related"
                     /ApEinfo_revcolor="#f8d3a9"
                     /ApEinfo_fwdcolor="#f8d3a9"
     misc_feature    complement(714..728)
                     /label="MYB_related"
                     /ApEinfo_revcolor="#84b0dc"
                     /ApEinfo_fwdcolor="#84b0dc"
     misc_feature    716..728
                     /label="GeBP"
                     /ApEinfo_revcolor="#f8d3a9"
                     /ApEinfo_fwdcolor="#f8d3a9"
     misc_feature    716..729
                     /label="MYB"
                     /ApEinfo_revcolor="#f58a5e"
                     /ApEinfo_fwdcolor="#f58a5e"
     misc_feature    complement(716..729)
                     /label="MYB_related"
                     /ApEinfo_revcolor="#c7b0e3"
                     /ApEinfo_fwdcolor="#c7b0e3"
     misc_feature    716..730
                     /label="MYB_related"
                     /ApEinfo_revcolor="#ff9ccd"
                     /ApEinfo_fwdcolor="#ff9ccd"
     misc_feature    complement(716..730)
                     /label="MYB_related"
                     /ApEinfo_revcolor="#c7b0e3"
                     /ApEinfo_fwdcolor="#c7b0e3"
     misc_feature    complement(718..727)
                     /label="MYB_related"
                     /ApEinfo_revcolor="#d6b295"
                     /ApEinfo_fwdcolor="#d6b295"
     misc_feature    complement(718..728)
                     /label="MYB_related"
                     /ApEinfo_revcolor="#85dae9"
                     /ApEinfo_fwdcolor="#85dae9"
     misc_feature    complement(718..730)
                     /label="MYB"
                     /ApEinfo_revcolor="#d59687"
                     /ApEinfo_fwdcolor="#d59687"
     misc_feature    complement(728..747)
                     /label="AP2"
                     /ApEinfo_revcolor="#d6b295"
                     /ApEinfo_fwdcolor="#d6b295"
     misc_feature    complement(728..751)
                     /label="BBR-BPC"
                     /ApEinfo_revcolor="#d59687"
                     /ApEinfo_fwdcolor="#d59687"
     misc_feature    730..750
                     /label="C2H2"
                     /ApEinfo_revcolor="#9eafd2"
                     /ApEinfo_fwdcolor="#9eafd2"
     misc_feature    complement(730..753)
                     /label="BBR-BPC"
                     /ApEinfo_revcolor="#f8d3a9"
                     /ApEinfo_fwdcolor="#f8d3a9"
     misc_feature    complement(732..751)
                     /label="GRAS"
                     /ApEinfo_revcolor="#ff9ccd"
                     /ApEinfo_fwdcolor="#ff9ccd"
     misc_feature    732..752
                     /label="MIKC_MADS"
                     /ApEinfo_revcolor="#f8d3a9"
                     /ApEinfo_fwdcolor="#f8d3a9"
     misc_feature    735..755
                     /label="BBR-BPC"
                     /ApEinfo_revcolor="#85dae9"
                     /ApEinfo_fwdcolor="#85dae9"
     misc_feature    complement(756..763)
                     /label="MYB_related"
                     /ApEinfo_revcolor="#f58a5e"
                     /ApEinfo_fwdcolor="#f58a5e"
     misc_feature    complement(775..788)
                     /label="bHLH"
                     /ApEinfo_revcolor="#b7e6d7"
                     /ApEinfo_fwdcolor="#b7e6d7"
     misc_feature    776..789
                     /label="bHLH"
                     /ApEinfo_revcolor="#f58a5e"
                     /ApEinfo_fwdcolor="#f58a5e"
     misc_feature    complement(784..813)
                     /label="BBR-BPC"
                     /ApEinfo_revcolor="#84b0dc"
                     /ApEinfo_fwdcolor="#84b0dc"
     misc_feature    790..810
                     /label="BBR-BPC"
                     /ApEinfo_revcolor="#f58a5e"
                     /ApEinfo_fwdcolor="#f58a5e"
     misc_feature    792..812
                     /label="BBR-BPC"
                     /ApEinfo_revcolor="#f58a5e"
                     /ApEinfo_fwdcolor="#f58a5e"
     misc_feature    complement(793..816)
                     /label="BBR-BPC"
                     /ApEinfo_revcolor="#faac61"
                     /ApEinfo_fwdcolor="#faac61"
     misc_feature    794..814
                     /label="BBR-BPC"
                     /ApEinfo_revcolor="#b1ff67"
                     /ApEinfo_fwdcolor="#b1ff67"
     misc_feature    complement(796..825)
                     /label="BBR-BPC"
                     /ApEinfo_revcolor="#b1ff67"
                     /ApEinfo_fwdcolor="#b1ff67"
     misc_feature    802..818
                     /label="RAV"
                     /ApEinfo_revcolor="#b4abac"
                     /ApEinfo_fwdcolor="#b4abac"
     misc_feature    803..823
                     /label="C2H2"
                     /ApEinfo_revcolor="#c7b0e3"
                     /ApEinfo_fwdcolor="#c7b0e3"
     misc_feature    complement(808..824)
                     /label="C2H2"
                     /ApEinfo_revcolor="#84b0dc"
                     /ApEinfo_fwdcolor="#84b0dc"
     misc_feature    840..857
                     /label="CAMTA"
                     /ApEinfo_revcolor="#f8d3a9"
                     /ApEinfo_fwdcolor="#f8d3a9"
     misc_feature    910..924
                     /label="NAC"
                     /ApEinfo_revcolor="#b4abac"
                     /ApEinfo_fwdcolor="#b4abac"
     misc_feature    911..931
                     /label="NAC"
                     /ApEinfo_revcolor="#c6c9d1"
                     /ApEinfo_fwdcolor="#c6c9d1"
     misc_feature    complement(911..931)
                     /label="NAC"
                     /ApEinfo_revcolor="#c7b0e3"
                     /ApEinfo_fwdcolor="#c7b0e3"
     misc_feature    912..932
                     /label="NAC"
                     /ApEinfo_revcolor="#f58a5e"
                     /ApEinfo_fwdcolor="#f58a5e"
     misc_feature    complement(913..931)
                     /label="NAC"
                     /ApEinfo_revcolor="#faac61"
                     /ApEinfo_fwdcolor="#faac61"
     misc_feature    complement(914..931)
                     /label="NAC"
                     /ApEinfo_revcolor="#85dae9"
                     /ApEinfo_fwdcolor="#85dae9"
     misc_feature    914..935
                     /label="NAC"
                     /ApEinfo_revcolor="#f8d3a9"
                     /ApEinfo_fwdcolor="#f8d3a9"
     misc_feature    complement(915..931)
                     /label="NAC"
                     /ApEinfo_revcolor="#75c6a9"
                     /ApEinfo_fwdcolor="#75c6a9"
     misc_feature    915..932
                     /label="NAC"
                     /ApEinfo_revcolor="#c7b0e3"
                     /ApEinfo_fwdcolor="#c7b0e3"
     misc_feature    916..931
                     /label="NAC"
                     /ApEinfo_revcolor="#d59687"
                     /ApEinfo_fwdcolor="#d59687"
     misc_feature    complement(958..968)
                     /label="C2H2"
                     /ApEinfo_revcolor="#ff9ccd"
                     /ApEinfo_fwdcolor="#ff9ccd"
     misc_feature    complement(971..989)
                     /label="NAC"
                     /ApEinfo_revcolor="#85dae9"
                     /ApEinfo_fwdcolor="#85dae9"
     misc_feature    974..990
                     /label="NAC"
                     /ApEinfo_revcolor="#b4abac"
                     /ApEinfo_fwdcolor="#b4abac"
     misc_feature    1008..1017
                     /label="B3"
                     /ApEinfo_revcolor="#d6b295"
                     /ApEinfo_fwdcolor="#d6b295"
     misc_feature    1018..1032
                     /label="ERF"
                     /ApEinfo_revcolor="#f8d3a9"
                     /ApEinfo_fwdcolor="#f8d3a9"
     misc_feature    1020..1027
                     /label="ERF"
                     /ApEinfo_revcolor="#b7e6d7"
                     /ApEinfo_fwdcolor="#b7e6d7"
     misc_feature    1046..1060
                     /label="B3"
                     /ApEinfo_revcolor="#d6b295"
                     /ApEinfo_fwdcolor="#d6b295"
     misc_feature    complement(1083..1103)
                     /label="MIKC_MADS"
                     /ApEinfo_revcolor="#d59687"
                     /ApEinfo_fwdcolor="#d59687"
     misc_feature    1084..1098
                     /label="MIKC_MADS"
                     /ApEinfo_revcolor="#f8d3a9"
                     /ApEinfo_fwdcolor="#f8d3a9"
     misc_feature    1086..1100
                     /label="MIKC_MADS"
                     /ApEinfo_revcolor="#9eafd2"
                     /ApEinfo_fwdcolor="#9eafd2"
     misc_feature    complement(1248..1268)
                     /label="B3"
                     /ApEinfo_revcolor="#b7e6d7"
                     /ApEinfo_fwdcolor="#b7e6d7"
     misc_feature    complement(1248..1268)
                     /label="ARF"
                     /ApEinfo_revcolor="#b7e6d7"
                     /ApEinfo_fwdcolor="#b7e6d7"
     misc_feature    1252..1271
                     /label="AP2"
                     /ApEinfo_revcolor="#faac61"
                     /ApEinfo_fwdcolor="#faac61"
     misc_feature    complement(1253..1271)
                     /label="MIKC_MADS"
                     /ApEinfo_revcolor="#c6c9d1"
                     /ApEinfo_fwdcolor="#c6c9d1"
     misc_feature    1253..1272
                     /label="AP2"
                     /ApEinfo_revcolor="#ff9ccd"
                     /ApEinfo_fwdcolor="#ff9ccd"
     misc_feature    1254..1268
                     /label="B3"
                     /ApEinfo_revcolor="#b1ff67"
                     /ApEinfo_fwdcolor="#b1ff67"
     misc_feature    complement(1254..1274)
                     /label="Dof"
                     /ApEinfo_revcolor="#c6c9d1"
                     /ApEinfo_fwdcolor="#c6c9d1"
     misc_feature    1255..1269
                     /label="B3"
                     /ApEinfo_revcolor="#f58a5e"
                     /ApEinfo_fwdcolor="#f58a5e"
     misc_feature    complement(1255..1275)
                     /label="Dof"
                     /ApEinfo_revcolor="#f8d3a9"
                     /ApEinfo_fwdcolor="#f8d3a9"
     misc_feature    complement(1255..1281)
                     /label="Dof"
                     /ApEinfo_revcolor="#ffef86"
                     /ApEinfo_fwdcolor="#ffef86"
     misc_feature    1256..1269
                     /label="MIKC_MADS"
                     /ApEinfo_revcolor="#b4abac"
                     /ApEinfo_fwdcolor="#b4abac"
     misc_feature    1256..1270
                     /label="B3"
                     /ApEinfo_revcolor="#75c6a9"
                     /ApEinfo_fwdcolor="#75c6a9"
     misc_feature    1256..1275
                     /label="AP2"
                     /ApEinfo_revcolor="#84b0dc"
                     /ApEinfo_fwdcolor="#84b0dc"
     misc_feature    complement(1256..1276)
                     /label="MIKC_MADS"
                     /ApEinfo_revcolor="#faac61"
                     /ApEinfo_fwdcolor="#faac61"
     misc_feature    complement(1256..1276)
                     /label="Dof"
                     /ApEinfo_revcolor="#85dae9"
                     /ApEinfo_fwdcolor="#85dae9"
     misc_feature    complement(1256..1283)
                     /label="Dof"
                     /ApEinfo_revcolor="#f58a5e"
                     /ApEinfo_fwdcolor="#f58a5e"
     misc_feature    1257..1271
                     /label="B3"
                     /ApEinfo_revcolor="#f58a5e"
                     /ApEinfo_fwdcolor="#f58a5e"
     misc_feature    1257..1276
                     /label="AP2"
                     /ApEinfo_revcolor="#d6b295"
                     /ApEinfo_fwdcolor="#d6b295"
     misc_feature    1257..1276
                     /label="GRAS"
                     /ApEinfo_revcolor="#f8d3a9"
                     /ApEinfo_fwdcolor="#f8d3a9"
     misc_feature    complement(1257..1277)
                     /label="Dof"
                     /ApEinfo_revcolor="#f58a5e"
                     /ApEinfo_fwdcolor="#f58a5e"
     misc_feature    complement(1257..1284)
                     /label="Dof"
                     /ApEinfo_revcolor="#9eafd2"
                     /ApEinfo_fwdcolor="#9eafd2"
     misc_feature    1258..1272
                     /label="B3"
                     /ApEinfo_revcolor="#9eafd2"
                     /ApEinfo_fwdcolor="#9eafd2"
     misc_feature    complement(1258..1278)
                     /label="Dof"
                     /ApEinfo_revcolor="#f58a5e"
                     /ApEinfo_fwdcolor="#f58a5e"
     misc_feature    complement(1258..1285)
                     /label="Dof"
                     /ApEinfo_revcolor="#9eafd2"
                     /ApEinfo_fwdcolor="#9eafd2"
     misc_feature    1259..1273
                     /label="B3"
                     /ApEinfo_revcolor="#9eafd2"
                     /ApEinfo_fwdcolor="#9eafd2"
     misc_feature    complement(1259..1279)
                     /label="MIKC_MADS"
                     /ApEinfo_revcolor="#ffef86"
                     /ApEinfo_fwdcolor="#ffef86"
     misc_feature    complement(1259..1279)
                     /label="Dof"
                     /ApEinfo_revcolor="#f8d3a9"
                     /ApEinfo_fwdcolor="#f8d3a9"
     misc_feature    1260..1274
                     /label="B3"
                     /ApEinfo_revcolor="#9eafd2"
                     /ApEinfo_fwdcolor="#9eafd2"
     misc_feature    complement(1260..1280)
                     /label="Dof"
                     /ApEinfo_revcolor="#faac61"
                     /ApEinfo_fwdcolor="#faac61"
     misc_feature    1261..1275
                     /label="B3"
                     /ApEinfo_revcolor="#85dae9"
                     /ApEinfo_fwdcolor="#85dae9"
     misc_feature    complement(1261..1279)
                     /label="Dof"
                     /ApEinfo_revcolor="#b4abac"
                     /ApEinfo_fwdcolor="#b4abac"
     misc_feature    1261..1280
                     /label="AP2"
                     /ApEinfo_revcolor="#d6b295"
                     /ApEinfo_fwdcolor="#d6b295"
     misc_feature    1261..1281
                     /label="Dof"
                     /ApEinfo_revcolor="#f58a5e"
                     /ApEinfo_fwdcolor="#f58a5e"
     misc_feature    complement(1261..1281)
                     /label="MIKC_MADS"
                     /ApEinfo_revcolor="#c6c9d1"
                     /ApEinfo_fwdcolor="#c6c9d1"
     misc_feature    complement(1261..1288)
                     /label="Dof"
                     /ApEinfo_revcolor="#ffef86"
                     /ApEinfo_fwdcolor="#ffef86"
     misc_feature    1262..1276
                     /label="B3"
                     /ApEinfo_revcolor="#9eafd2"
                     /ApEinfo_fwdcolor="#9eafd2"
     misc_feature    complement(1262..1282)
                     /label="MIKC_MADS"
                     /ApEinfo_revcolor="#d59687"
                     /ApEinfo_fwdcolor="#d59687"
     misc_feature    1263..1277
                     /label="B3"
                     /ApEinfo_revcolor="#85dae9"
                     /ApEinfo_fwdcolor="#85dae9"
     misc_feature    1263..1281
                     /label="Dof"
                     /ApEinfo_revcolor="#9eafd2"
                     /ApEinfo_fwdcolor="#9eafd2"
     misc_feature    1263..1282
                     /label="AP2"
                     /ApEinfo_revcolor="#f8d3a9"
                     /ApEinfo_fwdcolor="#f8d3a9"
     misc_feature    1264..1284
                     /label="Dof"
                     /ApEinfo_revcolor="#d6b295"
                     /ApEinfo_fwdcolor="#d6b295"
     misc_feature    1265..1279
                     /label="B3"
                     /ApEinfo_revcolor="#b4abac"
                     /ApEinfo_fwdcolor="#b4abac"
     misc_feature    1265..1283
                     /label="Dof"
                     /ApEinfo_revcolor="#faac61"
                     /ApEinfo_fwdcolor="#faac61"
     misc_feature    complement(1310..1328)
                     /label="GATA"
                     /ApEinfo_revcolor="#f58a5e"
                     /ApEinfo_fwdcolor="#f58a5e"
     misc_feature    complement(1313..1331)
                     /label="GATA"
                     /ApEinfo_revcolor="#75c6a9"
                     /ApEinfo_fwdcolor="#75c6a9"
     misc_feature    complement(1318..1332)
                     /label="GATA"
                     /ApEinfo_revcolor="#d59687"
                     /ApEinfo_fwdcolor="#d59687"
     misc_feature    complement(1322..1328)
                     /label="MIKC_MADS"
                     /ApEinfo_revcolor="#b4abac"
                     /ApEinfo_fwdcolor="#b4abac"
     misc_feature    complement(1322..1330)
                     /label="NF-YB"
                     /ApEinfo_revcolor="#c6c9d1"
                     /ApEinfo_fwdcolor="#c6c9d1"
     misc_feature    complement(1322..1336)
                     /label="MYB"
                     /ApEinfo_revcolor="#b1ff67"
                     /ApEinfo_fwdcolor="#b1ff67"
     primer          complement(1325..1383)
                     /label="29080_pos1_GuideD_R"
                     /note="sequence: CCACCCATCAGCTCCGCCAGGGTatgaaccaatattaactaaaaaggacactaaccatc"
                     /ApEinfo_revcolor="#f8d3a9"
                     /ApEinfo_fwdcolor="#f8d3a9"
     misc_feature    1331..1349
                     /label="MIKC_MADS"
                     /ApEinfo_revcolor="#75c6a9"
                     /ApEinfo_fwdcolor="#75c6a9"
     misc_feature    complement(1331..1349)
                     /label="MIKC_MADS"
                     /ApEinfo_revcolor="#f8d3a9"
                     /ApEinfo_fwdcolor="#f8d3a9"
     misc_feature    complement(1334..1346)
                     /label="MIKC_MADS"
                     /ApEinfo_revcolor="#b7e6d7"
                     /ApEinfo_fwdcolor="#b7e6d7"
     misc_feature    1361..1380
                     /label="gRNA_D"
                     /ApEinfo_revcolor="#75c6a9"
                     /ApEinfo_fwdcolor="#75c6a9"
     primer          1361..1414
                     /label="29080_pos1_GuideD_F"
                     /note="sequence: ACCCTGGCGGAGCTGATGGGTGGatgctacggctacctcttcacttttattttc"
                     /ApEinfo_revcolor="#b1ff67"
                     /ApEinfo_fwdcolor="#b1ff67"
     misc_feature    1381..1383
                     /label="PAM"
                     /ApEinfo_revcolor="#b1ff67"
                     /ApEinfo_fwdcolor="#b1ff67"
     misc_feature    1384..1398
                     /label="ERF"
                     /ApEinfo_revcolor="#84b0dc"
                     /ApEinfo_fwdcolor="#84b0dc"
     misc_feature    1395..1409
                     /label="C2H2"
                     /ApEinfo_revcolor="#85dae9"
                     /ApEinfo_fwdcolor="#85dae9"
     misc_feature    complement(1396..1406)
                     /label="C2H2"
                     /ApEinfo_revcolor="#9eafd2"
                     /ApEinfo_fwdcolor="#9eafd2"
     misc_feature    complement(1398..1418)
                     /label="Dof"
                     /ApEinfo_revcolor="#84b0dc"
                     /ApEinfo_fwdcolor="#84b0dc"
     misc_feature    1398..1424
                     /label="Dof"
                     /ApEinfo_revcolor="#c6c9d1"
                     /ApEinfo_fwdcolor="#c6c9d1"
     misc_feature    1415..1429
                     /label="C2H2"
                     /ApEinfo_revcolor="#84b0dc"
                     /ApEinfo_fwdcolor="#84b0dc"
     misc_feature    1460..1474
                     /label="MYB"
                     /ApEinfo_revcolor="#c7b0e3"
                     /ApEinfo_fwdcolor="#c7b0e3"
     misc_feature    1461..1475
                     /label="MYB"
                     /ApEinfo_revcolor="#ffef86"
                     /ApEinfo_fwdcolor="#ffef86"
     misc_feature    1463..1477
                     /label="MYB"
                     /ApEinfo_revcolor="#f58a5e"
                     /ApEinfo_fwdcolor="#f58a5e"
     primer          complement(1463..1517)
                     /label="29080_pos2_GuideC_R"
                     /note="sequence: CCCATGGGTTGGCCAGCCTTGCCaaccagtgtttggttcataggcctaattttac"
                     /ApEinfo_revcolor="#c6c9d1"
                     /ApEinfo_fwdcolor="#c6c9d1"
     misc_feature    complement(1464..1477)
                     /label="MYB"
                     /ApEinfo_revcolor="#9eafd2"
                     /ApEinfo_fwdcolor="#9eafd2"
     misc_feature    1495..1514
                     /label="gRNA_C"
                     /ApEinfo_revcolor="#ff9ccd"
                     /ApEinfo_fwdcolor="#ff9ccd"
     primer          1495..1548
                     /label="29080_pos2_GuideC_F"
                     /note="sequence: GGCAAGGCTGGCCAACCCATGGGtggattcggacattatttagaacaaaaccgg"
                     /ApEinfo_revcolor="#ff9ccd"
                     /ApEinfo_fwdcolor="#ff9ccd"
     misc_feature    1515..1517
                     /label="PAM"
                     /ApEinfo_revcolor="#85dae9"
                     /ApEinfo_fwdcolor="#85dae9"
     misc_feature    1518..1847
                     /label="AT2G29080_5'UTR"
                     /ApEinfo_revcolor="#b7e6d7"
                     /ApEinfo_fwdcolor="#b7e6d7"
     misc_feature    1848..1851
                     /label="AATG Overhang"
                     /ApEinfo_revcolor="#b4abac"
                     /ApEinfo_fwdcolor="#b4abac"
     misc_feature    1849..1851
                     /label=" CYP76AD1"
                     /ApEinfo_revcolor="#c7b0e3"
                     /ApEinfo_fwdcolor="#c7b0e3"
     misc_feature    1852..1872
                     /label="SV40NLS"
                     /ApEinfo_revcolor="#7ea7d8"
                     /ApEinfo_fwdcolor="#7ea7d8"
     CDS             1852..1908
                     /label="Translation 1852-1908"
     misc_feature    1873..1908
                     /label="GS12b"
                     /ApEinfo_revcolor="#7ea7d8"
                     /ApEinfo_fwdcolor="#7ea7d8"
     primer          1879..1927
                     /label="NLS_YFP_F2"
                     /note="sequence: ggtagtggtagtggaagcggtagtggcagtATGGTGAGCAAGGGCGAGG"
                     /ApEinfo_revcolor="#d6b295"
                     /ApEinfo_fwdcolor="#d6b295"
     primer          1879..1932
                     /label="NLS_YFP_F"
                     /note="sequence: ggtagtggtagtggaagcggtagtggcagtATGGTGAGCAAGGGCGAGGaGCTg"
                     /ApEinfo_revcolor="#ff9ccd"
                     /ApEinfo_fwdcolor="#ff9ccd"
     CDS             1909..2628
                     /label="YFP (Aequorea victoria)"
                     /ApEinfo_revcolor="#d59687"
                     /ApEinfo_fwdcolor="#d59687"
     CDS             1909..2628
                     /label="Translation 1909-2628"
     misc_feature    2629..2632
                     /label="GCTT Overhang"
                     /ApEinfo_revcolor="#b4abac"
                     /ApEinfo_fwdcolor="#b4abac"
     misc_feature    2633..2916
                     /label="AT2G29080_3'UTR"
                     /ApEinfo_revcolor="#d59687"
                     /ApEinfo_fwdcolor="#d59687"
     misc_feature    complement(2846..2852)
                     /label="MIKC_MADS"
                     /ApEinfo_revcolor="#b4abac"
                     /ApEinfo_fwdcolor="#b4abac"
     misc_feature    2917..2929
                     /label="AT2G29080_Terminator"
                     /ApEinfo_revcolor="#faac61"
                     /ApEinfo_fwdcolor="#faac61"
     misc_feature    2930..2933
                     /label="CGCT"
                     /ApEinfo_revcolor="#85dae9"
                     /ApEinfo_fwdcolor="#85dae9"
     misc_feature    2938..4900
                     /label="mTURQ"
                     /ApEinfo_revcolor="#ff9ccd"
                     /ApEinfo_fwdcolor="#ff9ccd"
     misc_feature    complement(2950..2953)
                     /label="CTCC"
                     /ApEinfo_revcolor="#84b0dc"
                     /ApEinfo_fwdcolor="#84b0dc"
     misc_feature    2954..3594
                     /label="PUBQ10"
                     /ApEinfo_revcolor="#84b0dc"
                     /ApEinfo_fwdcolor="#84b0dc"
     primer          complement(3007..3031)
                     /label="UBQ10_Front_R"
                     /note="sequence: TTTGAGTTGATAAACACGACTCGTG"
                     /ApEinfo_revcolor="#ffef86"
                     /ApEinfo_fwdcolor="#ffef86"
     misc_feature    3394..3399
                     /label="BpiI-mut"
                     /ApEinfo_revcolor="#c7b0e3"
                     /ApEinfo_fwdcolor="#c7b0e3"
     misc_feature    3595..3622
                     /label="Additional frag from Jen Brophy"
                     /ApEinfo_revcolor="#b4abac"
                     /ApEinfo_fwdcolor="#b4abac"
     misc_feature    3623..3626
                     /label="AATG"
                     /ApEinfo_revcolor="#ffef86"
                     /ApEinfo_fwdcolor="#ffef86"
     misc_feature    3627..3647
                     /label="SV40NLS"
                     /ApEinfo_revcolor="#7ea7d8"
                     /ApEinfo_fwdcolor="#7ea7d8"
     CDS             3627..3683
                     /label="Translation 3627-3683"
     misc_feature    3648..3683
                     /label="GS12b"
                     /ApEinfo_revcolor="#7ea7d8"
                     /ApEinfo_fwdcolor="#7ea7d8"
     misc_feature    3684..4400
                     /label="mTURQ(FromArjun)"
                     /ApEinfo_revcolor="#85dae9"
                     /ApEinfo_fwdcolor="#85dae9"
     CDS             3684..4400
                     /label="Translation 3684-4400"
     misc_feature    4401..4403
                     /label="STOP"
                     /ApEinfo_revcolor="#faac61"
                     /ApEinfo_fwdcolor="#faac61"
     CDS             4401..4403
                     /label="Translation 4401-4403"
     misc_feature    4404..4407
                     /label="GCTT"
                     /ApEinfo_revcolor="#ff9ccd"
                     /ApEinfo_fwdcolor="#ff9ccd"
     misc_feature    4408..4892
                     /label="ATact2 terminTOR"
                     /ApEinfo_revcolor="#ff9ccd"
                     /ApEinfo_fwdcolor="#ff9ccd"
     misc_feature    complement(4893..4896)
                     /label="AGCG"
                     /ApEinfo_revcolor="#85dae9"
                     /ApEinfo_fwdcolor="#85dae9"
     misc_feature    4917..5634
                     /label="AtACT2 promoter"
                     /ApEinfo_revcolor="#9eafd2"
                     /ApEinfo_fwdcolor="#9eafd2"
     misc_feature    4917..7538
                     /label="Basta"
                     /ApEinfo_revcolor="#faac61"
                     /ApEinfo_fwdcolor="#faac61"
     primer          complement(5013..5037)
                     /label="pAct2_Front_R"
                     /note="sequence: GCCATTTTGTCGTGCCATATTCGTC"
                     /ApEinfo_revcolor="#f8d3a9"
                     /ApEinfo_fwdcolor="#f8d3a9"
     misc_feature    5635..5635
                     /label="start of transcription"
                     /ApEinfo_revcolor="#c6c9d1"
                     /ApEinfo_fwdcolor="#c6c9d1"
     misc_feature    5635..5874
                     /label="AtAct2 5' UTR"
                     /ApEinfo_revcolor="#75c6a9"
                     /ApEinfo_fwdcolor="#75c6a9"
     misc_feature    5875..6317
                     /label="AtAct2 intron 1"
                     /ApEinfo_revcolor="#75c6a9"
                     /ApEinfo_fwdcolor="#75c6a9"
     misc_feature    6318..6327
                     /label="AtAct2 5' UTR"
                     /ApEinfo_revcolor="#d59687"
                     /ApEinfo_fwdcolor="#d59687"
     CDS             6328..7338
                     /label="BirA (E. coli)"
                     /ApEinfo_revcolor="#f58a5e"
                     /ApEinfo_fwdcolor="#f58a5e"
     CDS             7340..7538
                     /label="CaMV 35s terminator"
                     /ApEinfo_revcolor="#b7e6d7"
                     /ApEinfo_fwdcolor="#b7e6d7"
     misc_feature    7539..7566
                     /label="SENSE_PRM"
                     /ApEinfo_revcolor="#ffef86"
                     /ApEinfo_fwdcolor="#ffef86"
     misc_feature    7547..7566
                     /label="EL4"
                     /ApEinfo_revcolor="#ffef86"
                     /ApEinfo_fwdcolor="#ffef86"
     misc_feature    7567..7570
                     /label="ggga"
                     /ApEinfo_revcolor="#faac61"
                     /ApEinfo_fwdcolor="#faac61"
     misc_feature    complement(7584..7711)
                     /label="RB"
                     /ApEinfo_revcolor="#75c6a9"
                     /ApEinfo_fwdcolor="#75c6a9"
     misc_feature    7716..10496
                     /label="pVS1 fragment short"
                     /ApEinfo_revcolor="#f58a5e"
                     /ApEinfo_fwdcolor="#f58a5e"
     CDS             10609..11400
                     /label="NPTII"
                     /ApEinfo_revcolor="#ffef86"
                     /ApEinfo_fwdcolor="#ffef86"
     variation       11091..11091
                     /label="color: #3366cc"
                     /ApEinfo_revcolor="#84b0dc"
                     /ApEinfo_fwdcolor="#84b0dc"
     variation       11290..11290
                     /label="color: #3366cc"
                     /ApEinfo_revcolor="#ff9ccd"
                     /ApEinfo_fwdcolor="#ff9ccd"
     misc_feature    11563..12177
                     /label="rep - pMB1"
                     /ApEinfo_revcolor="#b7e6d7"
                     /ApEinfo_fwdcolor="#b7e6d7"
     variation       11721..11721
                     /label="color: #3366cc"
                     /ApEinfo_revcolor="#ffef86"
                     /ApEinfo_fwdcolor="#ffef86"
     rep_origin      12162..12162
                     /label="ORI"
                     /ApEinfo_revcolor="#c7b0e3"
                     /ApEinfo_fwdcolor="#c7b0e3"
     misc_feature    complement(12229..12379)
                     /label="LB"
                     /ApEinfo_revcolor="#b1ff67"
                     /ApEinfo_fwdcolor="#b1ff67"
ORIGIN
        1 gtgccgaatt cggatccgga gttccaacta gctgttattg ctatcatgtt gtgacagttg
       61 cgttgaaata tttgcgtttg tgtttggatc cgaagcaaac gccaaatttg gaatttgata
      121 ttctctttta acctcttgga tcctaaatgt tcgatttatc cttttacatt ttctccggca
      181 tcattttcta caatgcaata attccggata tttgtttgag attccgttca gacatataat
      241 gagctgaggt agacgtaatt gtttgtacgg aagcaaaaac gtattataat tatttacttg
      301 taagttttta gttggtagta ttagtaagtt atacagagtt gtaaataaac taataattcg
      361 attagaccac cattatcaat attgttgtat gtaacaaaca cggaagtaca taaatcgttg
      421 agccgtggaa aggagacaaa acatattttt agtctcgtga taaaacgagt cgccacgtgt
      481 ccacagtcgg gtacgtgcat gagatctaac acactttata actagcttac gtgggactct
      541 cgacttccat aaaaacgaag aagattgaaa tgaatctaat tcattgtccc cgatttgtct
      601 ctgtctaaag tcagagaatc agagattcgt ttcagagtaa aatgattttg cattggtcca
      661 cttaagagtc tcttaaccat tccaaaggtt tggtggacaa aacatgctcc aaccctttct
      721 tatccaattt gtcccctctt gtctctcttt aattaagccc taccccaaag tttttcacat
      781 gatttgttct tgaaagtgtc tctctcaatc tttgttgttt attattatta tttgatgtga
      841 ggcgactaga acgtgtacaa agaaaagagg ggagattggg gattaacacg atcgatattc
      901 cttttggatt agatacgtga agtacccgaa atgtataagt tttaacatac actaaattag
      961 tgtcagtaat aatcggcgta aatgagagga gtctttcaaa aacatacact acatcttata
     1021 tgtcgatcaa tagacatagt tcatacccaa aaaaatatac aatacgatgg tataaggtgc
     1081 catgatttcc aaattgagtt tttgcttgat atcagttcct atacattgtt tatgaggaac
     1141 aagttatgta tatatgtcta taattttatc atatatatat atatatatat gataaaatta
     1201 gtgattattt atttgtttct caattatgat ttaaagagcc ataattcttc tttagccaaa
     1261 aaaaaaaaaa aaaagataga accataattc tttcattaac aacaatgcag ataatttcgt
     1321 tgatgatggt tagtgtcctt tttagttaat attggttcat ACCCTGGCGG AGCTGATGGG
     1381 TGGatgctac ggctacctct tcacttttat tttcaattta tgacaaaagc tatgcccata
     1441 tgttctccaa ggcccaatat atgtaaaatt aggcctatga accaaacact ggttGGCAAG
     1501 GCTGGCCAAC CCATGGGtgg attcggacat tatttagaac aaaaccggtt caagagaatc
     1561 tacagaacac aacaagtaca gagtcttttt gtctttgaca tttcataaac cttctcttct
     1621 ctcgataaac ttcagatatt aaaaaaccca aacttttatt tcccccaatc aaaaacccta
     1681 atttcttctt atcttgtttg gatttttcat ttcttctgtt tgattttatt ccacaaacac
     1741 aataaaaaag tttgcatttt ttcctcttct aagctcgttt cagatcttcg atttcaccat
     1801 ttttataaac tattatgcga acttagtttt gttctttgtg attttgtaat gccaaagaag
     1861 aagaggaaag tcggaagtgg tagtggtagt ggaagcggta gtggcagtAT GGTGAGCAAG
     1921 GGCGAGGaGC TgtTCACCGG GGTGGtGCCC ATCCTGGTCG AGCTGGACGG CGACGTAAAC
     1981 GGCCACAAGt TCAGCGTGTC CGGCGAGGGC GAGGGCGATG CCACCTACGG CAAgCTGACC
     2041 CTGAAGTTCA TCTGCACCAC CGGCAAGCTG CCCGTGCCCT ggCCCACCCT CGTGACCACC
     2101 TTCGGCTACG GCCTGCAGTG CTTCGCCCGC TACCCCGACC ACATGAAGCA GCACGACTTC
     2161 TTCAAGTCCG CCATGCCCGA AGGCTACGTC CAGGAGCGCA CCATCTTCTT CAAGGACGAC
     2221 GGCAACTACA AGACCCGCGC CGAGGTGAAG TTCGAGGGCG ACACCCTGGT GAACCGCATC
     2281 GAGCTGAAGG GCATCGACTT CAAGGAGGAC GGCAACATCC TGGGGCACAA GCTGGAGTAC
     2341 AACTACAACA GCCACAACGT CTATATCATG GCCGACAAGC AGAAGAACGG CATCAAGGTG
     2401 AACTTCAAGA TCCGCCACAA CATCGAGGAC GGCAGCGTGC AGCTCGCCGA CCACTACCAG
     2461 CAGAACACCC CCATCGGCGA CGGCCCCGTG CTGCTGCCCG ACAACCACTA CCTGAGCTAC
     2521 CAGTCCGCCC TGAGCAAAGA CCCCAACGAG AAGCGCGATC ACATGGTCCT GCTGGAGTTC
     2581 GTGACCGCCG CCGGGATCAC TCTCGGCATG GACGAGCTGT ACAAGTGAgc ttgagaaacg
     2641 tcactgttac aactgtaaat ttgatcaagt atgcaataac acaattcaaa aaaagcattc
     2701 tcttgttctt caatgttttt agtgacgacg gaatttgtta gcaatgaaca ttttttgttt
     2761 tctaaattat tgcttctaat aagattttta tttgcttttc agtctcattc ttatagtttg
     2821 cgttttgtaa taaaggattg aatatgatga tgatattgtt acatcttcca atatttacca
     2881 aataccatca tgtaagaatg atggcatcat gtgtctaaac atcttaagcc gctgcaagaa
     2941 ttcaagcttg gagTGGTTGT CGACGAGTCA GTAATAAACG GCGTCAAAGT GGTTGCAGCC
     3001 GGCACACACG AGTCGTGTTT ATCAACTCAA AGCACAAATA CTTTTCCTCA ACCTAAAAAT
     3061 AAGGCAATTA GCCAAAAACA ACTTTGCGTG TAAACAACGC TCAATACACG TGTCATTTTA
     3121 TTATTAGCTA TTGCTTCACC GCCTTAGCTT TCTCGTGACC TAGTCGTCCT CGTCTTTTCT
     3181 TCTTCTTCTT CTATAAAACA ATACCCAAAG AGCTCTTCTT CTTCACAATT CAGATTTCAA
     3241 TTTCTCAAAA TCTTAAAAAC TTTCTCTCAA TTCTCTCTAC CGTGATCAAG GTAAATTTCT
     3301 GTGTTCCTTA TTCTCTCAAA ATCTTCGATT TTGTTTTCGT TCGATCCCAA TTTCGTATAT
     3361 GTTCTTTGGT TTAGATTCTG TTAATCTTAG ATCGAAcACG ATTTTCTGGG TTTGATCGTT
     3421 AGATATCATC TTAATTCTCG ATTAGGGTTT CATAGATATC ATCCGATTTG TTCAAATAAT
     3481 TTGAGTTTTG TCGAATAATT ACTCTTCGAT TTGTGATTTC TATCTAGATC TGGTGTTAGT
     3541 TTCTAGTTTG TGCGATCGAA TTTGTCGATT AATCTGAGTT TTTCTGATTA ACAGCAAGTT
     3601 TGTACAAAAA AGCAGGCTCT TCaatgccaa agaagaagag gaaagtcgga agtggtagtg
     3661 gtagtggaag cggtagtggc agtatggtga gcaagggcga ggagctgttc accggggtgg
     3721 tgcccatcct ggtcgagctg gacggcgacg taaacggcca caagttcagc gtgtccggcg
     3781 agggcgaggg cgatgccacc tacggcaagc tgaccctgaa gttcatctgc accaccggca
     3841 agctgcccgt gccctggccc accctcgtga ccaccctgtc ctggggcgtg cagtgcttcg
     3901 cccgctaccc cgaccacatg aagcagcacg acttcttcaa gtccgccatg cccgaaggct
     3961 acgtccagga gcgcaccatc ttcttcaagg acgacggcaa ctacaagacc cgcgccgagg
     4021 tgaagttcga gggcgacacc ctggtgaacc gcatcgagct gaagggcatc gacttcaagg
     4081 aggacggcaa catcctgggg cacaagctgg agtacaacta catcagcgac aacgtctata
     4141 tcaccgccga caagcagaag aacggcatca aggccaactt caagatccgc cacaacatcg
     4201 aggacggcgg cgtgcagctc gccgaccact accagcagaa cacccccatc ggcgacggcc
     4261 ccgtgctgct gcccgacaac cactacctga gcacccagtc caagctgagc aaagacccca
     4321 acgagaagcg cgatcacatg gtcctgctgg agttcgtgac cgccgccggg atcactctcg
     4381 gcatggacga gctgtacaag taaGCTTGCT CTCAAGATCA AAGGCTTAAA AAGCTGGGGT
     4441 TTTATGAATG GGATCAAAGT TTCTTTTTTT CTTTTATATT TGCTTCTCCA TTTGTTTGTT
     4501 TCATTTCCCT TTTTGTTTTC GTTTCTATGA TGCACTTGTG TGTGACAAAC TCTCTGGGTT
     4561 TTTACTTACG TCTGCGTTTC AAAAAAAAAA ACCGCTTTCG TTTTGCGTTT TAGTCCCATT
     4621 GTTTTGTAGC TCTGAGTGAT CGAATTGATG CCTCTTTATT CCTTTTGTTC CCTATAATTT
     4681 CTTTCAAAAC TCAGAAGAAA AACCTTGAAA CTCTTTGCAA TGTTAATATA AGTATTGTAT
     4741 AAGATTTTTA TTGATTTGGT TATTAGTCTT ACTTTTGCTA CCTCCATCTT CACTTGGAAC
     4801 TGATATTCTG AATAGTTAAA GCGTTACATG TGTTCCATTC ACAAATGAAC TTAAACTAGC
     4861 ACAAAGTCAG ATATTTTAAG ATCGCACCAT TTcgctacta GAATTCGAGC TCGGAGGGTA
     4921 CCGACAAAAT TTAGAACGAA CTTAATTATG ATCTCAAATA CATTGATACA TATCTCATCT
     4981 AGATCTAGGT TATCATTATG TAAGAAAGTT TTGACGAATA TGGCACGACA AAATGGCTAG
     5041 ACTCGATGTA ATTGGTATCT CAACTCAACA TTATACTTAT ACCAAACATT AGTTAGACAA
     5101 AATTTAAACA ACTATTTTTT ATGTATGCAA GAGTCAGCAT ATGTATAATT GATTCAGAAT
     5161 CGTTTTGACG AGTTCGGATG TAGTAGTAGC CATTATTTAA TGTACATACT AATCGTGAAT
     5221 AGTGAATATG ATGAAACATT GTATCTTATT GTATAAATAT CCATAAACAC ATCATGAAAG
     5281 ACACTTTCTT TCACGGTCTG AATTAATTAT GATACAATTC TAATAGAAAA CGAATTAAAT
     5341 TACGTTGAAT TGTATGAAAT CTAATTGAAC AAGCCAACCA CGACGACGAC TAACGTTGCC
     5401 TGGATTGACT CGGTTTAAGT TAACCACTAA AAAAACGGAG CTGTCATGTA ACACGCGGAT
     5461 CGAGCAGGTC ACAGTCATGA AGCCATCAAA GCAAAAGAAC TAATCCAAGG GCTGAGATGA
     5521 TTAATTAGTT TAAAAATTAG TTAACACGAG GGAAAAGGCT GTCTGACAGC CAGGTCACGT
     5581 TATCTTTACC TGTGGTCGAA ATGATTCGTG TCTGTCGATT TTAATTATTT TTTTGAAAGG
     5641 CCGAAAATAA AGTTGTAAGA GATAAACCCG CCTATATAAA TTCATATATT TTCCTCTCCG
     5701 CTTTGAATTG TCTCGTTGTC CTCCTCACTT TCATCAGCCG TTTTGAATCT CCGGCGACTT
     5761 GACAGAGAAG AACAAGGAAG AAGATTAAGA GAGAAAGTAA GAGATAATCC AGGAGATTCA
     5821 TTCTCCGTTT TGAATCTTCC TCAATCTCAT CTTCTTCCGC TCTTTCTTTC CAAGGTAATA
     5881 GGAACTTTCT GGATCTACTT TATTTGCTGG ATCTCGATCT TGTTTTCTCA ATTTCCTTGA
     5941 GATCTGGAAT TCGTTTAATT TGGATCTGTG AACCTCCACT AAATCTTTTG GTTTTACTAG
     6001 AATCGATCTA AGTTGACCGA TCAGTTAGCT CGATTATAGC TACCAGAATT TGGCTTGACC
     6061 TTGATGGAGA GATCCATGTT CATGTTACCT GGGAAATGAT TTGTATATGT GAATTGAAAT
     6121 CTGAACTGTT GAAGTTAGAT TGAATCTGAA CACTGTCAAT GTTAGATTGA ATCTGAACAC
     6181 TGTTTAAGGT TAGATGAAGT TTGTGTATAG ATTCTTCGAA ACTTTAGGAT TTGTAGTGTC
     6241 GTACGTTGAA CAGAAAGCTA TTTCTGATTC AATCAGGGTT TATTTGACTG TATTGAACTC
     6301 TTTTTGTGTG TTTGCAGCTC ATAAAAAATG GCTGAGGCTG ATGATATTCA ACCAATCGTG
     6361 TGTGACCTCG AGATGAAGGA TAACACCGTG CCACTGAAAT TGATTGCCCT GTTAGCGAAC
     6421 GGTGAATTTC ACTCTGGCGA GCAGTTGGGT GAAACGCTGG GAATGAGCCG GGCGGCTATT
     6481 AATAAACACA TTCAGACACT GCGTGACTGG GGCGTTGATG TCTTTACCGT TCCGGGTAAA
     6541 GGATACAGCC TGCCTGAGCC TATCCAGTTA CTTAATGCTA AACAGATATT GGGTCAGCTG
     6601 GATGGCGGTA GTGTAGCCGT GCTGCCAGTG ATTGACTCCA CGAATCAGTA CCTTCTTGAT
     6661 CGTATCGGAG AGCTTAAATC GGGCGATGCT TGCATTGCAG AATACCAGCA GGCTGGCCGT
     6721 GGTCGCCGGG GTCGGAAATG GTTTTCGCCT TTTGGCGCAA ACTTATATTT GTCGATGTTC
     6781 TGGCGTCTGG AACAAGGCCC GGCGGCGGCG ATTGGTTTAA GTCTGGTTAT CGGTATCGTG
     6841 ATGGCGGAAG TATTACGCAA GCTGGGTGCA GATAAAGTTC GTGTTAAATG GCCTAATGAC
     6901 CTCTATCTGC AGGATCGCAA GCTGGCAGGC ATTCTGGTGG AGCTGACTGG CAAAACTGGC
     6961 GATGCGGCGC AAATAGTCAT TGGAGCCGGG ATCAACATGG CAATGCGCCG TGTTGAAGAG
     7021 AGTGTCGTTA ATCAGGGGTG GATCACGCTG CAGGAAGCGG GGATCAATCT CGATCGTAAT
     7081 ACGTTGGCGG CCATGCTAAT ACGTGAATTA CGTGCTGCGT TGGAACTCTT CGAACAAGAA
     7141 GGATTGGCAC CTTATCTGTC GCGCTGGGAA AAGCTGGATA ATTTTATTAA TCGCCCAGTG
     7201 AAACTTATCA TTGGTGATAA AGAAATATTT GGCATTTCAC GCGGAATAGA CAAACAGGGG
     7261 GCTTTATTAC TTGAGCAGGA TGGAATAATA AAACCCTGGA TGGGCGGTGA AATATCCCTG
     7321 CGTAGTGCAG AAAAATAAGC TTTCTCCATA ATAATGTGTG AGTAGTTCCC AGATAAGGGA
     7381 ATTAGGGTTC CTATAGGGTT TCGCTCATGT GTTGAGCATA TAAGAAACCC TTAGTATGTA
     7441 TTTGTATTTG TAAAATACTT CTATCAATAA AATTTCTAAT TCCTAAAACC AAAATCCAGT
     7501 ACTAAAATCC AGATCCCCGT CGACCGATAT CCGAATTCCG CTTTACgagg atgcacatgt
     7561 gaccgaggga cacgaagtga tccgtttaaa ctatcagtgt ttgacaggat atattggcgg
     7621 gtaaacctaa gagaaaagag cgtttattag aataatcgga tatttaaaag ggcgtgaaaa
     7681 ggtttatccg ttcgtccatt tgtatgtgcc agccgtgcgg ctgcatgaaa tcctggccgg
     7741 tttgtctgat gccaagctgg cggcctggcc ggccagcttg gccgctgaag aaaccgagcg
     7801 ccgccgtcta aaaaggtgat gtgtatttga gtaaaacagc ttgcgtcatg cggtcgctgc
     7861 gtatatgatg cgatgagtaa ataaacaaat acgcaagggg aacgcatgaa ggttatcgct
     7921 gtacttaacc agaaaggcgg gtcaggcaag acgaccatcg caacccatct agcccgcgcc
     7981 ctgcaactcg ccggggccga tgttctgtta gtcgattccg atccccaggg cagtgcccgc
     8041 gattgggcgg ccgtgcggga agatcaaccg ctaaccgttg tcggcatcga ccgcccgacg
     8101 attgaccgcg acgtgaaggc catcggccgg cgcgacttcg tagtgatcga cggagcgccc
     8161 caggcggcgg acttggctgt gtccgcgatc aaggcagccg acttcgtgct gattccggtg
     8221 cagccaagcc cttacgacat atgggccacc gccgacctgg tggagctggt taagcagcgc
     8281 attgaggtca cggatggaag gctacaagcg gcctttgtcg tgtcgcgggc gatcaaaggc
     8341 acgcgcatcg gcggtgaggt tgccgaggcg ctggccgggt acgagctgcc cattcttgag
     8401 tcccgtatca cgcagcgcgt gagctaccca ggcactgccg ccgccggcac aaccgttctt
     8461 gaatcagaac ccgagggcga cgctgcccgc gaggtccagg cgctggccgc tgaaattaaa
     8521 tcaaaactca tttgagttaa tgaggtaaag agaaaatgag caaaagcaca aacacgctaa
     8581 gtgccggccg tccgagcgca cgcagcagca aggctgcaac gttggccagc ctggcagaca
     8641 cgccagccat gaagcgggtc aactttcagt tgccggcgga ggatcacacc aagctgaaga
     8701 tgtacgcggt acgccaaggc aagaccatta ccgagctgct atctgaatac atcgcgcagc
     8761 taccagagta aatgagcaaa tgaataaatg agtagatgaa ttttagcggc taaaggaggc
     8821 ggcatggaaa atcaagaaca accaggcacc gacgccgtgg aatgccccat gtgtggagga
     8881 acgggcggtt ggccaggcgt aagcggctgg gttgtctgcc ggccctgcaa tggcactgga
     8941 acccccaagc ccgaggaatc ggcgtgacgg tcgcaaacca tccggcccgg tacaaatcgg
     9001 cgcggcgctg ggtgatgacc tggtggagaa gttgaaggcc gcgcaggccg cccagcggca
     9061 acgcatcgag gcagaagcac gccccggtga atcgtggcaa gcggccgctg atcgaatccg
     9121 caaagaatcc cggcaaccgc cggcagccgg tgcgccgtcg attaggaagc cgcccaaggg
     9181 cgacgagcaa ccagattttt tcgttccgat gctctatgac gtgggcaccc gcgatagtcg
     9241 cagcatcatg gacgtggccg ttttccgtct gtcgaagcgt gaccgacgag ctggcgaggt
     9301 gatccgctac gagcttccag acgggcacgt agaggtttcc gcagggccgg ccggcatggc
     9361 cagtgtgtgg gattacgacc tggtactgat ggcggtttcc catctaaccg aatccatgaa
     9421 ccgataccgg gaagggaagg gagacaagcc cggccgcgtg ttccgtccac acgttgcgga
     9481 cgtactcaag ttctgccggc gagccgatgg cggaaagcag aaagacgacc tggtagaaac
     9541 ctgcattcgg ttaaacacca cgcacgttgc catgcagcgt acgaagaagg ccaagaacgg
     9601 ccgcctggtg acggtatccg agggtgaagc cttgattagc cgctacaaga tcgtaaagag
     9661 cgaaaccggg cggccggagt acatcgagat cgagctagct gattggatgt accgcgagat
     9721 cacagaaggc aagaacccgg acgtgctgac ggttcacccc gattactttt tgatcgatcc
     9781 cggcatcggc cgttttctct accgcctggc acgccgcgcc gcaggcaagg cagaagccag
     9841 atggttgttc aagacgatct acgaacgcag tggcagcgcc ggagagttca agaagttctg
     9901 tttcaccgtg cgcaagctga tcgggtcaaa tgacctgccg gagtacgatt tgaaggagga
     9961 ggcggggcag gctggcccga tcctagtcat gcgctaccgc aacctgatcg agggcgaagc
    10021 atccgccggt tcctaatgta cggagcagat gctagggcaa attgccctag caggggaaaa
    10081 aggtcgaaaa agcttctttc ctgtggatag cacgtacatt gggaacccaa agccgtacat
    10141 tgggaaccgg aacccgtaca ttgggaaccc aaagccgtac attgggaacc ggtcacacat
    10201 gtaagtgact gatataaaag agaaaaaagg cgatttttcc gcctaaaact ctttaaaact
    10261 tattaaaact cttaaaaccc gcctggcctg tgcataactg tctggccagc gcacagccga
    10321 acagctgcaa aaagcgccta cccttcggtc gctgcgctcc ctacgccccg ccgcttcgcg
    10381 tcggcctatc gcggccgctg gccgctcaaa aatggctggc ctacggccag gcaatctacc
    10441 agggcgcgga caagccgcgc cgtcgccact cgaccgccgg cgcccacatc aaggctccga
    10501 gtgcgcggaa cccctatttg tttatttttc taaatacatt caaatatgta tccgctcatg
    10561 agacaataac cctgataaat gcttcaataa tattgaaaaa ggaagagtat ggctaaaatg
    10621 agaatatcac cggaattgaa aaaactgatc gaaaaatacc gctgcgtaaa agatacggaa
    10681 ggaatgtctc ctgctaaggt atataagctg gtgggagaaa atgaaaacct atatttaaaa
    10741 atgacggaca gccggtataa agggaccacc tatgatgtgg aacgggaaaa ggacatgatg
    10801 ctatggctgg aaggaaagct gcctgttcca aaggtcctgc actttgaacg gcatgatggc
    10861 tggagcaatc tgctcatgag tgaggccgat ggcgtccttt gctcggaaga gtatgaagat
    10921 gaacaaagcc ctgaaaagat tatcgagctg tatgcggagt gcatcaggct ctttcactcc
    10981 atcgacatat cggattgtcc ctatacgaat agcttagaca gccgcttagc cgaattggat
    11041 tacttactga ataacgatct ggccgatgtg gattgcgaaa actgggaaga ggacactcca
    11101 tttaaagatc cgcgcgagct gtatgatttt ttaaagacgg aaaagcccga agaggaactt
    11161 gtcttttccc acggcgacct gggagacagc aacatctttg tgaaagatgg caaagtaagt
    11221 ggctttattg atcttgggag aagcggcagg gcggacaagt ggtatgacat tgccttctgc
    11281 gtccggtcgc tcagggagga tatcggggaa gaacagtatg tcgagctatt ttttgactta
    11341 ctggggatca agcctgattg ggagaaaata aaatattata ttttactgga tgaattgttt
    11401 tagctgtcag accaagttta ctcatatata ctttagattg atttaaaact tcatttttaa
    11461 tttaaaagga tctaggtgaa gatccttttt gataatctca tgaccaaaat cccttaacgt
    11521 gagttttcgt tccactgagc gtcagacccc gtagaaaaga tcaaaggatc ttcttgagat
    11581 cctttttttc tgcgcgtaat ctgctgcttg caaacaaaaa aaccaccgct accagcggtg
    11641 gtttgtttgc cggatcaaga gctaccaact ctttttccga aggtaactgg cttcagcaga
    11701 gcgcagatac caaatactgt tcttctagtg tagccgtagt taggccacca cttcaagaac
    11761 tctgtagcac cgcctacata cctcgctctg ctaatcctgt taccagtggc tgctgccagt
    11821 ggcgataagt cgtgtcttac cgggttggac tcaagacgat agttaccgga taaggcgcag
    11881 cggtcgggct gaacgggggg ttcgtgcaca cagcccagct tggagcgaac gacctacacc
    11941 gaactgagat acctacagcg tgagctatga gaaagcgcca cgcttcccga agggagaaag
    12001 gcggacaggt atccggtaag cggcagggtc ggaacaggag agcgcacgag ggagcttcca
    12061 gggggaaacg cctggtatct ttatagtcct gtcgggtttc gccacctctg acttgagcgt
    12121 cgatttttgt gatgctcgtc aggggggcgg agcctatgga aaaacgccag caacgcggcc
    12181 tttttacggt tcctgctcgg atctgttgga ccggacagta gtcatggttg atgggctgcc
    12241 tgtatcgagt ggtgattttg tgccgagctg ccggtcgggg agctgttggc tggctggtgg
    12301 caggatatat tgtggtgtaa acaaattgac gcttagacaa cttaataaca cattgcggac
    12361 gtttttaatg tactggggtt gaacactct
//
