# Supplementary material for: Building a pipeline to identify and engineer constitutive and repressible promoters
Source: Quant Plant Biol. 2023 Oct 19;4:e12. doi: 10.1017/qpb.2023.10 (PMC10600573; doi:10.1017/qpb.2023.10)
Supplement: Yang and Nemhauser supplementary material 6 — Yang and Nemhauser supplementary material [file S2632882823000103sup006.zip › Genebank/Level2/YFP/pagm4723-pat3g18480fgnls-yfp-ubq10nls-mturq-hyg.gb]

LOCUS       pAGM4723-pAT3G18480(r3 10069 bp ds-DNA     circular     10-OCT-2022
DEFINITION  .
FEATURES             Location/Qualifiers
     rep_origin      388..388
                     /label="ORI"
                     /ApEinfo_revcolor="#9eafd2"
                     /ApEinfo_fwdcolor="#9eafd2"
     CDS             724..1872
                     /label="RK2 TrfA"
                     /ApEinfo_revcolor="#9eafd2"
                     /ApEinfo_fwdcolor="#9eafd2"
     misc_feature    complement(1949..2099)
                     /label="LB"
                     /ApEinfo_revcolor="#ffef86"
                     /ApEinfo_fwdcolor="#ffef86"
     misc_feature    2111..2114
                     /label="TGCC"
                     /ApEinfo_revcolor="#85dae9"
                     /ApEinfo_fwdcolor="#85dae9"
     misc_feature    2111..4341
                     /label="YFP"
                     /ApEinfo_revcolor="#84b0dc"
                     /ApEinfo_fwdcolor="#84b0dc"
     misc_feature    2127..2130
                     /label="GGAG"
                     /ApEinfo_revcolor="#b4abac"
                     /ApEinfo_fwdcolor="#b4abac"
     misc_feature    2131..2996
                     /label="AT3G18480_Promoter"
                     /ApEinfo_revcolor="#84b0dc"
                     /ApEinfo_fwdcolor="#84b0dc"
     misc_feature    2135..2155
                     /label="MYB"
                     /ApEinfo_revcolor="#c7b0e3"
                     /ApEinfo_fwdcolor="#c7b0e3"
     misc_feature    2137..2155
                     /label="MYB"
                     /ApEinfo_revcolor="#ffef86"
                     /ApEinfo_fwdcolor="#ffef86"
     misc_feature    2138..2158
                     /label="MYB"
                     /ApEinfo_revcolor="#d59687"
                     /ApEinfo_fwdcolor="#d59687"
     misc_feature    complement(2139..2153)
                     /label="MYB"
                     /ApEinfo_revcolor="#ff9ccd"
                     /ApEinfo_fwdcolor="#ff9ccd"
     misc_feature    2139..2159
                     /label="MYB"
                     /ApEinfo_revcolor="#c7b0e3"
                     /ApEinfo_fwdcolor="#c7b0e3"
     misc_feature    2141..2155
                     /label="MYB"
                     /ApEinfo_revcolor="#b1ff67"
                     /ApEinfo_fwdcolor="#b1ff67"
     misc_feature    complement(2141..2155)
                     /label="MYB"
                     /ApEinfo_revcolor="#faac61"
                     /ApEinfo_fwdcolor="#faac61"
     misc_feature    2141..2159
                     /label="MYB"
                     /ApEinfo_revcolor="#ffef86"
                     /ApEinfo_fwdcolor="#ffef86"
     misc_feature    complement(2141..2159)
                     /label="MYB"
                     /ApEinfo_revcolor="#84b0dc"
                     /ApEinfo_fwdcolor="#84b0dc"
     misc_feature    2142..2154
                     /label="MYB"
                     /ApEinfo_revcolor="#f58a5e"
                     /ApEinfo_fwdcolor="#f58a5e"
     misc_feature    complement(2142..2156)
                     /label="MYB"
                     /ApEinfo_revcolor="#b4abac"
                     /ApEinfo_fwdcolor="#b4abac"
     misc_feature    2142..2162
                     /label="MYB"
                     /ApEinfo_revcolor="#faac61"
                     /ApEinfo_fwdcolor="#faac61"
     misc_feature    complement(2142..2162)
                     /label="MYB"
                     /ApEinfo_revcolor="#c6c9d1"
                     /ApEinfo_fwdcolor="#c6c9d1"
     misc_feature    complement(2143..2156)
                     /label="MYB"
                     /ApEinfo_revcolor="#9eafd2"
                     /ApEinfo_fwdcolor="#9eafd2"
     misc_feature    complement(2143..2157)
                     /label="MYB"
                     /ApEinfo_revcolor="#75c6a9"
                     /ApEinfo_fwdcolor="#75c6a9"
     misc_feature    2144..2154
                     /label="MYB"
                     /ApEinfo_revcolor="#f58a5e"
                     /ApEinfo_fwdcolor="#f58a5e"
     misc_feature    complement(2144..2156)
                     /label="MYB"
                     /ApEinfo_revcolor="#faac61"
                     /ApEinfo_fwdcolor="#faac61"
     misc_feature    2144..2161
                     /label="MYB"
                     /ApEinfo_revcolor="#b4abac"
                     /ApEinfo_fwdcolor="#b4abac"
     misc_feature    2145..2154
                     /label="MYB"
                     /ApEinfo_revcolor="#f8d3a9"
                     /ApEinfo_fwdcolor="#f8d3a9"
     misc_feature    2145..2159
                     /label="MYB"
                     /ApEinfo_revcolor="#85dae9"
                     /ApEinfo_fwdcolor="#85dae9"
     misc_feature    complement(2145..2159)
                     /label="MYB"
                     /ApEinfo_revcolor="#d6b295"
                     /ApEinfo_fwdcolor="#d6b295"
     misc_feature    complement(2146..2160)
                     /label="MYB"
                     /ApEinfo_revcolor="#84b0dc"
                     /ApEinfo_fwdcolor="#84b0dc"
     misc_feature    complement(2149..2158)
                     /label="MYB"
                     /ApEinfo_revcolor="#d59687"
                     /ApEinfo_fwdcolor="#d59687"
     misc_feature    2159..2176
                     /label="MYB"
                     /ApEinfo_revcolor="#d59687"
                     /ApEinfo_fwdcolor="#d59687"
     misc_feature    complement(2162..2176)
                     /label="MYB"
                     /ApEinfo_revcolor="#ff9ccd"
                     /ApEinfo_fwdcolor="#ff9ccd"
     misc_feature    2163..2177
                     /label="ERF"
                     /ApEinfo_revcolor="#c7b0e3"
                     /ApEinfo_fwdcolor="#c7b0e3"
     misc_feature    complement(2169..2177)
                     /label="NF-YB"
                     /ApEinfo_revcolor="#c6c9d1"
                     /ApEinfo_fwdcolor="#c6c9d1"
     misc_feature    complement(2187..2194)
                     /label="GATA"
                     /ApEinfo_revcolor="#f8d3a9"
                     /ApEinfo_fwdcolor="#f8d3a9"
     misc_feature    2187..2199
                     /label="GATA"
                     /ApEinfo_revcolor="#84b0dc"
                     /ApEinfo_fwdcolor="#84b0dc"
     misc_feature    complement(2230..2258)
                     /label="Dof"
                     /ApEinfo_revcolor="#b7e6d7"
                     /ApEinfo_fwdcolor="#b7e6d7"
     misc_feature    complement(2236..2256)
                     /label="Dof"
                     /ApEinfo_revcolor="#f58a5e"
                     /ApEinfo_fwdcolor="#f58a5e"
     misc_feature    complement(2236..2263)
                     /label="Dof"
                     /ApEinfo_revcolor="#85dae9"
                     /ApEinfo_fwdcolor="#85dae9"
     misc_feature    complement(2237..2257)
                     /label="Dof"
                     /ApEinfo_revcolor="#75c6a9"
                     /ApEinfo_fwdcolor="#75c6a9"
     misc_feature    complement(2279..2297)
                     /label="Dof"
                     /ApEinfo_revcolor="#c7b0e3"
                     /ApEinfo_fwdcolor="#c7b0e3"
     misc_feature    complement(2281..2291)
                     /label="Dof"
                     /ApEinfo_revcolor="#b1ff67"
                     /ApEinfo_fwdcolor="#b1ff67"
     misc_feature    complement(2282..2291)
                     /label="Dof"
                     /ApEinfo_revcolor="#f8d3a9"
                     /ApEinfo_fwdcolor="#f8d3a9"
     misc_feature    2297..2309
                     /label="MYB"
                     /ApEinfo_revcolor="#d6b295"
                     /ApEinfo_fwdcolor="#d6b295"
     misc_feature    2390..2401
                     /label="CAMTA"
                     /ApEinfo_revcolor="#d6b295"
                     /ApEinfo_fwdcolor="#d6b295"
     misc_feature    complement(2390..2401)
                     /label="CAMTA"
                     /ApEinfo_revcolor="#b4abac"
                     /ApEinfo_fwdcolor="#b4abac"
     misc_feature    2391..2401
                     /label="ZF-HD"
                     /ApEinfo_revcolor="#ffef86"
                     /ApEinfo_fwdcolor="#ffef86"
     misc_feature    complement(2465..2492)
                     /label="Dof"
                     /ApEinfo_revcolor="#75c6a9"
                     /ApEinfo_fwdcolor="#75c6a9"
     misc_feature    complement(2503..2531)
                     /label="Dof"
                     /ApEinfo_revcolor="#c6c9d1"
                     /ApEinfo_fwdcolor="#c6c9d1"
     misc_feature    complement(2504..2514)
                     /label="ZF-HD"
                     /ApEinfo_revcolor="#9eafd2"
                     /ApEinfo_fwdcolor="#9eafd2"
     misc_feature    2594..2606
                     /label="MYB"
                     /ApEinfo_revcolor="#f8d3a9"
                     /ApEinfo_fwdcolor="#f8d3a9"
     misc_feature    2596..2610
                     /label="MYB_related"
                     /ApEinfo_revcolor="#9eafd2"
                     /ApEinfo_fwdcolor="#9eafd2"
     misc_feature    2632..2643
                     /label="MIKC_MADS"
                     /ApEinfo_revcolor="#b1ff67"
                     /ApEinfo_fwdcolor="#b1ff67"
     misc_feature    2662..2676
                     /label="CPP"
                     /ApEinfo_revcolor="#ff9ccd"
                     /ApEinfo_fwdcolor="#ff9ccd"
     misc_feature    complement(2696..2709)
                     /label="Trihelix"
                     /ApEinfo_revcolor="#ffef86"
                     /ApEinfo_fwdcolor="#ffef86"
     misc_feature    complement(2720..2728)
                     /label="NAC"
                     /ApEinfo_revcolor="#b1ff67"
                     /ApEinfo_fwdcolor="#b1ff67"
     misc_feature    complement(2742..2769)
                     /label="Dof"
                     /ApEinfo_revcolor="#84b0dc"
                     /ApEinfo_fwdcolor="#84b0dc"
     misc_feature    complement(2743..2763)
                     /label="MIKC_MADS"
                     /ApEinfo_revcolor="#9eafd2"
                     /ApEinfo_fwdcolor="#9eafd2"
     misc_feature    2748..2767
                     /label="AP2"
                     /ApEinfo_revcolor="#85dae9"
                     /ApEinfo_fwdcolor="#85dae9"
     misc_feature    2757..2771
                     /label="B3"
                     /ApEinfo_revcolor="#f58a5e"
                     /ApEinfo_fwdcolor="#f58a5e"
     misc_feature    2759..2773
                     /label="B3"
                     /ApEinfo_revcolor="#faac61"
                     /ApEinfo_fwdcolor="#faac61"
     misc_feature    2800..2814
                     /label="CPP"
                     /ApEinfo_revcolor="#ff9ccd"
                     /ApEinfo_fwdcolor="#ff9ccd"
     misc_feature    2801..2815
                     /label="CPP"
                     /ApEinfo_revcolor="#b7e6d7"
                     /ApEinfo_fwdcolor="#b7e6d7"
     misc_feature    complement(2808..2822)
                     /label="CPP"
                     /ApEinfo_revcolor="#d6b295"
                     /ApEinfo_fwdcolor="#d6b295"
     misc_feature    complement(2817..2838)
                     /label="ZF-HD"
                     /ApEinfo_revcolor="#75c6a9"
                     /ApEinfo_fwdcolor="#75c6a9"
     primer          complement(2855..2909)
                     /label="18480_r3_R"
                     /note="sequence: CCACCTCAAGGTGTATGGCAATGtttattgcacatctaagttgaaaacatttgtc"
                     /ApEinfo_revcolor="#b4abac"
                     /ApEinfo_fwdcolor="#b4abac"
     misc_feature    2887..2906
                     /label="r3 (W10, gRNA_F)"
                     /ApEinfo_revcolor="#b4abac"
                     /ApEinfo_fwdcolor="#b4abac"
     primer          2887..2931
                     /label="18480_r3_F"
                     /note="sequence: CATTGCCATACACCTTGAGGTGGatactgggcctatgaatggcgc"
                     /ApEinfo_revcolor="#f8d3a9"
                     /ApEinfo_fwdcolor="#f8d3a9"
     misc_feature    2907..2909
                     /label="PAM"
                     /ApEinfo_revcolor="#b7e6d7"
                     /ApEinfo_fwdcolor="#b7e6d7"
     misc_feature    2936..2954
                     /label="LFY"
                     /ApEinfo_revcolor="#b7e6d7"
                     /ApEinfo_fwdcolor="#b7e6d7"
     misc_feature    complement(2936..2954)
                     /label="LFY"
                     /ApEinfo_revcolor="#85dae9"
                     /ApEinfo_fwdcolor="#85dae9"
     primer          complement(2942..2999)
                     /label="18480_r6_R"
                     /note="sequence: CCAGACATGGAGCAAGTTACCACaacgtaaggtccaaaagatatagaataaccaatgg"
                     /ApEinfo_revcolor="#75c6a9"
                     /ApEinfo_fwdcolor="#75c6a9"
     misc_feature    2977..2996
                     /label="r6 (W19, gRNA_G)"
                     /ApEinfo_revcolor="#b4abac"
                     /ApEinfo_fwdcolor="#b4abac"
     primer          2977..3036
                     /label="18480_r6_F"
                     /note="sequence: GTGGTAACTTGCTCCATGTCTGGctcataacaaaaaaataaataagaattacgcttctac"
                     /ApEinfo_revcolor="#b7e6d7"
                     /ApEinfo_fwdcolor="#b7e6d7"
     misc_feature    2997..2999
                     /label="PAM"
                     /ApEinfo_revcolor="#d59687"
                     /ApEinfo_fwdcolor="#d59687"
     misc_feature    3000..3231
                     /label="AT3G18480_5'UTR"
                     /ApEinfo_revcolor="#c6c9d1"
                     /ApEinfo_fwdcolor="#c6c9d1"
     misc_feature    3232..3235
                     /label="AATG"
                     /ApEinfo_revcolor="#ffef86"
                     /ApEinfo_fwdcolor="#ffef86"
     misc_feature    3236..3256
                     /label="SV40NLS"
                     /ApEinfo_revcolor="#7ea7d8"
                     /ApEinfo_fwdcolor="#7ea7d8"
     CDS             3236..3292
                     /label="Translation 3236-3292"
     misc_feature    3257..3292
                     /label="GS12b"
                     /ApEinfo_revcolor="#7ea7d8"
                     /ApEinfo_fwdcolor="#7ea7d8"
     primer          3263..3311
                     /label="NLS_YFP_F2"
                     /note="sequence: ggtagtggtagtggaagcggtagtggcagtATGGTGAGCAAGGGCGAGG"
                     /ApEinfo_revcolor="#d6b295"
                     /ApEinfo_fwdcolor="#d6b295"
     primer          3263..3316
                     /label="NLS_YFP_F"
                     /note="sequence: ggtagtggtagtggaagcggtagtggcagtATGGTGAGCAAGGGCGAGGaGCTg"
                     /ApEinfo_revcolor="#ff9ccd"
                     /ApEinfo_fwdcolor="#ff9ccd"
     CDS             3293..4012
                     /label="YFP (Aequorea victoria)"
                     /ApEinfo_revcolor="#d59687"
                     /ApEinfo_fwdcolor="#d59687"
     CDS             3293..4012
                     /label="Translation 3293-4012"
     misc_feature    4013..4016
                     /label="GCTT 4bp overhang"
                     /ApEinfo_revcolor="#85dae9"
                     /ApEinfo_fwdcolor="#85dae9"
     misc_feature    4017..4208
                     /label="AT3G18480_3'UTR"
                     /ApEinfo_revcolor="#b4abac"
                     /ApEinfo_fwdcolor="#b4abac"
     misc_feature    4209..4337
                     /label="AT3G18480_Terminator"
                     /ApEinfo_revcolor="#b1ff67"
                     /ApEinfo_fwdcolor="#b1ff67"
     misc_feature    4338..4341
                     /label="CGCT"
                     /ApEinfo_revcolor="#85dae9"
                     /ApEinfo_fwdcolor="#85dae9"
     misc_feature    4346..6308
                     /label="mTURQ"
                     /ApEinfo_revcolor="#ff9ccd"
                     /ApEinfo_fwdcolor="#ff9ccd"
     misc_feature    complement(4358..4361)
                     /label="CTCC"
                     /ApEinfo_revcolor="#84b0dc"
                     /ApEinfo_fwdcolor="#84b0dc"
     misc_feature    4362..5002
                     /label="PUBQ10"
                     /ApEinfo_revcolor="#84b0dc"
                     /ApEinfo_fwdcolor="#84b0dc"
     primer          complement(4415..4439)
                     /label="UBQ10_Front_R"
                     /note="sequence: TTTGAGTTGATAAACACGACTCGTG"
                     /ApEinfo_revcolor="#ffef86"
                     /ApEinfo_fwdcolor="#ffef86"
     misc_feature    4802..4807
                     /label="BpiI-mut"
                     /ApEinfo_revcolor="#c7b0e3"
                     /ApEinfo_fwdcolor="#c7b0e3"
     misc_feature    5003..5030
                     /label="Additional frag from Jen Brophy"
                     /ApEinfo_revcolor="#b4abac"
                     /ApEinfo_fwdcolor="#b4abac"
     misc_feature    5031..5034
                     /label="AATG"
                     /ApEinfo_revcolor="#ffef86"
                     /ApEinfo_fwdcolor="#ffef86"
     misc_feature    5035..5055
                     /label="SV40NLS"
                     /ApEinfo_revcolor="#7ea7d8"
                     /ApEinfo_fwdcolor="#7ea7d8"
     CDS             5035..5091
                     /label="Translation 5035-5091"
     misc_feature    5056..5091
                     /label="GS12b"
                     /ApEinfo_revcolor="#7ea7d8"
                     /ApEinfo_fwdcolor="#7ea7d8"
     misc_feature    5092..5808
                     /label="mTURQ(FromArjun)"
                     /ApEinfo_revcolor="#85dae9"
                     /ApEinfo_fwdcolor="#85dae9"
     CDS             5092..5808
                     /label="Translation 5092-5808"
     misc_feature    5809..5811
                     /label="STOP"
                     /ApEinfo_revcolor="#faac61"
                     /ApEinfo_fwdcolor="#faac61"
     CDS             5809..5811
                     /label="Translation 5809-5811"
     misc_feature    5812..5815
                     /label="GCTT"
                     /ApEinfo_revcolor="#ff9ccd"
                     /ApEinfo_fwdcolor="#ff9ccd"
     misc_feature    5816..6300
                     /label="ATact2 terminTOR"
                     /ApEinfo_revcolor="#ff9ccd"
                     /ApEinfo_fwdcolor="#ff9ccd"
     misc_feature    complement(6301..6304)
                     /label="AGCG"
                     /ApEinfo_revcolor="#85dae9"
                     /ApEinfo_fwdcolor="#85dae9"
     promoter        6325..6670
                     /label="CaMV 35S promoter"
                     /ApEinfo_revcolor="#0000ff"
                     /ApEinfo_fwdcolor="#0000ff"
     misc_feature    6325..7892
                     /label="Hyg resistance cassette"
                     /ApEinfo_revcolor="#f58a5e"
                     /ApEinfo_fwdcolor="#f58a5e"
     misc_feature    6533..6538
                     /label="BpiI"
                     /ApEinfo_revcolor="#f58a5e"
                     /ApEinfo_fwdcolor="#f58a5e"
     misc_feature    complement(6550..6555)
                     /label="BpiI"
                     /ApEinfo_revcolor="#9eafd2"
                     /ApEinfo_fwdcolor="#9eafd2"
     misc_feature    6555..6577
                     /label=">pNL_oligo_1354"
                     /ApEinfo_revcolor="#f8d3a9"
                     /ApEinfo_fwdcolor="#f8d3a9"
     primer_bind     complement(6621..6639)
                     /label=">pNL_oligo_3106"
                     /ApEinfo_revcolor="#ff9ccd"
                     /ApEinfo_fwdcolor="#ff9ccd"
     CDS             6687..7712
                     /label="hygromycin B phosphotransferase"
                     /ApEinfo_revcolor="#85dae9"
                     /ApEinfo_fwdcolor="#85dae9"
     CDS             6687..7712
                     /label="Translation 6687-7712"
     primer_bind     complement(6732..6755)
                     /label=">pNL_oligo_2672"
                     /ApEinfo_revcolor="#75c6a9"
                     /ApEinfo_fwdcolor="#75c6a9"
     misc_feature    6915..6934
                     /label=">pNL_oligo_2767"
                     /ApEinfo_revcolor="#d6b295"
                     /ApEinfo_fwdcolor="#d6b295"
     misc_feature    complement(6970..6978)
                     /label="DraIII"
                     /ApEinfo_revcolor="#faac61"
                     /ApEinfo_fwdcolor="#faac61"
     misc_feature    complement(7263..7271)
                     /label="DraIII"
                     /ApEinfo_revcolor="#85dae9"
                     /ApEinfo_fwdcolor="#85dae9"
     primer_bind     complement(7363..7382)
                     /label=">pNL_oligo_2766"
                     /ApEinfo_revcolor="#85dae9"
                     /ApEinfo_fwdcolor="#85dae9"
     misc_feature    7717..7892
                     /label="CaMV terminator"
                     /ApEinfo_revcolor="#ffef86"
                     /ApEinfo_fwdcolor="#ffef86"
     misc_feature    7893..7920
                     /label="SENSE_PRM"
                     /ApEinfo_revcolor="#ffef86"
                     /ApEinfo_fwdcolor="#ffef86"
     misc_feature    7901..7920
                     /label="EL4"
                     /ApEinfo_revcolor="#ffef86"
                     /ApEinfo_fwdcolor="#ffef86"
     misc_feature    7921..7924
                     /label="ggga"
                     /ApEinfo_revcolor="#faac61"
                     /ApEinfo_fwdcolor="#faac61"
     misc_feature    complement(7938..8065)
                     /label="RB"
                     /ApEinfo_revcolor="#f58a5e"
                     /ApEinfo_fwdcolor="#f58a5e"
     rep_origin      8085..8702
                     /label="oriV"
                     /ApEinfo_revcolor="#d59687"
                     /ApEinfo_fwdcolor="#d59687"
     CDS             8904..9695
                     /label="NPTII"
                     /ApEinfo_revcolor="#b4abac"
                     /ApEinfo_fwdcolor="#b4abac"
     misc_feature    complement(9703..423)
                     /label="pUC ori"
                     /ApEinfo_revcolor="#75c6a9"
                     /ApEinfo_fwdcolor="#75c6a9"
ORIGIN
        1 tacatacctc gctctgctaa tcctgttacc agtggctgct gccagtggcg ataagtcgtg
       61 tcttaccggg ttggactcaa gacgatagtt accggataag gcgcagcggt cgggctgaac
      121 ggggggttcg tgcacacagc ccagcttgga gcgaacgacc tacaccgaac tgagatacct
      181 acagcgtgag ctatgagaaa gcgccacgct tcccgaaggg agaaaggcgg acaggtatcc
      241 ggtaagcggc agggtcggaa caggagagcg cacgagggag cttccagggg gaaacgcctg
      301 gtatctttat agtcctgtcg ggtttcgcca cctctgactt gagcgtcgat ttttgtgatg
      361 ctcgtcaggg gggcggagcc tatggaaaaa cgccagcaac gcggcctttt tacggttcct
      421 ggcagatcct agatgtggcg caacgatgcc ggcgacaagc aggagcgcac cgacttcttc
      481 cgcatcaagt gttttggctc tcaggccgag gcccacggca agtatttggg caaggggtcg
      541 ctggtattcg tgcagggcaa gattcggaat accaagtacg agaaggacgg ccagacggtc
      601 tacgggaccg acttcattgc cgataaggtg gattatctgg acaccaaggc accaggcggg
      661 tcaaatcagg aataagggca cattgccccg gcgtgagtcg gggcaatccc gcaaggaggg
      721 tgaatgaatc ggacgtttga ccggaaggca tacaggcaag aactgatcga cgcggggttt
      781 tccgccgagg atgccgaaac catcgcaagc cgcaccgtca tgcgtgcgcc ccgcgaaacc
      841 ttccagtccg tcggctcgat ggtccagcaa gctacggcca agatcgagcg cgacagcgtg
      901 caactggctc cccctgccct gcccgcgcca tcggccgccg tggagcgttc gcgtcgtctt
      961 gaacaggagg cggcaggttt ggcgaagtcg atgaccatcg acacgcgagg aactatgacg
     1021 accaagaagc gaaaaaccgc cggcgaggac ctggcaaaac aggtcagcga ggccaagcag
     1081 gccgcgttgc tgaaacacac gaagcagcag atcaaggaaa tgcagctttc cttgttcgat
     1141 attgcgccgt ggccggacac gatgcgagcg atgccaaacg acacggcccg ctctgccctg
     1201 ttcaccacgc gcaacaagaa aatcccgcgc gaggcgctgc aaaacaaggt cattttccac
     1261 gtcaacaagg acgtgaagat cacctacacc ggcgtcgagc tgcgggccga cgatgacgaa
     1321 ctggtgtggc agcaggtgtt ggagtacgcg aagcgcaccc ctatcggcga gccgatcacc
     1381 ttcacgttct acgagctttg ccaggacctg ggctggtcga tcaatggccg gtattacacg
     1441 aaggccgagg aatgcctgtc gcgcctacag gcgacggcga tgggcttcac gtccgaccgc
     1501 gttgggcacc tggaatcggt gtcgctgctg caccgcttcc gcgtcctgga ccgtggcaag
     1561 aaaacgtccc gttgccaggt cctgatcgac gaggaaatcg tcgtgctgtt tgctggcgac
     1621 cactacacga aattcatatg ggagaagtac cgcaagctgt cgccgacggc ccgacggatg
     1681 ttcgactatt tcagctcgca ccgggagccg tacccgctca agctggaaac cttccgcctc
     1741 atgtgcggat cggattccac ccgcgtgaag aagtggcgcg agcaggtcgg cgaagcctgc
     1801 gaagagttgc gaggcagcgg cctggtggaa cacgcctggg tcaatgatga cctggtgcat
     1861 tgcaaacgct agggccttgt ggggtcagtt ccggctgggg gttcagcagc ccctgctcgg
     1921 atctgttgga ccggacagta gtcatggttg atgggctgcc tgtatcgagt ggtgattttg
     1981 tgccgagctg ccggtcgggg agctgttggc tggctggtgg caggatatat tgtggtgtaa
     2041 acaaattgac gcttagacaa cttaataaca cattgcggac gtttttaatg tactggggtt
     2101 gaacactctg tgccgaattc ggatccggag gctttaagaa tggagggtgg gtgggtatat
     2161 atatggttga tggtggatcg cttcgagaga tctacaaatg tttaattttt agtacattgc
     2221 actttgggaa aaatcataaa agttgtaaaa aagagtaaaa gacttttaaa actagtacgt
     2281 tgcacttttt gttaaaagga ggaaggtttt ttgaaaattg atttttgttt aaggaaggtg
     2341 agagatttta ctgattgtga gagattttaa gctacttaaa agtaatatgt aaacgcgttt
     2401 ttgggattgg tttaatccac acatatatac aagatacaaa gaatttaatt taatgactaa
     2461 gaaaattaaa gaaattatga ataaaaaaga aatatacatc ctaaaaatgc gaaagtaaaa
     2521 taaaacaggc tatgctaaat tttaaaatat taaattcaac atttttctat tcataaaatt
     2581 tctattaaaa ttatttgtag ataagagata atatgttcaa acattattcc tctatataag
     2641 gaatcaaact tgcaaacttt aaaataaaat tttgaaaaat atatctaatg taatattctg
     2701 gttttattag taaagtaata ttacttaata ctaacaaatt acaaagaaaa gaactgaagg
     2761 aaaaaaaata aacttttaaa attttctaac cagtgaaata aattagaatt taaacttaaa
     2821 attttattaa ttaataatag tcataacaaa atttgacaaa tgttttcaac ttagatgtgc
     2881 aataaaCATT GCCATACACC TTGAGGTGGa tactgggcct atgaatggcg caaggaatag
     2941 cccattggtt attctatatc ttttggacct tacgttGTGG TAACTTGCTC CATGTCTGGc
     3001 tcataacaaa aaaataaata agaattacgc ttctaccacc attaaactct aatgtatctg
     3061 aactcagaag atccgatcgg agtagtaaaa attcaacaaa acaacaataa gaaaactcat
     3121 taattcattc gtcggattcg aagaagaaat cacttcccag aaactttctt cgtatcgaag
     3181 tattgcttgt gttcttcgga gaaacgagat cgggatccga atacgagtac aaatgccaaa
     3241 gaagaagagg aaagtcggaa gtggtagtgg tagtggaagc ggtagtggca gtATGGTGAG
     3301 CAAGGGCGAG GaGCTgtTCA CCGGGGTGGt GCCCATCCTG GTCGAGCTGG ACGGCGACGT
     3361 AAACGGCCAC AAGtTCAGCG TGTCCGGCGA GGGCGAGGGC GATGCCACCT ACGGCAAgCT
     3421 GACCCTGAAG TTCATCTGCA CCACCGGCAA GCTGCCCGTG CCCTggCCCA CCCTCGTGAC
     3481 CACCTTCGGC TACGGCCTGC AGTGCTTCGC CCGCTACCCC GACCACATGA AGCAGCACGA
     3541 CTTCTTCAAG TCCGCCATGC CCGAAGGCTA CGTCCAGGAG CGCACCATCT TCTTCAAGGA
     3601 CGACGGCAAC TACAAGACCC GCGCCGAGGT GAAGTTCGAG GGCGACACCC TGGTGAACCG
     3661 CATCGAGCTG AAGGGCATCG ACTTCAAGGA GGACGGCAAC ATCCTGGGGC ACAAGCTGGA
     3721 GTACAACTAC AACAGCCACA ACGTCTATAT CATGGCCGAC AAGCAGAAGA ACGGCATCAA
     3781 GGTGAACTTC AAGATCCGCC ACAACATCGA GGACGGCAGC GTGCAGCTCG CCGACCACTA
     3841 CCAGCAGAAC ACCCCCATCG GCGACGGCCC CGTGCTGCTG CCCGACAACC ACTACCTGAG
     3901 CTACCAGTCC GCCCTGAGCA AAGACCCCAA CGAGAAGCGC GATCACATGG TCCTGCTGGA
     3961 GTTCGTGACC GCCGCCGGGA TCACTCTCGG CATGGACGAG CTGTACAAGT GAGCTTgctc
     4021 tcaccctagg gacttattcg tttttggtcg ttatgttctt tcttgtcctt gtagtgttcc
     4081 gtgggcaatt ctaaaacggt tgaatatttg tacagaggga tccaaatcac tcgatacata
     4141 tataaagcca cagaaaaaac ttccttcaga aaactgcaga aatctaaata agatctggtt
     4201 tacttttctt cgaaacataa ataaccatga aaaatgcacc aaaacgataa caaatccgac
     4261 aggaataatt gttgctatcc aaatacaaaa taaaataaaa tgaaagtcgt tgcttgatat
     4321 ctgttaggca acaacaccgc tgcaagaatt caagcttgga gTGGTTGTCG ACGAGTCAGT
     4381 AATAAACGGC GTCAAAGTGG TTGCAGCCGG CACACACGAG TCGTGTTTAT CAACTCAAAG
     4441 CACAAATACT TTTCCTCAAC CTAAAAATAA GGCAATTAGC CAAAAACAAC TTTGCGTGTA
     4501 AACAACGCTC AATACACGTG TCATTTTATT ATTAGCTATT GCTTCACCGC CTTAGCTTTC
     4561 TCGTGACCTA GTCGTCCTCG TCTTTTCTTC TTCTTCTTCT ATAAAACAAT ACCCAAAGAG
     4621 CTCTTCTTCT TCACAATTCA GATTTCAATT TCTCAAAATC TTAAAAACTT TCTCTCAATT
     4681 CTCTCTACCG TGATCAAGGT AAATTTCTGT GTTCCTTATT CTCTCAAAAT CTTCGATTTT
     4741 GTTTTCGTTC GATCCCAATT TCGTATATGT TCTTTGGTTT AGATTCTGTT AATCTTAGAT
     4801 CGAAcACGAT TTTCTGGGTT TGATCGTTAG ATATCATCTT AATTCTCGAT TAGGGTTTCA
     4861 TAGATATCAT CCGATTTGTT CAAATAATTT GAGTTTTGTC GAATAATTAC TCTTCGATTT
     4921 GTGATTTCTA TCTAGATCTG GTGTTAGTTT CTAGTTTGTG CGATCGAATT TGTCGATTAA
     4981 TCTGAGTTTT TCTGATTAAC AGCAAGTTTG TACAAAAAAG CAGGCTCTTC aatgccaaag
     5041 aagaagagga aagtcggaag tggtagtggt agtggaagcg gtagtggcag tatggtgagc
     5101 aagggcgagg agctgttcac cggggtggtg cccatcctgg tcgagctgga cggcgacgta
     5161 aacggccaca agttcagcgt gtccggcgag ggcgagggcg atgccaccta cggcaagctg
     5221 accctgaagt tcatctgcac caccggcaag ctgcccgtgc cctggcccac cctcgtgacc
     5281 accctgtcct ggggcgtgca gtgcttcgcc cgctaccccg accacatgaa gcagcacgac
     5341 ttcttcaagt ccgccatgcc cgaaggctac gtccaggagc gcaccatctt cttcaaggac
     5401 gacggcaact acaagacccg cgccgaggtg aagttcgagg gcgacaccct ggtgaaccgc
     5461 atcgagctga agggcatcga cttcaaggag gacggcaaca tcctggggca caagctggag
     5521 tacaactaca tcagcgacaa cgtctatatc accgccgaca agcagaagaa cggcatcaag
     5581 gccaacttca agatccgcca caacatcgag gacggcggcg tgcagctcgc cgaccactac
     5641 cagcagaaca cccccatcgg cgacggcccc gtgctgctgc ccgacaacca ctacctgagc
     5701 acccagtcca agctgagcaa agaccccaac gagaagcgcg atcacatggt cctgctggag
     5761 ttcgtgaccg ccgccgggat cactctcggc atggacgagc tgtacaagta aGCTTGCTCT
     5821 CAAGATCAAA GGCTTAAAAA GCTGGGGTTT TATGAATGGG ATCAAAGTTT CTTTTTTTCT
     5881 TTTATATTTG CTTCTCCATT TGTTTGTTTC ATTTCCCTTT TTGTTTTCGT TTCTATGATG
     5941 CACTTGTGTG TGACAAACTC TCTGGGTTTT TACTTACGTC TGCGTTTCAA AAAAAAAAAC
     6001 CGCTTTCGTT TTGCGTTTTA GTCCCATTGT TTTGTAGCTC TGAGTGATCG AATTGATGCC
     6061 TCTTTATTCC TTTTGTTCCC TATAATTTCT TTCAAAACTC AGAAGAAAAA CCTTGAAACT
     6121 CTTTGCAATG TTAATATAAG TATTGTATAA GATTTTTATT GATTTGGTTA TTAGTCTTAC
     6181 TTTTGCTACC TCCATCTTCA CTTGGAACTG ATATTCTGAA TAGTTAAAGC GTTACATGTG
     6241 TTCCATTCAC AAATGAACTT AAACTAGCAC AAAGTCAGAT ATTTTAAGAT CGCACCATTT
     6301 cgctactaGA ATTCGAGCTC GGAGtgagac ttttcaacaa agggtaattt cgggaaacct
     6361 cctcggattc cattgcccag ctatctgtca cttcatcgaa aggacagtag aaaaggaagg
     6421 tggctcctac aaatgccatc attgcgataa aggaaaggct atcattcaag atgcctctgc
     6481 cgacagtggt cccaaagatg gacccccacc cacgaggagc atcgtggaaa aagaagacgt
     6541 tccaaccacg tcttcaaagc aagtggattg atgtgacatc tccactgacg taagggatga
     6601 cgcacaatcc cactatcctt cgcaagaccc ttcctctata taaggaagtt catttcattt
     6661 ggagaggaca gcccaagctg atccctatga aaaagcctga actcaccgcg acgtctgtcg
     6721 agaagtttct gatcgaaaag ttcgacagcg tctccgacct gatgcagctc tcggagggcg
     6781 aagaatctcg tgctttcagc ttcgatgtag gagggcgtgg atatgtcctg cgggtaaata
     6841 gctgcgccga tggtttctac aaagatcgtt atgtttatcg gcactttgca tcggccgcgc
     6901 tcccgattcc ggaagtgctt gacattgggg agttcagcga gagcctgacc tattgcatct
     6961 cccgccgtgc acagggtgtc acgttgcaag acctgcctga aaccgaactg cccgctgttc
     7021 ttcagccggt cgcggaggct atggatgcTa tcgctgcggc cgatcttagc cagacgagcg
     7081 ggttcggccc attcggaccg caaggaatcg gtcaatacac tacatggcgt gatttcatat
     7141 gcgcgattgc tgatccccat gtgtatcact ggcaaactgt gatggacgac accgtcagtg
     7201 cgtccgtcgc gcaggctctc gatgagctga tgctttgggc cgaggactgc cccgaagtcc
     7261 ggcacctcgt gcacgcggat ttcggctcca acaatgtcct gacggacaat ggccgcataa
     7321 cagcggtcat tgactggagc gaggcgatgt tcggggattc ccaatacgag gtcgccaaca
     7381 tcttcttctg gaggccgtgg ttggcttgta tggagcagca gacgcgctac ttcgagcgga
     7441 ggcatccgga gcttgcagga tcgccaAGGc tccgggcgta tatgctccgc attggtcttg
     7501 accaactcta tcagagcttg gttgacggca atttcgatga tgcagcttgg gcgcagggtc
     7561 gatgcgacgc aatcgtccga tccggagccg ggactgtcgg gcgtacacaa atcgcccgca
     7621 gaagcgcggc cgtctggacc gatggctgtg tagaagtact cgccgatagt ggaaaccgac
     7681 gccccagcac tcgtccgagg gcaaaggaat agagtagatg ccgaccgaac aagagctgat
     7741 ttcgagaacg cctcagccag caactcgcgc gagcctagca aggcaaatgc gagagaacgg
     7801 ccttacgctt ggtggcacag ttctcgtcca cagttcgcta agctcgctcg gctggtcgcg
     7861 ggagaattaa ttcggtacgc tgaaatcacc agCGCTTTAC gaggatgcac atgtgaccga
     7921 gggacacgaa gtgatccgtt taaactatca gtgtttgaca ggatatattg gcgggtaaac
     7981 ctaagagaaa agagcgttta ttagaataat cggatattta aaagggcgtg aaaaggttta
     8041 tccgttcgtc catttgtatg tgccagccgc ctttgcgacg ctcaccgggc tggttgccct
     8101 cgccgctggg ctggcggccg tctatggccc tgcaaacgcg ccagaaacgc cgtcgaagcc
     8161 gtgtgcgaga caccgcggcc gccggcgttg tggatacctc gcggaaaact tggccctcac
     8221 tgacagatga ggggcggacg ttgacacttg aggggccgac tcacccggcg cggcgttgac
     8281 agatgagggg caggctcgat ttcggccggc gacgtggagc tggccagcct cgcaaatcgg
     8341 cgaaaacgcc tgattttacg cgagtttccc acagatgatg tggacaagcc tggggataag
     8401 tgccctgcgg tattgacact tgaggggcgc gactactgac agatgagggg cgcgatcctt
     8461 gacacttgag gggcagagtg ctgacagatg aggggcgcac ctattgacat ttgaggggct
     8521 gtccacaggc agaaaatcca gcatttgcaa gggtttccgc ccgtttttcg gccaccgcta
     8581 acctgtcttt taacctgctt ttaaaccaat atttataaac cttgttttta accagggctg
     8641 cgccctgtgc gcgtgaccgc gcacgccgaa ggggggtgcc cccccttctc gaaccctccc
     8701 ggcccgctaa cgcgggcctc ccatcccccc aggggctgcg cccctcggcc gcgaacggcc
     8761 tcaccccaaa aatggcagcg ctggccaatt cccgagtgcg cggaacccct atttgtttat
     8821 ttttctaaat acattcaaat atgtatccgc tcatgagaca ataaccctga taaatgcttc
     8881 aataatattg aaaaaggaag agtatggcta aaatgagaat atcaccggaa ttgaaaaaac
     8941 tgatcgaaaa ataccgctgc gtaaaagata cggaaggaat gtctcctgct aaggtatata
     9001 agctggtggg agaaaatgaa aacctatatt taaaaatgac ggacagccgg tataaaggga
     9061 ccacctatga tgtggaacgg gaaaaggaca tgatgctatg gctggaagga aagctgcctg
     9121 ttccaaaggt cctgcacttt gaacggcatg atggctggag caatctgctc atgagtgagg
     9181 ccgatggcgt cctttgctcg gaagagtatg aagatgaaca aagccctgaa aagattatcg
     9241 agctgtatgc ggagtgcatc aggctctttc actccatcga catatcggat tgtccctata
     9301 cgaatagctt agacagccgc ttagccgaat tggattactt actgaataac gatctggccg
     9361 atgtggattg cgaaaactgg gaagaggaca ctccatttaa agatccgcgc gagctgtatg
     9421 attttttaaa gacggaaaag cccgaagagg aacttgtctt ttcccacggc gacctgggag
     9481 acagcaacat ctttgtgaaa gatggcaaag taagtggctt tattgatctt gggagaagcg
     9541 gcagggcgga caagtggtat gacattgcct tctgcgtccg gtcgctcagg gaggatatcg
     9601 gggaagaaca gtatgtcgag ctattttttg acttactggg gatcaagcct gattgggaga
     9661 aaataaaata ttatatttta ctggatgaat tgttttagct gtcagaccaa gtttactcat
     9721 atatacttta gattgattta aaacttcatt tttaatttaa aaggatctag gtgaagatcc
     9781 tttttgataa tctcatgacc aaaatccctt aacgtgagtt ttcgttccac tgagcgtcag
     9841 accccgtaga aaagatcaaa ggatcttctt gagatccttt ttttctgcgc gtaatctgct
     9901 gcttgcaaac aaaaaaacca ccgctaccag cggtggtttg tttgccggat caagagctac
     9961 caactctttt tccgaaggta actggcttca gcagagcgca gataccaaat actgtccttc
    10021 tagtgtagcc gtagttaggc caccacttca agaactctgt agcaccgcc
//
