# Supplementary material for: Building a pipeline to identify and engineer constitutive and repressible promoters
Source: Quant Plant Biol. 2023 Oct 19;4:e12. doi: 10.1017/qpb.2023.10 (PMC10600573; doi:10.1017/qpb.2023.10)
Supplement: Yang and Nemhauser supplementary material 6 — Yang and Nemhauser supplementary material [file S2632882823000103sup006.zip › Genebank/Others/p2301y-tdtomato-dcas9_degrondead_tpln188.gb]

LOCUS       p2301Y-tdTomato-dCas9_ 22550 bp ds-DNA     circular     10-OCT-2022
DEFINITION  .
ACCESSION   AF234316
VERSION     AF234316.1  GI:7638149
SOURCE      Binary vector pCAMBIA-2301
  ORGANISM  Binary vector pCAMBIA-2301 other sequences; artificial sequences;
            vectors.
COMMENT     Binary vector pCAMBIA-2301, complete sequence. ApEinfo:methylated:1
FEATURES             Location/Qualifiers
     misc_feature    complement(257..1257)
                     /label="STA region from pVS1 plasmid"
                     /ApEinfo_revcolor="#ffef86"
                     /ApEinfo_fwdcolor="#ffef86"
     primer          1347..1380
                     /label="4xgRNAbb_split-r"
                     /note="sequence: cagctaccagagtaaatgagcaaatgaataaatg"
                     /ApEinfo_revcolor="#9eafd2"
                     /ApEinfo_fwdcolor="#9eafd2"
     primer          complement(1347..1380)
                     /label="4xgRNAbb_split-f"
                     /note="sequence: catttattcatttgctcatttactctggtagctg"
                     /ApEinfo_revcolor="#f8d3a9"
                     /ApEinfo_fwdcolor="#f8d3a9"
     rep_origin      complement(1850..2850)
                     /label="pVS1-REP; replication origin from pVS1"
                     /ApEinfo_revcolor="#ff9ccd"
                     /ApEinfo_fwdcolor="#ff9ccd"
     misc_feature    complement(3260..3520)
                     /label="bom site from pBR322"
                     /ApEinfo_revcolor="#ffef86"
                     /ApEinfo_fwdcolor="#ffef86"
     primer          3272..3290
                     /label="ampori_F_sequencing"
                     /note="sequence: tggcttaactatgcggcat"
                     /ApEinfo_revcolor="#85dae9"
                     /ApEinfo_fwdcolor="#85dae9"
     rep_origin      complement(3660..3940)
                     /label="pBR322 origin of replication"
                     /ApEinfo_revcolor="#ff9ccd"
                     /ApEinfo_fwdcolor="#ff9ccd"
     misc_feature    complement(4154..4807)
                     /label="LEU2 Promoter"
                     /ApEinfo_revcolor="#b1ff67"
                     /ApEinfo_fwdcolor="#b1ff67"
     misc_feature    complement(4808..5902)
                     /label="LEU2"
                     /ApEinfo_revcolor="#b1ff67"
                     /ApEinfo_fwdcolor="#b1ff67"
     primer          5394..5423
                     /label="Leu2_Split-f"
                     /note="sequence: tggcctcttcaagattatggagaaaaactg"
                     /ApEinfo_revcolor="#ffef86"
                     /ApEinfo_fwdcolor="#ffef86"
     primer          complement(5450..5480)
                     /label="Leu2_Split-r"
                     /note="sequence: caatcaattgatgttgaaccttcaatgtagg"
                     /ApEinfo_revcolor="#ff9ccd"
                     /ApEinfo_fwdcolor="#ff9ccd"
     misc_feature    complement(5903..6379)
                     /label="LEU2 Terminator"
                     /ApEinfo_revcolor="#b1ff67"
                     /ApEinfo_fwdcolor="#b1ff67"
     misc_feature    complement(6381..6771)
                     /label="ARS4"
                     /ApEinfo_revcolor="#b4abac"
                     /ApEinfo_fwdcolor="#b4abac"
     misc_feature    complement(6772..6885)
                     /label="Cen6"
                     /ApEinfo_revcolor="#d6b295"
                     /ApEinfo_fwdcolor="#d6b295"
     misc_feature    complement(6887..6888)
                     /label="Cen6"
                     /ApEinfo_revcolor="#d6b295"
                     /ApEinfo_fwdcolor="#d6b295"
     CDS             complement(6982..7776)
                     /label="aminoglycoside phosphotransferase"
                     /ApEinfo_revcolor="#ff9ccd"
                     /ApEinfo_fwdcolor="#ff9ccd"
     misc_feature    8201..8226
                     /label="left border repeat from C58 T-DNA"
                     /ApEinfo_revcolor="#ffef86"
                     /ApEinfo_fwdcolor="#ffef86"
     misc_feature    8293..8496
                     /label="CaMV 3'UTR (polyA signal)"
                     /ApEinfo_revcolor="#ffef86"
                     /ApEinfo_fwdcolor="#ffef86"
     primer          8412..8441
                     /label="T35S-mid-r"
                     /note="sequence: gagcgaaaccctataagaaccctaattccc"
                     /ApEinfo_revcolor="#ff9ccd"
                     /ApEinfo_fwdcolor="#ff9ccd"
     primer          complement(8412..8441)
                     /label="T35S-mid-f"
                     /note="sequence: gggaattagggttcttatagggtttcgctc"
                     /ApEinfo_revcolor="#c6c9d1"
                     /ApEinfo_fwdcolor="#c6c9d1"
     CDS             complement(8534..9331)
                     /label="neomycin phosphotransferase"
                     /ApEinfo_revcolor="#ff9ccd"
                     /ApEinfo_fwdcolor="#ff9ccd"
     promoter        complement(9362..10142)
                     /label="CaMV35S2; CaMV 35S promoter, duplicated"
                     /ApEinfo_revcolor="#ff9ccd"
                     /ApEinfo_fwdcolor="#ff9ccd"
     primer          9401..9420
                     /label="p35Sminimal-r"
                     /note="sequence: gtcctctccaaatgaaatga"
                     /ApEinfo_revcolor="#b1ff67"
                     /ApEinfo_fwdcolor="#b1ff67"
     misc_feature    10296..10315
                     /label="RareCut-MluIAscISbfI"
                     /ApEinfo_revcolor="#d59687"
                     /ApEinfo_fwdcolor="#d59687"
     misc_feature    10316..11037
                     /label="tOCS"
                     /ApEinfo_revcolor="#ffef86"
                     /ApEinfo_fwdcolor="#ffef86"
     primer          11013..11037
                     /label="tOCS-F"
                     /note="sequence: cgtctcgcatatctcattaaagcag"
                     /ApEinfo_revcolor="#d59687"
                     /ApEinfo_fwdcolor="#d59687"
     misc_feature    11038..11730
                     /label="pUBQ1"
                     /ApEinfo_revcolor="#ffef86"
                     /ApEinfo_fwdcolor="#ffef86"
     misc_feature    11592..11611
                     /label="pUBQ1_gRNA_Target1"
                     /ApEinfo_revcolor="#c6c9d1"
                     /ApEinfo_fwdcolor="#c6c9d1"
     misc_feature    11612..11614
                     /label="PAM"
                     /ApEinfo_revcolor="#b1ff67"
                     /ApEinfo_fwdcolor="#b1ff67"
     misc_feature    11731..11754
                     /label="SV40NLS"
                     /ApEinfo_revcolor="#7ea7d8"
                     /ApEinfo_fwdcolor="#7ea7d8"
     CDS             11755..11790
                     /label="Translation 11755-11790"
     misc_feature    11755..11790
                     /label="GS12b"
                     /ApEinfo_revcolor="#7ea7d8"
                     /ApEinfo_fwdcolor="#7ea7d8"
     primer          11791..11812
                     /label="tdTomato-seq-F"
                     /note="sequence: ATGGTGAGCAAGGGCGAGGAGG"
                     /ApEinfo_revcolor="#75c6a9"
                     /ApEinfo_fwdcolor="#75c6a9"
     misc_feature    11791..13218
                     /label="tdTomato"
                     /ApEinfo_revcolor="#faac61"
                     /ApEinfo_fwdcolor="#faac61"
     CDS             11791..13218
                     /label="Translation 11791-13218"
     CDS             11791..13218
                     /label="Translation 11791-13218"
     primer          12518..12537
                     /label="Tomato-linker-F"
                     /note="sequence: CCGAGGACAACAACATGGCC"
                     /ApEinfo_revcolor="#d59687"
                     /ApEinfo_fwdcolor="#d59687"
     primer          complement(13199..13218)
                     /label="Tomato-R"
                     /note="sequence: CTTGTACAGCTCGTCCATGC"
                     /ApEinfo_revcolor="#f8d3a9"
                     /ApEinfo_fwdcolor="#f8d3a9"
     misc_feature    13219..13221
                     /label="STOP"
                     /ApEinfo_revcolor="#faac61"
                     /ApEinfo_fwdcolor="#faac61"
     CDS             13219..13221
                     /label="Translation 13219-13221"
     primer          13222..13251
                     /label="Generic-tUBQ1-F"
                     /note="sequence: AGAGACTCTTATCAAGAATCCCATCTCTTG"
                     /ApEinfo_revcolor="#ffef86"
                     /ApEinfo_fwdcolor="#ffef86"
     misc_feature    13222..13721
                     /label="tUBQ1"
                     /ApEinfo_revcolor="#ffef86"
                     /ApEinfo_fwdcolor="#ffef86"
     primer          13722..13750
                     /label="tU6-F"
                     /note="sequence: TTTGCAAAATTTTCCAGATCGATTTCTTC"
                     /ApEinfo_revcolor="#84b0dc"
                     /ApEinfo_fwdcolor="#84b0dc"
     misc_feature    13722..14083
                     /label="UBQ6 terminator paper"
                     /ApEinfo_revcolor="#f8d3a9"
                     /ApEinfo_fwdcolor="#f8d3a9"
     misc_feature    13782..13782
                     /label="Seq says ""G"""
                     /ApEinfo_revcolor="#ff9ccd"
                     /ApEinfo_fwdcolor="#ff9ccd"
     primer          complement(14042..14083)
                     /label="tUBQ6-r"
                     /note="sequence: GTACCAAAAATTATATCCTGTGGTCGTATATTACGAACTTTG"
                     /ApEinfo_revcolor="#f7977a"
                     /ApEinfo_fwdcolor="#f7977a"
     primer          14048..14083
                     /label="tUBQ(end)-f"
                     /note="sequence: TCGTAATATACGACCACAGGATATAATTTTTGGTAC"
                     /ApEinfo_revcolor="#f7977a"
                     /ApEinfo_fwdcolor="#f7977a"
     promoter        14084..16109
                     /label="UBQ10 promoter"
                     /ApEinfo_revcolor="#b1ff67"
                     /ApEinfo_fwdcolor="#b1ff67"
     primer          complement(14125..14156)
                     /label="pUBQ10-nearFront-r"
                     /note="sequence: CAATTTGGGTTAAAAGCTCTGTTGAGCTAGAC"
                     /ApEinfo_revcolor="#b7e6d7"
                     /ApEinfo_fwdcolor="#b7e6d7"
     primer_bind     14747..14768
                     /label="UBQ10f primer binding"
                     /ApEinfo_revcolor="#85dae9"
                     /ApEinfo_fwdcolor="#85dae9"
     primer          complement(14840..14870)
                     /label="5218-UBQ10_cen2_seq_F"
                     /note="sequence: CGGTCCTAGATCATCAGTTCATACAAACCTC"
                     /ApEinfo_revcolor="#f7977a"
                     /ApEinfo_fwdcolor="#f7977a"
     primer_bind     15508..15527
                     /label="UBQ10f primer binding"
                     /ApEinfo_revcolor="#85dae9"
                     /ApEinfo_fwdcolor="#85dae9"
     primer          15716..15745
                     /label="pUBQ10-split-f"
                     /note="sequence: ATACCCAAAGAGCTCTTCTTCTTCACAATT"
                     /ApEinfo_revcolor="#f7977a"
                     /ApEinfo_fwdcolor="#f7977a"
     primer          15962..16000
                     /label="pUBQ10-nearEnd-f"
                     /note="sequence: GTTTCATAGATATCATCCGATTTGTTCAAATAATTTGAG"
                     /ApEinfo_revcolor="#d6b295"
                     /ApEinfo_fwdcolor="#d6b295"
     primer          complement(16073..16109)
                     /label="pUBQ10-r"
                     /note="sequence: CTGTTAATCAGAAAAACTCAGATTAATCGACAAATTC"
                     /ApEinfo_revcolor="#f58a5e"
                     /ApEinfo_fwdcolor="#f58a5e"
     misc_feature    16110..16136
                     /label="PS"
                     /ApEinfo_revcolor="#ff9ccd"
                     /ApEinfo_fwdcolor="#ff9ccd"
     primer          16137..16160
                     /label="NLS-dcas9-f"
                     /note="sequence: ATGTCTAGAGCCCCAAAGAAGAAG"
                     /ApEinfo_revcolor="#f58a5e"
                     /ApEinfo_fwdcolor="#f58a5e"
     CDS             16137..20279
                     /label="dCas9_VP64m"
                     /ApEinfo_revcolor="#c7b0e3"
                     /ApEinfo_fwdcolor="#c7b0e3"
     misc_feature    16146..16172
                     /label="NLS"
                     /ApEinfo_revcolor="#f58a5e"
                     /ApEinfo_fwdcolor="#f58a5e"
     CDS             16146..16172
                     /label="Translation 16146-16172"
     CDS             16179..20279
                     /label="dCas9"
                     /ApEinfo_revcolor="#9eafd2"
                     /ApEinfo_fwdcolor="#9eafd2"
     primer          complement(16339..16370)
                     /label="dCas9-nearFront-r"
                     /note="sequence: tttcaatctagtagcttcagcagtttcaccag"
                     /ApEinfo_revcolor="#faac61"
                     /ApEinfo_fwdcolor="#faac61"
     primer          18284..18314
                     /label="dCas9-split-f"
                     /note="sequence: tttcaaagaagatatacaaaaggcccaagtc"
                     /ApEinfo_revcolor="#b4abac"
                     /ApEinfo_fwdcolor="#b4abac"
     primer          complement(18481..18504)
                     /label="dCas9-split-r"
                     /note="sequence: agttcttttgacccttttgggtgg"
                     /ApEinfo_revcolor="#b4abac"
                     /ApEinfo_fwdcolor="#b4abac"
     primer          19687..19717
                     /label="dCas9-nearEnd-f"
                     /note="sequence: gatcctcattcgaaaagaatcctatcgactt"
                     /ApEinfo_revcolor="#f8d3a9"
                     /ApEinfo_fwdcolor="#f8d3a9"
     misc_feature    20280..20305
                     /label="L1"
                     /ApEinfo_revcolor="#ff4b54"
                     /ApEinfo_fwdcolor="#ff4b54"
     primer          20280..20306
                     /label="IAA17.T1-f"
                     /note="sequence: GGTTCTGGATCAGGTAGTGGCTCAGGA"
                     /ApEinfo_revcolor="#c7b0e3"
                     /ApEinfo_fwdcolor="#c7b0e3"
     primer          complement(20285..20309)
                     /label="L1-r"
                     /note="sequence: AGATCCTGAGCCACTACCTGATCCA"
                     /ApEinfo_revcolor="#d59687"
                     /ApEinfo_fwdcolor="#d59687"
     misc_feature    20306..20309
                     /label="L1"
                     /ApEinfo_revcolor="#ff4b54"
                     /ApEinfo_fwdcolor="#ff4b54"
     misc_feature    20310..20834
                     /label="IAA28_V8G_DeadDegron"
                     /ApEinfo_revcolor="#9eafd2"
                     /ApEinfo_fwdcolor="#9eafd2"
     CDS             20310..20834
                     /label="Translation 20310-20834"
     misc_feature    20835..20855
                     /label="L2"
                     /ApEinfo_revcolor="#eb0214"
                     /ApEinfo_fwdcolor="#eb0214"
     CDS             20835..21422
                     /label="Translation 20835-21422"
     misc_feature    20856..20874
                     /label="F primer"
                     /ApEinfo_revcolor="#85dae9"
                     /ApEinfo_fwdcolor="#85dae9"
     misc_feature    20856..20880
                     /label="F primer"
                     /ApEinfo_revcolor="#85dae9"
                     /ApEinfo_fwdcolor="#85dae9"
     misc_feature    20856..21422
                     /label="TPL_N188_Domain"
                     /ApEinfo_revcolor="#f58a5e"
                     /ApEinfo_fwdcolor="#f58a5e"
     primer          complement(20928..20954)
                     /label="TPL_deltaCTLH_R"
                     /note="sequence: CCCAGATTCTTGTTCAAGCTTGTGAAC"
                     /ApEinfo_revcolor="#c6c9d1"
                     /ApEinfo_fwdcolor="#c6c9d1"
     misc_feature    20957..21131
                     /label="CTLH domain"
                     /ApEinfo_revcolor="#5a52ff"
                     /ApEinfo_fwdcolor="#5a52ff"
     primer          21278..21303
                     /label="TPLRD2-split-f"
                     /note="sequence: GATCATGTTGGTGGAACTCAAAAAGC"
                     /ApEinfo_revcolor="#f7977a"
                     /ApEinfo_fwdcolor="#f7977a"
     primer          complement(21329..21365)
                     /label="TPLRD2-split-r"
                     /note="sequence: CCTTGAATTTCTAAGAGTAGGGAACTGCAATTTATCA"
                     /ApEinfo_revcolor="#f7977a"
                     /ApEinfo_fwdcolor="#f7977a"
     misc_feature    21381..21383
                     /label="N176 mutation to His"
                     /ApEinfo_revcolor="#ff2c35"
                     /ApEinfo_fwdcolor="#ff2c35"
     misc_feature    21423..21675
                     /label="nos (nopaline synthase) 3'UTR (polyA signal)"
                     /ApEinfo_revcolor="#ffef86"
                     /ApEinfo_fwdcolor="#ffef86"
     primer          21454..21482
                     /label="tNOS-F"
                     /note="sequence: gattgaatcctgttgccggtcttgcgatg"
                     /ApEinfo_revcolor="#b1ff67"
                     /ApEinfo_fwdcolor="#b1ff67"
     primer          complement(21454..21482)
                     /label="tNOS-R"
                     /note="sequence: catcgcaagaccggcaacaggattcaatc"
                     /ApEinfo_revcolor="#75c6a9"
                     /ApEinfo_fwdcolor="#75c6a9"
     primer          complement(21574..21601)
                     /label="Nos_R_seq"
                     /note="sequence: gcgtattaaatgtataattgcgggactc"
                     /ApEinfo_revcolor="#b1ff67"
                     /ApEinfo_fwdcolor="#b1ff67"
     misc_feature    21676..21697
                     /label="RareCut-MluIAscISbfI"
                     /ApEinfo_revcolor="#d59687"
                     /ApEinfo_fwdcolor="#d59687"
     misc_feature    21741..21766
                     /label="right border T-DNA repeat"
                     /ApEinfo_revcolor="#ffef86"
                     /ApEinfo_fwdcolor="#ffef86"
     primer          complement(21809..21831)
                     /label="p2301Y-bb-r"
                     /note="sequence: catgcacatacaaatggacgaac"
                     /ApEinfo_revcolor="#84b0dc"
                     /ApEinfo_fwdcolor="#84b0dc"
ORIGIN
        1 accaggaagg ccgcaccgtg aaagaggcgg ctgcactgct tggcgtgcat cgctcgaccc
       61 tgtaccgcgc acttgagcgc agcgaggaag tgacgcccac cgaggccagg cggcgcggtg
      121 ccttccgtga ggacgcattg accgaggccg acgccctggc ggccgccgag aatgaacgcc
      181 aagaggaaca agcatgaaac cgcaccagga cggccaggac gaaccgtttt tcattaccga
      241 agagatcgag gcggagatga tcgcggccgg gtacgtgttc gagccgcccg cgcacgtctc
      301 aaccgtgcgg ctgcatgaaa tcctggccgg tttgtctgat gccaagctgg cggcctggcc
      361 ggccagcttg gccgctgaag aaaccgagcg ccgccgtcta aaaaggtgat gtgtatttga
      421 gtaaaacagc ttgcgtcatg cggtcgctgc gtatatgatg cgatgagtaa ataaacaaat
      481 acgcaagggg aacgcatgaa ggttatcgct gtacttaacc agaaaggcgg gtcaggcaag
      541 acgaccatcg caacccatct agcccgcgcc ctgcaactcg ccggggccga tgttctgtta
      601 gtcgattccg atccccaggg cagtgcccgc gattgggcgg ccgtgcggga agatcaaccg
      661 ctaaccgttg tcggcatcga ccgcccgacg attgaccgcg acgtgaaggc catcggccgg
      721 cgcgacttcg tagtgatcga cggagcgccc caggcggcgg acttggctgt gtccgcgatc
      781 aaggcagccg acttcgtgct gattccggtg cagccaagcc cttacgacat atgggccacc
      841 gccgacctgg tggagctggt taagcagcgc attgaggtca cggatggaag gctacaagcg
      901 gcctttgtcg tgtcgcgggc gatcaaaggc acgcgcatcg gcggtgaggt tgccgaggcg
      961 ctggccgggt acgagctgcc cattcttgag tcccgtatca cgcagcgcgt gagctaccca
     1021 ggcactgccg ccgccggcac aaccgttctt gaatcagaac ccgagggcga cgctgcccgc
     1081 gaggtccagg cgctggccgc tgaaattaaa tcaaaactca tttgagttaa tgaggtaaag
     1141 agaaaatgag caaaagcaca aacacgctaa gtgccggccg tccgagcgca cgcagcagca
     1201 aggctgcaac gttggccagc ctggcagaca cgccagccat gaagcgggtc aactttcagt
     1261 tgccggcgga ggatcacacc aagctgaaga tgtacgcggt acgccaaggc aagaccatta
     1321 ccgagctgct atctgaatac atcgcgcagc taccagagta aatgagcaaa tgaataaatg
     1381 agtagatgaa ttttagcggc taaaggaggc ggcatggaaa atcaagaaca accaggcacc
     1441 gacgccgtgg aatgccccat gtgtggagga acgggcggtt ggccaggcgt aagcggctgg
     1501 gttgtctgcc ggccctgcaa tggcactgga acccccaagc ccgaggaatc ggcgtgacgg
     1561 tcgcaaacca tccggcccgg tacaaatcgg cgcggcgctg ggtgatgacc tggtggagaa
     1621 gttgaaggcc gcgcaggccg cccagcggca acgcatcgag gcagaagcac gccccggtga
     1681 atcgtggcaa gcggccgctg atcgaatccg caaagaatcc cggcaaccgc cggcagccgg
     1741 tgcgccgtcg attaggaagc cgcccaaggg cgacgagcaa ccagattttt tcgttccgat
     1801 gctctatgac gtgggcaccc gcgatagtcg cagcatcatg gacgtggccg ttttccgtct
     1861 gtcgaagcgt gaccgacgag ctggcgaggt gatccgctac gagcttccag acgggcacgt
     1921 agaggtttcc gcagggccgg ccggcatggc cagtgtgtgg gattacgacc tggtactgat
     1981 ggcggtttcc catctaaccg aatccatgaa ccgataccgg gaagggaagg gagacaagcc
     2041 cggccgcgtg ttccgtccac acgttgcgga cgtactcaag ttctgccggc gagccgatgg
     2101 cggaaagcag aaagacgacc tggtagaaac ctgcattcgg ttaaacacca cgcacgttgc
     2161 catgcagcgt acgaagaagg ccaagaacgg ccgcctggtg acggtatccg agggtgaagc
     2221 cttgattagc cgctacaaga tcgtaaagag cgaaaccggg cggccggagt acatcgagat
     2281 cgagctagct gattggatgt accgcgagat cacagaaggc aagaacccgg acgtgctgac
     2341 ggttcacccc gattactttt tgatcgatcc cggcatcggc cgttttctct accgcctggc
     2401 acgccgcgcc gcaggcaagg cagaagccag atggttgttc aagacgatct acgaacgcag
     2461 tggcagcgcc ggagagttca agaagttctg tttcaccgtg cgcaagctga tcgggtcaaa
     2521 tgacctgccg gagtacgatt tgaaggagga ggcggggcag gctggcccga tcctagtcat
     2581 gcgctaccgc aacctgatcg agggcgaagc atccgccggt tcctaatgta cggagcagat
     2641 gctagggcaa attgccctag caggggaaaa aggtcgaaaa ggtctctttc ctgtggatag
     2701 cacgtacatt gggaacccaa agccgtacat tgggaaccgg aacccgtaca ttgggaaccc
     2761 aaagccgtac attgggaacc ggtcacacat gtaagtgact gatataaaag agaaaaaagg
     2821 cgatttttcc gcctaaaact ctttaaaact tattaaaact cttaaaaccc gcctggcctg
     2881 tgcataactg tctggccagc gcacagccga agagctgcaa aaagcgccta cccttcggtc
     2941 gctgcgctcc ctacgccccg ccgcttcgcg tcggcctatc gcggccgctg gccgctcaaa
     3001 aatggctggc ctacggccag gcaatctacc agggcgcgga caagccgcgc cgtcgccact
     3061 cgaccgccgg cgcccacatc aaggcaccct gcctcgcgcg tttcggtgat gacggtgaaa
     3121 acctctgaca catgcagctc ccggagacgg tcacagcttg tctgtaagcg gatgccggga
     3181 gcagacaagc ccgtcagggc gcgtcagcgg gtgttggcgg gtgtcggggc gcagccatga
     3241 cccagtcacg tagcgatagc ggagtgtata ctggcttaac tatgcggcat cagagcagat
     3301 tgtactgaga gtgcaccata tgcggtgtga aataccgcac agatgcgtaa ggagaaaata
     3361 ccgcatcagg cgctcttccg cttcctcgct cactgactcg ctgcgctcgg tcgttcggct
     3421 gcggcgagcg gtatcagctc actcaaaggc ggtaatacgg ttatccacag aatcagggga
     3481 taacgcagga aagaacatgt gagcaaaagg ccagcaaaag gccaggaacc gtaaaaaggc
     3541 cgcgttgctg gcgtttttcc ataggctccg cccccctgac gagcatcaca aaaatcgacg
     3601 ctcaagtcag aggtggcgaa acccgacagg actataaaga taccaggcgt ttccccctgg
     3661 aagctccctc gtgcgctctc ctgttccgac cctgccgctt accggatacc tgtccgcctt
     3721 tctcccttcg ggaagcgtgg cgctttctca tagctcacgc tgtaggtatc tcagttcggt
     3781 gtaggtcgtt cgctccaagc tgggctgtgt gcacgaaccc cccgttcagc ccgaccgctg
     3841 cgccttatcc ggtaactatc gtcttgagtc caacccggta agacacgact tatcgccact
     3901 ggcagcagcc actggtaaca ggattagcag agcgaggtat gtaggcggtg ctacagagtt
     3961 cttgaagtgg tggcctaact acggctacac tagaaggaca gtatttggta tctgcgctct
     4021 gctgaagcca gttaccttcg gaaaaagagt tggtagctct tgatccggca aacaaaccac
     4081 cgctggtagc ggtggttttt ttgtttgcaa gcagcagatt acgcgcagaa aaaaaggatc
     4141 tcaagaagaa ttgcgaccgt cgaggagaac ttctagtata tctacatacc taatattatt
     4201 gccttattaa aaatggaatc ccaacaatta catcaaaatc cacattctct tcaaaatcaa
     4261 ttgtcctgta cttccttgtt catgtgtgtt caaaaacgtt atatttatag gataattata
     4321 ctctatttct caacaagtaa ttggttgttt ggccgagcgg tctaaggcgc ctgattcaag
     4381 aaatatcttg accgcagtta actgtgggaa tactcaggta tcgtaagatg caagagttcg
     4441 aatctcttag caaccattat ttttttcctc aacataacga gaacacacag gggcgctatc
     4501 gcacagaatc aaattcgatg actggaaatt ttttgttaat ttcagaggtc gcctgacgca
     4561 tatacctttt tcaactgaaa aattgggaga aaaaggaaag gtgagagcgc cggaaccggc
     4621 ttttcatata gaatagagaa gcgttcatga ctaaatgctt gcatcacaat acttgaagtt
     4681 gacaatatta tttaaggacc tattgttttt tccaataggt ggttagcaat cgtcttactt
     4741 tctaactttt cttacctttt acatttcagc aatatatata tatatatttc aaggatatac
     4801 cattctaatg tctgccccta agaagatcgt cgttttgcca ggtgaccacg ttggtcaaga
     4861 aatcacagcc gaagccatta aggttcttaa agctatttct gatgttcgtt ccaatgtcaa
     4921 gttcgatttc gaaaatcatt taattggtgg tgctgctatc gatgctacag gtgttccact
     4981 tccagatgag gcgctggaag cctccaagaa ggctgatgcc gttttgttag gtgctgtggg
     5041 tggtcctaaa tggggaaccg gtagtgttag acctgaacaa ggtttactaa aaatccgtaa
     5101 agaacttcaa ttgtacgcca acttaagacc atgtaacttt gcatccgact ctcttttaga
     5161 cttatctcca atcaagccac aatttgctaa aggtactgac ttcgttgttg tcagagaatt
     5221 agtgggaggt atttactttg gtaagagaaa ggaagacgat ggtgatggtg tcgcttggga
     5281 tagtgaacaa tacaccgttc cagaagtgca aagaatcaca agaatggccg ctttcatggc
     5341 cctacaacat gagccaccat tgcctatttg gtccttggat aaagctaatg ttttggcctc
     5401 ttcaagatta tggagaaaaa ctgtggagga aaccatcaag aacgaatttc ctacattgaa
     5461 ggttcaacat caattgattg attctgccgc catgatccta gttaagaacc caacccacct
     5521 aaatggtatt ataatcacca gcaacatgtt tggtgatatc atctccgatg aagcctccgt
     5581 tatcccaggt tccttgggtt tgttgccatc tgcgtccttg gcctctttgc cagacaagaa
     5641 caccgcattt ggtttgtacg aaccatgcca cggttctgct ccagatttgc caaagaataa
     5701 ggtcaaccct atcgccacta tcttgtctgc tgcaatgatg ttgaaattgt cattgaactt
     5761 gcctgaagaa ggtaaggcca ttgaagatgc agttaaaaag gttttggatg caggtatcag
     5821 aactggtgat ttaggtggtt ccaacagtac caccgaagtc ggtgatgctg tcgccgaaga
     5881 agttaagaaa atccttgctt aaaaagattc tcttttttta tgatatttgt acataaactt
     5941 tataaatgaa attcataata gaaacgacac gaaattacaa aatggaatat gttcataggg
     6001 tagacgaaac tatatacgca atctacatac atttatcaag aaggagaaaa aggaggatgt
     6061 aaaggaatac aggtaagcaa attgatacta atggctcaac gtgataagga aaaagaattg
     6121 cactttaaca ttaatattga caaggaggag ggcaccacac aaaaagttag gtgtaacaga
     6181 aaatcatgaa actatgattc ctaatttata tattggagga ttttctctaa aaaaaaaaaa
     6241 atacaacaaa taaaaaacac tcaatgacct gaccatttga tggagtttaa gtcaatacct
     6301 tcttgaacca tttcccataa tggtgaaagt tccctcaaga attttactct gtcagaaacg
     6361 gccttaacga cgtagtcgat gacggatcgc ttgcctgtaa cttacacgcg cctcgtatct
     6421 tttaatgatg gaataatttg ggaatttact ctgtgtttat ttatttttat gttttgtatt
     6481 tggattttag aaagtaaata aagaaggtag aagagttacg gaatgaagaa aaaaaaataa
     6541 acaaaggttt aaaaaatttc aacaaaaagc gtactttaca tatatattta ttagacaaga
     6601 aaagcagatt aaatagatat acattcgatt aacgataagt aaaatgtaaa atcacaggat
     6661 tttcgtgtgt ggtcttctac acagacaaga tgaaacaatt cggcattaat acctgagagc
     6721 aggaagagca agataaaagg tagtatttgt tggcgatccc cctagagtct tttacatctt
     6781 cggaaaacaa aaactatttt ttctttaatt tcttttttta ctttctattt ttaatttata
     6841 tatttatatt aaaaaattta aattataatt atttttatag cacgtcatct gcgagctcGA
     6901 TCCTTTGATC TTTTCTACGG GGTCtgacgc tcagtggaac gaaaactcac gttaagggat
     6961 tttggtcatg cattctaggt actaaaacaa ttcatccagt aaaatataat attttatttt
     7021 ctcccaatca ggcttgatcc ccagtaagtc aaaaaatagc tcgacatact gttcttcccc
     7081 gatatcctcc ctgatcgacc ggacgcagaa ggcaatgtca taccacttgt ccgccctgcc
     7141 gcttctccca agatcaataa agccacttac tttgccatct ttcacaaaga tgttgctgtc
     7201 tcccaggtcg ccgtgggaaa agacaagttc ctcttcgggc ttttccgtct ttaaaaaatc
     7261 atacagctcg cgcggatctt taaatggagt gtcttcttcc cagttttcgc aatccacatc
     7321 ggccagatcg ttattcagta agtaatccaa ttcggctaag cggctgtcta agctattcgt
     7381 atagggacaa tccgatatgt cgatggagtg aaagagcctg atgcactccg catacagctc
     7441 gataatcttt tcagggcttt gttcatcttc atactcttcc gagcaaagga cgccatcggc
     7501 ctcactcatg agcagattgc tccagccatc atgccgttca aagtgcagga cctttggaac
     7561 aggcagcttt ccttccagcc atagcatcat gtccttttcc cgttccacat cataggtggt
     7621 ccctttatac cggctgtccg tcatttttaa atataggttt tcattttctc ccaccagctt
     7681 atatacctta gcaggagaca ttccttccgt atcttttacg cagcggtatt tttcgatcag
     7741 ttttttcaat tccggtgata ttctcatttt agccatttat tatttccttc ctcttttcta
     7801 cagtatttaa agatacccca agaagctaat tataacaaga cgaactccaa ttcactgttc
     7861 cttgcattct aaaaccttaa ataccagaaa acagcttttt caaagttgtt ttcaaagttg
     7921 gcgtataaca tagtatcgac ggagccgatt ttgaaaccgc ggtgatcaca ggcagcaacg
     7981 ctctgtcatc gttacaatca acatgctacc ctccgcgaga tcatccgtgt ttcaaacccg
     8041 gcagcttagt tgccgttctt ccgaatagca tcggtaacat gagcaaagtc tgccgcctta
     8101 caacggctct cccgctgacg ccgtcccgga ctgatgggct gcctgtatcg agtggtgatt
     8161 ttgtgccgag ctgccggtcg gggagctgtt ggctggctgg tggcaggata tattgtggtg
     8221 taaacaaatt gacgcttaga caacttaata acacattgcg gacgttttta atgtactgaa
     8281 ttaacgccga attaattcgg gggatctgga ttttagtact ggattttggt tttaggaatt
     8341 agaaatttta ttgatagaag tattttacaa atacaaatac atactaaggg tttcttatat
     8401 gctcaacaca tgagcgaaac cctataggaa ccctaattcc cttatctggg aactactcac
     8461 acattattat ggagaaactc gagcttgtcg atcgactcta gctagaggat cgatccgaac
     8521 cccagagtcc cgctcagaag aactcgtcaa gaaggcgata gaaggcgatg cgctgcgaat
     8581 cgggagcggc gataccgtaa agcacgagga agcggtcagc ccattcgccg ccaagctctt
     8641 cagcaatatc acgggtagcc aacgctatgt cctgatagcg gtccgccaca cccagccggc
     8701 cacagtcgat gaatccagaa aagcggccat tttccaccat gatattcggc aagcaggcat
     8761 cgccatgtgt cacgacgaga tcctcgccgt cgggcatgcg cgccttgagc ctggcgaaca
     8821 gttcggctgg cgcgagcccc tgatgctctt cgtccagatc atcctgatcg acaagaccgg
     8881 cttccatccg agtacgtgct cgctcgatgc gatgtttcgc ttggtggtcg aatgggcagg
     8941 tagccggatc aagcgtatgc agccgccgca ttgcatcagc catgatggat actttctcgg
     9001 caggagcaag gtgagatgac aggagatcct gccccggcac ttcgcccaat agcagccagt
     9061 cccttcccgc ttcagtgaca acgtcgagca cagctgcgca aggaacgccc gtcgtggcca
     9121 gccacgatag ccgcgctgcc tcgtcctgga gttcattcag ggcaccggac aggtcggtct
     9181 tgacaaaaag aaccgggcgc ccctgcgctg acagccggaa cacggcggca tcagagcagc
     9241 cgattgtctg ttgtgcccag tcatagccga atagcctctc cacccaagcg gccggagaac
     9301 ctgcgtgcaa tccatcttgt tcaatcccca tggtcgatcg acagatctgc gaaagctcga
     9361 gagagataga tttgtagaga gagactggtg atttcagcgt gtcctctcca aatgaaatga
     9421 acttccttat atagaggaag gtcttgcgaa ggatagtggg attgtgcgtc atcccttacg
     9481 tcagtggaga tatcacatca atccacttgc tttgaagacg tggttggaac gtcttctttt
     9541 tccacgatgc tcctcgtggg tgggggtcca tctttgggac cactgtcggc agaggcatct
     9601 tgaacgatag cctttccttt atcgcaatga tggcatttgt aggtgccacc ttccttttct
     9661 actgtccttt tgatgaagtg acagatagct gggcaatgga atccgaggag gtttcccgat
     9721 attacccttt gttgaaaagt ctcaatagcc ctttggtctt ctgagactgt atctttgata
     9781 ttcttggagt agacgagagt gtcgtgctcc accatgttat cacatcaatc cacttgcttt
     9841 gaagacgtgg ttggaacgtc ttctttttcc acgatgctcc tcgtgggtgg gggtccatct
     9901 ttgggaccac tgtcggcaga ggcatcttga acgatagcct ttcctttatc gcaatgatgg
     9961 catttgtagg tgccaccttc cttttctact gtccttttga tgaagtgaca gatagctggg
    10021 caatggaatc cgaggaggtt tcccgatatt accctttgtt gaaaagtctc aatagccctt
    10081 tggtcttctg agactgtatc tttgatattc ttggagtaga cgagagtgtc gtgctccacc
    10141 atgttggcaa gctgctctag ccaatacgca aaccgcctct ccccgcgcgt tggccgattc
    10201 attaatgcag ctggcacgac aggtttcccg actggaaagc gggcagtgag cgcaacgcaa
    10261 ttaatGTGAG TTAGCTCACT CATTAGGCAa ctagaACGCG TCCTGCAGGC GCGCCgaggg
    10321 gatcgagccc ctgctgagcc tcgacatgtt gtcgcaaaat tcgccctgga cccgcccaac
    10381 gatttgtcgt cactgtcaag gtttgacctg cacttcattt ggggcccaca tacaccaaaa
    10441 aaatgctgca taattctcgg ggcagcaagt cggttacccg gccgccgtgc tggaccgggt
    10501 tgaatggtgc ccgtaacttt cggtagagcg gacggccaat actcaacttc aaggaatctc
    10561 acccatgcgc gccggcgggg aaccggagtt cccttcagtg aacgttatta gttcgccgct
    10621 cggtgtgtcg tagatactag cccctggggc cttttgaaat ttgaataaga tttatgtaat
    10681 cagtctttta ggtttgaccg gttctgccgc tttttttaaa attggatttg taataataaa
    10741 acgcaattgt ttgttattgt ggcgctctat catagatgtc gctataaacc tattcagcac
    10801 aatatattgt tttcatttta atattgtaca tataagtagt agggtacaat cagtaaattg
    10861 aacggagaat attattcata aaaatacgat agtaacgggt gatatattca ttagaatgaa
    10921 ccgaaaccgg cggtaaggat ctgagctaca catgctcagg ttttttacaa cgtgcacaac
    10981 agaattgaaa gcaaatatca tgcgatcata ggcgtctcgc atatctcatt aaagcagATT
    11041 TTGTAATATC CCGGGATATT TCACAAATTG AACATAGACT ACAGAATTTT AGAAAACAAA
    11101 CTTTCTCTCT CTTATCTCAC CTTTATCTTT TAGAGAGAAA AAGTTCGATT TCCGGTTGAC
    11161 CGGAATGTAT CTTTGTTTTT TTTGTTTTGT AACATATTTC GTTTTCCGAT TTAGATCGGA
    11221 TCTCCTTTTC CGTTTTGTCG GACCTTCTTC CGGTTTATCC GGATCTAATA ATATCCATCT
    11281 TAGACTTAGC TAAGTTTGGA TCTGTTTTTT GGTTAGCTCT TGTCAATCGC CTCATCATCA
    11341 GCAAGAAGGT GAAATTTTTG ACAAATAAAT CTTAGAATCA TGTAGTGTCT TTGGACCTTG
    11401 GGAATGATAG AAACGATTTG TTATAGCTAC TCTATGTATC AGACCCTGAC CAAGATCCAA
    11461 CAATCTCATA GGTTTTGTGC ATATGAAACC TTCGACTAAC GAGAAGTGGT CTTTTAATGA
    11521 GAGAGATATC TAAAATGTTA TCTTAAAAGC CCACTCAAAT CTCAAGGCAT AAGGTAGAAA
    11581 TGCAAATTTG GAAAGTGGGC TGGGCCTTTT GTGGTAAAGG CCTGTAACCT AGCCCAATAT
    11641 TAGCAAAACC CTAGACGCGT ACATTGACAT ATATAAACCC GCCTCCTCCT TGTTTAGGGT
    11701 TTCTACGTGA GAGAAGACGA AACACAAAAG atgccaaaga agaagaggaa agtcggaagt
    11761 ggtagtggta gtggaagcgg tagtggcagt ATGGTGAGCA AGGGCGAGGA GGTCATCAAA
    11821 GAGTTCATGC GCTTCAAGGT GCGCATGGAG GGCTCCATGA ACGGCCACGA GTTCGAGATC
    11881 GAGGGCGAGG GCGAGGGCCG CCCCTACGAG GGCACCCAGA CCGCCAAGCT GAAGGTGACC
    11941 AAGGGCGGCC CCCTGCCCTT CGCCTGGGAC ATCCTGTCCC CCCAGTTCAT GTACGGCTCC
    12001 AAGGCGTACG TGAAGCACCC CGCCGACATC CCCGATTACA AGAAGCTGTC CTTCCCCGAG
    12061 GGCTTCAAGT GGGAGCGCGT GATGAACTTC GAGGACGGCG GTCTGGTGAC CGTGACCCAG
    12121 GACTCCTCCC TGCAGGACGG CACGCTGATC TACAAGGTGA AGATGCGCGG CACCAACTTC
    12181 CCCCCCGACG GCCCCGTAAT GCAGAAGAAG ACCATGGGCT GGGAGGCCTC CACCGAGCGC
    12241 CTGTACCCCC GCGACGGCGT GCTGAAGGGC GAGATCCACC AGGCCCTGAA GCTGAAGGAC
    12301 GGCGGCCACT ACCTGGTGGA GTTCAAGACC ATCTACATGG CCAAGAAGCC CGTGCAACTG
    12361 CCCGGCTACT ACTACGTGGA CACCAAGCTG GACATCACCT CCCACAACGA GGACTACACC
    12421 ATCGTGGAAC AGTACGAGCG CTCCGAGGGC CGCCACCACC TGTTCCTGGG GCATGGCACC
    12481 GGCAGCACCG GCAGCGGCAG CTCCGGCACC GCCTCCTCCG AGGACAACAA CATGGCCGTC
    12541 ATCAAAGAGT TCATGCGCTT CAAGGTGCGC ATGGAGGGCT CCATGAACGG CCACGAGTTC
    12601 GAGATCGAGG GCGAGGGCGA GGGCCGCCCC TACGAGGGCA CCCAGACCGC CAAGCTGAAG
    12661 GTGACCAAGG GCGGCCCCCT GCCCTTCGCC TGGGACATCC TGTCCCCCCA GTTCATGTAC
    12721 GGCTCCAAGG CGTACGTGAA GCACCCCGCC GACATCCCCG ATTACAAGAA GCTGTCCTTC
    12781 CCCGAGGGCT TCAAGTGGGA GCGCGTGATG AACTTCGAGG ACGGCGGTCT GGTGACCGTG
    12841 ACCCAGGACT CCTCCCTGCA GGACGGCACG CTGATCTACA AGGTGAAGAT GCGCGGCACC
    12901 AACTTCCCCC CCGACGGCCC CGTAATGCAG AAGAAGACCA TGGGCTGGGA GGCCTCCACC
    12961 GAGCGCCTGT ACCCCCGCGA CGGCGTGCTG AAGGGCGAGA TCCACCAGGC CCTGAAGCTG
    13021 AAGGACGGCG GCCACTACCT GGTGGAGTTC AAGACCATCT ACATGGCCAA GAAGCCCGTG
    13081 CAACTGCCCG GCTACTACTA CGTGGACACC AAGCTGGACA TCACCTCCCA CAACGAGGAC
    13141 TACACCATCG TGGAACAGTA CGAGCGCTCC GAGGGCCGCC ACCACCTGTT CCTGTACGGC
    13201 ATGGACGAGC TGTACAAGta aAGAGACTCT TATCAAGAAT CCCATCTCTT GCTTGCtttt
    13261 ttttGTTGTC TTCCCTTTGA TAGGGTTTGt ttttCTTGTT TCAGTGACTT TCTATGTTAA
    13321 AAGATAATGT CAGTAAAAGG ATTTGGTTTT CTATTATTCT GAATCGATTA CGGAAGATTC
    13381 TTGCTTAATT CCAATCTATA CAAGTATCGT GAAATAATGA CCGTTTATGT GATTAGGAGA
    13441 CGTGTTTCAT TAATAAAATA TAAGATCAAT ACATTGTTAG TAGTGATAAA CTATGTACAA
    13501 ATTGTATTGA TTGTAAAAGA AACACAATAG GTTCCttttt tCTACAATAT ATTGTGACAG
    13561 ACTCTCTGTT TTAACGAATG AATTAAATTT GTCAACGaaa aaaTTAAAGA ATGATGTGAT
    13621 CACTTTGCAC CTTGGTTCAT CTTCAGAGGC TTCTGCATGT TCCATGCATT GAGGCTCTCT
    13681 ACGGTCACAG GTTGTGAGCC GTTGTTAAAG ACAAACAAAT GTTTGCAAAA TTTTCCAGAT
    13741 CGATTTCTTC TTCCTCTGTT CTTCGGCGTT CAATTTCTGG GTTTTTCTCT TCGTTTTCTG
    13801 TAACTGAAAC CTAAAATTTG ACCTAAAAAA AATCTCAAAT AATATGATTC AGTGGTTTTG
    13861 TACTTTTCAG TTAGTTGAGT TTTGCAGTTC CGATGAGATA AACCAATAAC TTTGCTTAGA
    13921 TCTAATTCAT TCCGTTACAC CTCTGATGGA GATGGAAGGT TCTTAATAAT GATGCCATTT
    13981 TTTGGGTAAT AATTTTGAAT TAGAATCAAG GGTATAAGAT TCATAATTAA CATCACTTAA
    14041 GCAAAGTTCG TAATATACGA CCACAGGATA TAATTTTTGG TACCTCAACA ACAAACTTTC
    14101 CATTCACCCA TTTATGGATA CACAGTCTAG CTCAACAGAG CTTTTAACCC AAATTGGTAC
    14161 AATAGAATAC AACTTTAGAT CATAATTCTC AAAAGAAAGA GATTCCTTAG CTATTCTATC
    14221 TGCCACTCCA TTTCCTTCTC GGCTTGTATG CACAAGCATA AAATCCTCAA ACTTGCTAAG
    14281 TAGATACTTT ATGTCTTGGA TAATTGGATT GAGACTTGAC AAGCATAACT TTCATGTAAC
    14341 CAAAGACACA AGTTGCTGAG AATCCACCTC AAAAATGATC TTCCTATAAT TGAATCGGGA
    14401 TAATGACAGC ACAGCCCATC TAAGAGCCTC CACTTCTACT TCCAGCACGC TTCTTACTTT
    14461 TACCACAGCT CTTGCACCTA ACCATAACAC CTTCCCTGTA TGATCGCGAA GCACCCACCC
    14521 TAAGCCACAT TTTAATCCTT CTGTTGGCCA TGCCCCATCA AAGTTGCACT TAACCCAAGA
    14581 TTGTGGTGGA GCTTCCCATG TTTCTCGTCT GTCCCGACGG TGTTGTGGTT GGTGCTTTCC
    14641 TTACATTCTG AGCCTCTTTC CTTCTAATCC ACTCATCTGC ATCTTCTTGT GTCCTTACTA
    14701 ATACCTCATT GGTTCCAAAT TCCCTCCCTT TAAGCACCAG CTCGTTTCTG TTCTTCCACA
    14761 GCCTCCCAAG TATCCAAGGG ACTAAAGCCT CCACATTCTT CAGATCAGGA TATTCTTGTT
    14821 TAAGATGTTG AACTCTATGG AGGTTTGTAT GAACTGATGA TCTAGGACCG GATAAGTTCC
    14881 CTTCTTCATA GCGAACTTAT TCAAAGAATG TTTTGTGTAT CATTCTTGTT ACATTGTTAT
    14941 TAATGAAAAA ATATTATTGG TCATTGGACT GAACACGAGT GTTAAATATG GACCAGGCCC
    15001 CAAATAAGAT CCATTGATAT ATGAATTAAA TAACAAGAAT AAATCGAGTC ACCAAACCAC
    15061 TTGCCTTTTT TAACGAGACT TGTTCACCAA CTTGATACAA AAGTCATTAT CCTATGCAAA
    15121 TCAATAATCA TACAAAAATA TCCAATAACA CTAAAAAATT AAAAGAAATG GATAATTTCA
    15181 CAATATGTTA TACGATAAAG AAGTTACTTT TCCAAGAAAT TCACTGATTT TATAAGCCCA
    15241 CTTGCATTAG ATAAATGGCA AAAAAAAACA AAAAGGAAAA GAAATAAAGC ACGAAGAATT
    15301 CTAGAAAATA CGAAATACGC TTCAATGCAG TGGGACCCAC GGTTCAATTA TTGCCAATTT
    15361 TCAGCTCCAC CGTATATTTA AAAAATAAAA CGATAATGCT AAAAAAATAT AAATCGTAAC
    15421 GATCGTTAAA TCTCAACGGC TGGATCTTAT GACGACCGTT AGAAATTGTG GTTGTCGACG
    15481 AGTCAGTAAT AAACGGCGTC AAAGTGGTTG CAGCCGGCAC ACACGAGTCG TGTTTATCAA
    15541 CTCAAAGCAC AAATACTTTT CCTCAACCTA AAAATAAGGC AATTAGCCAA AAACAACTTT
    15601 GCGTGTAAAC AACGCTCAAT ACACGTGTCA TTTTATTATT AGCTATTGCT TCACCGCCTT
    15661 AGCTTTCTCG TGACCTAGTC GTCCTCGTCT TTTCTTCTTC TTCTTCTATA AAACAATACC
    15721 CAAAGAGCTC TTCTTCTTCA CAATTCAGAT TTCAATTTCT CAAAATCTTA AAAACTTTCT
    15781 CTCAATTCTC TCTACCGTGA TCAAGGTAAA TTTCTGTGTT CCTTATTCTC TCAAAATCTT
    15841 CGATTTTGTT TTCGTTCGAT CCCAATTTCG TATATGTTCT TTGGTTTAGA TTCTGTTAAT
    15901 CTTAGATCGA AGACGATTTT CTGGGTTTGA TCGTTAGATA TCATCTTAAT TCTCGATTAG
    15961 GGTTTCATAG ATATCATCCG ATTTGTTCAA ATAATTTGAG TTTTGTCGAA TAATTACTCT
    16021 TCGATTTGTG ATTTCTATCT AGATCTGGTG TTAGTTTCTA GTTTGTGCGA TCGAATTTGT
    16081 CGATTAATCT GAGTTTTTCT GATTAACAGg gattctagaa ctagtggatc tacaaaatgt
    16141 ctagagcccc aaagaagaag agaaaagtta gacccgggga taagaaatac tctattggtt
    16201 tggctatcgg tacaaactct gttggttggg ctgttattac tgatgaatac aaggttccat
    16261 ccaagaagtt caaggttttg ggtaacactg atagacactc catcaaaaag aacttgattg
    16321 gtgccttgtt gttcgattct ggtgaaactg ctgaagctac tagattgaaa agaaccgcta
    16381 gaagaagata caccagaaga aagaacagaa tctgctactt gcaagaaatc ttctccaacg
    16441 aaatggccaa ggttgatgat tcattcttcc acagattgga agaatccttc ttggtcgaag
    16501 aagataagaa gcacgaaaga catccaatct tcggtaacat cgttgatgaa gttgcttacc
    16561 acgaaaagta cccaactatc taccatttga gaaagaagtt ggttgactct accgataagg
    16621 ctgatttgag attgatctat ttggctttgg cccacatgat taagttcaga ggtcatttct
    16681 tgatcgaagg tgatttgaac ccagataact ccgatgttga taagttgttc atccaattag
    16741 tccaaaccta caatcaatta ttcgaagaaa acccaatcaa cgcctctggt gttgatgcta
    16801 aagctatttt gtctgccaga ttgtccaagt ccagaagatt agaaaatttg atcgcccaat
    16861 taccaggtga aaagaagaat ggtttgttcg gtaatttgat tgccttgtct ttgggtttga
    16921 ctccaaactt caagtccaat ttcgatttgg ctgaagatgc caagttgcaa ttatctaagg
    16981 atacctacga tgacgatttg gataacttgt tggctcaaat cggtgatcaa tacgctgatt
    17041 tgtttttggc tgctaagaac ttgtccgatg ccattttgtt gtccgatatt ttgagagtca
    17101 acaccgaaat tactaaggct ccattgtctg cctctatgat caaaagatac gatgaacacc
    17161 accaagactt gactttgttg aaggctttgg tcagacaaca attacctgaa aagtacaaag
    17221 aaattttctt cgatcaatcc aagaacggtt acgccggtta tattgatggt ggtgcttctc
    17281 aagaagaatt ttacaagttc atcaagccaa tcttggaaaa gatggacggt actgaagaat
    17341 tattggtcaa gttgaacaga gaagatttgt tgagaaagca aagaaccttc gacaacggtt
    17401 ctattccaca tcaaattcac ttgggtgaat tgcacgcaat tttgagaaga caagaagatt
    17461 tttatccatt cttgaaggac aacagagaaa agatcgaaaa gattctgacc ttcagaatcc
    17521 cttactacgt tggtccattg gctagaggta attcaagatt tgcctggatg actagaaagt
    17581 ccgaagaaac tattactcct tggaacttcg aagaagttgt agataagggt gcttctgccc
    17641 aatcctttat tgaaagaatg accaacttcg acaagaactt gccaaacgaa aaggttttgc
    17701 caaagcactc tttgttgtac gaatacttca ccgtctacaa cgaattgact aaggttaagt
    17761 acgtcaccga aggtatgaga aaaccagctt ttttatccgg tgaacaaaag aaggctatcg
    17821 tcgatttgtt gttcaagacc aacagaaagg ttactgtcaa gcaattaaaa gaagattact
    17881 tcaagaaaat cgaatgcttc gactccgttg aaatttctgg tgtcgaagat agattcaatg
    17941 cctctttagg tacttaccat gacttgttga aaatcatcaa ggacaaggat ttcttggaca
    18001 acgaagaaaa cgaagatatt ttggaagata ttgtcttgac attgaccttg tttgaagata
    18061 gagaaatgat tgaagaaaga ttgaaaacct acgcccactt gttcgatgat aaggttatga
    18121 agcaattaaa gagaagaaga tacactggtt ggggtagatt gtccagaaaa ttgattaacg
    18181 gtatcagaga caagcaatcc ggtaagacca ttttggactt tttgaagtct gatggtttcg
    18241 ctaacagaaa cttcatgcaa ttaatccacg acgattcctt gactttcaaa gaagatatac
    18301 aaaaggccca agtctctggt caaggtgatt ctttacatga acatatcgct aacttggctg
    18361 gttctccagc tattaagaag ggtattttac aaaccgttaa ggtcgttgac gaattggtca
    18421 aagttatggg tagacataag ccagaaaaca tcgttatcga aatggctaga gaaaatcaaa
    18481 ccacccaaaa gggtcaaaag aactccagag aaagaatgaa gagaatcgaa gaaggtatca
    18541 aagaattggg ttcccaaatt ttgaaagaac acccagttga aaacacccaa ttacaaaacg
    18601 aaaagttgta cttgtactac ttgcaaaacg gtagagatat gtacgttgac caagaattgg
    18661 acatcaacag attgtctgat tacgatgttg acgctatcgt tccacaatct tttttgaagg
    18721 atgactccat tgacaacaag gtcttgacta gatccgataa gaatagaggt aagtccgata
    18781 acgttccatc tgaagaagtc gttaagaaaa tgaagaacta ttggagacaa ttattgaacg
    18841 ccaagttgat cacccaaaga aagtttgaca atttgaccaa ggctgaaaga ggtggtttgt
    18901 ctgaattgga taaggcaggt ttcatcaaaa gacaattagt agaaaccaga caaatcacca
    18961 agcacgttgc tcaaattttg gatagtagaa tgaacactaa gtacgacgaa aacgacaaat
    19021 tgatcagaga agttaaggtc attaccttga agtccaagtt ggtttccgat ttcagaaagg
    19081 acttccaatt ctacaaggtc agagaaatca acaactacca tcatgcacat gatgcttact
    19141 tgaatgctgt tgttggtact gccttgatta agaagtatcc aaagttggaa tccgaatttg
    19201 tctacggtga ttacaaggtt tacgacgtta gaaagatgat cgccaagtcc gaacaagaaa
    19261 ttggtaaagc tactgccaaa tacttcttct actccaatat tatgaatttc tttaagaccg
    19321 aaatcacttt ggccaacggt gaaattagaa aaagaccatt gattgaaact aatggtgaaa
    19381 caggtgaaat cgtttgggat aagggtagag attttgccac tgttagaaag gtattgtcca
    19441 tgccacaagt aaacatcgtc aaaaagaccg aagttcaaac tggtggtttc tccaaagaat
    19501 ccattttgcc taagagaaac tccgataagt tgatcgctag aaaaaaagac tgggacccaa
    19561 aaaagtacgg tggttttgat tctccaactg ttgcttactc tgttttggtt gttgctaagg
    19621 tcgaaaaggg taagagtaag aagttgaagt ccgtcaaaga attattaggt atcactatca
    19681 tggaaagatc ctcattcgaa aagaatccta tcgacttttt ggaagccaag ggttacaaag
    19741 aagtcaagaa ggacttgatc attaagttgc caaagtacag tttgttcgaa ttggaaaatg
    19801 gtagaaagag aatgttggct tctgccggtg aattacaaaa gggtaatgaa ttggctttgc
    19861 catccaagta cgttaatttc ttatacttgg cctcccacta cgaaaaattg aaaggttctc
    19921 ctgaagataa cgaacaaaag caattatttg tcgaacaaca caagcactac ttggacgaaa
    19981 tcattgaaca aatttccgaa ttttccaaaa gagtcatttt ggctgacgcc aatttggaca
    20041 aagttttgtc agcttacaac aagcacagag ataagccaat tagagaacaa gctgaaaaca
    20101 tcattcactt gttcactttg actaacttgg gtgctccagc tgcttttaag tatttcgata
    20161 ccactatcga cagaaagaga tacacctcta ccaaagaagt tttggacgct actttgatcc
    20221 accaatctat tactggtttg tacgaaacta gaatcgactt gtctcaatta ggtggtgatG
    20281 GTTCTGGATC AGGTAGTGGC TCAGGATCTA TGGAAGAAGA AAAGAGATTG GAGCTAAGGC
    20341 TAGCTCCTCC TTGTCACCAA TTCACTTCCA ACAACAACAT CAATGGATCT AAACAAAAAA
    20401 GCTCGACCAA AGAAACATCA TTCCTTTCCA ATAACAGGGT TGAGGTAGCT CCAGTGGTGG
    20461 GATGGCCGCC GGgGAGATCA TCCCGGAGAA ACCTAACGGC ACAACTAAAG GAGGAGATGA
    20521 AGAAGAAGGA GAGTGATGAA GAGAAGGAAT TGTACGTTAA GATCAACATG GAAGGAGTTC
    20581 CAATAGGAAG AAAAGTCAAC CTTTCAGCTT ATAACAACTA CCAACAGCTT TCACATGCCG
    20641 TTGACCAACT CTTCTCTAAG AAAGATTCGT GGGATCTAAA CAGACAATAC ACTTTGGTCT
    20701 ACGAAGACAC TGAAGGAGAT AAAGTTCTGG TCGGGGATGT TCCTTGGGAG ATGTTTGTAT
    20761 CTACTGTAAA GAGGTTGCAT GTTTTAAAGA CCTCCCACGC CTTCTCACTC TCACCTAGAA
    20821 AACATGGCAA GGAAGctgca ggaggcggtg gaagcATGTC TTCTCTTAGT AGAGAGCTCG
    20881 TTTTCTTGAT CTTACAGTTT CTCGATGAAG AGAAGTTTAA AGAGACTGTT CACAAGCTTG
    20941 AACAAGAATC TGGGTTTTTC TTCAATATGA AGTATTTTGA GGATGAGGTT CACAATGGAA
    21001 ATTGGGATGA GGTTGAGAAG TATCTCTCTG GTTTCACTAA AGTAGATGAT AATAGATACT
    21061 CTATGAAGAT ATTCTTCGAG ATAAGAAAGC AGAAGTATCT CGAGGCTTTG GATAAGCATG
    21121 ATCGTCCCAA GGCTGTGGAT ATACTAGTGA AGGATTTGAA AGTGTTTTCA ACTTTTAATG
    21181 AGGAGCTTTT CAAGGAAATA ACACAGCTCT TGACATTGGA GAACTTCCGG GAGAATGAAC
    21241 AGTTATCCAA GTATGGGGAC ACCAAGTCTG CAAGAGCGAT CATGTTGGTG GAACTCAAAA
    21301 AGCTGATTGA GGCGAATCCT TTATTCCGTG ATAAATTGCA GTTCCCTACT CTTAGAAATT
    21361 CAAGGCTGAG GACTTTGATC AACCAGAGCT TAAATTGGCA ACACCAGCTT TGTAAAAATt
    21421 aGcgttcaaa catttggcaa taaagtttct taagattgaa tcctgttgcc ggtcttgcga
    21481 tgattatcat ataatttctg ttgaattacg ttaagcatgt aataattaac atgtaatgca
    21541 tgacgttatt tatgagatgg gtttttatga ttagagtccc gcaattatac atttaatacg
    21601 cgatagaaaa caaaatatag cgcgcaaact aggataaatt atcgcgcgcg gtgtcatcta
    21661 tgttactaga tcgggCCTGC AGGACGCGTG GCGCGCCaga tccAATTAAA CTATCAGTGT
    21721 TTGACAGGAT ATATTGGcgg gtaaacctaa gagaaaagag cgtttattag aataacggat
    21781 atttaaaagg gcgtgaaaag gtttatccgt tcgtccattt gtatgtgcat gccaaccaca
    21841 gggttcccct cgggatcaaa gtactttgat ccaacccctc cgctgctata gtgcagtcgg
    21901 cttctgacgt tcagtgcagc cgtcttctga aaacgacatg tcgcacaagt cctaagttac
    21961 gcgacaggct gccgccctgc ccttttcctg gcgttttctt gtcgcgtgtt ttagtcgcat
    22021 aaagtagaat acttgcgact agaaccggag acattacgcc atgaacaaga gcgccgccgc
    22081 tggcctgctg ggctatgccc gcgtcagcac cgacgaccag gacttgacca accaacgggc
    22141 cgaactgcac gcggccggct gcaccaagct gttttccgag aagatcaccg gcaccaggcg
    22201 cgaccgcccg gagctggcca ggatgcttga ccacctacgc cctggcgacg ttgtgacagt
    22261 gaccaggcta gaccgcctgg cccgcagcac ccgcgaccta ctggacattg ccgagcgcat
    22321 ccaggaggcc ggcgcgggcc tgcgtagcct ggcagagccg tgggccgaca ccaccacgcc
    22381 ggccggccgc atggtgttga ccgtgttcgc cggcattgcc gagttcgagc gttccctaat
    22441 catcgaccgc acccggagcg ggcgcgaggc cgccaaggcc cgaggcgtga agtttggccc
    22501 ccgccctacc ctcaccccgg cacagatcgc gcacgcccgc gagctgatcg
//
