# Supplementary material for: Building a pipeline to identify and engineer constitutive and repressible promoters
Source: Quant Plant Biol. 2023 Oct 19;4:e12. doi: 10.1017/qpb.2023.10 (PMC10600573; doi:10.1017/qpb.2023.10)
Supplement: Yang and Nemhauser supplementary material 6 — Yang and Nemhauser supplementary material [file S2632882823000103sup006.zip › Genebank/Others/pich86988-35sselfcleaving_e.gb]

LOCUS       pICH86988-35S:Selfcleav 8697 bp ds-DNA     circular     10-OCT-2022
DEFINITION  .
FEATURES             Location/Qualifiers
     misc_feature    684..831
                     /label="LB"
                     /ApEinfo_revcolor="#faac61"
                     /ApEinfo_fwdcolor="#faac61"
     promoter        880..1179
                     /label="nos\prom"
                     /ApEinfo_revcolor="#75c6a9"
                     /ApEinfo_fwdcolor="#75c6a9"
     CDS             1192..1983
                     /label="Kan"
                     /ApEinfo_revcolor="#84b0dc"
                     /ApEinfo_fwdcolor="#84b0dc"
     terminator      2001..2268
                     /label="nos\term"
                     /ApEinfo_revcolor="#f8d3a9"
                     /ApEinfo_fwdcolor="#f8d3a9"
     promoter        2289..3630
                     /label="35S\promoter\(no\BsaI\and\BpiI)"
                     /ApEinfo_revcolor="#c7b0e3"
                     /ApEinfo_fwdcolor="#c7b0e3"
     5'UTR           3647..3708
                     /label="Omega\leader"
                     /ApEinfo_revcolor="#faac61"
                     /ApEinfo_fwdcolor="#faac61"
     misc_feature    3717..3720
                     /label="(Overhang)"
                     /ApEinfo_revcolor="#9eafd2"
                     /ApEinfo_fwdcolor="#9eafd2"
     misc_feature    complement(3721..3726)
                     /label="Potential_Guide_5"
                     /ApEinfo_revcolor="#75c6a9"
                     /ApEinfo_fwdcolor="#75c6a9"
     misc_feature    3727..3763
                     /label="Hammerhead"
                     /ApEinfo_revcolor="#85dae9"
                     /ApEinfo_fwdcolor="#85dae9"
     primer          3753..3803
                     /label="SelfCleave_gRNA_E_F"
                     /note="sequence: gtaagctcgtcTCTCAAGCTAGACTCTAGTGgttttagagctagaaatagc"
                     /ApEinfo_revcolor="#f8d3a9"
                     /ApEinfo_fwdcolor="#f8d3a9"
     misc_feature    3764..3783
                     /label="gRNA_E"
                     /ApEinfo_revcolor="#75c6a9"
                     /ApEinfo_fwdcolor="#75c6a9"
     misc_feature    3784..3863
                     /label="gRNA Handle"
                     /ApEinfo_revcolor="#4764ff"
                     /ApEinfo_fwdcolor="#4764ff"
     misc_feature    3864..3931
                     /label="HDV Ribozyme"
                     /ApEinfo_revcolor="#ffef86"
                     /ApEinfo_fwdcolor="#ffef86"
     misc_feature    3932..3935
                     /label="(Overhang)"
                     /ApEinfo_revcolor="#f58a5e"
                     /ApEinfo_fwdcolor="#f58a5e"
     terminator      3936..4649
                     /label="ocst"
                     /ApEinfo_revcolor="#85dae9"
                     /ApEinfo_fwdcolor="#85dae9"
     misc_feature    4654..4677
                     /label="link2eb"
                     /ApEinfo_revcolor="#b7e6d7"
                     /ApEinfo_fwdcolor="#b7e6d7"
     misc_feature    complement(4695..4822)
                     /label="RB\short"
                     /ApEinfo_revcolor="#c7b0e3"
                     /ApEinfo_fwdcolor="#c7b0e3"
     misc_feature    complement(4841..5455)
                     /label="rep\(pMB1,\1\mutation)"
                     /ApEinfo_revcolor="#c7b0e3"
                     /ApEinfo_fwdcolor="#c7b0e3"
     rep_origin      4856..4856
                     /label="ORI"
                     /ApEinfo_revcolor="#c6c9d1"
                     /ApEinfo_fwdcolor="#c6c9d1"
     misc_feature    complement(5444..5444)
                     /label="T\to\C"
                     /ApEinfo_revcolor="#b1ff67"
                     /ApEinfo_fwdcolor="#b1ff67"
     CDS             complement(5618..6409)
                     /label="Kan\(no\BpiI)"
                     /ApEinfo_revcolor="#84b0dc"
                     /ApEinfo_fwdcolor="#84b0dc"
     misc_feature    complement(5927..5927)
                     /label="A\to\G\(BpiI\removed)"
                     /ApEinfo_revcolor="#d6b295"
                     /ApEinfo_fwdcolor="#d6b295"
     misc_feature    complement(6595..682)
                     /label="pVS1ori\short"
                     /ApEinfo_revcolor="#9eafd2"
                     /ApEinfo_fwdcolor="#9eafd2"
ORIGIN
        1 gaatgggcag ctcgtacccg gccagcgcct cggcaacctc accgccgatg cgcgtgcctt
       61 tgatcgcccg cgacacgaca aaggccgctt gtagccttcc atccgtgacc tcaatgcgct
      121 gcttaaccag ctccaccagg tcggcggtgg cccatatgtc gtaagggctt ggctgcaccg
      181 gaatcagcac gaagtcggct gccttgatcg cggacacagc caagtccgcc gcctggggcg
      241 ctccgtcgat cactacgaag tcgcgccggc cgatggcctt cacgtcgcgg tcaatcgtcg
      301 ggcggtcgat gccgacaacg gttagcggtt gatcttcccg cacggccgcc caatcgcggg
      361 cactgccctg gggatcggaa tcgactaaca gaacatcggc cccggcgagt tgcagggcgc
      421 gggctagatg ggttgcgatg gtcgtcttgc ctgacccgcc tttctggtta agtacagcga
      481 taaccttcat gcgttcccct tgcgtatttg tttatttact catcgcatca tatacgcagc
      541 gaccgcatga cgcaagctgt tttactcaaa tacacatcac ctttttagac ggcggcgctc
      601 ggtttcttca gcggccaagc tggccggcca ggccgccagc ttggcatcag acaaaccggc
      661 caggatttca tgcagccgca cggctgatgg gctgcctgta tcgagtggtg attttgtgcc
      721 gagctgccgg tcggggagct gttggctggc tggtggcagg atatattgtg gtgtaaacaa
      781 attgacgctt agacaactta ataacacatt gcggacgttt ttaatgtact ggggtggatg
      841 cagtgggccc cactctgtgt gccgaattcg gatccggaga gcggagaatt aagggagtca
      901 cgttatgacc cccgccgatg acgcgggaca agccgtttta cgtttggaac tgacagaacc
      961 gcaacgttga aggagccact cagccgcggg tttctggagt ttaatgagct aagcacatac
     1021 gtcagaaacc attattgcgc gttcaaaagt cgcctaaggt cactatcagc tagcaaatat
     1081 ttcttgtcaa aaatgctcca ctgacgttcc ataaattccc ctcggtatcc aattagagtc
     1141 tcatattcac tctcaatcca aataatctgc accggatctg gatcgtttcg catgattgaa
     1201 caagatggat tgcacgcagg ttctccggcc gcttgggtgg agaggctatt cggctatgac
     1261 tgggcacaac agacaatcgg ctgctctgat gccgccgtgt tccggctgtc agcgcagggg
     1321 cgcccggttc tttttgtcaa gaccgacctg tccggtgccc tgaatgaact ccaggacgag
     1381 gcagcgcggc tatcgtggct ggccacgacg ggcgttcctt gcgcagctgt gctcgacgtt
     1441 gtcactgaag cgggaaggga ctggctgcta ttgggcgaag tgccggggca ggatctcctg
     1501 tcatctcacc ttgctcctgc cgagaaagta tccatcatgg ctgatgcaat gcggcggctg
     1561 catacgcttg atccggctac ctgcccattc gaccaccaag cgaaacatcg catcgagcga
     1621 gcacgtactc ggatggaagc cggtcttgtc gatcaggatg atctggacga agagcatcag
     1681 gggctcgcgc cagccgaact gttcgccagg ctcaaggcgc gtatgcccga cggcgaggat
     1741 ctcgtcgtga ctcatggcga tgcctgcttg ccgaatatca tggtggaaaa tggccgcttt
     1801 tctggattca tcgactgtgg ccggctgggt gtggcggacc gctatcagga catagcgttg
     1861 gctacccgtg atattgctga agagcttggc ggcgaatggg ctgaccgctt cctcgtgctt
     1921 tacggtatcg ccgctcccga ttcgcagcgc atcgccttct atcgccttct tgacgagttc
     1981 ttctgagcgg gactctggat ctagagtcaa gcagatcgtt caaacatttg gcaataaagt
     2041 ttcttaagat tgaatcctgt tgccggtctt gcgatgatta tcatataatt tctgttgaat
     2101 tacgttaagc atgtaataat taacatgtaa tgcatgacgt tatttatgag atgggttttt
     2161 atgattagag tcccgcaatt atacatttaa tacgcgatag aaaacaaaat atagcgcgca
     2221 aactaggata aattatcgcg cgcggtgtca tctatgttac tagatcgacg ctgcaagaat
     2281 tcaagcttgg aggaattcca atcccacaaa aatctgagct taacagcaca gttgctcctc
     2341 tcagagcaga atcgggtatt caacaccctc atatcaacta ctacgttgtg tataacggtc
     2401 cacatgccgg tatatacgat gactggggtt gtacaaaggc ggcaacaaac ggcgttcccg
     2461 gagttgcaca caagaaattt gccactatta cagaggcaag agcagcagct gacgcgtaca
     2521 caacaagtca gcaaacagac aggttgaact tcatccccaa aggagaagct caactcaagc
     2581 ccaagagctt tgctaaggcc ctaacaagcc caccaaagca aaaagcccac tggctcacgc
     2641 taggaaccaa aaggcccagc agtgatccag ccccaaaaga gatctccttt gccccggaga
     2701 ttacaatgga cgatttcctc tatctttacg atctaggaag gaagttcgaa ggtgaaggtg
     2761 acgacactat gttcaccact gataatgaga aggttagcct cttcaatttc agaaagaatg
     2821 ctgacccaca gatggttaga gaggcctacg cagcaagtct catcaagacg atctacccga
     2881 gtaacaatct ccaggagatc aaataccttc ccaagaaggt taaagatgca gtcaaaagat
     2941 tcaggactaa ttgcatcaag aacacagaga aagacatatt tctcaagatc agaagtacta
     3001 ttccagtatg gacgattcaa ggcttgcttc ataaaccaag gcaagtaata gagattggag
     3061 tctctaaaaa ggtagttcct actgaatcta aggccatgca tggagtctaa gattcaaatc
     3121 gaggatctaa cagaactcgc cgtcaagact ggcgaacagt tcatacagag tcttttacga
     3181 ctcaatgaca agaagaaaat cttcgtcaac atggtggagc acgacactct ggtctactcc
     3241 aaaaatgtca aagatacagt ctcagaagat caaagggcta ttgagacttt tcaacaaagg
     3301 ataatttcgg gaaacctcct cggattccat tgcccagcta tctgtcactt catcgaaagg
     3361 acagtagaaa aggaaggtgg ctcctacaaa tgccatcatt gcgataaagg aaaggctatc
     3421 attcaagatc tctctgccga cagtggtccc aaagatggac ccccacccac gaggagcatc
     3481 gtggaaaaag aagaggttcc aaccacgtct acaaagcaag tggattgatg tgacatctcc
     3541 actgacgtaa gggatgacgc acaatcccac tatccttcgc aagacccttc ctctatataa
     3601 ggaagttcat ttcatttgga gaggacacgc tcgagtataa gagctcattt ttacaacaat
     3661 taccaacaac aacaaacaac aaacaacatt acaattacat ttacaattat cgatacAATG
     3721 TTGAGActga tgagtccgtg aggacgaaac gagtaagctc gtcTCTCAAG CTAGACTCTA
     3781 GTGgttttag agctagaaat agcaagttaa aataaggcta gtccgttatc aacttgaaaa
     3841 agtggcaccg agtcggtgct tttggccggc atggtcccag cctcctcgct ggcgccggct
     3901 gggcaacatg cttcggcatg gcgaatggga cGCTTgtcct gctttaatga gatatgcgag
     3961 aagcctatga tcgcatgata tttgctttca attctgttgt gcacgttgta aaaaacctga
     4021 gcatgtgtag ctcagatcct taccgccggt ttcggttcat tctaatgaat atatcacccg
     4081 ttactatcgt atttttatga ataatattct ccgttcaatt tactgattgt accctactac
     4141 ttatatgtac aatattaaaa tgaaaacaat atattgtgct gaataggttt atagcgacat
     4201 ctatgataga gcgccacaat aacaaacaat tgcgttttat tattacaaat ccaattttaa
     4261 aaaaagcggc agaaccggtc aaacctaaaa gactgattac ataaatctta ttcaaatttc
     4321 aaaagtgccc caggggctag tatctacgac acaccgagcg gcgaactaat aacgctcact
     4381 gaagggaact ccggttcccc gccggcgcgc atgggtgaga ttccttgaag ttgagtattg
     4441 gccgtccgct ctaccgaaag ttacgggcac cattcaaccc ggtccagcac ggcggccggg
     4501 taaccgactt gctgccccga gaattatgca gcattttttt ggtgtatgtg ggccccaaat
     4561 gaagtgcagg tcaaaccttg acagtgacga caaatcgttg ggcgggtcca gggcgaattt
     4621 tgcgacaaca tgtcgaggct cagcaggacc gctactagag gatgcacatg tgaccgaggg
     4681 acacgaagtg gtttaaacta tcagtgtttg acaggatata ttggcgggta aacctaagag
     4741 aaaagagcgt ttattagaat aatcggatat ttaaaagggc gtgaaaaggt ttatccgttc
     4801 gtccatttgt atgtgccaac cacaggaacc gtaaaaaggc cgcgttgctg gcgtttttcc
     4861 ataggctccg cccccctgac gagcatcaca aaaatcgacg ctcaagtcag aggtggcgaa
     4921 acccgacagg actataaaga taccaggcgt ttccccctgg aagctccctc gtgcgctctc
     4981 ctgttccgac cctgccgctt accggatacc tgtccgcctt tctcccttcg ggaagcgtgg
     5041 cgctttctca tagctcacgc tgtaggtatc tcagttcggt gtaggtcgtt cgctccaagc
     5101 tgggctgtgt gcacgaaccc cccgttcagc ccgaccgctg cgccttatcc ggtaactatc
     5161 gtcttgagtc caacccggta agacacgact tatcgccact ggcagcagcc actggtaaca
     5221 ggattagcag agcgaggtat gtaggcggtg ctacagagtt cttgaagtgg tggcctaact
     5281 acggctacac tagaaggaca gtatttggta tctgcgctct gctgaagcca gttaccttcg
     5341 gaaaaagagt tggtagctct tgatccggca aacaaaccac cgctggtagc ggtggttttt
     5401 ttgtttgcaa gcagcagatt acgcgcagaa aaaaaggatc tcaggaagat cctttgatct
     5461 tttctacggg gtctgacgct cagtggaacg aaaactcacg ttaagggatt ttggtcatga
     5521 gattatcaaa aaggatcttc acctagatcc ttttaaatta aaaatgaagt tttaaatcaa
     5581 tctaaagtat atatgagtaa acttggtctg acagctaaaa caattcatcc agtaaaatat
     5641 aatattttat tttctcccaa tcaggcttga tccccagtaa gtcaaaaaat agctcgacat
     5701 actgttcttc cccgatatcc tccctgatcg accggacgca gaaggcaatg tcataccact
     5761 tgtccgccct gccgcttctc ccaagatcaa taaagccact tactttgcca tctttcacaa
     5821 agatgttgct gtctcccagg tcgccgtggg aaaagacaag ttcctcttcg ggcttttccg
     5881 tctttaaaaa atcatacagc tcgcgcggat ctttaaatgg agtgtcctct tcccagtttt
     5941 cgcaatccac atcggccaga tcgttattca gtaagtaatc caattcggct aagcggctgt
     6001 ctaagctatt cgtataggga caatccgata tgtcgatgga gtgaaagagc ctgatgcact
     6061 ccgcatacag ctcgataatc ttttcagggc tttgttcatc ttcatactct tccgagcaaa
     6121 ggacgccatc ggcctcactc atgagcagat tgctccagcc atcatgccgt tcaaagtgca
     6181 ggacctttgg aacaggcagc tttccttcca gccatagcat catgtccttt tcccgttcca
     6241 catcataggt ggtcccttta taccggctgt ccgtcatttt taaatatagg ttttcatttt
     6301 ctcccaccag cttatatacc ttagcaggag acattccttc cgtatctttt acgcagcggt
     6361 atttttcgat cagttttttc aattccggtg atattctcat tttagccata ctcttccttt
     6421 ttcaatatta ttgaagcatt tatcagggtt attgtctcat gagcggatac atatttgaat
     6481 gtatttagaa aaataaacaa ataggggttc cgcgcacgaa ttggccagcg ctgccatttt
     6541 tggggtgagg ccgttcgcgg ccgaggggcg cagcccctgg ggggatggga gctcggtgcc
     6601 ttgatgtggg cgccggcggt cgagtggcga cggcgcggct tgtccgcgcc ctggtagatt
     6661 gcctggccgt aggccagcca tttttgagcg gccagcggcc gcgataggcc gacgcgaagc
     6721 ggcggggcgt agggagcgca gcgaccgaag ggtaggcgct ttttgcagct cttcggctgt
     6781 gcgctggcca gacagttatg cacaggccag gcgggtttta agagttttaa taagttttaa
     6841 agagttttag gcggaaaaat cgcctttttt ctcttttata tcagtcactt acatgtgtga
     6901 ccggttccca atgtacggct ttgggttccc aatgtacggg ttccggttcc caatgtacgg
     6961 ctttgggttc ccaatgtacg tgctatccac aggaaagaag ctttttcgac ctttttcccc
     7021 tgctagggca atttgcccta gcatctgctc cgtacattag gaaccggcgg atgcttcgcc
     7081 ctcgatcagg ttgcggtagc gcatgactag gatcgggcca gcctgccccg cctcctcctt
     7141 caaatcgtac tccggcaggt catttgaccc gatcagcttg cgcacggtga aacagaactt
     7201 cttgaactct ccggcgctgc cactgcgttc gtagatcgtc ttgaacaacc atctggcttc
     7261 tgccttgcct gcggcgcggc gtgccaggcg gtagagaaaa cggccgatgc cgggatcgat
     7321 caaaaagtaa tcggggtgaa ccgtcagcac gtccgggttc ttgccttctg tgatctcgcg
     7381 gtacatccaa tcagctagct cgatctcgat gtactccggc cgcccggttt cgctctttac
     7441 gatcttgtag cggctaatca aggcttcacc ctcggatacc gtcaccaggc ggccgttctt
     7501 ggccttcttc gtacgctgca tggcaacgtg cgtggtgttt aaccgaatgc aggtttctac
     7561 caggtcgtct ttctgctttc cgccatcggc tcgccggcag aacttgagta cgtccgcaac
     7621 gtgtggacgg aacacgcggc cgggcttgtc tcccttccct tcccggtatc ggttcatgga
     7681 ttcggttaga tgggaaaccg ccatcagtac caggtcgtaa tcccacacac tggccatgcc
     7741 ggccggccct gcggaaacct ctacgtgccc gtctggaagc tcgtagcgga tcacctcgcc
     7801 agctcgtcgg tcacgcttcg acagacggaa aacggccacg tccatgatgc tgcgactatc
     7861 gcgggtgccc acgtcataga gcatcggaac gaaaaaatct ggttgctcgt cgcccttggg
     7921 cggcttccta atcgacggcg caccggctgc cggcggttgc cgggattctt tgcggattcg
     7981 atcagcggcc gcttgccacg attcaccggg gcgtgcttct gcctcgatgc gttgccgctg
     8041 ggcggcctgc gcggccttca acttctccac caggtcatca cccagcgccg cgccgatttg
     8101 taccgggccg gatggtttgc gaccgtcacg ccgattcctc gggcttgggg gttccagtgc
     8161 cattgcaggg ccggcagaca acccagccgc ttacgcctgg ccaaccgccc gttcctccac
     8221 acatggggca ttccacggcg tcggtgcctg gttgttcttg attttccatg ccgcctcctt
     8281 tagccgctaa aattcatcta ctcatttatt catttgctca tttactctgg tagctgcgcg
     8341 atgtattcag atagcagctc ggtaatggtc ttgccttggc gtaccgcgta catcttcagc
     8401 ttggtgtgat cctccgccgg caactgaaag ttgacccgct tcatggctgg cgtgtctgcc
     8461 aggctggcca acgttgcagc cttgctgctg cgtgcgctcg gacggccggc acttagcgtg
     8521 tttgtgcttt tgctcatttt ctctttacct cattaactca aatgagtttt gatttaattt
     8581 cagcggccag cgcctggacc tcgcgggcag cgtcgccctc gggttctgat tcaagaacgg
     8641 ttgtgccggc ggcggcagtg cctgggtagc tcacgcgctg cgtgatacgg gactcaa
//
