# Supplementary material for: Building a pipeline to identify and engineer constitutive and repressible promoters
Source: Quant Plant Biol. 2023 Oct 19;4:e12. doi: 10.1017/qpb.2023.10 (PMC10600573; doi:10.1017/qpb.2023.10)
Supplement: Yang and Nemhauser supplementary material 6 — Yang and Nemhauser supplementary material [file S2632882823000103sup006.zip › Genebank/Others/pich86988-35sselfcleaving_f.gb]

LOCUS       pICH86988-35S:Selfcleav 8697 bp ds-DNA     circular     10-OCT-2022
DEFINITION  .
FEATURES             Location/Qualifiers
     misc_feature    682..829
                     /label="LB"
                     /ApEinfo_revcolor="#faac61"
                     /ApEinfo_fwdcolor="#faac61"
     promoter        878..1177
                     /label="nos\prom"
                     /ApEinfo_revcolor="#75c6a9"
                     /ApEinfo_fwdcolor="#75c6a9"
     CDS             1190..1981
                     /label="Kan"
                     /ApEinfo_revcolor="#84b0dc"
                     /ApEinfo_fwdcolor="#84b0dc"
     terminator      1999..2266
                     /label="nos\term"
                     /ApEinfo_revcolor="#f8d3a9"
                     /ApEinfo_fwdcolor="#f8d3a9"
     promoter        2287..3628
                     /label="35S\promoter\(no\BsaI\and\BpiI)"
                     /ApEinfo_revcolor="#c7b0e3"
                     /ApEinfo_fwdcolor="#c7b0e3"
     5'UTR           3645..3706
                     /label="Omega\leader"
                     /ApEinfo_revcolor="#faac61"
                     /ApEinfo_fwdcolor="#faac61"
     misc_feature    3715..3718
                     /label="(Overhang)"
                     /ApEinfo_revcolor="#9eafd2"
                     /ApEinfo_fwdcolor="#9eafd2"
     misc_feature    3719..3724
                     /label="RevComp"
                     /ApEinfo_revcolor="#c7b0e3"
                     /ApEinfo_fwdcolor="#c7b0e3"
     misc_feature    3725..3761
                     /label="Hammerhead"
                     /ApEinfo_revcolor="#85dae9"
                     /ApEinfo_fwdcolor="#85dae9"
     misc_feature    3762..3781
                     /label="gRNA_F"
                     /ApEinfo_revcolor="#b4abac"
                     /ApEinfo_fwdcolor="#b4abac"
     misc_feature    3782..3861
                     /label="gRNA Handle"
                     /ApEinfo_revcolor="#4764ff"
                     /ApEinfo_fwdcolor="#4764ff"
     misc_feature    3862..3929
                     /label="HDV Ribozyme"
                     /ApEinfo_revcolor="#ffef86"
                     /ApEinfo_fwdcolor="#ffef86"
     misc_feature    3930..3933
                     /label="(Overhang)"
                     /ApEinfo_revcolor="#f58a5e"
                     /ApEinfo_fwdcolor="#f58a5e"
     terminator      3934..4647
                     /label="ocst"
                     /ApEinfo_revcolor="#85dae9"
                     /ApEinfo_fwdcolor="#85dae9"
     misc_feature    4652..4675
                     /label="link2eb"
                     /ApEinfo_revcolor="#b7e6d7"
                     /ApEinfo_fwdcolor="#b7e6d7"
     misc_feature    complement(4693..4820)
                     /label="RB\short"
                     /ApEinfo_revcolor="#c7b0e3"
                     /ApEinfo_fwdcolor="#c7b0e3"
     misc_feature    complement(4839..5453)
                     /label="rep\(pMB1,\1\mutation)"
                     /ApEinfo_revcolor="#c7b0e3"
                     /ApEinfo_fwdcolor="#c7b0e3"
     rep_origin      4854..4854
                     /label="ORI"
                     /ApEinfo_revcolor="#c6c9d1"
                     /ApEinfo_fwdcolor="#c6c9d1"
     misc_feature    complement(5442..5442)
                     /label="T\to\C"
                     /ApEinfo_revcolor="#b1ff67"
                     /ApEinfo_fwdcolor="#b1ff67"
     CDS             complement(5616..6407)
                     /label="Kan\(no\BpiI)"
                     /ApEinfo_revcolor="#84b0dc"
                     /ApEinfo_fwdcolor="#84b0dc"
     misc_feature    complement(5925..5925)
                     /label="A\to\G\(BpiI\removed)"
                     /ApEinfo_revcolor="#d6b295"
                     /ApEinfo_fwdcolor="#d6b295"
     misc_feature    complement(6593..680)
                     /label="pVS1ori\short"
                     /ApEinfo_revcolor="#9eafd2"
                     /ApEinfo_fwdcolor="#9eafd2"
ORIGIN
        1 atgggcagct cgtacccggc cagcgcctcg gcaacctcac cgccgatgcg cgtgcctttg
       61 atcgcccgcg acacgacaaa ggccgcttgt agccttccat ccgtgacctc aatgcgctgc
      121 ttaaccagct ccaccaggtc ggcggtggcc catatgtcgt aagggcttgg ctgcaccgga
      181 atcagcacga agtcggctgc cttgatcgcg gacacagcca agtccgccgc ctggggcgct
      241 ccgtcgatca ctacgaagtc gcgccggccg atggccttca cgtcgcggtc aatcgtcggg
      301 cggtcgatgc cgacaacggt tagcggttga tcttcccgca cggccgccca atcgcgggca
      361 ctgccctggg gatcggaatc gactaacaga acatcggccc cggcgagttg cagggcgcgg
      421 gctagatggg ttgcgatggt cgtcttgcct gacccgcctt tctggttaag tacagcgata
      481 accttcatgc gttccccttg cgtatttgtt tatttactca tcgcatcata tacgcagcga
      541 ccgcatgacg caagctgttt tactcaaata cacatcacct ttttagacgg cggcgctcgg
      601 tttcttcagc ggccaagctg gccggccagg ccgccagctt ggcatcagac aaaccggcca
      661 ggatttcatg cagccgcacg gctgatgggc tgcctgtatc gagtggtgat tttgtgccga
      721 gctgccggtc ggggagctgt tggctggctg gtggcaggat atattgtggt gtaaacaaat
      781 tgacgcttag acaacttaat aacacattgc ggacgttttt aatgtactgg ggtggatgca
      841 gtgggcccca ctctgtgtgc cgaattcgga tccggagagc ggagaattaa gggagtcacg
      901 ttatgacccc cgccgatgac gcgggacaag ccgttttacg tttggaactg acagaaccgc
      961 aacgttgaag gagccactca gccgcgggtt tctggagttt aatgagctaa gcacatacgt
     1021 cagaaaccat tattgcgcgt tcaaaagtcg cctaaggtca ctatcagcta gcaaatattt
     1081 cttgtcaaaa atgctccact gacgttccat aaattcccct cggtatccaa ttagagtctc
     1141 atattcactc tcaatccaaa taatctgcac cggatctgga tcgtttcgca tgattgaaca
     1201 agatggattg cacgcaggtt ctccggccgc ttgggtggag aggctattcg gctatgactg
     1261 ggcacaacag acaatcggct gctctgatgc cgccgtgttc cggctgtcag cgcaggggcg
     1321 cccggttctt tttgtcaaga ccgacctgtc cggtgccctg aatgaactcc aggacgaggc
     1381 agcgcggcta tcgtggctgg ccacgacggg cgttccttgc gcagctgtgc tcgacgttgt
     1441 cactgaagcg ggaagggact ggctgctatt gggcgaagtg ccggggcagg atctcctgtc
     1501 atctcacctt gctcctgccg agaaagtatc catcatggct gatgcaatgc ggcggctgca
     1561 tacgcttgat ccggctacct gcccattcga ccaccaagcg aaacatcgca tcgagcgagc
     1621 acgtactcgg atggaagccg gtcttgtcga tcaggatgat ctggacgaag agcatcaggg
     1681 gctcgcgcca gccgaactgt tcgccaggct caaggcgcgt atgcccgacg gcgaggatct
     1741 cgtcgtgact catggcgatg cctgcttgcc gaatatcatg gtggaaaatg gccgcttttc
     1801 tggattcatc gactgtggcc ggctgggtgt ggcggaccgc tatcaggaca tagcgttggc
     1861 tacccgtgat attgctgaag agcttggcgg cgaatgggct gaccgcttcc tcgtgcttta
     1921 cggtatcgcc gctcccgatt cgcagcgcat cgccttctat cgccttcttg acgagttctt
     1981 ctgagcggga ctctggatct agagtcaagc agatcgttca aacatttggc aataaagttt
     2041 cttaagattg aatcctgttg ccggtcttgc gatgattatc atataatttc tgttgaatta
     2101 cgttaagcat gtaataatta acatgtaatg catgacgtta tttatgagat gggtttttat
     2161 gattagagtc ccgcaattat acatttaata cgcgatagaa aacaaaatat agcgcgcaaa
     2221 ctaggataaa ttatcgcgcg cggtgtcatc tatgttacta gatcgacgct gcaagaattc
     2281 aagcttggag gaattccaat cccacaaaaa tctgagctta acagcacagt tgctcctctc
     2341 agagcagaat cgggtattca acaccctcat atcaactact acgttgtgta taacggtcca
     2401 catgccggta tatacgatga ctggggttgt acaaaggcgg caacaaacgg cgttcccgga
     2461 gttgcacaca agaaatttgc cactattaca gaggcaagag cagcagctga cgcgtacaca
     2521 acaagtcagc aaacagacag gttgaacttc atccccaaag gagaagctca actcaagccc
     2581 aagagctttg ctaaggccct aacaagccca ccaaagcaaa aagcccactg gctcacgcta
     2641 ggaaccaaaa ggcccagcag tgatccagcc ccaaaagaga tctcctttgc cccggagatt
     2701 acaatggacg atttcctcta tctttacgat ctaggaagga agttcgaagg tgaaggtgac
     2761 gacactatgt tcaccactga taatgagaag gttagcctct tcaatttcag aaagaatgct
     2821 gacccacaga tggttagaga ggcctacgca gcaagtctca tcaagacgat ctacccgagt
     2881 aacaatctcc aggagatcaa ataccttccc aagaaggtta aagatgcagt caaaagattc
     2941 aggactaatt gcatcaagaa cacagagaaa gacatatttc tcaagatcag aagtactatt
     3001 ccagtatgga cgattcaagg cttgcttcat aaaccaaggc aagtaataga gattggagtc
     3061 tctaaaaagg tagttcctac tgaatctaag gccatgcatg gagtctaaga ttcaaatcga
     3121 ggatctaaca gaactcgccg tcaagactgg cgaacagttc atacagagtc ttttacgact
     3181 caatgacaag aagaaaatct tcgtcaacat ggtggagcac gacactctgg tctactccaa
     3241 aaatgtcaaa gatacagtct cagaagatca aagggctatt gagacttttc aacaaaggat
     3301 aatttcggga aacctcctcg gattccattg cccagctatc tgtcacttca tcgaaaggac
     3361 agtagaaaag gaaggtggct cctacaaatg ccatcattgc gataaaggaa aggctatcat
     3421 tcaagatctc tctgccgaca gtggtcccaa agatggaccc ccacccacga ggagcatcgt
     3481 ggaaaaagaa gaggttccaa ccacgtctac aaagcaagtg gattgatgtg acatctccac
     3541 tgacgtaagg gatgacgcac aatcccacta tccttcgcaa gacccttcct ctatataagg
     3601 aagttcattt catttggaga ggacacgctc gagtataaga gctcattttt acaacaatta
     3661 ccaacaacaa caaacaacaa acaacattac aattacattt acaattatcg atacAATGGC
     3721 AATGctgatg agtccgtgag gacgaaacga gtaagctcgt cCATTGCCAT ACACCTTGAG
     3781 Ggttttagag ctagaaatag caagttaaaa taaggctagt ccgttatcaa cttgaaaaag
     3841 tggcaccgag tcggtgcttt tggccggcat ggtcccagcc tcctcgctgg cgccggctgg
     3901 gcaacatgct tcggcatggc gaatgggacG CTTgtcctgc tttaatgaga tatgcgagaa
     3961 gcctatgatc gcatgatatt tgctttcaat tctgttgtgc acgttgtaaa aaacctgagc
     4021 atgtgtagct cagatcctta ccgccggttt cggttcattc taatgaatat atcacccgtt
     4081 actatcgtat ttttatgaat aatattctcc gttcaattta ctgattgtac cctactactt
     4141 atatgtacaa tattaaaatg aaaacaatat attgtgctga ataggtttat agcgacatct
     4201 atgatagagc gccacaataa caaacaattg cgttttatta ttacaaatcc aattttaaaa
     4261 aaagcggcag aaccggtcaa acctaaaaga ctgattacat aaatcttatt caaatttcaa
     4321 aagtgcccca ggggctagta tctacgacac accgagcggc gaactaataa cgctcactga
     4381 agggaactcc ggttccccgc cggcgcgcat gggtgagatt ccttgaagtt gagtattggc
     4441 cgtccgctct accgaaagtt acgggcacca ttcaacccgg tccagcacgg cggccgggta
     4501 accgacttgc tgccccgaga attatgcagc atttttttgg tgtatgtggg ccccaaatga
     4561 agtgcaggtc aaaccttgac agtgacgaca aatcgttggg cgggtccagg gcgaattttg
     4621 cgacaacatg tcgaggctca gcaggaccgc tactagagga tgcacatgtg accgagggac
     4681 acgaagtggt ttaaactatc agtgtttgac aggatatatt ggcgggtaaa cctaagagaa
     4741 aagagcgttt attagaataa tcggatattt aaaagggcgt gaaaaggttt atccgttcgt
     4801 ccatttgtat gtgccaacca caggaaccgt aaaaaggccg cgttgctggc gtttttccat
     4861 aggctccgcc cccctgacga gcatcacaaa aatcgacgct caagtcagag gtggcgaaac
     4921 ccgacaggac tataaagata ccaggcgttt ccccctggaa gctccctcgt gcgctctcct
     4981 gttccgaccc tgccgcttac cggatacctg tccgcctttc tcccttcggg aagcgtggcg
     5041 ctttctcata gctcacgctg taggtatctc agttcggtgt aggtcgttcg ctccaagctg
     5101 ggctgtgtgc acgaaccccc cgttcagccc gaccgctgcg ccttatccgg taactatcgt
     5161 cttgagtcca acccggtaag acacgactta tcgccactgg cagcagccac tggtaacagg
     5221 attagcagag cgaggtatgt aggcggtgct acagagttct tgaagtggtg gcctaactac
     5281 ggctacacta gaaggacagt atttggtatc tgcgctctgc tgaagccagt taccttcgga
     5341 aaaagagttg gtagctcttg atccggcaaa caaaccaccg ctggtagcgg tggttttttt
     5401 gtttgcaagc agcagattac gcgcagaaaa aaaggatctc aggaagatcc tttgatcttt
     5461 tctacggggt ctgacgctca gtggaacgaa aactcacgtt aagggatttt ggtcatgaga
     5521 ttatcaaaaa ggatcttcac ctagatcctt ttaaattaaa aatgaagttt taaatcaatc
     5581 taaagtatat atgagtaaac ttggtctgac agctaaaaca attcatccag taaaatataa
     5641 tattttattt tctcccaatc aggcttgatc cccagtaagt caaaaaatag ctcgacatac
     5701 tgttcttccc cgatatcctc cctgatcgac cggacgcaga aggcaatgtc ataccacttg
     5761 tccgccctgc cgcttctccc aagatcaata aagccactta ctttgccatc tttcacaaag
     5821 atgttgctgt ctcccaggtc gccgtgggaa aagacaagtt cctcttcggg cttttccgtc
     5881 tttaaaaaat catacagctc gcgcggatct ttaaatggag tgtcctcttc ccagttttcg
     5941 caatccacat cggccagatc gttattcagt aagtaatcca attcggctaa gcggctgtct
     6001 aagctattcg tatagggaca atccgatatg tcgatggagt gaaagagcct gatgcactcc
     6061 gcatacagct cgataatctt ttcagggctt tgttcatctt catactcttc cgagcaaagg
     6121 acgccatcgg cctcactcat gagcagattg ctccagccat catgccgttc aaagtgcagg
     6181 acctttggaa caggcagctt tccttccagc catagcatca tgtccttttc ccgttccaca
     6241 tcataggtgg tccctttata ccggctgtcc gtcattttta aatataggtt ttcattttct
     6301 cccaccagct tatatacctt agcaggagac attccttccg tatcttttac gcagcggtat
     6361 ttttcgatca gttttttcaa ttccggtgat attctcattt tagccatact cttccttttt
     6421 caatattatt gaagcattta tcagggttat tgtctcatga gcggatacat atttgaatgt
     6481 atttagaaaa ataaacaaat aggggttccg cgcacgaatt ggccagcgct gccatttttg
     6541 gggtgaggcc gttcgcggcc gaggggcgca gcccctgggg ggatgggagc tcggtgcctt
     6601 gatgtgggcg ccggcggtcg agtggcgacg gcgcggcttg tccgcgccct ggtagattgc
     6661 ctggccgtag gccagccatt tttgagcggc cagcggccgc gataggccga cgcgaagcgg
     6721 cggggcgtag ggagcgcagc gaccgaaggg taggcgcttt ttgcagctct tcggctgtgc
     6781 gctggccaga cagttatgca caggccaggc gggttttaag agttttaata agttttaaag
     6841 agttttaggc ggaaaaatcg ccttttttct cttttatatc agtcacttac atgtgtgacc
     6901 ggttcccaat gtacggcttt gggttcccaa tgtacgggtt ccggttccca atgtacggct
     6961 ttgggttccc aatgtacgtg ctatccacag gaaagaagct ttttcgacct ttttcccctg
     7021 ctagggcaat ttgccctagc atctgctccg tacattagga accggcggat gcttcgccct
     7081 cgatcaggtt gcggtagcgc atgactagga tcgggccagc ctgccccgcc tcctccttca
     7141 aatcgtactc cggcaggtca tttgacccga tcagcttgcg cacggtgaaa cagaacttct
     7201 tgaactctcc ggcgctgcca ctgcgttcgt agatcgtctt gaacaaccat ctggcttctg
     7261 ccttgcctgc ggcgcggcgt gccaggcggt agagaaaacg gccgatgccg ggatcgatca
     7321 aaaagtaatc ggggtgaacc gtcagcacgt ccgggttctt gccttctgtg atctcgcggt
     7381 acatccaatc agctagctcg atctcgatgt actccggccg cccggtttcg ctctttacga
     7441 tcttgtagcg gctaatcaag gcttcaccct cggataccgt caccaggcgg ccgttcttgg
     7501 ccttcttcgt acgctgcatg gcaacgtgcg tggtgtttaa ccgaatgcag gtttctacca
     7561 ggtcgtcttt ctgctttccg ccatcggctc gccggcagaa cttgagtacg tccgcaacgt
     7621 gtggacggaa cacgcggccg ggcttgtctc ccttcccttc ccggtatcgg ttcatggatt
     7681 cggttagatg ggaaaccgcc atcagtacca ggtcgtaatc ccacacactg gccatgccgg
     7741 ccggccctgc ggaaacctct acgtgcccgt ctggaagctc gtagcggatc acctcgccag
     7801 ctcgtcggtc acgcttcgac agacggaaaa cggccacgtc catgatgctg cgactatcgc
     7861 gggtgcccac gtcatagagc atcggaacga aaaaatctgg ttgctcgtcg cccttgggcg
     7921 gcttcctaat cgacggcgca ccggctgccg gcggttgccg ggattctttg cggattcgat
     7981 cagcggccgc ttgccacgat tcaccggggc gtgcttctgc ctcgatgcgt tgccgctggg
     8041 cggcctgcgc ggccttcaac ttctccacca ggtcatcacc cagcgccgcg ccgatttgta
     8101 ccgggccgga tggtttgcga ccgtcacgcc gattcctcgg gcttgggggt tccagtgcca
     8161 ttgcagggcc ggcagacaac ccagccgctt acgcctggcc aaccgcccgt tcctccacac
     8221 atggggcatt ccacggcgtc ggtgcctggt tgttcttgat tttccatgcc gcctccttta
     8281 gccgctaaaa ttcatctact catttattca tttgctcatt tactctggta gctgcgcgat
     8341 gtattcagat agcagctcgg taatggtctt gccttggcgt accgcgtaca tcttcagctt
     8401 ggtgtgatcc tccgccggca actgaaagtt gacccgcttc atggctggcg tgtctgccag
     8461 gctggccaac gttgcagcct tgctgctgcg tgcgctcgga cggccggcac ttagcgtgtt
     8521 tgtgcttttg ctcattttct ctttacctca ttaactcaaa tgagttttga tttaatttca
     8581 gcggccagcg cctggacctc gcgggcagcg tcgccctcgg gttctgattc aagaacggtt
     8641 gtgccggcgg cggcagtgcc tgggtagctc acgcgctgcg tgatacggga ctcaaga
//
