# Supplementary material for: Building a pipeline to identify and engineer constitutive and repressible promoters
Source: Quant Plant Biol. 2023 Oct 19;4:e12. doi: 10.1017/qpb.2023.10 (PMC10600573; doi:10.1017/qpb.2023.10)
Supplement: Yang and Nemhauser supplementary material 6 — Yang and Nemhauser supplementary material [file S2632882823000103sup006.zip › Genebank/Others/pich86988-35sselfcleaving_g.gb]

LOCUS       pICH86988-35S:Selfcleav 8697 bp ds-DNA     circular     10-OCT-2022
DEFINITION  .
FEATURES             Location/Qualifiers
     misc_feature    1757..1904
                     /label="LB"
                     /ApEinfo_revcolor="#faac61"
                     /ApEinfo_fwdcolor="#faac61"
     promoter        1953..2252
                     /label="nos\prom"
                     /ApEinfo_revcolor="#75c6a9"
                     /ApEinfo_fwdcolor="#75c6a9"
     CDS             2265..3056
                     /label="Kan"
                     /ApEinfo_revcolor="#84b0dc"
                     /ApEinfo_fwdcolor="#84b0dc"
     terminator      3074..3341
                     /label="nos\term"
                     /ApEinfo_revcolor="#f8d3a9"
                     /ApEinfo_fwdcolor="#f8d3a9"
     promoter        3362..4703
                     /label="35S\promoter\(no\BsaI\and\BpiI)"
                     /ApEinfo_revcolor="#c7b0e3"
                     /ApEinfo_fwdcolor="#c7b0e3"
     5'UTR           4720..4781
                     /label="Omega\leader"
                     /ApEinfo_revcolor="#faac61"
                     /ApEinfo_fwdcolor="#faac61"
     misc_feature    4790..4793
                     /label="(Overhang)"
                     /ApEinfo_revcolor="#9eafd2"
                     /ApEinfo_fwdcolor="#9eafd2"
     misc_feature    4794..4799
                     /label="RevComp"
                     /ApEinfo_revcolor="#b4abac"
                     /ApEinfo_fwdcolor="#b4abac"
     misc_feature    4800..4836
                     /label="Hammerhead"
                     /ApEinfo_revcolor="#85dae9"
                     /ApEinfo_fwdcolor="#85dae9"
     misc_feature    4837..4856
                     /label="gRNA_G"
                     /ApEinfo_revcolor="#b4abac"
                     /ApEinfo_fwdcolor="#b4abac"
     misc_feature    4857..4936
                     /label="gRNA Handle"
                     /ApEinfo_revcolor="#4764ff"
                     /ApEinfo_fwdcolor="#4764ff"
     misc_feature    4937..5004
                     /label="HDV Ribozyme"
                     /ApEinfo_revcolor="#ffef86"
                     /ApEinfo_fwdcolor="#ffef86"
     misc_feature    5005..5008
                     /label="(Overhang)"
                     /ApEinfo_revcolor="#f58a5e"
                     /ApEinfo_fwdcolor="#f58a5e"
     terminator      5009..5722
                     /label="ocst"
                     /ApEinfo_revcolor="#85dae9"
                     /ApEinfo_fwdcolor="#85dae9"
     misc_feature    5727..5750
                     /label="link2eb"
                     /ApEinfo_revcolor="#b7e6d7"
                     /ApEinfo_fwdcolor="#b7e6d7"
     misc_feature    complement(5768..5895)
                     /label="RB\short"
                     /ApEinfo_revcolor="#c7b0e3"
                     /ApEinfo_fwdcolor="#c7b0e3"
     misc_feature    complement(5914..6528)
                     /label="rep\(pMB1,\1\mutation)"
                     /ApEinfo_revcolor="#c7b0e3"
                     /ApEinfo_fwdcolor="#c7b0e3"
     rep_origin      5929..5929
                     /label="ORI"
                     /ApEinfo_revcolor="#c6c9d1"
                     /ApEinfo_fwdcolor="#c6c9d1"
     misc_feature    complement(6517..6517)
                     /label="T\to\C"
                     /ApEinfo_revcolor="#b1ff67"
                     /ApEinfo_fwdcolor="#b1ff67"
     CDS             complement(6691..7482)
                     /label="Kan\(no\BpiI)"
                     /ApEinfo_revcolor="#84b0dc"
                     /ApEinfo_fwdcolor="#84b0dc"
     misc_feature    complement(7000..7000)
                     /label="A\to\G\(BpiI\removed)"
                     /ApEinfo_revcolor="#d6b295"
                     /ApEinfo_fwdcolor="#d6b295"
     misc_feature    complement(7668..1755)
                     /label="pVS1ori\short"
                     /ApEinfo_revcolor="#9eafd2"
                     /ApEinfo_fwdcolor="#9eafd2"
ORIGIN
        1 ggacggaaca cgcggccggg cttgtctccc ttcccttccc ggtatcggtt catggattcg
       61 gttagatggg aaaccgccat cagtaccagg tcgtaatccc acacactggc catgccggcc
      121 ggccctgcgg aaacctctac gtgcccgtct ggaagctcgt agcggatcac ctcgccagct
      181 cgtcggtcac gcttcgacag acggaaaacg gccacgtcca tgatgctgcg actatcgcgg
      241 gtgcccacgt catagagcat cggaacgaaa aaatctggtt gctcgtcgcc cttgggcggc
      301 ttcctaatcg acggcgcacc ggctgccggc ggttgccggg attctttgcg gattcgatca
      361 gcggccgctt gccacgattc accggggcgt gcttctgcct cgatgcgttg ccgctgggcg
      421 gcctgcgcgg ccttcaactt ctccaccagg tcatcaccca gcgccgcgcc gatttgtacc
      481 gggccggatg gtttgcgacc gtcacgccga ttcctcgggc ttgggggttc cagtgccatt
      541 gcagggccgg cagacaaccc agccgcttac gcctggccaa ccgcccgttc ctccacacat
      601 ggggcattcc acggcgtcgg tgcctggttg ttcttgattt tccatgccgc ctcctttagc
      661 cgctaaaatt catctactca tttattcatt tgctcattta ctctggtagc tgcgcgatgt
      721 attcagatag cagctcggta atggtcttgc cttggcgtac cgcgtacatc ttcagcttgg
      781 tgtgatcctc cgccggcaac tgaaagttga cccgcttcat ggctggcgtg tctgccaggc
      841 tggccaacgt tgcagccttg ctgctgcgtg cgctcggacg gccggcactt agcgtgtttg
      901 tgcttttgct cattttctct ttacctcatt aactcaaatg agttttgatt taatttcagc
      961 ggccagcgcc tggacctcgc gggcagcgtc gccctcgggt tctgattcaa gaacggttgt
     1021 gccggcggcg gcagtgcctg ggtagctcac gcgctgcgtg atacgggact caagaatggg
     1081 cagctcgtac ccggccagcg cctcggcaac ctcaccgccg atgcgcgtgc ctttgatcgc
     1141 ccgcgacacg acaaaggccg cttgtagcct tccatccgtg acctcaatgc gctgcttaac
     1201 cagctccacc aggtcggcgg tggcccatat gtcgtaaggg cttggctgca ccggaatcag
     1261 cacgaagtcg gctgccttga tcgcggacac agccaagtcc gccgcctggg gcgctccgtc
     1321 gatcactacg aagtcgcgcc ggccgatggc cttcacgtcg cggtcaatcg tcgggcggtc
     1381 gatgccgaca acggttagcg gttgatcttc ccgcacggcc gcccaatcgc gggcactgcc
     1441 ctggggatcg gaatcgacta acagaacatc ggccccggcg agttgcaggg cgcgggctag
     1501 atgggttgcg atggtcgtct tgcctgaccc gcctttctgg ttaagtacag cgataacctt
     1561 catgcgttcc ccttgcgtat ttgtttattt actcatcgca tcatatacgc agcgaccgca
     1621 tgacgcaagc tgttttactc aaatacacat caccttttta gacggcggcg ctcggtttct
     1681 tcagcggcca agctggccgg ccaggccgcc agcttggcat cagacaaacc ggccaggatt
     1741 tcatgcagcc gcacggctga tgggctgcct gtatcgagtg gtgattttgt gccgagctgc
     1801 cggtcgggga gctgttggct ggctggtggc aggatatatt gtggtgtaaa caaattgacg
     1861 cttagacaac ttaataacac attgcggacg tttttaatgt actggggtgg atgcagtggg
     1921 ccccactctg tgtgccgaat tcggatccgg agagcggaga attaagggag tcacgttatg
     1981 acccccgccg atgacgcggg acaagccgtt ttacgtttgg aactgacaga accgcaacgt
     2041 tgaaggagcc actcagccgc gggtttctgg agtttaatga gctaagcaca tacgtcagaa
     2101 accattattg cgcgttcaaa agtcgcctaa ggtcactatc agctagcaaa tatttcttgt
     2161 caaaaatgct ccactgacgt tccataaatt cccctcggta tccaattaga gtctcatatt
     2221 cactctcaat ccaaataatc tgcaccggat ctggatcgtt tcgcatgatt gaacaagatg
     2281 gattgcacgc aggttctccg gccgcttggg tggagaggct attcggctat gactgggcac
     2341 aacagacaat cggctgctct gatgccgccg tgttccggct gtcagcgcag gggcgcccgg
     2401 ttctttttgt caagaccgac ctgtccggtg ccctgaatga actccaggac gaggcagcgc
     2461 ggctatcgtg gctggccacg acgggcgttc cttgcgcagc tgtgctcgac gttgtcactg
     2521 aagcgggaag ggactggctg ctattgggcg aagtgccggg gcaggatctc ctgtcatctc
     2581 accttgctcc tgccgagaaa gtatccatca tggctgatgc aatgcggcgg ctgcatacgc
     2641 ttgatccggc tacctgccca ttcgaccacc aagcgaaaca tcgcatcgag cgagcacgta
     2701 ctcggatgga agccggtctt gtcgatcagg atgatctgga cgaagagcat caggggctcg
     2761 cgccagccga actgttcgcc aggctcaagg cgcgtatgcc cgacggcgag gatctcgtcg
     2821 tgactcatgg cgatgcctgc ttgccgaata tcatggtgga aaatggccgc ttttctggat
     2881 tcatcgactg tggccggctg ggtgtggcgg accgctatca ggacatagcg ttggctaccc
     2941 gtgatattgc tgaagagctt ggcggcgaat gggctgaccg cttcctcgtg ctttacggta
     3001 tcgccgctcc cgattcgcag cgcatcgcct tctatcgcct tcttgacgag ttcttctgag
     3061 cgggactctg gatctagagt caagcagatc gttcaaacat ttggcaataa agtttcttaa
     3121 gattgaatcc tgttgccggt cttgcgatga ttatcatata atttctgttg aattacgtta
     3181 agcatgtaat aattaacatg taatgcatga cgttatttat gagatgggtt tttatgatta
     3241 gagtcccgca attatacatt taatacgcga tagaaaacaa aatatagcgc gcaaactagg
     3301 ataaattatc gcgcgcggtg tcatctatgt tactagatcg acgctgcaag aattcaagct
     3361 tggaggaatt ccaatcccac aaaaatctga gcttaacagc acagttgctc ctctcagagc
     3421 agaatcgggt attcaacacc ctcatatcaa ctactacgtt gtgtataacg gtccacatgc
     3481 cggtatatac gatgactggg gttgtacaaa ggcggcaaca aacggcgttc ccggagttgc
     3541 acacaagaaa tttgccacta ttacagaggc aagagcagca gctgacgcgt acacaacaag
     3601 tcagcaaaca gacaggttga acttcatccc caaaggagaa gctcaactca agcccaagag
     3661 ctttgctaag gccctaacaa gcccaccaaa gcaaaaagcc cactggctca cgctaggaac
     3721 caaaaggccc agcagtgatc cagccccaaa agagatctcc tttgccccgg agattacaat
     3781 ggacgatttc ctctatcttt acgatctagg aaggaagttc gaaggtgaag gtgacgacac
     3841 tatgttcacc actgataatg agaaggttag cctcttcaat ttcagaaaga atgctgaccc
     3901 acagatggtt agagaggcct acgcagcaag tctcatcaag acgatctacc cgagtaacaa
     3961 tctccaggag atcaaatacc ttcccaagaa ggttaaagat gcagtcaaaa gattcaggac
     4021 taattgcatc aagaacacag agaaagacat atttctcaag atcagaagta ctattccagt
     4081 atggacgatt caaggcttgc ttcataaacc aaggcaagta atagagattg gagtctctaa
     4141 aaaggtagtt cctactgaat ctaaggccat gcatggagtc taagattcaa atcgaggatc
     4201 taacagaact cgccgtcaag actggcgaac agttcataca gagtctttta cgactcaatg
     4261 acaagaagaa aatcttcgtc aacatggtgg agcacgacac tctggtctac tccaaaaatg
     4321 tcaaagatac agtctcagaa gatcaaaggg ctattgagac ttttcaacaa aggataattt
     4381 cgggaaacct cctcggattc cattgcccag ctatctgtca cttcatcgaa aggacagtag
     4441 aaaaggaagg tggctcctac aaatgccatc attgcgataa aggaaaggct atcattcaag
     4501 atctctctgc cgacagtggt cccaaagatg gacccccacc cacgaggagc atcgtggaaa
     4561 aagaagaggt tccaaccacg tctacaaagc aagtggattg atgtgacatc tccactgacg
     4621 taagggatga cgcacaatcc cactatcctt cgcaagaccc ttcctctata taaggaagtt
     4681 catttcattt ggagaggaca cgctcgagta taagagctca tttttacaac aattaccaac
     4741 aacaacaaac aacaaacaac attacaatta catttacaat tatcgatacA ATGTACCACc
     4801 tgatgagtcc gtgaggacga aacgagtaag ctcgtcGTGG TAACTTGCTC CATGTCgttt
     4861 tagagctaga aatagcaagt taaaataagg ctagtccgtt atcaacttga aaaagtggca
     4921 ccgagtcggt gcttttggcc ggcatggtcc cagcctcctc gctggcgccg gctgggcaac
     4981 atgcttcggc atggcgaatg ggacGCTTgt cctgctttaa tgagatatgc gagaagccta
     5041 tgatcgcatg atatttgctt tcaattctgt tgtgcacgtt gtaaaaaacc tgagcatgtg
     5101 tagctcagat ccttaccgcc ggtttcggtt cattctaatg aatatatcac ccgttactat
     5161 cgtattttta tgaataatat tctccgttca atttactgat tgtaccctac tacttatatg
     5221 tacaatatta aaatgaaaac aatatattgt gctgaatagg tttatagcga catctatgat
     5281 agagcgccac aataacaaac aattgcgttt tattattaca aatccaattt taaaaaaagc
     5341 ggcagaaccg gtcaaaccta aaagactgat tacataaatc ttattcaaat ttcaaaagtg
     5401 ccccaggggc tagtatctac gacacaccga gcggcgaact aataacgctc actgaaggga
     5461 actccggttc cccgccggcg cgcatgggtg agattccttg aagttgagta ttggccgtcc
     5521 gctctaccga aagttacggg caccattcaa cccggtccag cacggcggcc gggtaaccga
     5581 cttgctgccc cgagaattat gcagcatttt tttggtgtat gtgggcccca aatgaagtgc
     5641 aggtcaaacc ttgacagtga cgacaaatcg ttgggcgggt ccagggcgaa ttttgcgaca
     5701 acatgtcgag gctcagcagg accgctacta gaggatgcac atgtgaccga gggacacgaa
     5761 gtggtttaaa ctatcagtgt ttgacaggat atattggcgg gtaaacctaa gagaaaagag
     5821 cgtttattag aataatcgga tatttaaaag ggcgtgaaaa ggtttatccg ttcgtccatt
     5881 tgtatgtgcc aaccacagga accgtaaaaa ggccgcgttg ctggcgtttt tccataggct
     5941 ccgcccccct gacgagcatc acaaaaatcg acgctcaagt cagaggtggc gaaacccgac
     6001 aggactataa agataccagg cgtttccccc tggaagctcc ctcgtgcgct ctcctgttcc
     6061 gaccctgccg cttaccggat acctgtccgc ctttctccct tcgggaagcg tggcgctttc
     6121 tcatagctca cgctgtaggt atctcagttc ggtgtaggtc gttcgctcca agctgggctg
     6181 tgtgcacgaa ccccccgttc agcccgaccg ctgcgcctta tccggtaact atcgtcttga
     6241 gtccaacccg gtaagacacg acttatcgcc actggcagca gccactggta acaggattag
     6301 cagagcgagg tatgtaggcg gtgctacaga gttcttgaag tggtggccta actacggcta
     6361 cactagaagg acagtatttg gtatctgcgc tctgctgaag ccagttacct tcggaaaaag
     6421 agttggtagc tcttgatccg gcaaacaaac caccgctggt agcggtggtt tttttgtttg
     6481 caagcagcag attacgcgca gaaaaaaagg atctcaggaa gatcctttga tcttttctac
     6541 ggggtctgac gctcagtgga acgaaaactc acgttaaggg attttggtca tgagattatc
     6601 aaaaaggatc ttcacctaga tccttttaaa ttaaaaatga agttttaaat caatctaaag
     6661 tatatatgag taaacttggt ctgacagcta aaacaattca tccagtaaaa tataatattt
     6721 tattttctcc caatcaggct tgatccccag taagtcaaaa aatagctcga catactgttc
     6781 ttccccgata tcctccctga tcgaccggac gcagaaggca atgtcatacc acttgtccgc
     6841 cctgccgctt ctcccaagat caataaagcc acttactttg ccatctttca caaagatgtt
     6901 gctgtctccc aggtcgccgt gggaaaagac aagttcctct tcgggctttt ccgtctttaa
     6961 aaaatcatac agctcgcgcg gatctttaaa tggagtgtcc tcttcccagt tttcgcaatc
     7021 cacatcggcc agatcgttat tcagtaagta atccaattcg gctaagcggc tgtctaagct
     7081 attcgtatag ggacaatccg atatgtcgat ggagtgaaag agcctgatgc actccgcata
     7141 cagctcgata atcttttcag ggctttgttc atcttcatac tcttccgagc aaaggacgcc
     7201 atcggcctca ctcatgagca gattgctcca gccatcatgc cgttcaaagt gcaggacctt
     7261 tggaacaggc agctttcctt ccagccatag catcatgtcc ttttcccgtt ccacatcata
     7321 ggtggtccct ttataccggc tgtccgtcat ttttaaatat aggttttcat tttctcccac
     7381 cagcttatat accttagcag gagacattcc ttccgtatct tttacgcagc ggtatttttc
     7441 gatcagtttt ttcaattccg gtgatattct cattttagcc atactcttcc tttttcaata
     7501 ttattgaagc atttatcagg gttattgtct catgagcgga tacatatttg aatgtattta
     7561 gaaaaataaa caaatagggg ttccgcgcac gaattggcca gcgctgccat ttttggggtg
     7621 aggccgttcg cggccgaggg gcgcagcccc tggggggatg ggagctcggt gccttgatgt
     7681 gggcgccggc ggtcgagtgg cgacggcgcg gcttgtccgc gccctggtag attgcctggc
     7741 cgtaggccag ccatttttga gcggccagcg gccgcgatag gccgacgcga agcggcgggg
     7801 cgtagggagc gcagcgaccg aagggtaggc gctttttgca gctcttcggc tgtgcgctgg
     7861 ccagacagtt atgcacaggc caggcgggtt ttaagagttt taataagttt taaagagttt
     7921 taggcggaaa aatcgccttt tttctctttt atatcagtca cttacatgtg tgaccggttc
     7981 ccaatgtacg gctttgggtt cccaatgtac gggttccggt tcccaatgta cggctttggg
     8041 ttcccaatgt acgtgctatc cacaggaaag aagctttttc gacctttttc ccctgctagg
     8101 gcaatttgcc ctagcatctg ctccgtacat taggaaccgg cggatgcttc gccctcgatc
     8161 aggttgcggt agcgcatgac taggatcggg ccagcctgcc ccgcctcctc cttcaaatcg
     8221 tactccggca ggtcatttga cccgatcagc ttgcgcacgg tgaaacagaa cttcttgaac
     8281 tctccggcgc tgccactgcg ttcgtagatc gtcttgaaca accatctggc ttctgccttg
     8341 cctgcggcgc ggcgtgccag gcggtagaga aaacggccga tgccgggatc gatcaaaaag
     8401 taatcggggt gaaccgtcag cacgtccggg ttcttgcctt ctgtgatctc gcggtacatc
     8461 caatcagcta gctcgatctc gatgtactcc ggccgcccgg tttcgctctt tacgatcttg
     8521 tagcggctaa tcaaggcttc accctcggat accgtcacca ggcggccgtt cttggccttc
     8581 ttcgtacgct gcatggcaac gtgcgtggtg tttaaccgaa tgcaggtttc taccaggtcg
     8641 tctttctgct ttccgccatc ggctcgccgg cagaacttga gtacgtccgc aacgtgt
//
