# Supplementary material for: Building a pipeline to identify and engineer constitutive and repressible promoters
Source: Quant Plant Biol. 2023 Oct 19;4:e12. doi: 10.1017/qpb.2023.10 (PMC10600573; doi:10.1017/qpb.2023.10)
Supplement: Yang and Nemhauser supplementary material 6 — Yang and Nemhauser supplementary material [file S2632882823000103sup006.zip › Genebank/Others/pich86988-35sselfcleaving_h.gb]

LOCUS       pICH86988-35S:Selfcleav 8697 bp ds-DNA     circular     10-OCT-2022
DEFINITION  .
FEATURES             Location/Qualifiers
     misc_feature    673..820
                     /label="LB"
                     /ApEinfo_revcolor="#faac61"
                     /ApEinfo_fwdcolor="#faac61"
     promoter        869..1168
                     /label="nos\prom"
                     /ApEinfo_revcolor="#75c6a9"
                     /ApEinfo_fwdcolor="#75c6a9"
     CDS             1181..1972
                     /label="Kan"
                     /ApEinfo_revcolor="#84b0dc"
                     /ApEinfo_fwdcolor="#84b0dc"
     terminator      1990..2257
                     /label="nos\term"
                     /ApEinfo_revcolor="#f8d3a9"
                     /ApEinfo_fwdcolor="#f8d3a9"
     promoter        2278..3619
                     /label="35S\promoter\(no\BsaI\and\BpiI)"
                     /ApEinfo_revcolor="#c7b0e3"
                     /ApEinfo_fwdcolor="#c7b0e3"
     5'UTR           3636..3697
                     /label="Omega\leader"
                     /ApEinfo_revcolor="#faac61"
                     /ApEinfo_fwdcolor="#faac61"
     misc_feature    3706..3709
                     /label="(Overhang)"
                     /ApEinfo_revcolor="#9eafd2"
                     /ApEinfo_fwdcolor="#9eafd2"
     misc_feature    3710..3715
                     /label="RevComp"
                     /ApEinfo_revcolor="#b4abac"
                     /ApEinfo_fwdcolor="#b4abac"
     misc_feature    3716..3752
                     /label="Hammerhead"
                     /ApEinfo_revcolor="#85dae9"
                     /ApEinfo_fwdcolor="#85dae9"
     misc_feature    3753..3772
                     /label="gRNA_H"
                     /ApEinfo_revcolor="#c6c9d1"
                     /ApEinfo_fwdcolor="#c6c9d1"
     misc_feature    3773..3852
                     /label="gRNA Handle"
                     /ApEinfo_revcolor="#4764ff"
                     /ApEinfo_fwdcolor="#4764ff"
     misc_feature    3853..3920
                     /label="HDV Ribozyme"
                     /ApEinfo_revcolor="#ffef86"
                     /ApEinfo_fwdcolor="#ffef86"
     misc_feature    3921..3924
                     /label="(Overhang)"
                     /ApEinfo_revcolor="#f58a5e"
                     /ApEinfo_fwdcolor="#f58a5e"
     terminator      3925..4638
                     /label="ocst"
                     /ApEinfo_revcolor="#85dae9"
                     /ApEinfo_fwdcolor="#85dae9"
     misc_feature    4643..4666
                     /label="link2eb"
                     /ApEinfo_revcolor="#b7e6d7"
                     /ApEinfo_fwdcolor="#b7e6d7"
     misc_feature    complement(4684..4811)
                     /label="RB\short"
                     /ApEinfo_revcolor="#c7b0e3"
                     /ApEinfo_fwdcolor="#c7b0e3"
     misc_feature    complement(4830..5444)
                     /label="rep\(pMB1,\1\mutation)"
                     /ApEinfo_revcolor="#c7b0e3"
                     /ApEinfo_fwdcolor="#c7b0e3"
     rep_origin      4845..4845
                     /label="ORI"
                     /ApEinfo_revcolor="#c6c9d1"
                     /ApEinfo_fwdcolor="#c6c9d1"
     misc_feature    complement(5433..5433)
                     /label="T\to\C"
                     /ApEinfo_revcolor="#b1ff67"
                     /ApEinfo_fwdcolor="#b1ff67"
     CDS             complement(5607..6398)
                     /label="Kan\(no\BpiI)"
                     /ApEinfo_revcolor="#84b0dc"
                     /ApEinfo_fwdcolor="#84b0dc"
     misc_feature    complement(5916..5916)
                     /label="A\to\G\(BpiI\removed)"
                     /ApEinfo_revcolor="#d6b295"
                     /ApEinfo_fwdcolor="#d6b295"
     misc_feature    complement(6584..671)
                     /label="pVS1ori\short"
                     /ApEinfo_revcolor="#9eafd2"
                     /ApEinfo_fwdcolor="#9eafd2"
ORIGIN
        1 tcgtacccgg ccagcgcctc ggcaacctca ccgccgatgc gcgtgccttt gatcgcccgc
       61 gacacgacaa aggccgcttg tagccttcca tccgtgacct caatgcgctg cttaaccagc
      121 tccaccaggt cggcggtggc ccatatgtcg taagggcttg gctgcaccgg aatcagcacg
      181 aagtcggctg ccttgatcgc ggacacagcc aagtccgccg cctggggcgc tccgtcgatc
      241 actacgaagt cgcgccggcc gatggccttc acgtcgcggt caatcgtcgg gcggtcgatg
      301 ccgacaacgg ttagcggttg atcttcccgc acggccgccc aatcgcgggc actgccctgg
      361 ggatcggaat cgactaacag aacatcggcc ccggcgagtt gcagggcgcg ggctagatgg
      421 gttgcgatgg tcgtcttgcc tgacccgcct ttctggttaa gtacagcgat aaccttcatg
      481 cgttcccctt gcgtatttgt ttatttactc atcgcatcat atacgcagcg accgcatgac
      541 gcaagctgtt ttactcaaat acacatcacc tttttagacg gcggcgctcg gtttcttcag
      601 cggccaagct ggccggccag gccgccagct tggcatcaga caaaccggcc aggatttcat
      661 gcagccgcac ggctgatggg ctgcctgtat cgagtggtga ttttgtgccg agctgccggt
      721 cggggagctg ttggctggct ggtggcagga tatattgtgg tgtaaacaaa ttgacgctta
      781 gacaacttaa taacacattg cggacgtttt taatgtactg gggtggatgc agtgggcccc
      841 actctgtgtg ccgaattcgg atccggagag cggagaatta agggagtcac gttatgaccc
      901 ccgccgatga cgcgggacaa gccgttttac gtttggaact gacagaaccg caacgttgaa
      961 ggagccactc agccgcgggt ttctggagtt taatgagcta agcacatacg tcagaaacca
     1021 ttattgcgcg ttcaaaagtc gcctaaggtc actatcagct agcaaatatt tcttgtcaaa
     1081 aatgctccac tgacgttcca taaattcccc tcggtatcca attagagtct catattcact
     1141 ctcaatccaa ataatctgca ccggatctgg atcgtttcgc atgattgaac aagatggatt
     1201 gcacgcaggt tctccggccg cttgggtgga gaggctattc ggctatgact gggcacaaca
     1261 gacaatcggc tgctctgatg ccgccgtgtt ccggctgtca gcgcaggggc gcccggttct
     1321 ttttgtcaag accgacctgt ccggtgccct gaatgaactc caggacgagg cagcgcggct
     1381 atcgtggctg gccacgacgg gcgttccttg cgcagctgtg ctcgacgttg tcactgaagc
     1441 gggaagggac tggctgctat tgggcgaagt gccggggcag gatctcctgt catctcacct
     1501 tgctcctgcc gagaaagtat ccatcatggc tgatgcaatg cggcggctgc atacgcttga
     1561 tccggctacc tgcccattcg accaccaagc gaaacatcgc atcgagcgag cacgtactcg
     1621 gatggaagcc ggtcttgtcg atcaggatga tctggacgaa gagcatcagg ggctcgcgcc
     1681 agccgaactg ttcgccaggc tcaaggcgcg tatgcccgac ggcgaggatc tcgtcgtgac
     1741 tcatggcgat gcctgcttgc cgaatatcat ggtggaaaat ggccgctttt ctggattcat
     1801 cgactgtggc cggctgggtg tggcggaccg ctatcaggac atagcgttgg ctacccgtga
     1861 tattgctgaa gagcttggcg gcgaatgggc tgaccgcttc ctcgtgcttt acggtatcgc
     1921 cgctcccgat tcgcagcgca tcgccttcta tcgccttctt gacgagttct tctgagcggg
     1981 actctggatc tagagtcaag cagatcgttc aaacatttgg caataaagtt tcttaagatt
     2041 gaatcctgtt gccggtcttg cgatgattat catataattt ctgttgaatt acgttaagca
     2101 tgtaataatt aacatgtaat gcatgacgtt atttatgaga tgggttttta tgattagagt
     2161 cccgcaatta tacatttaat acgcgataga aaacaaaata tagcgcgcaa actaggataa
     2221 attatcgcgc gcggtgtcat ctatgttact agatcgacgc tgcaagaatt caagcttgga
     2281 ggaattccaa tcccacaaaa atctgagctt aacagcacag ttgctcctct cagagcagaa
     2341 tcgggtattc aacaccctca tatcaactac tacgttgtgt ataacggtcc acatgccggt
     2401 atatacgatg actggggttg tacaaaggcg gcaacaaacg gcgttcccgg agttgcacac
     2461 aagaaatttg ccactattac agaggcaaga gcagcagctg acgcgtacac aacaagtcag
     2521 caaacagaca ggttgaactt catccccaaa ggagaagctc aactcaagcc caagagcttt
     2581 gctaaggccc taacaagccc accaaagcaa aaagcccact ggctcacgct aggaaccaaa
     2641 aggcccagca gtgatccagc cccaaaagag atctcctttg ccccggagat tacaatggac
     2701 gatttcctct atctttacga tctaggaagg aagttcgaag gtgaaggtga cgacactatg
     2761 ttcaccactg ataatgagaa ggttagcctc ttcaatttca gaaagaatgc tgacccacag
     2821 atggttagag aggcctacgc agcaagtctc atcaagacga tctacccgag taacaatctc
     2881 caggagatca aataccttcc caagaaggtt aaagatgcag tcaaaagatt caggactaat
     2941 tgcatcaaga acacagagaa agacatattt ctcaagatca gaagtactat tccagtatgg
     3001 acgattcaag gcttgcttca taaaccaagg caagtaatag agattggagt ctctaaaaag
     3061 gtagttccta ctgaatctaa ggccatgcat ggagtctaag attcaaatcg aggatctaac
     3121 agaactcgcc gtcaagactg gcgaacagtt catacagagt cttttacgac tcaatgacaa
     3181 gaagaaaatc ttcgtcaaca tggtggagca cgacactctg gtctactcca aaaatgtcaa
     3241 agatacagtc tcagaagatc aaagggctat tgagactttt caacaaagga taatttcggg
     3301 aaacctcctc ggattccatt gcccagctat ctgtcacttc atcgaaagga cagtagaaaa
     3361 ggaaggtggc tcctacaaat gccatcattg cgataaagga aaggctatca ttcaagatct
     3421 ctctgccgac agtggtccca aagatggacc cccacccacg aggagcatcg tggaaaaaga
     3481 agaggttcca accacgtcta caaagcaagt ggattgatgt gacatctcca ctgacgtaag
     3541 ggatgacgca caatcccact atccttcgca agacccttcc tctatataag gaagttcatt
     3601 tcatttggag aggacacgct cgagtataag agctcatttt tacaacaatt accaacaaca
     3661 acaaacaaca aacaacatta caattacatt tacaattatc gatacAATGG TAAAGctgat
     3721 gagtccgtga ggacgaaacg agtaagctcg tcCTTTACGT ATAGGTTTAG AGgttttaga
     3781 gctagaaata gcaagttaaa ataaggctag tccgttatca acttgaaaaa gtggcaccga
     3841 gtcggtgctt ttggccggca tggtcccagc ctcctcgctg gcgccggctg ggcaacatgc
     3901 ttcggcatgg cgaatgggac GCTTgtcctg ctttaatgag atatgcgaga agcctatgat
     3961 cgcatgatat ttgctttcaa ttctgttgtg cacgttgtaa aaaacctgag catgtgtagc
     4021 tcagatcctt accgccggtt tcggttcatt ctaatgaata tatcacccgt tactatcgta
     4081 tttttatgaa taatattctc cgttcaattt actgattgta ccctactact tatatgtaca
     4141 atattaaaat gaaaacaata tattgtgctg aataggttta tagcgacatc tatgatagag
     4201 cgccacaata acaaacaatt gcgttttatt attacaaatc caattttaaa aaaagcggca
     4261 gaaccggtca aacctaaaag actgattaca taaatcttat tcaaatttca aaagtgcccc
     4321 aggggctagt atctacgaca caccgagcgg cgaactaata acgctcactg aagggaactc
     4381 cggttccccg ccggcgcgca tgggtgagat tccttgaagt tgagtattgg ccgtccgctc
     4441 taccgaaagt tacgggcacc attcaacccg gtccagcacg gcggccgggt aaccgacttg
     4501 ctgccccgag aattatgcag catttttttg gtgtatgtgg gccccaaatg aagtgcaggt
     4561 caaaccttga cagtgacgac aaatcgttgg gcgggtccag ggcgaatttt gcgacaacat
     4621 gtcgaggctc agcaggaccg ctactagagg atgcacatgt gaccgaggga cacgaagtgg
     4681 tttaaactat cagtgtttga caggatatat tggcgggtaa acctaagaga aaagagcgtt
     4741 tattagaata atcggatatt taaaagggcg tgaaaaggtt tatccgttcg tccatttgta
     4801 tgtgccaacc acaggaaccg taaaaaggcc gcgttgctgg cgtttttcca taggctccgc
     4861 ccccctgacg agcatcacaa aaatcgacgc tcaagtcaga ggtggcgaaa cccgacagga
     4921 ctataaagat accaggcgtt tccccctgga agctccctcg tgcgctctcc tgttccgacc
     4981 ctgccgctta ccggatacct gtccgccttt ctcccttcgg gaagcgtggc gctttctcat
     5041 agctcacgct gtaggtatct cagttcggtg taggtcgttc gctccaagct gggctgtgtg
     5101 cacgaacccc ccgttcagcc cgaccgctgc gccttatccg gtaactatcg tcttgagtcc
     5161 aacccggtaa gacacgactt atcgccactg gcagcagcca ctggtaacag gattagcaga
     5221 gcgaggtatg taggcggtgc tacagagttc ttgaagtggt ggcctaacta cggctacact
     5281 agaaggacag tatttggtat ctgcgctctg ctgaagccag ttaccttcgg aaaaagagtt
     5341 ggtagctctt gatccggcaa acaaaccacc gctggtagcg gtggtttttt tgtttgcaag
     5401 cagcagatta cgcgcagaaa aaaaggatct caggaagatc ctttgatctt ttctacgggg
     5461 tctgacgctc agtggaacga aaactcacgt taagggattt tggtcatgag attatcaaaa
     5521 aggatcttca cctagatcct tttaaattaa aaatgaagtt ttaaatcaat ctaaagtata
     5581 tatgagtaaa cttggtctga cagctaaaac aattcatcca gtaaaatata atattttatt
     5641 ttctcccaat caggcttgat ccccagtaag tcaaaaaata gctcgacata ctgttcttcc
     5701 ccgatatcct ccctgatcga ccggacgcag aaggcaatgt cataccactt gtccgccctg
     5761 ccgcttctcc caagatcaat aaagccactt actttgccat ctttcacaaa gatgttgctg
     5821 tctcccaggt cgccgtggga aaagacaagt tcctcttcgg gcttttccgt ctttaaaaaa
     5881 tcatacagct cgcgcggatc tttaaatgga gtgtcctctt cccagttttc gcaatccaca
     5941 tcggccagat cgttattcag taagtaatcc aattcggcta agcggctgtc taagctattc
     6001 gtatagggac aatccgatat gtcgatggag tgaaagagcc tgatgcactc cgcatacagc
     6061 tcgataatct tttcagggct ttgttcatct tcatactctt ccgagcaaag gacgccatcg
     6121 gcctcactca tgagcagatt gctccagcca tcatgccgtt caaagtgcag gacctttgga
     6181 acaggcagct ttccttccag ccatagcatc atgtcctttt cccgttccac atcataggtg
     6241 gtccctttat accggctgtc cgtcattttt aaatataggt tttcattttc tcccaccagc
     6301 ttatatacct tagcaggaga cattccttcc gtatctttta cgcagcggta tttttcgatc
     6361 agttttttca attccggtga tattctcatt ttagccatac tcttcctttt tcaatattat
     6421 tgaagcattt atcagggtta ttgtctcatg agcggataca tatttgaatg tatttagaaa
     6481 aataaacaaa taggggttcc gcgcacgaat tggccagcgc tgccattttt ggggtgaggc
     6541 cgttcgcggc cgaggggcgc agcccctggg gggatgggag ctcggtgcct tgatgtgggc
     6601 gccggcggtc gagtggcgac ggcgcggctt gtccgcgccc tggtagattg cctggccgta
     6661 ggccagccat ttttgagcgg ccagcggccg cgataggccg acgcgaagcg gcggggcgta
     6721 gggagcgcag cgaccgaagg gtaggcgctt tttgcagctc ttcggctgtg cgctggccag
     6781 acagttatgc acaggccagg cgggttttaa gagttttaat aagttttaaa gagttttagg
     6841 cggaaaaatc gccttttttc tcttttatat cagtcactta catgtgtgac cggttcccaa
     6901 tgtacggctt tgggttccca atgtacgggt tccggttccc aatgtacggc tttgggttcc
     6961 caatgtacgt gctatccaca ggaaagaagc tttttcgacc tttttcccct gctagggcaa
     7021 tttgccctag catctgctcc gtacattagg aaccggcgga tgcttcgccc tcgatcaggt
     7081 tgcggtagcg catgactagg atcgggccag cctgccccgc ctcctccttc aaatcgtact
     7141 ccggcaggtc atttgacccg atcagcttgc gcacggtgaa acagaacttc ttgaactctc
     7201 cggcgctgcc actgcgttcg tagatcgtct tgaacaacca tctggcttct gccttgcctg
     7261 cggcgcggcg tgccaggcgg tagagaaaac ggccgatgcc gggatcgatc aaaaagtaat
     7321 cggggtgaac cgtcagcacg tccgggttct tgccttctgt gatctcgcgg tacatccaat
     7381 cagctagctc gatctcgatg tactccggcc gcccggtttc gctctttacg atcttgtagc
     7441 ggctaatcaa ggcttcaccc tcggataccg tcaccaggcg gccgttcttg gccttcttcg
     7501 tacgctgcat ggcaacgtgc gtggtgttta accgaatgca ggtttctacc aggtcgtctt
     7561 tctgctttcc gccatcggct cgccggcaga acttgagtac gtccgcaacg tgtggacgga
     7621 acacgcggcc gggcttgtct cccttccctt cccggtatcg gttcatggat tcggttagat
     7681 gggaaaccgc catcagtacc aggtcgtaat cccacacact ggccatgccg gccggccctg
     7741 cggaaacctc tacgtgcccg tctggaagct cgtagcggat cacctcgcca gctcgtcggt
     7801 cacgcttcga cagacggaaa acggccacgt ccatgatgct gcgactatcg cgggtgccca
     7861 cgtcatagag catcggaacg aaaaaatctg gttgctcgtc gcccttgggc ggcttcctaa
     7921 tcgacggcgc accggctgcc ggcggttgcc gggattcttt gcggattcga tcagcggccg
     7981 cttgccacga ttcaccgggg cgtgcttctg cctcgatgcg ttgccgctgg gcggcctgcg
     8041 cggccttcaa cttctccacc aggtcatcac ccagcgccgc gccgatttgt accgggccgg
     8101 atggtttgcg accgtcacgc cgattcctcg ggcttggggg ttccagtgcc attgcagggc
     8161 cggcagacaa cccagccgct tacgcctggc caaccgcccg ttcctccaca catggggcat
     8221 tccacggcgt cggtgcctgg ttgttcttga ttttccatgc cgcctccttt agccgctaaa
     8281 attcatctac tcatttattc atttgctcat ttactctggt agctgcgcga tgtattcaga
     8341 tagcagctcg gtaatggtct tgccttggcg taccgcgtac atcttcagct tggtgtgatc
     8401 ctccgccggc aactgaaagt tgacccgctt catggctggc gtgtctgcca ggctggccaa
     8461 cgttgcagcc ttgctgctgc gtgcgctcgg acggccggca cttagcgtgt ttgtgctttt
     8521 gctcattttc tctttacctc attaactcaa atgagttttg atttaatttc agcggccagc
     8581 gcctggacct cgcgggcagc gtcgccctcg ggttctgatt caagaacggt tgtgccggcg
     8641 gcggcagtgc ctgggtagct cacgcgctgc gtgatacggg actcaagaat gggcagc
//
